# Supplementary material for: Discovering two general characteristic times of transient responses in solid oxide cells
Source: Nat Commun. 2024 May 30;15:4587. doi: 10.1038/s41467-024-48785-1 (PMC11137161; doi:10.1038/s41467-024-48785-1)
Supplement: Supplementary file 4 — Source Data [file 41467_2024_48785_MOESM4_ESM.zip]

Archive with 62 entries (61 files):
- SourceData/
- SourceData/Fig2_Base.dat
- SourceData/Fig2_FC.dat
- SourceData/Fig2_FC_I.dat
- SourceData/Fig2_FC_T.dat
- SourceData/Fig2_FC_V.dat
- SourceData/Fig2_H1.dat
- SourceData/Fig2_I1.dat
- SourceData/Fig2_I2.dat
- SourceData/Fig2_L1.dat
- SourceData/Fig2_T1.dat
- SourceData/Fig2_T2.dat
- SourceData/Fig2_V1.dat
- SourceData/Fig2_V2.dat
- SourceData/Fig2_V3.dat
- SourceData/Fig2_VH1.dat
- SourceData/Fig2_VH2.dat
- SourceData/Fig2_VX1.dat
- SourceData/Fig2_W1.dat
- SourceData/Fig2_X1.dat
- SourceData/Fig2_X2.dat
- SourceData/Fig2_delta1.dat
- SourceData/Fig2_delta2.dat
- SourceData/Fig2_delta3.dat
- SourceData/Fig2_epsilon1.dat
- SourceData/Fig2_epsilon2.dat
- SourceData/Fig2_epsilon3.dat
- SourceData/Fig2_epsilon4.dat
- SourceData/Fig2_mass_timescales.dat
- SourceData/Fig2g_Base.dat
- SourceData/Fig2g_H1.dat
- SourceData/Fig2g_L1.dat
- SourceData/Fig2g_L2.dat
- SourceData/Fig2g_S1.dat
- SourceData/Fig2g_S2.dat
- SourceData/Fig2g_T1.dat
- SourceData/Fig2g_T2.dat
- SourceData/Fig2g_V1.dat
- SourceData/Fig2g_VXS.dat
- SourceData/Fig2g_cp1.dat
- SourceData/Fig2g_cp2.dat
- SourceData/Fig2g_heat_timescales.dat
- SourceData/Fig2g_k1.dat
- SourceData/Fig2g_k2.dat
- SourceData/Fig3b_Adjusted.dat
- SourceData/Fig3b_Base.dat
- SourceData/Fig3d_ramp1TauM.dat
- SourceData/Fig3d_ramp1e0.dat
- SourceData/Fig3d_ramp1eN3.dat
- SourceData/Fig3d_ramp1eN5.dat
- SourceData/README.txt
- SourceData/SuppInfo_Fig2ab_Transient1o1VtoOCV.dat
- SourceData/SuppInfo_Fig2ab_Transient1o1VtoTNV.dat
- SourceData/SuppInfo_Fig2c.dat
- SourceData/SuppInfo_expT800_100H2_100N2_2A0A.dat
- SourceData/SuppInfo_expT800_100H2_100N2_3A0A.dat
- SourceData/SuppInfo_expT800_100H2_2A0A.dat
- SourceData/SuppInfo_expT800_100H2_3A0A.dat
- SourceData/SuppInfo_expT800_200H2_2A0A.dat
- SourceData/SuppInfo_expT800_200H2_3A0A.dat
- SourceData/SuppInfo_expT800_400H2_2A0A.dat
- SourceData/SuppInfo_expT800_400H2_3A0A.dat
