# Supplementary material for: Discovering two general characteristic times of transient responses in solid oxide cells
Source: Nat Commun. 2024 May 30;15:4587. doi: 10.1038/s41467-024-48785-1 (PMC11137161; doi:10.1038/s41467-024-48785-1)
Supplement: Supplementary file 4 — Source Data [file 41467_2024_48785_MOESM4_ESM.zip › SourceData/Fig2_Base.dat]

flowtime	potential	current_density	h2o_molefrac	h2_molefrac	o2_molefrac
0	1.08429195781259	-1.00002738342488	0.420353338447569	0.575896085568597	0.335754932032759
1e-08	1.08371263334749	-0.99500324770654	0.420353494683132	0.575895929798411	0.335754893279078
2e-08	1.08313581244188	-0.99000240807235	0.420353798902729	0.57589562716925	0.33575481782797
3e-08	1.0825590063854	-0.985002418863197	0.420354243820083	0.575895185453933	0.335754707130874
4e-08	1.08198211684847	-0.980002422475058	0.420354822557136	0.575894611967683	0.335754562377181
5e-08	1.08140514652032	-0.975002431438766	0.42035552860847	0.575893913608047	0.335754384602689
6e-08	1.08082809637319	-0.970002439689629	0.420356355824632	0.575893096875362	0.335754174738277
7e-08	1.08025096783332	-0.965002447208627	0.420357298392932	0.575892167895239	0.335753933634736
8e-08	1.07967373932007	-0.960002180760688	0.42035835082603	0.575891132432985	0.335753662077468
9e-08	1.07909645815389	-0.955002189315406	0.4203595079219	0.575889995936096	0.335753360796506
1e-07	1.07851910244152	-0.950002197453371	0.420360764769637	0.57588876353111	0.33575303047382
2e-07	1.07274113752957	-0.900002148174066	0.42038017913412	0.575870036734079	0.335747272049357
3e-07	1.06695696563975	-0.850001988838637	0.420404433590248	0.575846894973674	0.335739358334825
4e-07	1.06116698140689	-0.800001847563692	0.420432233536505	0.57582058207982	0.335729512685496
5e-07	1.05537146856022	-0.750001716770602	0.420462736843155	0.575791879906628	0.335717905130306
6e-07	1.04957065155477	-0.700001598499563	0.420495390595009	0.575761283053644	0.335704669385663
7e-07	1.04376471875662	-0.650001490622835	0.420529827780557	0.575729107148404	0.33568991362756
8e-07	1.03795383793139	-0.600001390607571	0.420565801635512	0.575695556033853	0.335673727341066
9e-07	1.03213816622575	-0.550001300460148	0.420603143710224	0.575660763521127	0.33565618609967
1e-06	1.02631785350185	-0.500001193714395	0.420641736955007	0.575624819371503	0.335637354663922
1.2e-06	1.02630629683466	-0.500001157667753	0.420689986694223	0.575580788458392	0.33560561396516
1.6e-06	1.0262914191564	-0.500001262265641	0.420748363942917	0.575527018823359	0.335554163375533
2.4e-06	1.02626982850738	-0.500001173586254	0.420829885452943	0.575449212536877	0.335473577158142
4e-06	1.02623556175689	-0.500001191581634	0.420960029813128	0.575322975770467	0.335349872446455
7.2e-06	1.0261811140785	-0.500000834220556	0.421168986998372	0.575120936619387	0.335158272105907
1.36e-05	1.02609726865175	-0.500000004800354	0.42148977590482	0.574812771836621	0.334853209309414
2.64e-05	1.02597155979882	-0.500000007941759	0.421963777638008	0.574359383385356	0.334357407918617
5.2e-05	1.02578446891757	-0.500000007798231	0.422648922983329	0.573705446984275	0.333530981670801
0.0001032	1.02550430940352	-0.500000415530814	0.423628453368675	0.572771434204216	0.332115684491992
0.0002056	1.02508289970465	-0.500000637061464	0.425021616760009	0.571443301054183	0.329709816760233
0.0004104	1.02445736384438	-0.500000964906812	0.426999155212957	0.56955702936743	0.325868021824911
0.000819356826475919	1.02356903374893	-0.500001467019632	0.429799711841139	0.56688314417839	0.320490052099744
0.00140041950084051	1.0226609939057	-0.500001620838006	0.432798267108324	0.564018784801003	0.315542153627917
0.00217927175767524	1.02176942559461	-0.500001575198494	0.435974462331922	0.560980489555819	0.311488780706792
0.00317319904485819	1.02089509554036	-0.500001439975155	0.43933933033344	0.557746797827578	0.308330420612731
0.00437370321702618	1.02002137998162	-0.500001337588097	0.442897823581874	0.554300494645041	0.305802569437085
0.00478097767736112	1.01975189900676	-0.500001211624614	0.44402160041594	0.553206120692626	0.305106956661879
0.00618854302704202	1.01886462138009	-0.500001174145243	0.447774913268686	0.549532877780578	0.302987440664743
0.0076988591657158	1.01796831677573	-0.500001164620097	0.451613001275085	0.545754404359025	0.300992729739217
0.00928039680653648	1.01706677293969	-0.500001212333859	0.455498677754065	0.541914403723894	0.299056692251864
0.0109175972663902	1.01616242359304	-0.500001191563078	0.459414119085222	0.538036195339303	0.297155741591477
0.0126046900946985	1.01525655667391	-0.500001185220399	0.463352407656514	0.534130418169212	0.295283924366516
0.0143409814827855	1.01434975960602	-0.50000117801117	0.467311517088388	0.530201371542736	0.29344191786646
0.0161282610717318	1.0134423784392	-0.500001168384124	0.471291091081262	0.526250726337764	0.291633119799432
0.0161292913525463	1.01344189851569	-0.500001582792648	0.471293384775373	0.526248449290241	0.291632076877556
0.0161313519141754	1.01344084802386	-0.500001533105145	0.471297972453529	0.526243894955491	0.291629990892904
0.0161354730374335	1.01343874060112	-0.500001360351506	0.471307147477292	0.52623478660778	0.291625819111531
0.0161437152839497	1.01343443383318	-0.500000006639723	0.471325497195696	0.526216570259521	0.291617475712286
0.0161601997769821	1.01342607052618	-0.500000012526446	0.47136218609731	0.52618014778064	0.2916007973424
0.0161931687630469	1.01340935234106	-0.50000002141196	0.471435530585097	0.526107335395202	0.291567469673341
0.0162591067351765	1.01337594953417	-0.50000003113818	0.471582090211809	0.525961837098585	0.291500933487009
0.0163909826794357	1.01330928252693	-0.500000058320225	0.471874691346081	0.525671347383774	0.291368348526815
0.0166547345679542	1.01317651807291	-0.500000128272109	0.472457819207293	0.525092402637724	0.291105115659843
0.0171822383449912	1.01291323702292	-0.500000309023212	0.473615838435906	0.523942627751798	0.290586312139288
0.0171842383449912	1.01291237039315	-0.500001677292191	0.473620227749642	0.523938269622832	0.290584345573399
0.0171882383449912	1.01291038006951	-0.5000017419608	0.473629007263719	0.523929552571397	0.290580412158864
0.0171962383449912	1.0129062267429	-0.500000011659706	0.473646567433948	0.523912117436253	0.290572545077131
0.0172122383449912	1.01289824508091	-0.500000019643792	0.473681677940028	0.52387725675657	0.290556820363285
0.0172442383449912	1.01288228876851	-0.50000003079274	0.473751868467078	0.523807565479043	0.290525399326252
0.0173082383449912	1.01285040779696	-0.50000006509655	0.473892127993022	0.523668302489498	0.290462667283131
0.0174362383449912	1.01278679026087	-0.500000161720063	0.474172163153229	0.523390253156742	0.290337649735686
0.0176922383449912	1.01266007382353	-0.50000032683599	0.474730307627721	0.52283605550024	0.290089428873133
0.0182042383449912	1.01240872243021	-0.500000661735388	0.475838908397107	0.521735269389134	0.28960022403077
0.0192282383449912	1.01191435474499	-0.500001487711533	0.478025461024951	0.519564111130533	0.288650724091931
0.0211769872177297	1.01100354268885	-0.500003186056448	0.482076040504828	0.515542226513645	0.286949506325088
0.0231842278338029	1.01009688162334	-0.500002930441081	0.486130959868458	0.511516296295487	0.285310026036533
0.0252640742296488	1.00919139012179	-0.500002919114134	0.490206670767672	0.507470061514576	0.28373421614985
0.0274235090492323	1.00828771791979	-0.500002908750719	0.494302712944149	0.503404049648351	0.28223203355482
0.0296707292503888	1.00738666188923	-0.500002910961004	0.498418473526462	0.499318941908389	0.280814855542447
0.0320154104064834	1.00648914163536	-0.500002910968005	0.502553103514993	0.49521566304347	0.279495184362084
0.0344690746341115	1.00559620548277	-0.500002901334805	0.506705314763324	0.491095587632887	0.278286147985664
0.0370456860796617	1.00470898707814	-0.50000288865217	0.510873363651074	0.486960561564335	0.277200552858068
0.0397624209681667	1.00382862600797	-0.500002862798621	0.515054827911985	0.482813135647184	0.276249143179232
0.0426408688238906	1.00295619885204	-0.500002846295159	0.519246409103075	0.478656773466838	0.275438898195038
0.0456408688238906	1.0020967544095	-0.500002159766843	0.523413467186353	0.474525537077856	0.274747595322324
0.048943752794269	1.0012403210333	-0.500003591400489	0.527625975514824	0.470351433524507	0.274222268766529
0.052508655511604	1.00039769602659	-0.500003185809089	0.531811597511052	0.466206154079852	0.273821884703835
0.056420583100992	0.99956691465247	-0.500003217440353	0.535975166708195	0.462085547745573	0.273527724273669
0.0607847271869953	0.998750215149997	-0.500003256581534	0.540097673877335	0.458009388715069	0.273317790604415
0.065764889595588	0.997951919639633	-0.500003290394346	0.544149792809526	0.454008015169858	0.27316992666215
0.071632463817191	0.997180123435936	-0.500003379530243	0.548084449261491	0.45012978797807	0.273064615943316
0.0788753436521729	0.996449484024436	-0.500003530748609	0.55182356227654	0.446454163902261	0.272986551045521
0.0884743127022434	0.995785724889727	-0.500003556353145	0.555234773684369	0.443114191698097	0.272925531374171
0.102746767381517	0.995231895373946	-0.500003364127891	0.558099991076217	0.440325471876817	0.272876707466064
0.128682805934882	0.994848457576671	-0.500002734841648	0.560113394869935	0.438383122657414	0.272839677378249
0.179539166905089	0.994686393577405	-0.50000113726863	0.561007522589874	0.43753075610664	0.272818513043486
0.253090588505859	0.994657145427127	-0.500000143134563	0.561214603735116	0.437336099378146	0.272811427369367
0.364659363601534	0.994661434507807	-0.499999935365283	0.561247576514777	0.437306400154337	0.272810713249389
0.541066901436462	0.99467170940092	-0.500000047713867	0.561249677566903	0.437305738507482	0.272811078722985
0.823965129090359	0.994683253075149	-0.499999865544907	0.561248973038285	0.437307347004224	0.272811048228629
1.25398738706657	0.994696047685699	-0.499999432279264	0.56124765123083	0.437309215128045	0.272810613624996
1.83864729415434	0.994710062148202	-0.499999458846648	0.561245300225909	0.437311855316963	0.27281000819154
2.56480129095376	0.994724697897134	-0.499999798331256	0.561242997912638	0.437314317397509	0.272809492140151
3.42764499506265	0.994739639139097	-0.499999990231585	0.561241265794564	0.437316138890212	0.272809157189812
4.42681749790311	0.994754791295983	-0.499999953258363	0.561240332790573	0.437317152230872	0.272809071783892
5.55442598200132	0.994770233035646	-0.499999573976135	0.561240046901399	0.437317496019734	0.272809197736438
6.79087570217695	0.994786120965088	-0.499999643582781	0.561238849448031	0.437318730011144	0.27280941905501
8.10964725198397	0.994802255964463	-0.499999522836526	0.561237947374876	0.437319679742094	0.272809794656843
9.48448540619365	0.994818641981117	-0.499999410127151	0.561237237674376	0.437320427072207	0.272810220764958
10.8950855814621	0.994835244667478	-0.499999551487189	0.561235823134982	0.4373218658769	0.272810663069556
