# Supplementary material for: Discovering two general characteristic times of transient responses in solid oxide cells
Source: Nat Commun. 2024 May 30;15:4587. doi: 10.1038/s41467-024-48785-1 (PMC11137161; doi:10.1038/s41467-024-48785-1)
Supplement: Supplementary file 4 — Source Data [file 41467_2024_48785_MOESM4_ESM.zip › SourceData/Fig2_FC.dat]

flowtime	potential	current_density	h2o_molefrac	h2_molefrac	o2_molefrac
0	0.737370561227765	1.49999994201171	0.544359405780692	0.454046092129557	0.101655438722647
1e-08	0.738434763003687	1.49000305878637	0.544357465276725	0.454048028206291	0.10165554105714
2e-08	0.739499568350836	1.48000298475797	0.544355309324719	0.454050180198616	0.101655742221678
3e-08	0.740564964065393	1.47000281870788	0.544352948441794	0.454052536085372	0.101656038983414
4e-08	0.741630932333038	1.46000278692793	0.544350392765356	0.454055084926117	0.101656428358056
5e-08	0.742697476043107	1.45000276613852	0.544347651920624	0.454057816493971	0.101656907595675
6e-08	0.743764584110889	1.44000274453445	0.544344735012934	0.454060721204604	0.101657474167346
7e-08	0.744832242965011	1.43000272856845	0.54434165064139	0.454063790067076	0.101658125735792
8e-08	0.745900440588259	1.42000270085722	0.544338406917393	0.454067014635969	0.101658860130628
9e-08	0.746969162820887	1.41000267810343	0.544335011493154	0.45407038697811	0.101659675327666
1e-07	0.748038396965416	1.40000266450397	0.544331471584866	0.454073899636897	0.101660569432892
2e-07	0.758765091522614	1.3000024655115	0.544287046132242	0.454117580075748	0.101676190169028
3e-07	0.769529545486208	1.2000025508078	0.544235117078479	0.454168299125927	0.10169763279687
4e-07	0.780326157231108	1.10000230540274	0.544177614784775	0.454224186733739	0.10172428215913
5e-07	0.7911502473067	1.00000208348176	0.54411576869813	0.454284079092492	0.101755672069339
6e-07	0.801997892182162	0.900001876173956	0.544050369273861	0.454347247510572	0.101791436340613
7e-07	0.812865701663298	0.800001686729347	0.543981930269767	0.454413231407908	0.10183127890062
8e-07	0.823750688636719	0.700001528178573	0.543910791486427	0.454481736455556	0.101874954739403
9e-07	0.83465017854956	0.600001383770072	0.543837182269928	0.45455257041764	0.101922257053465
1e-06	0.845561744962904	0.500001156106239	0.543761261629581	0.4546256042525	0.101973008397551
1.2e-06	0.845732726734744	0.500001105056299	0.543667077701683	0.454715200869004	0.102058382572884
1.6e-06	0.845986776222746	0.500001159288407	0.543551633102069	0.45482565955404	0.102196356628819
2.4e-06	0.846350688117065	0.500001143527143	0.543385671367543	0.454987604116506	0.102411279091781
4e-06	0.84686018259641	0.500001050148392	0.543116979156726	0.455252014507789	0.102737781546005
7.2e-06	0.847585774422474	0.500001039600509	0.542685734186447	0.455675573575664	0.103234631281876
1.36e-05	0.848670577685324	0.500001030695805	0.542026117538426	0.456321119560781	0.104004987159769
2.64e-05	0.850307680679089	0.500001059888262	0.541054318381612	0.457269772521166	0.105213184951921
5.2e-05	0.852670521369836	0.500000855613183	0.539652371845493	0.458636294536696	0.107150688995081
0.0001032	0.855857416497507	0.500001016896991	0.537651070960498	0.460585073957517	0.11034947207242
0.0002056	0.859813677947832	0.500000664398572	0.534808783293266	0.463350533900856	0.115560412334112
0.000357621972378948	0.863424763661718	0.500000995626263	0.531641400101227	0.466430712602413	0.121769636944518
0.000489186090307624	0.865627742350634	0.500000920511767	0.529338641723828	0.468669796207774	0.126316733097977
0.000724322749905281	0.86832175222423	0.500001370736461	0.525963796311015	0.471952258923452	0.132643746416381
0.00100827424327067	0.870570930509786	0.50000160875141	0.522508098960399	0.475314846643791	0.138476800696807
0.00133850180572691	0.872448582220033	0.500001416200624	0.519016827777676	0.478713771968058	0.143571268383805
0.00171339499481999	0.874032762773153	0.500001360334364	0.515508557583252	0.482131720387308	0.147862246336402
0.00213125621388909	0.875390245861682	0.500001459518969	0.511990092974388	0.485563973386087	0.151385644160838
0.00258972297220793	0.876575160403691	0.50000154170111	0.508461236344356	0.489013605908563	0.154227222968914
0.00308523817722126	0.877629295932151	0.500000984891414	0.504920575809258	0.492484911571453	0.156487835375524
0.00361314564371212	0.878583801062292	0.500001295901404	0.501367951854094	0.495980131452426	0.158264713319051
0.00416826973369787	0.879461690676413	0.50000111630773	0.497804738606515	0.499498824935501	0.159643529849924
0.00468825150862452	0.880204785326096	0.500001511311514	0.494578462821125	0.50269532328076	0.160618375063796
0.00528121791711573	0.880978681461318	0.500001475632418	0.491006490851829	0.506246006297977	0.161429380929467
0.00588972524824594	0.881716459633207	0.500001372089703	0.487424340606478	0.509817066329063	0.162028507345268
0.00651003824654196	0.882425359852929	0.500001254623167	0.483839895904765	0.513399045635199	0.162461277092275
0.00714032663139709	0.883112568167583	0.500001156423817	0.480253476674943	0.516989818817718	0.162767567443759
0.00777942941777779	0.883784057555837	0.500001105134543	0.476664708053445	0.520588585122801	0.162980132931371
0.00842640444861423	0.884444323419123	0.500001501444741	0.473074172790204	0.52419337385558	0.163125030150776
0.00908084663962013	0.88509715621792	0.500001590621079	0.469481089302402	0.527804008366272	0.163222213121996
0.00974245150302264	0.885745232928745	0.500001731057286	0.465885317353546	0.531420088254785	0.16328645851161
0.0104109611977083	0.886390450361261	0.500001574424903	0.462287090833779	0.535040389599365	0.163328422685784
0.0110864806093143	0.887034374818829	0.500001407688928	0.458685521996417	0.538665772654352	0.16335550519175
0.0117688453584699	0.887677803138306	0.500001542145342	0.455081412838846	0.542294885573231	0.163372779013378
0.01245822657369	0.888321575022874	0.500001251744681	0.451474055130977	0.545928020464604	0.163383617826571
0.0131547948571426	0.888966182226227	0.50000145645239	0.447863111963907	0.549565722208306	0.163390340421455
0.0138584771030581	0.889611829068651	0.500001602492675	0.444249551706806	0.553206621536547	0.16339436723826
0.0145695538376005	0.890258900209967	0.500001444516369	0.440632679068379	0.556851215860066	0.163396660330457
0.0152882471229923	0.890907570038715	0.500001755609056	0.437012302327323	0.560499968978964	0.163397851714663
0.0160145681045558	0.89155789104265	0.50000175902369	0.433389245747792	0.564151776921129	0.163398319609816
0.0167488186046123	0.892210045078746	0.500001789630259	0.429762989272969	0.567807024126738	0.163398307525218
0.0174912537010203	0.892864238633009	0.500001166840526	0.426133407445412	0.571466108802852	0.163397968192793
0.0182419427026487	0.893520306250858	0.500001526625357	0.422501293628057	0.575128060267859	0.163397454490346
0.0190012060775607	0.894178497451277	0.500001194305658	0.418866313094928	0.578793072457886	0.163396718187696
0.0197693667850519	0.894838913616805	0.500001557163178	0.415228112762133	0.582461765864949	0.163395881231393
0.0205464934832208	0.895501539126865	0.50000120069803	0.411587697112029	0.586133029976946	0.163394915109236
0.0213329280224742	0.896166405424932	0.500001576547058	0.407944775864619	0.589806984899553	0.163393949996158
0.0218390671441049	0.896592469743941	0.500001746143845	0.405614243272282	0.592157320768934	0.163393214332808
0.0226346993203126	0.897255153310201	0.500001536377757	0.402002278144189	0.59580069958496	0.163392093461928
0.0234494384638466	0.897928094922905	0.500001316009887	0.398344619810385	0.599490475476623	0.163390896559419
0.0242731321564501	0.898602569352264	0.500001531820527	0.39469046356646	0.603177206917205	0.163389696327523
0.0251069606469978	0.899279287487533	0.500001216263977	0.391036739451005	0.606863875819429	0.163388364941394
0.0259516625254586	0.899958482825951	0.500001699741511	0.387382249580246	0.610551665491748	0.16338704677994
0.0268077442207943	0.900640414535601	0.500001266894701	0.383726706286237	0.614240872680749	0.163385599111391
0.0276756235122946	0.901325027830988	0.500001466631075	0.380070437502058	0.617931297832696	0.163384155534412
0.0285557368766511	0.902012448077893	0.500001387110497	0.376413602836286	0.621622727775385	0.163382616501663
0.0294485690091792	0.902702715220176	0.500001655204986	0.372756338407415	0.625315015756938	0.163381070826836
0.029955960176734	0.903093539847185	0.500001635061228	0.370690449622137	0.627400584502173	0.163380109175496
0.0308583079271777	0.903778914641303	0.50000135140317	0.367084578658281	0.631041715456757	0.163378413736773
0.0317898813088942	0.90447922604834	0.500001715785337	0.363414584402491	0.634748159712983	0.163376735308906
0.0327335878301871	0.9051810838639	0.500001344386249	0.359753424368434	0.638446241872397	0.163374943449415
0.0336915910465306	0.905885442713518	0.500001368005172	0.356096251264999	0.642140890027674	0.163373072945047
0.0346651016584231	0.90659266946511	0.500001932775916	0.352441672323304	0.645833501512758	0.16337119683251
0.0356550254027099	0.907303285772043	0.499998364433878	0.348789528864677	0.649524276345667	0.163369225466437
0.0366621745383478	0.908016397612235	0.500001539107134	0.345140187272759	0.653212837290276	0.163367141654187
0.0376874683491584	0.908732986505726	0.500001281092633	0.341493871392675	0.656899025645512	0.163365044148913
0.0387318252866376	0.909452710196135	0.500001443000464	0.337851097572979	0.660582390652181	0.163362853380328
0.0397962020976122	0.910175636574564	0.500001099770655	0.334212573152617	0.664262235502662	0.163360603180796
0.0408816608796782	0.910901618084068	0.500001602989725	0.330578934709701	0.667937967660568	0.163358309955376
0.0419893565752337	0.911630779029108	0.500001378039509	0.326951040497993	0.671608765440338	0.163355889180789
0.043120654953367	0.912363025418811	0.500001387052524	0.323329388609962	0.675274173350672	0.163353437126889
0.0442769025733903	0.913098271828998	0.500001410273309	0.319715125171731	0.678933064315198	0.16335091027378
0.0454597138565361	0.913836454131753	0.500001410308765	0.316109154226656	0.682584584209952	0.163348297576287
0.0466708858168925	0.914577495050121	0.500001432771938	0.312512430084542	0.686227842563054	0.163345637568377
0.0479123574923332	0.915321230605947	0.500001475775494	0.308926204156632	0.689861626537284	0.163342889119985
0.0491862837738442	0.916067471199712	0.500001479413906	0.30535202586409	0.693484420576075	0.163340093772216
0.0504952104625793	0.91681600689285	0.500001490367254	0.301791366410431	0.697094792899021	0.1633371789188
0.0518420913997304	0.917566621680587	0.500001681270761	0.298245616969148	0.700691390745349	0.163334181207305
0.0532301539850656	0.918319007820095	0.500001585037422	0.294716793081022	0.704272221778462	0.163331104925124
0.0546631168417896	0.919072733981217	0.50000154327891	0.291207327256655	0.707834871939172	0.16332801320586
0.0561455040533305	0.919827352617644	0.500001727896674	0.28771942450995	0.711377132894241	0.163324753334511
0.0576825521615948	0.920582382497419	0.500001611925252	0.284255893155326	0.71489620610188	0.163321453810967
0.0587222188275288	0.921081235725652	0.500001598888431	0.28198067084248	0.717208310790062	0.163319219822639
0.0603476217531849	0.921826851102585	0.500001082337427	0.278604061524458	0.720641726755449	0.163315679122763
0.0620713535843381	0.922582542129342	0.5000018278367	0.275207242201418	0.724097172712149	0.163312202027015
0.063874673571678	0.923333755961728	0.500001685216983	0.271857319359679	0.727506436923728	0.163308653418173
0.0657737078887397	0.924080328889176	0.500001847415089	0.268554043261634	0.730869576156553	0.163305028848405
0.0678933801603807	0.924857831392804	0.500002021255129	0.265141654190756	0.734345267407597	0.163300940051775
0.0700510480545439	0.925591988592814	0.500001677649546	0.261945673165361	0.737601594701859	0.163297051097449
0.0723710909697422	0.926315367894787	0.500001860275847	0.258821222744356	0.740785844567525	0.163293111811895
0.0748977387326048	0.927026939034713	0.500001869445707	0.255771772177108	0.743894106952016	0.163289106317318
0.0776860163402765	0.927722999510238	0.500001850122012	0.252811776492726	0.746911244008847	0.163285071160967
0.0808177575526559	0.928434763180678	0.500001987075005	0.249810008674364	0.749970732943786	0.163280604814758
0.0847997747495293	0.929091010292034	0.500001824208375	0.247062674840505	0.752769413161191	0.163276468413491
0.0892558011019691	0.92970447099897	0.500001799712107	0.244512190894488	0.755365394293111	0.163272282149469
0.09489284241717	0.930264866136956	0.500003348374536	0.242197010710228	0.757718902361365	0.163268274062598
0.102664488354972	0.930748401380363	0.500001507962578	0.240213086093118	0.759732985959087	0.163264586216743
0.107464318551231	0.930970755126498	0.500002816749012	0.23930183325644	0.760656973332853	0.163262537278502
0.113864092146244	0.931136148546938	0.500006733556045	0.238628018693823	0.761341115953556	0.163260649862248
0.126663639336268	0.931278016288804	0.500002462660002	0.238057898448305	0.761924801831034	0.16325967311971
0.152262733716317	0.931328950361731	0.500014972884047	0.237855040531582	0.762144959464819	0.163257376406036
0.252262733716317	0.931471090774278	0.499776125011319	0.237276995610384	0.76272299332779	0.163187030814944
0.452262733716317	0.931515197929599	0.499998857658258	0.237100558267117	0.762899434818345	0.163259954157307
0.852262733716317	0.931522303044121	0.49999597135907	0.237054810980153	0.762945168208156	0.163253699119907
