# Supplementary material for: Discovering two general characteristic times of transient responses in solid oxide cells
Source: Nat Commun. 2024 May 30;15:4587. doi: 10.1038/s41467-024-48785-1 (PMC11137161; doi:10.1038/s41467-024-48785-1)
Supplement: Supplementary file 4 — Source Data [file 41467_2024_48785_MOESM4_ESM.zip › SourceData/Fig2_FC_I.dat]

flowtime	potential	current_density	h2o_molefrac	h2_molefrac	o2_molefrac
0	0.737370561227765	1.49999994201171	0.544359405780692	0.454046092129557	0.101655438722647
1e-08	0.737902763931617	1.49500329582127	0.544357621265218	0.454047872535901	0.101655489402836
2e-08	0.73843521292679	1.49000320423084	0.544355769359209	0.45404972141513	0.101655589310938
3e-08	0.738967871164738	1.48500306386918	0.544353853029484	0.45405163456312	0.101655736970928
4e-08	0.73950070789384	1.4800034275418	0.544351875278679	0.454053608413265	0.101655930932054
5e-08	0.7400338216665	1.4750031808983	0.544349838968985	0.454055639716925	0.101656169838284
6e-08	0.740567133752153	1.47000315519026	0.54434774684371	0.454057725441685	0.101656452427592
7e-08	0.741100657991124	1.46500316384932	0.544345601493024	0.454059862777149	0.101656777526573
8e-08	0.741634393095544	1.4600031601528	0.544343405356696	0.454062049102443	0.101657144056874
9e-08	0.742168334446572	1.45500313521847	0.544341160731305	0.454064281970584	0.101657551006436
1e-07	0.742702472581426	1.450003146289	0.544338869779561	0.454066559093581	0.101657997433231
2e-07	0.74805822958897	1.40000286905179	0.544313594402342	0.454091464237006	0.10166580904191
3e-07	0.753428610013803	1.35000276652167	0.54428545511969	0.454118998478629	0.101676533207707
4e-07	0.758811669856398	1.30000275996983	0.544255105803266	0.454148540982511	0.101689862380833
5e-07	0.764205891091411	1.25000255485819	0.54422295977725	0.454179711305152	0.101705563696341
6e-07	0.769609966762457	1.20000274067379	0.544189282638782	0.454212275624996	0.101723454194374
7e-07	0.775022865781525	1.15000297487074	0.5441542481651	0.454246087766055	0.101743385991369
8e-07	0.780443777967018	1.10000224083011	0.544117972163926	0.454281054663245	0.101765236731423
9e-07	0.785871787685784	1.05000215695979	0.544080534570698	0.45431711456001	0.101788903089285
1e-06	0.791306263898826	1.00000205765054	0.544041991906937	0.454354224975605	0.101814296415416
1.2e-06	0.791414840048479	1.00000215065782	0.543994260109905	0.454399683257847	0.101857003717461
1.6e-06	0.791577303306793	1.0000021485638	0.543935453430143	0.454456020875492	0.101926007765138
2.4e-06	0.791810783452645	1.0000021120587	0.543849926555648	0.454539559534535	0.102033479025326
4e-06	0.792138038218354	1.00000209752674	0.543710375654822	0.454676990195631	0.102196730149935
7.2e-06	0.79260645668073	1.00000206864893	0.543485890909727	0.454897694637231	0.10244511652709
1.36e-05	0.793317232137661	1.00000228305376	0.543142579789767	0.455234115555605	0.10282992385117
2.64e-05	0.794415881589289	1.00000227842582	0.542637283040757	0.455728188383997	0.103431561529346
5.2e-05	0.796048640734687	1.00000244420148	0.541909173645616	0.456439260970445	0.104388007110975
0.0001032	0.79832043895206	1.00000226689699	0.540871252141942	0.457452323321544	0.105937326642603
0.0002056	0.801211354882376	1.00000216126685	0.539399425860813	0.458888357233577	0.108375328692031
0.0004104	0.804480904380048	1.00000247252224	0.537312291168882	0.460924640476694	0.111875362503557
0.000802813592269746	0.807648880131798	1.00000117839472	0.534424511916157	0.463744505834664	0.116109399561988
0.00134294038187353	0.809945551703168	0.999999324846744	0.53132779899599	0.466773183449328	0.119638547224286
0.00203101698894118	0.811629668002564	1.00000019713195	0.528075108452505	0.469962288041463	0.122306013746349
0.00286073088546616	0.812921405006204	1.00000122619551	0.524686387741194	0.473297108860896	0.124212971157005
0.00381807526517304	0.813971733796012	1.00000185721364	0.521166135996616	0.476778231774732	0.125527200747366
0.00492911381433886	0.814904452376521	1.0000023783536	0.517371122670579	0.480550542825311	0.126419263303356
0.00608006581209447	0.815705096953748	1.00000179070999	0.51362333902074	0.484292101407674	0.126956535507845
0.00729616181179638	0.816444789314819	1.00000223260758	0.509795646555632	0.488125926377966	0.12727373445263
0.00856789310262931	0.817149653533602	1.00000211572939	0.505895771640191	0.492041062686546	0.127449920385005
0.00988995138698533	0.817837725884232	1.00000185005194	0.501929562876517	0.496029000780938	0.127541963766923
0.0112603994143321	0.81852098417081	1.0000018542841	0.497900119152301	0.500084879395288	0.127587038608159
0.0126795906668869	0.819206970642833	1.0000018975626	0.493807987726049	0.504206908505094	0.12760727487769
0.014149227108463	0.819900204651922	1.00000186553674	0.48965270625904	0.508394585315761	0.127615210717273
0.0156720576728346	0.820603363805909	1.00000192588087	0.485432668649643	0.512649805036064	0.127617004301151
0.0172508375417144	0.821317637189196	1.00000201780988	0.481147667727958	0.516971805318983	0.127615743700618
0.0188899016641565	0.822044218236618	1.00000208715252	0.476795130837055	0.521363433242202	0.127612938426858
0.0205936427006244	0.822783752785275	1.0000021563151	0.47237378899233	0.525826081499322	0.12760922823567
0.0223671751283334	0.823536840036566	1.00000169445615	0.467882197727922	0.530361219361783	0.127604923060627
0.0242163162815826	0.824303885620156	1.00000151413683	0.463318606463044	0.534970623859123	0.127600025632478
0.0261477873871023	0.825085427893867	1.00000208031318	0.458682001682705	0.539655658347462	0.12759488055509
0.0281693944982417	0.825881938624316	1.00000241049472	0.453971108878988	0.544417647707605	0.1275892855579
0.0302903177581408	0.826693838074446	1.00000241175641	0.449184994632965	0.549257913832056	0.127583200431958
0.0325212414013181	0.827521558119299	1.00000222582336	0.444323256687098	0.554177118775862	0.127576650403457
0.0348752611934661	0.828365435897557	1.00000106189206	0.439384881043648	0.559176687473996	0.127569416175434
0.0373668831000627	0.829225331703003	1.00000243867964	0.434373293691047	0.564253531679735	0.127561979747384
0.0394932247238665	0.829933432909373	1.0000032123203	0.430259724422044	0.568422673411699	0.127555193285187
0.0422798256375578	0.830819657072322	1.00000287034033	0.4251371674388	0.573619183721083	0.127546354689596
0.0452876992832507	0.831728585970903	0.999998769318573	0.419914115599761	0.578922339579478	0.127538745790489
0.048528394911032	0.832647778227762	1.00000087189313	0.414651348039672	0.584271051178343	0.127528169092898
0.0520583969055462	0.833578527217525	1.00000301383924	0.409353436535698	0.589661524326931	0.127517903265707
0.0542628626016314	0.834125332675932	1.00001099201917	0.406246660157939	0.592824251313647	0.127510689634432
0.0584335504389757	0.835062092238022	1.00001378044711	0.400967150517648	0.598207649182808	0.127498910720763
0.0632415684033064	0.83601505254147	1.00000231086952	0.395639073275234	0.603647710450005	0.127488035778663
0.0687960640851024	0.836943251285685	1.00000088498303	0.390475947180048	0.608926516504543	0.127476424502347
0.0755052842909468	0.837832459372948	1.00000013534532	0.385560040318118	0.613959772425614	0.127464629710926
0.0780715482994992	0.83811021134223	1.00000742554264	0.384034157605945	0.615524103245577	0.127460494961145
0.0832040763166041	0.838543269509703	1.00000485448601	0.381679651635874	0.617943302873596	0.127453508155189
0.0934691323508139	0.83908721345276	1.00000131735316	0.378734740942824	0.620962823326695	0.127444814482212
0.113999244419233	0.839502451188094	1.00000671752041	0.376481511446633	0.623226853518992	0.12743719467885
0.155059468556073	0.839625950943465	1.00000097851551	0.37581326640765	0.623841600570506	0.127434755818977
0.315059468556073	0.839600024106045	0.999998467876786	0.375963388738879	0.623666975643821	0.127434585347701
0.635059468556073	0.839587190388498	0.999998734860939	0.376024154595029	0.623608117252755	0.127434280375146
