# Supplementary material for: Discovering two general characteristic times of transient responses in solid oxide cells
Source: Nat Commun. 2024 May 30;15:4587. doi: 10.1038/s41467-024-48785-1 (PMC11137161; doi:10.1038/s41467-024-48785-1)
Supplement: Supplementary file 4 — Source Data [file 41467_2024_48785_MOESM4_ESM.zip › SourceData/Fig2_FC_T.dat]

flowtime	potential	current_density	h2o_molefrac	h2_molefrac	o2_molefrac
0	0.774826337159972	1.49999930097356	0.563976656975222	0.434251478258514	0.103689336632076
1e-08	0.775532755177288	1.49000227111417	0.563974649266579	0.434253480795326	0.103689444118655
2e-08	0.776239828259211	1.48000226349887	0.563972420497072	0.434255704682204	0.103689655542034
3e-08	0.77694703531816	1.47000225241728	0.563969982122617	0.434258137013072	0.103689967517323
4e-08	0.777654393407648	1.46000224781208	0.563967345094461	0.434260765985634	0.103690376861821
5e-08	0.778361907789657	1.45000223993452	0.563964519766734	0.434263580590951	0.103690880621658
6e-08	0.779069577330687	1.44000223199803	0.563961515886728	0.43426657052944	0.103691476058364
7e-08	0.779777398832493	1.43000222428181	0.563958342631751	0.434269726187548	0.103692160627107
8e-08	0.780485379224037	1.42000201320571	0.563955008626666	0.434273038581809	0.103692931956557
9e-08	0.781193492607157	1.41000200598255	0.563951521985917	0.434276499287561	0.10369378783179
1e-07	0.781901745778902	1.40000199892817	0.563947890329487	0.434280100423747	0.103694726179553
2e-07	0.788994293350503	1.3000019034856	0.563902692346026	0.43432447959024	0.103711042819737
3e-07	0.796096621264284	1.20000182047434	0.563850076553572	0.434375783704751	0.103733376835114
4e-07	0.803207276438084	1.10000157716875	0.563791971511691	0.434432152953422	0.103761076618448
5e-07	0.810325092777338	1.00000150861459	0.563729582681714	0.434492456039821	0.103793651832423
6e-07	0.817449139298888	0.900001462962413	0.563663672139209	0.434556000220045	0.103830719395959
7e-07	0.824578629640349	0.80000128099974	0.563594728388676	0.434622355709362	0.103871970866513
8e-07	0.831712842028848	0.700001227689209	0.563523070724067	0.434691250799117	0.103917151638269
9e-07	0.838851150932572	0.600001075783295	0.56344891245696	0.434762509856848	0.1039660472969
1e-06	0.845992965631588	0.500000941951278	0.563372400211203	0.434836014701636	0.104018474194171
1.2e-06	0.846084754798998	0.500000933511589	0.563278227494906	0.434925488999137	0.104106248245936
1.6e-06	0.846223821965768	0.500000934768999	0.563161835684354	0.435036879701504	0.104247583957463
2.4e-06	0.846433777891192	0.500000906446386	0.562992003839056	0.435202666006084	0.104467323390385
4e-06	0.846749374051534	0.500000894376143	0.56271610362067	0.435474014599072	0.104801405550955
7.2e-06	0.847232702013403	0.500000959069327	0.562274695239843	0.435907158440883	0.105312197270334
1.36e-05	0.848004188248268	0.500000888014051	0.561601718729449	0.43656512762873	0.106110094214381
3.36e-05	0.849823246425792	0.500000898718865	0.560192755947751	0.437938729432528	0.107965543545618
7.36e-05	0.852414791650333	0.500000786257501	0.558277386513515	0.439803305873508	0.11090400785783
0.0001536	0.855836797326949	0.499999988070449	0.555635679977907	0.442372676449973	0.115660800022606
0.000287458481138979	0.859437792618806	0.49999995901209	0.552440791417596	0.445478186827715	0.121975839290298
0.0004703200462062	0.862581748296566	0.499999937279194	0.549072092843687	0.448752199973585	0.128674984202025
0.000598133020122737	0.864236546684625	0.500000102501156	0.547016948555469	0.450749684336506	0.132641259074758
0.000853758967955809	0.866571742343413	0.500001127033141	0.543579593082336	0.454092134439484	0.138629493483259
0.0011672175191944	0.868592496094183	0.499999972064943	0.539966679657133	0.457606993794266	0.144023893206738
0.00152777272874433	0.870293196898037	0.499999968003432	0.536325994486304	0.461151321225826	0.148524657244563
0.00193355788698492	0.871748116583323	0.500000019326422	0.532669990929588	0.464714878915734	0.152178300804348
0.00238218321532415	0.87301925379608	0.500001109314951	0.529000034787476	0.468299403737554	0.155095991546314
0.00286998895868238	0.874154502548812	0.500001498137601	0.525314584303865	0.471909774601361	0.157402524561671
0.00339197255049628	0.875188748305979	0.500001837578839	0.521613656943871	0.475548581823677	0.1592121030052
0.00394240420187184	0.876146522474765	0.500000798350938	0.51789952032379	0.479214614864911	0.160619118450858
0.00451577021229198	0.87704497246297	0.500001669733929	0.514175148915276	0.482904649427258	0.161699671526615
0.00510733544207995	0.877896882185462	0.500002135990859	0.510443375654664	0.486614754910048	0.162515738282511
0.00571332873593376	0.87871208045986	0.500001272306078	0.506706724745792	0.490340802772009	0.163119594957355
0.00633098517842017	0.879498554646711	0.500001273354263	0.502966750649687	0.49407883652952	0.16355649249983
0.00695869320336922	0.880263585015991	0.500001694392349	0.499222624738227	0.497828612761185	0.163865532095766
0.00759490269365993	0.881012584660564	0.500000644602895	0.495476143526296	0.501586011863817	0.164079193947506
0.00823916747280744	0.881750521396064	0.500001268481916	0.491725373907307	0.505352439684915	0.164223935938686
0.00889068520527616	0.882480752227566	0.500001418802246	0.487971867717441	0.509124737447712	0.16432013436873
0.00954945526019299	0.883206332324882	0.500001491670286	0.484213911483625	0.512904116519686	0.164382967804451
0.0102152100439396	0.883929168825986	0.500000637114924	0.480452100520233	0.516689552618555	0.164423359547879
0.0108878041328613	0.884650479771415	0.500000286894832	0.476686812497957	0.520479559267193	0.164448933946434
0.0115675770819657	0.885371584110997	0.5000012120931	0.472916363247968	0.524276231664452	0.164464919876095
0.0122542552311174	0.886092941586606	0.500001312493807	0.469142557811534	0.528077135022057	0.164474691588917
0.0129481319584521	0.886815170541778	0.500000974149736	0.465364241724747	0.531883105377849	0.164480473594573
0.0136493715300045	0.887538624802234	0.500001055979889	0.461581344177458	0.535694562468784	0.164483689100722
0.0143579096497046	0.888263353735317	0.500000886216204	0.457794525584072	0.53951033045263	0.164485273358619
0.015074102365833	0.888989736236401	0.500001516944415	0.454003916536007	0.543330231745093	0.164485830008632
0.0157981623065582	0.889717974025624	0.500000942780564	0.450208569412701	0.547155540699249	0.164485699024144
0.0165300449886088	0.890447884841104	0.50000096366564	0.446409875956772	0.550984396217995	0.164485129185905
0.0172701784291132	0.89117986163609	0.500000649818714	0.442606823929279	0.554817958766214	0.164484240266144
0.0180187155744618	0.891913887386808	0.500001097073219	0.438799868703923	0.55865599139666	0.164483187220249
0.0187757529950678	0.892649963667951	0.500001061068771	0.434989673840489	0.562497453502646	0.164482004215296
0.0195416994987532	0.89338831000185	0.50000116657713	0.431175590989211	0.566343129382039	0.164480732380749
0.0203167610406435	0.89412898725524	0.500001546227018	0.427358003947911	0.570192920646145	0.16447939494053
0.0211010582197087	0.894871968552443	0.500001016767627	0.423537527412052	0.574045789258238	0.164477937383144
0.0218950023621981	0.895617395145312	0.500001173255128	0.419713747558638	0.577902244027551	0.16447641518456
0.0226988797317887	0.896365350350212	0.500001021909285	0.415887153412817	0.581761934226483	0.164474886441168
0.0235130377000984	0.897115972789798	0.500000432236786	0.412057301700594	0.585625435287008	0.164473215731552
0.0243375682359234	0.897869040174639	0.500001207445764	0.408225822428461	0.589490701753037	0.164471603073941
0.0251731577493365	0.898625032604037	0.500001235481798	0.404390963941694	0.593359974796874	0.164469942755705
0.026019834369178	0.899383709290582	0.500001227824422	0.400555034471209	0.597230798045472	0.164468218072274
0.0268780744604195	0.900145164435777	0.500001246379955	0.396717399160593	0.601103640494923	0.164466419507861
0.0277483959316208	0.900909597232853	0.500001244121971	0.392877898994799	0.604978827672859	0.164464578963731
0.0286311207389574	0.90167696892175	0.500001254835596	0.389037346967015	0.608855661310861	0.164462699843502
0.0295266526172484	0.902447298648681	0.500001283850423	0.385196247402812	0.612733541221217	0.164460792337463
0.0304355310831953	0.903220671464238	0.500001304847936	0.381354681039459	0.616612265906993	0.164458777810358
0.0313583645878313	0.903997230029477	0.500001318632901	0.377512689573385	0.620492027019506	0.164456711960349
0.0322956006970221	0.904776931895433	0.500001338298551	0.373671062391915	0.624372066254436	0.1644545998246
0.0332477972843509	0.905559822375564	0.500000589109161	0.369830301468145	0.628251814717811	0.16445238889764
0.0342155981954249	0.906345845544688	0.500001364197493	0.365990868944099	0.632130738983975	0.164450232756183
0.035199785193405	0.90713521506908	0.500001382998569	0.362152901058706	0.636008876257966	0.16444799859926
0.0362010246488919	0.907927857670506	0.500001399032572	0.35831720738601	0.63988546560612	0.164445696916918
0.0372201098655512	0.908723806884383	0.500000918982785	0.354484307784884	0.643759980403946	0.16444327164515
0.038257875352029	0.909523006804453	0.500001170530588	0.350654928073975	0.647631668693334	0.16444093534203
0.039315299964382	0.910325490792886	0.500001435108666	0.346829609925985	0.651500014057644	0.16443846572546
0.0403934477124739	0.911131301562395	0.500001449509307	0.343008973128444	0.655364513842958	0.164435921128971
0.0414934121234048	0.911940366390073	0.500001505839402	0.339193836597901	0.659224391396469	0.164433311250534
0.0426163414826252	0.912752591167981	0.500001533061444	0.335385384775616	0.663078488265802	0.164430644989249
0.0437636368827207	0.913567298871116	0.50000140244651	0.331587297715619	0.666923054163951	0.164427920201809
0.0449387294598643	0.914386136686299	0.500001528024354	0.327792790858924	0.670765043808606	0.164425146526059
0.0461418946409402	0.915208077638196	0.500001598498435	0.324007072386339	0.674599289480063	0.16442229030903
0.0473747136700267	0.916032905497381	0.500000780387715	0.320232122201781	0.67842385966126	0.164419466044626
0.0486392081836242	0.916860259859274	0.500001078363933	0.316469468005321	0.682237278215773	0.164416531709437
0.049937737680727	0.917689999562394	0.50000149595747	0.312720739044447	0.686037950309388	0.164413565510912
0.0512730206538183	0.918521893588601	0.500000936177863	0.308987678385482	0.689824164221838	0.164410415214335
0.0526482046459873	0.919355530907584	0.500001554228392	0.305272114926975	0.693594121751366	0.1644072932142
0.0540667921882299	0.920190590818121	0.500000974481527	0.301576507741129	0.697345377694073	0.164403995522855
0.0555329772993225	0.921026482995477	0.500001581201124	0.297903351447975	0.701075444905539	0.164400733057435
0.0570517209920093	0.921862792204573	0.500001000945544	0.294255352914626	0.704781615938794	0.164397308607785
0.058628892290689	0.922698770464888	0.500000921429237	0.290635598757954	0.708460785690881	0.164393853870955
0.0602713335064822	0.923533559655672	0.500001235819054	0.287047985846655	0.712108990856277	0.164390376406021
0.0619875497843002	0.924366258771132	0.500001694576809	0.283496595140962	0.715722066855934	0.16438685864592
0.063787935306919	0.925195783622423	0.500000999872213	0.279986244515809	0.719295070749494	0.164383166066561
0.065685548888707	0.926020723758802	0.500000121368583	0.276522220652623	0.722822525572926	0.164379246046401
0.0676966164250673	0.926839369779483	0.500000262520618	0.273111438511649	0.726297182295172	0.164375461639129
0.0698426345186169	0.92764988204689	0.500000529156762	0.269761098240783	0.729711586282618	0.164371840443701
0.072151682949286	0.928449787861419	0.500000131198658	0.266480395406826	0.733055988701778	0.164367894965026
0.0746621856223919	0.929236124663633	0.500000198309905	0.263280394666023	0.736318761635064	0.164363985251577
0.0774283346261417	0.930005163722623	0.50000073488505	0.260174600198781	0.739485611991193	0.164360306750235
0.0805289506681885	0.930751935241499	0.499999914351551	0.257181156405091	0.742537389677195	0.164355848375089
0.0840854269979637	0.931443867194483	0.50000047831173	0.254429807559478	0.745341355913225	0.164352310854592
0.0892113974792592	0.932197717966392	0.500000438849515	0.251454127716445	0.748370782189911	0.16434773571376
0.0952136146117588	0.932820428983344	0.500000251244618	0.249012265150618	0.750850840888346	0.164343740944491
0.103679658515874	0.93334268814139	0.500000354680137	0.246973963888554	0.752909735734167	0.164340113128286
0.118095913308316	0.933707739223802	0.50000047484169	0.245552897802879	0.754326093131067	0.164337343449316
0.1669284228932	0.933736425714042	0.499997505298037	0.245440946110819	0.754378841229588	0.164336341340036
0.2069284228932	0.933647785393774	0.500002569713161	0.245762610992539	0.753954446883623	0.164335556819074
0.2869284228932	0.933598477141667	0.500002322003979	0.245936513176153	0.753701480356453	0.164335918244435
0.4469284228932	0.93358532509767	0.500002135004103	0.245982154726858	0.753633149960767	0.164336211776087
0.7669284228932	0.933582290389799	0.500005018749715	0.245990825465779	0.753620142137367	0.164335783919757
