# Supplementary material for: Discovering two general characteristic times of transient responses in solid oxide cells
Source: Nat Commun. 2024 May 30;15:4587. doi: 10.1038/s41467-024-48785-1 (PMC11137161; doi:10.1038/s41467-024-48785-1)
Supplement: Supplementary file 4 — Source Data [file 41467_2024_48785_MOESM4_ESM.zip › SourceData/Fig2_FC_V.dat]

flowtime	potential	current_density	h2o_molefrac	h2_molefrac	o2_molefrac
0	0.766984313596585	1.49999969911907	0.342290871706188	0.657288770634476	0.10133550438531
1e-09	0.768107569686181	1.49000260250892	0.34229071384525	0.657288923842944	0.101335514988258
2e-09	0.769231347870611	1.48000278862096	0.342290524501141	0.657289109424978	0.101335536123272
3e-09	0.770355509155517	1.47000276971014	0.342290303748171	0.65728932699224	0.101335567735285
4e-09	0.771480032981485	1.46000275976491	0.342290051717593	0.657289576287584	0.101335609785501
5e-09	0.772604916800192	1.45000276216028	0.342289768532645	0.65728985704823	0.101335662240166
6e-09	0.773730168471502	1.44000265807237	0.342289454336002	0.657290169056178	0.101335725080674
7e-09	0.774855762192653	1.43000272334933	0.342289109282069	0.65729051211828	0.101335798257939
8e-09	0.775981716793357	1.42000270975659	0.34228873351983	0.657290886038324	0.101335881724559
9e-09	0.777108023126148	1.41000269857706	0.342288327200209	0.657291290626795	0.101335975462592
1e-08	0.778234679819598	1.40000267894566	0.342287890475605	0.657291725700179	0.10133607942916
2e-08	0.78952197364975	1.30000271877505	0.342280680454655	0.657298924872693	0.101338111383434
3e-08	0.80084138923975	1.2000027985278	0.342270717496347	0.657308858782412	0.101341098367846
4e-08	0.81219055970056	1.10000285397836	0.342258138189971	0.657321389943008	0.101345008259041
5e-08	0.82356707019527	1.00000257039094	0.342243071070945	0.657336386723204	0.101349812746412
6e-08	0.834968376038401	0.900002478955907	0.342225637598053	0.657353724609554	0.101355486206772
7e-08	0.846391965976949	0.800002292455146	0.342205952571312	0.657373286052396	0.101362005048806
8e-08	0.857835245281533	0.700001893018692	0.342184124473385	0.657394960019438	0.101369347446406
9e-08	0.86929559788165	0.600001772843078	0.342160255454866	0.657418642120732	0.101377493048763
1e-07	0.880770445808286	0.500001459313272	0.342134442884662	0.657444232956378	0.101386422775789
1.1e-07	0.880799032266524	0.500001443288224	0.342109888176216	0.657468534658958	0.101395090182086
1.3e-07	0.880852105132586	0.500001412020264	0.342065365174188	0.657512455385336	0.101411545084789
1.7e-07	0.880945549697525	0.500001462105443	0.341991178043488	0.657585187091188	0.101441717652779
2.5e-07	0.881098182528272	0.500001446637077	0.341883386072331	0.657689762336793	0.101494466244833
4.1e-07	0.881326677734543	0.500001412735727	0.341752643669793	0.657814842492398	0.101581761509552
7.3e-07	0.881644108226456	0.500001493295085	0.341613896557721	0.657946684969817	0.101718963935038
1.37e-06	0.882066029414789	0.500001405278466	0.341452784219619	0.658102303790111	0.101926011441861
2.65e-06	0.882617263334048	0.500001487875461	0.341216519022371	0.658334645797725	0.102230591189438
5.21e-06	0.883350739446653	0.500001333702146	0.340840337634406	0.658705458988082	0.102678878650615
1.033e-05	0.88439081194254	0.500001411506158	0.340260678925164	0.659275024786557	0.103357063227962
2.057e-05	0.885932081234195	0.500001282637302	0.339403591233988	0.660114663193608	0.104406996683641
4.105e-05	0.888119784636445	0.500001798278057	0.338189709047637	0.661301451759349	0.106031489008632
8.057e-05	0.891121110101878	0.50000109979479	0.336451888488871	0.662998091853147	0.108690130773217
0.000141660628731854	0.894219405087307	0.500001564823885	0.33446382722165	0.664936938457974	0.112149435684906
0.000222502903253898	0.897066194992729	0.500001400981745	0.332389710006546	0.666957992446626	0.116098903862454
0.000324066126404722	0.899625459002263	0.500001674241925	0.33025445245225	0.669037256393223	0.120366229867941
0.000446798772460495	0.901898138409595	0.500001285914919	0.328075982620385	0.671157626245224	0.124770555261046
0.000590719195642829	0.90390451351035	0.500002012033323	0.32586804269903	0.673306136851028	0.129147199588045
0.000755523428469833	0.905672696202112	0.500001996573488	0.323642008972671	0.675471970504559	0.133359203340161
0.000940749901889637	0.907232108862487	0.500001803607359	0.321407443172872	0.677645886224102	0.137304573301272
0.0011459453205076	0.908611312536974	0.500001614376055	0.319171992864098	0.679820431500854	0.140918699499799
0.00137077838618228	0.909837004407769	0.500001187495479	0.316940697321112	0.681990754114012	0.144170978724271
0.00161500819862082	0.910933019934447	0.500001682079992	0.314716753042646	0.684154108748404	0.147056873144537
0.00187843882906698	0.911920675912241	0.500001400147645	0.31250100908363	0.686310367693431	0.149590092455979
0.00216071745964715	0.912817991096058	0.50000148350531	0.310293703217553	0.688460288382364	0.15179485252192
0.00246128591529936	0.913640441169112	0.500001318177897	0.308094279133796	0.690605561283713	0.153701095017564
0.00256708756878431	0.913915615154569	0.50000181655281	0.307331248133738	0.69135036827592	0.154322642159516
0.00277869087575423	0.914417666919317	0.500002160078466	0.305876758078852	0.692771784792612	0.15540158117595
0.00311327511836012	0.915122937366514	0.500001544075422	0.303697643005701	0.694906694271761	0.156792226485693
0.00346418450596831	0.915788849979518	0.500002077752991	0.301514056171918	0.697052256678821	0.157981920038713
0.00382792493392045	0.916418321884323	0.500001414964379	0.299339988094982	0.699195216277395	0.158988249083052
0.00420339473957874	0.91701732562459	0.500001935378619	0.297173330485471	0.70133775918827	0.159834498390797
0.00458933670398688	0.917590649487836	0.500001966358766	0.295013434393097	0.703480333723091	0.160540140292084
0.00498459315489531	0.918142099886649	0.500001339516695	0.292859955396477	0.705622874082034	0.161122472245748
0.00538819785086296	0.918674869529825	0.500001599116646	0.290712406027732	0.70776536935441	0.161597397340601
0.00579932650025941	0.919191999455816	0.500001414992921	0.288570444519113	0.709907602357711	0.161979742383741
0.00621732829471069	0.919696086292457	0.500001575936992	0.286433832449664	0.712049127594833	0.162283438509042
0.00664177487077647	0.92018968534355	0.500001524780933	0.284301909861302	0.714190110073496	0.162521498538265
0.00707227895839694	0.920674933518715	0.500001372858439	0.282174528411208	0.716329991695641	0.16270562193703
0.00750867614189105	0.92115381867602	0.500001437961509	0.280051025622676	0.718469017387853	0.162846328023722
0.00795079167218768	0.921627987374707	0.500001882307368	0.277931302241155	0.720606845555399	0.162952638734002
0.00839857344174546	0.922098931251235	0.500002014748822	0.275814988751451	0.722743415882381	0.163032115245219
0.00885201603676427	0.92256782938904	0.500001867026442	0.273701864342976	0.724878593626762	0.16309096555635
0.00931117102586389	0.923035610293884	0.500001846368619	0.271591732358589	0.727012336798703	0.163134153546512
0.00977610904909921	0.923503018971046	0.500001981883418	0.269484492898855	0.729144513750072	0.163165598686486
0.0102469298344359	0.923970659223971	0.500001987215122	0.267380129114685	0.731274951323117	0.163188301561463
0.0107237746168529	0.924438960498044	0.500002173463245	0.265278599762957	0.733403532945768	0.163204533270952
0.0112068102564944	0.924908361832721	0.500001591288303	0.263179877823839	0.735530152870882	0.163216035788181
0.011696221833361	0.925378955537039	0.500002019042918	0.261084025377178	0.737654648478685	0.163224061070596
0.0121922293126354	0.925851079589371	0.500002050256407	0.258991018116975	0.739776961471467	0.163229568568015
0.0126950497019724	0.926324835149506	0.500002064082489	0.256900997652998	0.741896884831026	0.163233236391224
0.0132049388648292	0.926800324480101	0.500002097740858	0.25481405786105	0.744014288782312	0.163235562571256
0.0137221705768116	0.927277652529631	0.500001938538488	0.25273032193194	0.746129016661669	0.163236917844163
0.014247042746904	0.927756857568986	0.500001596120021	0.25064990924107	0.748240921399351	0.163237538495082
0.0147798675436226	0.928237904684959	0.500002001753142	0.248573020435655	0.750349782510425	0.163237641095218
0.0153209901983735	0.928720954285686	0.50000148649754	0.246499852628673	0.752455389368282	0.163237333459725
0.0158707945563162	0.929205876285695	0.500001643254169	0.244430568902574	0.754557567665487	0.163236751196704
0.0164296817859651	0.929692715387218	0.500002049773696	0.242365426321681	0.75665605592294	0.163235940863234
0.0169980993610121	0.930181491564295	0.500002254485212	0.240304651452925	0.758750619413372	0.163234943281785
0.0175765338689863	0.930672213337173	0.500002093512962	0.238248507177453	0.760840980036765	0.163233810741283
0.0181655285933651	0.931164841303901	0.500001725911547	0.236197205935286	0.762926926137301	0.163232543584111
0.0187656483270511	0.931659300245182	0.500001626751038	0.234151112898003	0.765008091680816	0.163231167814371
0.0193775262807533	0.932155554653959	0.500001636618297	0.232110582263846	0.767084119031535	0.163229704442521
0.020001867410482	0.932653518860752	0.500002164854705	0.230076005810191	0.769154609721609	0.163228167050458
0.02063946660501	0.933153263388167	0.500001669378423	0.228047685559369	0.771219266911838	0.163226474229678
0.0212911555189112	0.933654508706793	0.500002246013097	0.226026195930529	0.773277482646794	0.163224733774896
0.0219579212902937	0.934157361646876	0.500001847565555	0.224011943975602	0.775328791801423	0.163222914659144
0.0226408632594829	0.93466159653305	0.500002109004611	0.222005391843331	0.777372666645101	0.163221048008663
0.0233412180685557	0.935167190036266	0.500001731020106	0.220007139501807	0.779408587637642	0.163219058020099
0.0240603313049382	0.935673883570941	0.500001766091569	0.218017938784749	0.781435716280612	0.163216991406675
0.0247997974446677	0.936181576170537	0.500001397967724	0.216038519858865	0.783453245662781	0.163214867358732
0.0255614741851868	0.936689999402779	0.500001817725251	0.214069602723435	0.785460354730251	0.163212632993495
0.0263475042406247	0.937199074020405	0.500001452655287	0.212112065354966	0.78745613388689	0.163210339703818
0.0271603273988978	0.937708335475735	0.500002007031419	0.210166881425188	0.789439508424341	0.163207950140683
0.0280028338179254	0.938217723377423	0.500001546922539	0.208235200859851	0.791409176051765	0.163205512438047
0.0288784632948002	0.9387266986026	0.500001310949713	0.206318368424123	0.793363678689149	0.163202910181476
0.0297913694532629	0.939234869351585	0.500001608818851	0.20441786097772	0.795301350872406	0.163200306573113
0.030746619530337	0.939741804945092	0.50000188310633	0.202535066758291	0.797220592183546	0.163197616359758
0.031750314670748	0.940246963776625	0.500001678330892	0.200672248001162	0.799118954162682	0.163194762034896
0.0328102348059448	0.940749608265436	0.500002048234023	0.198831026111233	0.800994461373728	0.163191883595328
0.033935961673393	0.941249042913531	0.500001913768253	0.197014399856931	0.8028438102565	0.163188891037786
0.0351401354391966	0.941744325701905	0.500001742166473	0.195225192534739	0.804663805004137	0.163185831762276
0.0364391975669362	0.942234232571153	0.500001301071574	0.193467227992026	0.806450168343641	0.163182596639872
0.0378555628311247	0.942717297939507	0.500001254441385	0.191745084090649	0.80819773125348	0.163179277955423
0.0394205629169279	0.943191674950232	0.500001895908487	0.190064514043785	0.809900147120683	0.163175913236904
0.0411793996922556	0.943655062763368	0.500001771318984	0.188433436823775	0.811548802876487	0.16317249669138
0.0434781056284512	0.944153544630444	0.50000097242012	0.186690029024729	0.813305526772029	0.163168515618756
0.0459354304461464	0.944582339719085	0.500000512282012	0.185198733674081	0.814801266325946	0.163164912335181
0.0489795826469029	0.944980816372019	0.500000203861333	0.18382091004786	0.816179089952167	0.163161436052734
0.0530358812269321	0.945339206700231	0.500000561406507	0.18258870445358	0.817411295546447	0.163158035517794
0.0590223802267628	0.94563750387116	0.50000161767351	0.181569815865679	0.818430184134348	0.16315512081598
0.0696300585581847	0.945851114926694	0.500000043142729	0.180848600520575	0.819151399479453	0.163153188606567
0.0908454152210284	0.945958170814679	0.500000666334804	0.180495731204398	0.819504268795631	0.163151298071996
0.133276128546716	0.945996064054611	0.49999910660281	0.180385327263065	0.819614647936479	0.163151825492347
0.218137555198091	0.946011422138088	0.499999159646398	0.18035196397337	0.819648030805903	0.163153088509235
0.38786040850084	0.946019713398815	0.500001165008162	0.180334575422273	0.819665423394004	0.163154263028411
0.78786040850084	0.946023345597433	0.500001394050544	0.180325674107141	0.819674325149453	0.163153859969718
