# Supplementary material for: Discovering two general characteristic times of transient responses in solid oxide cells
Source: Nat Commun. 2024 May 30;15:4587. doi: 10.1038/s41467-024-48785-1 (PMC11137161; doi:10.1038/s41467-024-48785-1)
Supplement: Supplementary file 4 — Source Data [file 41467_2024_48785_MOESM4_ESM.zip › SourceData/Fig2_H1.dat]

flowtime	potential	current_density	h2o_molefrac	h2_molefrac	o2_molefrac
0	1.05818040298073	-1.00000239218797	0.53584074424361	0.46105784408768	0.308086178765957
1e-08	1.05761452685533	-0.995000033555033	0.535840899862582	0.461057688914584	0.308086138609227
2e-08	1.05704903511531	-0.99000003366709	0.535841203134531	0.461057386965365	0.308086060218171
3e-08	1.05648347896213	-0.985000033856829	0.535841646625524	0.461056946055721	0.308085945102615
4e-08	1.05591786004093	-0.980000033971149	0.535842223297547	0.461056373566633	0.308085794503494
5e-08	1.05535217991645	-0.975000034104483	0.535842926501395	0.461055676454901	0.308085609513838
6e-08	1.05478644006534	-0.970000034294624	0.535843749958465	0.46105486127434	0.308085391092393
7e-08	1.05422064187161	-0.96500003447637	0.535844687740683	0.461053934198457	0.308085140127088
8e-08	1.05365478665932	-0.960000034771232	0.535845734250809	0.461052901042454	0.308084857437678
9e-08	1.05308887542703	-0.955000032160327	0.535846884203702	0.461051767284055	0.308084543792811
1e-07	1.05252291002309	-0.950000034964313	0.535848132608246	0.461050538083522	0.308084199889016
2e-07	1.0468599814909	-0.900000152567124	0.535867309658245	0.46103190017272	0.308078203262923
3e-07	1.04119278765927	-0.850000161022313	0.535891178921838	0.461008903089303	0.30806996178918
4e-07	1.03552169742627	-0.800000170044073	0.535918463076779	0.460982784421036	0.308059708140332
5e-07	1.02984697434017	-0.750000179600427	0.53594834090443	0.460954318196385	0.308047619501518
6e-07	1.02416882293453	-0.700000189596032	0.535980279863385	0.460923991297025	0.308033835214927
7e-07	1.01848741187231	-0.65000020041513	0.536013930954547	0.4608921124893	0.308018467970419
8e-07	1.0128028882277	-0.600000211645169	0.536049062486827	0.460858879858825	0.308001610997846
9e-07	1.00711538661383	-0.550000223543411	0.536085518188248	0.46082442255903	0.307983343045427
1e-06	1.0014250348612	-0.500000236202492	0.53612319060286	0.46078882668325	0.307963731568966
1.2e-06	1.00141381542906	-0.499999998467761	0.53616996720643	0.46074535697339	0.307930677065591
1.6e-06	1.00139921566137	-0.499999998522588	0.536226733727625	0.460692201606126	0.307877096589363
2.4e-06	1.00137777227953	-0.49999999858089	0.536306958863452	0.46061488776183	0.30779314720821
4e-06	1.00134359272129	-0.499999998747459	0.536435742528814	0.460489166493114	0.307663853117345
7.2e-06	1.00128918627076	-0.49999999894969	0.536642287245838	0.460288044613566	0.30746056290762
1.36e-05	1.00120472582836	-0.499999999339845	0.536958666415465	0.459981561588031	0.307127050153021
2.64e-05	1.00107680551385	-0.50000000055874	0.537425461989751	0.459530925057953	0.306573127453137
5.2e-05	1.00088613364163	-0.50000000406136	0.538099690087481	0.458881163288178	0.305658854345465
0.0001032	1.00060131440103	-0.500000006508581	0.539063230759452	0.457953330999044	0.304131110405116
0.0002056	1.0001721046202	-0.500000008810876	0.540433345103109	0.456634405621175	0.301567553519601
0.0004104	0.999530944708189	-0.500000011027655	0.542379381925058	0.4547607230169	0.297476427989775
0.00082	0.998614200371819	-0.50000002803918	0.545144095883346	0.452097560151496	0.291716242385043
0.0016392	0.99741351897929	-0.500000039440066	0.549010304820072	0.448377740869664	0.285110325464197
0.00303704203616893	0.996136897473934	-0.50000004402737	0.553607348281322	0.443963910007569	0.279638346822194
0.00506971106031414	0.994918101328503	-0.500000042916133	0.558461492381869	0.439291066121232	0.27580802338185
0.00788566850036689	0.993671992038977	-0.50000005124816	0.563727737911812	0.434175457794579	0.272827509177263
0.0091250577392059	0.993001586837842	-0.500001597575442	0.566432346504851	0.431588765867006	0.270910897567295
0.0129678256617746	0.991664025696794	-0.50000210778994	0.572237292809897	0.425871721501778	0.268298238019405
0.0173457803723929	0.990300939486957	-0.500002465736326	0.57819526789595	0.419975637364602	0.265832857044132
0.0221936168300175	0.988943670753796	-0.500002320244333	0.584163030839218	0.414058286184694	0.263537395634436
0.0275633749672645	0.987611613465601	-0.500002299762283	0.590065019773998	0.408203629201156	0.261458524206153
0.0336059912816904	0.986321685373126	-0.500002236931368	0.595841296828237	0.402475924335592	0.259654222490726
0.0406012883237706	0.985095106020571	-0.500002125936048	0.60141186451575	0.396957679789711	0.25818404745609
0.0490745186773105	0.983962046029946	-0.500002337334942	0.606647885568985	0.391779547991048	0.257089921386114
0.0601225801232705	0.982968010127382	-0.500002030089201	0.611332656784106	0.387159204784716	0.256374704072701
0.0764670326158783	0.982181246918515	-0.500001542198621	0.615119349506953	0.383441045434711	0.255987287668727
0.106935732729444	0.981686382343801	-0.500000740666305	0.617563155478325	0.381058160091858	0.255829163983751
0.164410290585657	0.981516604964416	-0.50000002894046	0.618451893676663	0.38019968013825	0.25579006617967
0.249880105309621	0.981493943470165	-0.500000157849056	0.618616813296213	0.380042013953196	0.255784645460818
0.385668423138673	0.981499856569057	-0.49999986390925	0.618636492616167	0.380023584032892	0.255784216685221
0.619554526380079	0.981508596017113	-0.499999886856788	0.618637214442505	0.380023228611212	0.255784197226937
1.06357196693388	0.981516998186092	-0.49999999718855	0.618636649808326	0.380024005650074	0.255783720666772
1.95160684804149	0.98152517783469	-0.4999999836494	0.618636310199431	0.38002447341284	0.255782722486768
3.7276766102567	0.981533031449052	-0.499999813765365	0.618636148217339	0.380024717729827	0.25578153379613
7.27981613468712	0.981539244179528	-0.499999927986263	0.618634762778136	0.380026132765664	0.255780672045357
14.384095183548	0.981542650597897	-0.500000064388678	0.618633468686061	0.380027434510601	0.255780531090901
