# Supplementary material for: Discovering two general characteristic times of transient responses in solid oxide cells
Source: Nat Commun. 2024 May 30;15:4587. doi: 10.1038/s41467-024-48785-1 (PMC11137161; doi:10.1038/s41467-024-48785-1)
Supplement: Supplementary file 4 — Source Data [file 41467_2024_48785_MOESM4_ESM.zip › SourceData/Fig2_I1.dat]

flowtime	potential	current_density	h2o_molefrac	h2_molefrac	o2_molefrac
0	1.08429195781259	-1.00002738342488	0.420353338447569	0.575896085568597	0.335754932032759
1e-07	1.08400072861894	-0.997502138177069	0.420353888831602	0.575895549101732	0.335754776652153
2e-07	1.08371221325929	-0.995002122653186	0.420354809789611	0.575894662207386	0.335754494614556
3e-07	1.08342362577186	-0.992502127091819	0.420355990663322	0.575893535779798	0.335754102795714
4e-07	1.08313498026187	-0.990002130262168	0.420357360223727	0.575892239115715	0.335753613146136
5e-07	1.08284628695836	-0.987502132354795	0.420358872271075	0.575890815705837	0.335753034605192
6e-07	1.08255755284055	-0.985002137195606	0.420360496571449	0.575889293005598	0.335752374128501
7e-07	1.08226878199564	-0.982502140219175	0.420362213133496	0.57588768848498	0.335751637299
8e-07	1.08197997704204	-0.980002137040333	0.420364008574149	0.575886013383751	0.335750828712191
9e-07	1.0816911414661	-0.977502144851986	0.420365873797478	0.575884275047763	0.33574995223061
1e-06	1.08140227554876	-0.975002149970954	0.420367802520915	0.575882478369943	0.335749011154687
1.1e-06	1.08111338046647	-0.972502153426762	0.420369790313291	0.575880626699648	0.335748008345503
2.1e-06	1.07822243569109	-0.947502209158903	0.420394379914852	0.575857559420389	0.335733201418311
3.1e-06	1.07532906254789	-0.922501995867091	0.42042313799142	0.575830436655137	0.335714389828756
4.1e-06	1.07243342559658	-0.897502038143996	0.42045570250616	0.575799614767843	0.335692059503015
5.1e-06	1.06953559820847	-0.872502078789826	0.420491790873631	0.575765377580178	0.335666534954163
6.1e-06	1.06663563882753	-0.84750187944699	0.420531170332036	0.575727958921681	0.335638045492594
7.1e-06	1.06373365357737	-0.822501915911669	0.420573644272873	0.575687555314438	0.335606761395436
8.1e-06	1.06082966312877	-0.797501728423042	0.420619044924775	0.575644333538533	0.335572814447819
9.1e-06	1.0579237570376	-0.77250176557509	0.420667226709789	0.575598437537494	0.335536310892251
1e-05	1.05530097715771	-0.750001750949244	0.420734967834807	0.575533746444264	0.335480310613659
1.21e-05	1.05528862943471	-0.750001771542721	0.420782124844621	0.575488377232526	0.335437871509114
1.61e-05	1.05526065954644	-0.74999999972892	0.420887627904777	0.575386970752578	0.335338291717327
2.41e-05	1.05521648724016	-0.750000001728323	0.4210537626791	0.5752278918452	0.335171552714605
4.01e-05	1.05514826499614	-0.75000000029866	0.421305785869151	0.574987191123203	0.334890634492175
7.21e-05	1.05504434721367	-0.750000006526266	0.421677660420315	0.574632503594639	0.334409113933101
0.0001361	1.05488663191743	-0.750000012094875	0.422216643136663	0.574118714969991	0.333576236158825
0.0002641	1.05464920994544	-0.750000017336915	0.422989597782302	0.573381659475372	0.332178651165254
0.0005201	1.05430108018579	-0.750000017559531	0.424091902973265	0.572329145486878	0.330026973490874
0.0010321	1.05381782825513	-0.750000013180188	0.425656900778972	0.570833002040933	0.327196644803711
0.0020561	1.05318948472329	-0.750000071726003	0.42787312808273	0.568711568781479	0.324202005684006
0.00387353795599554	1.0524354366436	-0.750000055239968	0.430820804667162	0.565868837327891	0.321669335706188
0.00628199392339649	1.05163917464057	-0.750000023127812	0.434121055428054	0.562648964175386	0.31969250248613
0.00908472592871973	1.05081054626839	-0.75000007083792	0.437633314698442	0.559192474148148	0.317923198469713
0.012103194173996	1.04997524546333	-0.750000011659447	0.441210104924986	0.555656925541166	0.316252988584982
0.0152641331216832	1.04914631359877	-0.750000016919942	0.444787309198627	0.552114502240864	0.314667302079619
0.018552915532919	1.04832865695638	-0.750000073593679	0.448344792334387	0.548589423531623	0.313173540425708
0.0219774350775979	1.04752429967393	-0.750000022729885	0.451876941377853	0.545089108467226	0.311784297118358
0.0255537484147289	1.04673473782925	-0.750000011865141	0.455379906948226	0.541618184226638	0.31051478939264
0.0293039634662003	1.04596160252668	-0.750000026943388	0.45884922157745	0.538181457390892	0.309380988612673
0.0332578073297627	1.04520660982256	-0.749999985274919	0.462280965846535	0.53478307579773	0.308397271973184
0.0374530729546477	1.04447134364364	-0.749999985684628	0.465668722914912	0.531429680152705	0.307574394472722
0.0419414313088295	1.0437576309146	-0.750000080396214	0.469003527114574	0.528130447815011	0.306915156547604
0.0467969912974452	1.04306719576878	-0.750000014614689	0.472275134353772	0.524895973218673	0.306412631965826
0.0521274680461979	1.04240200388029	-0.749999976544469	0.475468296695746	0.521741977181904	0.306049834873533
0.0581004024338201	1.04176514331146	-0.750000066231825	0.478560339543922	0.51869170670458	0.305801625190867
0.0649947844980111	1.04116153139309	-0.750000007574329	0.481519484778725	0.515777741313426	0.305639133169264
0.073304785038107	1.040600179072	-0.749999996375725	0.484293751828363	0.513052891198327	0.305534425854021
0.084011050403586	1.04009714046032	-0.750000061588623	0.486798638563455	0.51060198488303	0.305464658581477
0.0993753349508158	1.03967913735899	-0.749999945493302	0.488899964888895	0.508557671863638	0.305414743114338
0.125925507659387	1.03938470183504	-0.749999874859313	0.490406772765656	0.50710453057881	0.30537902623242
0.155925507659387	1.03925489135478	-0.749999956689284	0.49109236090913	0.506445394003671	0.305360937277393
0.195925507659387	1.03922530701531	-0.749999899832836	0.491279311299026	0.506271223200425	0.305355914817539
0.275925507659387	1.03922367447365	-0.750000176543866	0.491340526783529	0.506218222482416	0.305354676117886
0.435925507659387	1.03923476429366	-0.749999961683912	0.491351543022134	0.506211680721635	0.305355038523672
0.706807167341232	1.03924874714668	-0.749999868274837	0.491352602070768	0.506212497736947	0.305355374633539
1.12647431868994	1.03926514401665	-0.75000011935927	0.491350794834131	0.506215287983309	0.305355227990737
1.69017226704604	1.0392839949536	-0.749999943307299	0.491349351159039	0.506217175196896	0.305354752223515
2.35614868119163	1.0393036961719	-0.749999912946967	0.491349385030195	0.506217295324409	0.305354457945959
3.89072348803625	1.03934401775992	-0.749997159756622	0.49134828213968	0.506218674389449	0.305354189368414
4.73288541843916	1.03936499156347	-0.749999783186381	0.491348118142003	0.506218859895009	0.305354264008296
5.61112241375357	1.03938628861081	-0.750001345784641	0.491346963274913	0.506220131345151	0.30535434076541
6.51638156830616	1.0394071210451	-0.750000072701603	0.491346885176419	0.506220250003746	0.305354462523348
8.37958303790096	1.03944964350115	-0.750000177213108	0.491346811108864	0.506220394672994	0.305354808414792
