# Supplementary material for: Discovering two general characteristic times of transient responses in solid oxide cells
Source: Nat Commun. 2024 May 30;15:4587. doi: 10.1038/s41467-024-48785-1 (PMC11137161; doi:10.1038/s41467-024-48785-1)
Supplement: Supplementary file 4 — Source Data [file 41467_2024_48785_MOESM4_ESM.zip › SourceData/Fig2_I2.dat]

flowtime	potential	current_density	h2o_molefrac	h2_molefrac	o2_molefrac
0	1.08429195781259	-1.00002738342488	0.420353338447569	0.575896085568597	0.335754932032759
1e-07	1.0845771751967	-1.00249758328757	0.420352798146062	0.575896610462319	0.335755082291568
2e-07	1.08486565441905	-1.00499756154545	0.420351883879748	0.575897489733975	0.335755359920039
3e-07	1.08515418383851	-1.00749756683298	0.420350707570374	0.575898610997744	0.335755747803152
4e-07	1.08544274522331	-1.00999757220112	0.420349341241661	0.575899904025081	0.335756233804584
5e-07	1.08573132775658	-1.01249757137719	0.420347831588041	0.575901324748778	0.335756808878123
6e-07	1.0860199255237	-1.01499757440493	0.42034620914713	0.575902845360888	0.335757466007825
7e-07	1.08630853383925	-1.0174975779478	0.420344494101441	0.575904448171477	0.335758199575701
8e-07	1.08659714959208	-1.01999758130351	0.420342699954069	0.575906121804172	0.335759004965676
9e-07	1.08688577071644	-1.02249758405521	0.420340835871572	0.575907858832709	0.335759878303947
1e-06	1.08717439581938	-1.02499758705327	0.420338908184056	0.575909654311209	0.335760816282569
1.1e-06	1.08746302383587	-1.0274975901411	0.420336921352132	0.575911504857853	0.335761816035498
3e-06	1.0929478720176	-1.07499726099173	0.420286460791029	0.575958967650169	0.335793523529697
4e-06	1.09583424079407	-1.09999731111291	0.420254279116936	0.57598941473164	0.335815484635152
5e-06	1.09872022171499	-1.1249973600101	0.420218542569766	0.576023307562834	0.335840670112757
6e-06	1.10160571536147	-1.14999707804284	0.420179489133341	0.576060406976632	0.335868839899874
7e-06	1.10449071699498	-1.17499713107726	0.420137318366513	0.576100513235497	0.335899817007591
8e-06	1.107375146808	-1.19999718178889	0.420092200987402	0.576143456418019	0.335933464758188
9e-06	1.11025893064325	-1.22499687724502	0.420044284656186	0.576189090323092	0.335969673370127
1e-05	1.11314208725793	-1.24999692709687	0.419993697745676	0.576237288401021	0.336008351889023
1.2e-05	1.1131598823429	-1.24999694667906	0.419927348853871	0.576301042155764	0.336069042040326
1.6e-05	1.1131884670755	-1.24999759417063	0.41982135712824	0.576402908366639	0.336168852500986
2.4e-05	1.11323384974634	-1.2499999937997	0.419654705752437	0.576562456022714	0.336335592704893
4e-05	1.11330341470178	-1.24999999548936	0.419402154377322	0.576803597883559	0.336615986391832
7.2e-05	1.11340891838915	-1.24999998880592	0.419029742640826	0.577158654553788	0.337095546415829
0.000136	1.11356791302999	-1.24999997934634	0.418490319560284	0.577672398318262	0.337922483541383
0.000264	1.11380502055357	-1.24999998137782	0.417717062641713	0.578407939076434	0.339303546301761
0.00052	1.11414959734738	-1.24999996002448	0.416613075769608	0.579456353052387	0.34141388804781
0.001032	1.11462650290077	-1.24999993753823	0.415040615276203	0.580947002341358	0.344158745330556
0.002056	1.11525377686171	-1.24999988786994	0.412804054066309	0.583065384280552	0.347022378593383
0.00379529490654422	1.11599741499312	-1.24999992824329	0.409930042745733	0.585801696785178	0.349353843794958
0.00603992948362107	1.11677908542527	-1.24999982861977	0.406784682022706	0.588825265285849	0.351136334773618
0.00858776384117724	1.11758175103149	-1.24999980255837	0.403516835675544	0.591994794855328	0.352690836209092
0.0112552233004201	1.11837648421092	-1.24999991027481	0.400275707307476	0.595158001682222	0.354117336633671
0.0139565412276554	1.11914871841125	-1.2499997990938	0.397128060683399	0.598242152851307	0.355434522194165
0.0166651029538901	1.11989454952216	-1.24999979714957	0.394089676423544	0.6012265199333	0.356645468213923
0.0193749547407809	1.12061377025601	-1.24999997934346	0.391160576086682	0.604107649517508	0.357750883876788
0.022086042555916	1.12130686803246	-1.24999978404478	0.388338629749659	0.606885483731402	0.358751162740576
0.0248018080338253	1.12197470208805	-1.24999984209694	0.385619010293912	0.609563432209027	0.359647301177156
0.0275254590211847	1.12261807354624	-1.25000005504551	0.382998213084036	0.612144068408843	0.360440410424709
0.0302601476352602	1.12323775380088	-1.24999995102784	0.380474089001976	0.614628927032821	0.361132208562077
0.0312601476352602	1.12346102310525	-1.2499998159919	0.379565112858149	0.615521769477646	0.361371626774462
0.0332601476352602	1.12389342954595	-1.24999957167043	0.377803845469635	0.617253437249749	0.361796035972495
0.0360264559414189	1.12446444231137	-1.24999961042911	0.375478008451275	0.619541764024519	0.362286036427732
0.0388209583017826	1.12501430844034	-1.24999951984018	0.37324005322934	0.621742286365441	0.362690645976129
0.0416477486761512	1.12554333704973	-1.24999941956667	0.371089578382136	0.623855004893489	0.363017921160482
0.0445141061649701	1.12605225938682	-1.24999945136392	0.369025422015804	0.625881079137	0.36327759588411
0.0474293636483337	1.12654178540351	-1.24999963070012	0.367045165305376	0.627822892702489	0.3634800912288
0.0504035841585038	1.12701261240862	-1.24999956880652	0.365148844802518	0.629680436874856	0.363636219241042
0.0534524599070992	1.12746540232892	-1.24999939968232	0.363334545393248	0.63145561991828	0.363756030561904
0.0565946980989253	1.12790070262921	-1.24999983567128	0.361600070175216	0.633150610859435	0.36384872149143
0.0598527118559995	1.12831922614195	-1.24999978882152	0.35994485589557	0.634765886315344	0.363922049377492
0.0632579079926943	1.12872113294316	-1.24999939943473	0.358368163570414	0.636302240463729	0.363982335034201
0.0668527984914442	1.12910665510035	-1.24999938935075	0.356868631414479	0.637761032261035	0.364034511371263
0.070693877497909	1.12947591395431	-1.25000005203939	0.355445093484392	0.639143416048376	0.364082312965126
0.0748578894344365	1.12982871749302	-1.24999950518318	0.354099007700355	0.64044797072843	0.364128208181571
0.0794617456032252	1.13016435584496	-1.24999923488501	0.352831854264412	0.641673419442945	0.364174206351612
0.0846842319151532	1.13048178919828	-1.25000019976504	0.351643880618932	0.642819793988347	0.36422146865922
0.0908018139749149	1.13077965140687	-1.24999948349996	0.350541312142868	0.643881188284714	0.364270629923854
0.0983065992057715	1.1310546811321	-1.24999909075018	0.3495327801838	0.644849962049888	0.36432190870018
0.108139900219889	1.13130243830614	-1.24999975882942	0.348628249044418	0.645717748154337	0.364374551052049
0.108439900219889	1.13130990772374	-1.24999997247265	0.348601088225431	0.645743099860609	0.364376348167054
0.108839900219889	1.13131962960396	-1.24999997802025	0.348565309575707	0.645775432372848	0.364378635411447
0.109639900219889	1.13133866323889	-1.24999987806596	0.348495161933027	0.64583909691582	0.364382959607656
0.111239900219889	1.13137427094057	-1.25000009423979	0.348364345289245	0.64596048323614	0.364390991838042
0.114439900219889	1.13143597923013	-1.25000021714832	0.348139614455375	0.64617345950705	0.364405305580458
0.120839900219889	1.13152969674961	-1.24999981037665	0.347798777928141	0.646501041736066	0.364428535466919
0.133639900219889	1.13164605809622	-1.24999912484188	0.347375487815038	0.646911863580941	0.364459018135487
0.159239900219889	1.13175257586495	-1.24999867411241	0.346985730002012	0.647295044605295	0.36448736059732
0.210439900219889	1.13181504107113	-1.24999951646438	0.346750196441033	0.647533545900097	0.364503691672078
0.312839900219889	1.13183510903076	-1.25000125296396	0.346672995081947	0.647618233418165	0.3645079138406
0.517639900219889	1.13183889345271	-1.24999998483437	0.346673347727887	0.647623827360709	0.364507114050889
0.927239900219889	1.1318480433316	-1.24999970234477	0.346684959952465	0.647615821856392	0.364505662744944
10	1.1318480433316	-1.24999970234477	0.346684959952465	0.647615821856392	0.364505662744944
