# Supplementary material for: Discovering two general characteristic times of transient responses in solid oxide cells
Source: Nat Commun. 2024 May 30;15:4587. doi: 10.1038/s41467-024-48785-1 (PMC11137161; doi:10.1038/s41467-024-48785-1)
Supplement: Supplementary file 4 — Source Data [file 41467_2024_48785_MOESM4_ESM.zip › SourceData/Fig2_L1.dat]

flowtime	potential	current_density	h2o_molefrac	h2_molefrac	o2_molefrac
0	1.05700479313397	-1.00000155735716	0.539485855238254	0.457542138832685	0.300300233309423
1e-08	1.05643899370582	-0.995002346835862	0.539486010565645	0.457541983807636	0.300300192670166
2e-08	1.05587307822636	-0.99000235386392	0.539486313558451	0.457541681992118	0.300300113363883
3e-08	1.05530709886884	-0.985002360992155	0.539486756777733	0.45754124120413	0.30029999691919
4e-08	1.05474105731119	-0.980002368294754	0.539487333180845	0.457540668826818	0.300299844616113
5e-08	1.05417495507846	-0.975002375383566	0.539488036114352	0.457539971818969	0.30029965752221
6e-08	1.05360879366152	-0.970002382455773	0.539488859295821	0.457539156736217	0.300299436619671
7e-08	1.05304257436518	-0.965002388344498	0.539489796793724	0.457538229753716	0.300299182805883
8e-08	1.05247627663244	-0.960002124191417	0.539490843014657	0.457537196681299	0.300298896869296
9e-08	1.05190994568157	-0.955002130707538	0.539491992663237	0.457536063005429	0.300298579620904
1e-07	1.05134355886766	-0.950002114810267	0.539493240746554	0.457534833886897	0.300298231779248
2e-07	1.04567645362899	-0.900002142915047	0.53951241176783	0.45751619746194	0.30029216726842
3e-07	1.04000513660894	-0.850001989227612	0.539536272224336	0.45749320253705	0.300283832512541
4e-07	1.03432998457294	-0.800001837923456	0.539563544991011	0.457467086731243	0.300273462843231
5e-07	1.02865126236521	-0.750001693032236	0.539593409201888	0.457438624010957	0.300261237373754
6e-07	1.02296917624914	-0.700001563809729	0.539625332699978	0.457408301161653	0.300247297041978
7e-07	1.01728389526941	-0.650001445816992	0.539658966847349	0.457376426845775	0.300231755822962
8e-07	1.01159556708205	-0.600001337984244	0.539694080263566	0.457343199053386	0.300214708046903
9e-07	1.00590432698539	-0.550001241820182	0.539730516922829	0.45730874685884	0.300196233291938
1e-06	1.00021030328113	-0.500001157581712	0.539768169578229	0.457273156287872	0.300176399801487
1.2e-06	1.00019901692297	-0.500001182693508	0.539814913596042	0.457229696133069	0.300142970767998
1.6e-06	1.00018427078375	-0.500001142096202	0.539871644651554	0.457176550972497	0.300088783537749
2.4e-06	1.00016260588461	-0.500001183052826	0.539951842702471	0.457099243483098	0.30000391054414
4e-06	1.00012811276149	-0.500001172617615	0.540080599909022	0.456973526348858	0.299873620450115
7.2e-06	1.00007346892259	-0.500001155084865	0.54028709657813	0.456772412992348	0.299671796166904
1.36e-05	0.999989347342909	-0.50000000411699	0.540603386748204	0.456465947586034	0.299350379019019
2.64e-05	0.999863127686587	-0.500000006282818	0.541070033692101	0.456015343669899	0.298827803993156
5.2e-05	0.999674597647985	-0.500000011112027	0.541744034976372	0.45536563267787	0.297956346592798
0.0001032	0.999390376199103	-0.500000017958412	0.54270727619318	0.454437828785341	0.296463469316997
0.0002056	0.998959420248623	-0.500000024206952	0.544076961678946	0.45311879168158	0.293926081430684
0.0004104	0.998315156550749	-0.500000029225815	0.546021174921544	0.451245649943759	0.28987474758074
0.00082	0.997395967514662	-0.50000004455283	0.548779435980589	0.448586066310607	0.28419515241858
0.0016392	0.996184815727671	-0.500000071031855	0.552675704750521	0.444826954779952	0.27769538695544
0.00303545044419855	0.994834374753005	-0.500000090587572	0.557562729224561	0.440096232851779	0.272176161120349
0.00494142918979558	0.993479402140461	-0.500000085522166	0.562951722407784	0.434840022114003	0.268115355057141
0.00729367935015119	0.992092074897192	-0.500000084267752	0.568744599561171	0.429146334059957	0.264810574879032
0.00816528978639436	0.991622926512429	-0.500000074493577	0.57073742180305	0.42718043575199	0.263802791163834
0.0109483195601404	0.990226437487171	-0.5000000645255	0.576738282769084	0.421248076044442	0.261030600806945
0.0140125402086197	0.988852166873781	-0.500000059765271	0.582741627192266	0.415304146535109	0.25861553841184
0.0173958032389775	0.987516592839682	-0.500000061950382	0.588686518464243	0.409416945803862	0.256602932257137
0.0211896582702053	0.98623335765907	-0.500000066366367	0.594524175538453	0.403639496981182	0.255034848450406
0.0255558312999321	0.985016341712262	-0.500000060961836	0.600191010033236	0.398038262521659	0.253917302390854
0.0307838143298131	0.983883004447283	-0.50000006349949	0.605587447842514	0.392715339715021	0.253205988279114
0.0374407408043504	0.982860758294039	-0.500000077568941	0.610549311151091	0.387837084131384	0.252812803101923
0.0468070527943299	0.981997654599136	-0.500000060820778	0.614805226807358	0.383674772584882	0.25262979376493
0.0624744921496041	0.98137015306498	-0.500000031348978	0.617948761574972	0.380626273562155	0.252560113114523
0.0938093708601526	0.981060772360201	-0.500000036559538	0.619548460113866	0.379094675995244	0.25253984661752
0.142321895547797	0.980990957163213	-0.500000009020206	0.61995618453236	0.378710588384252	0.252536462273245
0.216231388153786	0.980988699060365	-0.499999978406534	0.620022284846516	0.378649786218307	0.252536617413502
0.333958308635085	0.980997585234015	-0.500000021211203	0.620028835895287	0.378644629552741	0.252537016808711
0.529934470919806	0.981007628205125	-0.499999972868511	0.620029392439745	0.378644789775218	0.252537048831498
0.86136798043787	0.981018600118553	-0.499999989175184	0.620029053542213	0.378645561123795	0.252536523234606
1.38296085772625	0.981031168366718	-0.500000012001836	0.620028466390732	0.378646372821878	0.2525358112287
2.09336697556564	0.981045304606267	-0.500000121657015	0.62002803686787	0.378646912813521	0.252534985438186
2.96230587660405	0.981060041526839	-0.50000005762689	0.620027051948217	0.378647951221118	0.252534470718971
3.97187690382861	0.981075191530639	-0.499999946094986	0.620026773309984	0.378648279703708	0.252534289855047
5.10738065746214	0.981090856069271	-0.499999995205366	0.620025847597956	0.378649228498546	0.252534244802693
6.34749730657121	0.981106812651859	-0.500000006246459	0.620025097059121	0.378650005321434	0.252534512226519
