# Supplementary material for: Discovering two general characteristic times of transient responses in solid oxide cells
Source: Nat Commun. 2024 May 30;15:4587. doi: 10.1038/s41467-024-48785-1 (PMC11137161; doi:10.1038/s41467-024-48785-1)
Supplement: Supplementary file 4 — Source Data [file 41467_2024_48785_MOESM4_ESM.zip › SourceData/Fig2_T1.dat]

flowtime	potential	current_density	h2o_molefrac	h2_molefrac	o2_molefrac
0	1.16702209711877	-0.999991773859708	0.432773497099258	0.563655560989862	0.333336056537791
1e-08	1.1661040620505	-0.995006123718303	0.432773645212662	0.56365541325605	0.33333601973232
2e-08	1.16518341918325	-0.990006154586327	0.432773935037095	0.56365512477329	0.3333359478021
3e-08	1.1642625803518	-0.985006171017589	0.432774359964789	0.563654702569347	0.333335842143292
4e-08	1.16334154959014	-0.980006187338346	0.43277491371808	0.563654153301858	0.333335703887826
5e-08	1.16242032867546	-0.975006202644526	0.432775590342387	0.563653483268516	0.333335534009409
6e-08	1.16149891993187	-0.970006220450503	0.432776384191699	0.563652698424476	0.333335333375683
7e-08	1.1605773246273	-0.965006237439428	0.432777289913088	0.563651804400363	0.333335102775079
8e-08	1.15965554448342	-0.960006253891123	0.432778302431233	0.563650806520036	0.333334842932847
9e-08	1.15873358111391	-0.955006269812938	0.43277941693373	0.563649709817402	0.333334554521745
1e-07	1.15781143648931	-0.950006287988324	0.432780628857036	0.563648519052401	0.333334238169799
2e-07	1.14858016850083	-0.900009000334745	0.432799524309383	0.563630231449941	0.333328698410282
3e-07	1.13933207296506	-0.850009330989868	0.432823260510704	0.563607490548845	0.333321063358835
4e-07	1.13006831353663	-0.800009682858628	0.432850565418545	0.563581528045849	0.333311544682264
5e-07	1.12078961430629	-0.750010041750095	0.432880597911823	0.563553133895895	0.333300304725018
6e-07	1.11149665507763	-0.700010451890683	0.432912797408323	0.56352281739633	0.333287471852988
7e-07	1.10219007554159	-0.650010872208395	0.432946786858955	0.563490909201492	0.333273150292846
8e-07	1.09287051288532	-0.600011315505161	0.43298230988296	0.563457626062702	0.333257426565416
9e-07	1.08353860467258	-0.550011784768499	0.433019189904627	0.563423111920373	0.333240373828451
1e-06	1.07419499975202	-0.500012284737835	0.433057303459759	0.563387464035426	0.333222054903664
1.2e-06	1.07418258659265	-0.50000303765309	0.433105321346722	0.563343441306747	0.333191039368887
1.6e-06	1.07416853006306	-0.500003005931564	0.433163069604155	0.563290162508909	0.333140587969545
2.4e-06	1.07414844643416	-0.500003043545287	0.433242546945651	0.563214298489192	0.333061405011025
4e-06	1.07411663881872	-0.500003119822306	0.4333687764774	0.563091673401511	0.332939858761824
7.2e-06	1.07406598951314	-0.500003189707422	0.433571914282745	0.562894773724003	0.332752063043149
1.36e-05	1.07398741778171	-0.500000063043927	0.433884716167421	0.562593445099356	0.3324537861346
2.64e-05	1.07387031842248	-0.500000097038383	0.434347774414776	0.562149267171144	0.331970097550502
5.2e-05	1.07369670019401	-0.500000153396129	0.435017711590034	0.561508029903663	0.331167112823263
0.0001032	1.0734381705106	-0.500000234946053	0.435975895271584	0.560591788061003	0.329795403318535
0.0002056	1.07305133830091	-0.500000355924598	0.437338891330278	0.559288813212881	0.327457158180901
0.0004104	1.07247806257485	-0.500000544647615	0.439273667268373	0.557438449530082	0.323688414539851
0.00082	1.0716585397495	-0.500000796316774	0.442018514990576	0.554810958699844	0.318314582840502
0.00144941722055049	1.07075922635259	-0.500000873251052	0.445155097824478	0.551806808406438	0.312997565987228
0.00230428463958181	1.06986842269181	-0.50000082504867	0.448488187373539	0.548610008938172	0.308634019164748
0.00340647438393482	1.06898766546368	-0.500000776764835	0.452030884241789	0.545196650737762	0.305250339086671
0.00474744875552081	1.06810086755454	-0.500000772178458	0.455790633913781	0.541546649741141	0.302558596628102
0.00526221788746352	1.06779130496897	-0.500000801544636	0.457132770722949	0.540236494002637	0.301729879609905
0.00684735172672849	1.06688449344166	-0.500000832919659	0.461114223226445	0.536331415366512	0.299489608940297
0.00854895784681671	1.06596684828787	-0.500000869724417	0.465186141583718	0.532316106541095	0.297381724390823
0.0103324051055799	1.0650433710656	-0.500000896636342	0.469307507646628	0.528238399684136	0.295339238293016
0.0121815899622241	1.06411704302	-0.500000894050853	0.473458920581397	0.524123120781142	0.293339928130044
0.0140914187457585	1.06318938420543	-0.500000900762587	0.477632846024048	0.519981322550213	0.291379516356799
0.0160623865494136	1.06226115282478	-0.500000928831531	0.481826933350284	0.515817432913979	0.289460449588852
0.0180976949362449	1.06133282491513	-0.500000902472499	0.486040467393455	0.511633335879383	0.287588230066617
0.0190976949362449	1.06088393048273	-0.500000578871148	0.488082503763438	0.509605429922238	0.286694774035284
0.0210976949362449	1.06001512361991	-0.500001378984343	0.492054814321203	0.50566057977202	0.285015830380082
0.0233119058712723	1.05908801688628	-0.500001071494687	0.49631610050669	0.501428983095115	0.283287552364171
0.0256105426460034	1.05816324753159	-0.500000983315427	0.500592818124415	0.497182445664395	0.281637508509401
0.0280041330931106	1.05724107298537	-0.500001013787437	0.504886812959811	0.492919250076715	0.280077232936423
0.0305035632758641	1.0563223907505	-0.500000993252347	0.509197038967469	0.488640548443842	0.278620705086245
0.0331219002578484	1.05540831712461	-0.500000957673122	0.513521794526114	0.484348145238198	0.277283120070419
0.0358752565353541	1.05450009380935	-0.500000959854247	0.517858931322655	0.480044302580588	0.276079724653717
0.0387837686810253	1.05359901911818	-0.500000988274564	0.522205674312866	0.475731942531574	0.275024215148621
0.0418729969116751	1.05270637570793	-0.500000968243757	0.526558150386247	0.471415132673663	0.274126420275286
0.0451762767355222	1.0518234437822	-0.500000934461812	0.530910733352481	0.467099746245953	0.273390080454177
0.0487386223634793	1.05095147941144	-0.500000940202883	0.535255541685802	0.462793995568414	0.272810806026638
0.0526229242419926	1.05009191929287	-0.500000995026123	0.5395816197384	0.458509303595307	0.272375654055306
0.0569201482907962	1.04924679805425	-0.500000996371465	0.543872476083562	0.454262813243706	0.272064196414211
0.061768493860213	1.04841966554736	-0.500001000495468	0.54810267594549	0.450080853318136	0.271851068288719
0.067390689906408	1.04761698032292	-0.500001040784807	0.55223196698209	0.446004855890436	0.271709662206044
0.0741729939867786	1.04685050344949	-0.500001133372322	0.556194452445563	0.44210214556838	0.271615719639626
0.0828543879196591	1.04614129955006	-0.500001167364813	0.5598787857888	0.43848532222963	0.271550098685248
0.0950607964868208	1.0455258240925	-0.500001148376655	0.563097466720063	0.435341380735715	0.271500278655572
0.115190240229644	1.0450607441433	-0.500000893398049	0.565562386569656	0.432951925074482	0.271460910649468
0.165190240229644	1.04480110683954	-0.500001307755549	0.567009381886838	0.43156566288827	0.271435845025247
0.23752320679883	1.04475147944064	-0.499999969021987	0.567355149476705	0.431238652074031	0.271425787614168
0.348622207519024	1.04475674079691	-0.49999983197987	0.567412137741955	0.43118611370602	0.271424418290258
0.527497839010804	1.04477190088407	-0.500000042892638	0.567416830724069	0.431182858045393	0.271424804444984
0.821236566953465	1.04478912230168	-0.499999948472603	0.567415882535819	0.431184635919383	0.271424820235801
1.27863447165922	1.04480865127798	-0.499999959123985	0.567413972851132	0.431187013055631	0.271424355429858
1.90980719029291	1.04483015828245	-0.499999920427119	0.567412403599334	0.431188810663324	0.271423763981417
2.69840165731506	1.0448525688736	-0.499999794753262	0.567411499420762	0.431189838915526	0.271423327677997
3.63691323042603	1.04487549173749	-0.499999627655598	0.567410061861398	0.431191378785181	0.271423106460152
4.72169982695793	1.04489902312756	-0.49999964767326	0.56740844348443	0.431193068948617	0.271423094472528
5.93940158724038	1.04492319702706	-0.499999892420539	0.567407026740621	0.431194535669548	0.271423240186112
7.26462683543495	1.04494799758617	-0.500000074475709	0.567406004352495	0.431195589244657	0.271423526524428
8.66703077846067	1.04497326541008	-0.499999964861522	0.567405431358019	0.431196186753122	0.271423912343939
10.1198421655439	1.04499883468286	-0.49999968031035	0.567405154419636	0.431196478332472	0.271424369516425
