# Supplementary material for: Discovering two general characteristic times of transient responses in solid oxide cells
Source: Nat Commun. 2024 May 30;15:4587. doi: 10.1038/s41467-024-48785-1 (PMC11137161; doi:10.1038/s41467-024-48785-1)
Supplement: Supplementary file 4 — Source Data [file 41467_2024_48785_MOESM4_ESM.zip › SourceData/Fig2_T2.dat]

flowtime	potential	current_density	h2o_molefrac	h2_molefrac	o2_molefrac
0	1.03353683483647	-0.999994814835233	0.407564784843979	0.588494859825523	0.338239761527932
1e-08	1.03315085892965	-0.995001531244595	0.407564947270392	0.588494698016895	0.338239721422334
2e-08	1.03276414616554	-0.990001535672309	0.407565264093077	0.58849438311166	0.338239642868235
3e-08	1.03237736955917	-0.985001396974647	0.407565727381716	0.588493923603292	0.338239527338216
4e-08	1.03199054770248	-0.980001399943444	0.407566329627822	0.588493327502702	0.338239376070634
5e-08	1.03160367397133	-0.975001403038454	0.407567063753822	0.588492602335001	0.338239190165439
6e-08	1.03121674994743	-0.970001405877625	0.40756792308885	0.58849175516873	0.338238970589552
7e-08	1.03082977716438	-0.96500140887759	0.407568901346063	0.588490792642779	0.338238718304912
8e-08	1.03044275703745	-0.960001411901095	0.407569992600265	0.58848972099249	0.338238434170106
9e-08	1.0300556908975	-0.955001414885013	0.407571191266575	0.588488546074369	0.338238118985797
1e-07	1.02966857999474	-0.950001417865863	0.407572492080313	0.588487273389311	0.338237773501083
2e-07	1.02579488121008	-0.900004542626909	0.407592421607386	0.588468119211379	0.338231776092516
3e-07	1.02191779503002	-0.850004652529073	0.407617200101635	0.588444581541538	0.338223558440295
4e-07	1.01803783601717	-0.800004766124843	0.407645511352116	0.588417914274399	0.338213357631688
5e-07	1.01415522982666	-0.750004880295345	0.40767651211823	0.588388890549448	0.338201352608907
6e-07	1.01027013478201	-0.700004999152349	0.407709656268331	0.588357990771557	0.338187683165987
7e-07	1.00638266735544	-0.650005117419407	0.4077445855545	0.588325516656189	0.338172461862591
8e-07	1.00249291885531	-0.600005239275506	0.407781061423983	0.58829166050912	0.338155781534542
9e-07	0.998600964214156	-0.550005363682844	0.40781892220507	0.588256547385494	0.338137720264458
1e-06	0.994706868534293	-0.500005492311746	0.407858056048834	0.588220260802939	0.338118344907188
1.2e-06	0.99469444416875	-0.50000076511121	0.407906657513508	0.588176119723007	0.338085852478324
1.6e-06	0.994678681216379	-0.500000742021977	0.407965817668215	0.58812172470548	0.338033396347063
2.4e-06	0.994655602699976	-0.500000709399285	0.408049482658528	0.588041906726719	0.337951426400289
4e-06	0.994618897608198	-0.500000766918154	0.408183557715659	0.587912087708095	0.337825600909255
7.2e-06	0.994560705293077	-0.500000677011475	0.408398328363487	0.587704981723619	0.337630243186551
1.36e-05	0.994471201435922	-0.500000024023902	0.408727152277494	0.587390033987486	0.337318400844982
2.64e-05	0.994336888337904	-0.500000038314613	0.40921223673763	0.586927447555853	0.336810155285938
5.2e-05	0.994136487287217	-0.50000006418179	0.40991284529698	0.586260780076032	0.335959237231904
0.0001032	0.993835367863239	-0.500000092104073	0.410914138450387	0.585308899870825	0.334498576944138
0.0002056	0.993381670566838	-0.500000152823233	0.412338113107256	0.583955401296484	0.332023800680777
0.0004104	0.992709336929829	-0.500000234365778	0.414359287432659	0.582032927605499	0.328111616140283
0.000785486191990799	0.991822494315418	-0.500000354253104	0.417028462658878	0.579491600055119	0.323056464019614
0.0013095748729371	0.99092215197947	-0.500000415583812	0.419872440102262	0.576782702733716	0.31843017802107
0.0020036314205092	0.990042111886949	-0.50000039428537	0.42287300443315	0.573921199549705	0.31462832221135
0.00288222869513193	0.989183191488378	-0.500000331290673	0.426038981116155	0.570888787824932	0.31164879162365
0.00393951684375735	0.988329327170338	-0.500000302132333	0.429375536903828	0.567668435886114	0.309258962842917
0.0048541245743904	0.987654671849557	-0.50000028340023	0.432080204033919	0.565044268077805	0.307574663659219
0.0058541245743904	0.986979635598991	-0.50000025141004	0.434849590234729	0.562334325806489	0.306082946048707
0.0068541245743904	0.986330779455454	-0.50000024168004	0.437530761557556	0.559698209564519	0.304705912201097
0.0078541245743904	0.985699695444587	-0.500000229916212	0.44014943659983	0.557114912556813	0.303395723794168
0.00885412457439039	0.985082120505017	-0.500000223908659	0.442719720324865	0.554573591170595	0.302130593935096
0.0098541245743904	0.984475870657165	-0.500000218349351	0.445249409744816	0.552068645145048	0.300900654291793
0.0108541245743904	0.983879802241026	-0.500000214836493	0.447742863900805	0.549597166503398	0.299701530747944
0.0118541245743904	0.983293306818391	-0.500000208767727	0.45020254455253	0.547157637308489	0.298531328682268
0.0128541245743904	0.982716040249657	-0.500000204244642	0.452629858255429	0.544749258813574	0.297389256274436
0.0138541245743904	0.98214798573987	-0.500002622463519	0.455025553710078	0.54237166919029	0.296275317591976
0.0148541245743904	0.981588683332262	-0.500002573313711	0.457390154508597	0.540024595893735	0.295189185234705
0.0164844374194192	0.980700370433972	-0.50000451524426	0.461163392829894	0.536278978867059	0.293493560909731
0.0181562827939983	0.979813745852991	-0.500004437752778	0.464947159005757	0.532522819656446	0.291833951127275
0.0198782049412151	0.978926366730949	-0.50000442731454	0.468753632757417	0.52874417477029	0.290209736226378
0.0216540321986828	0.978038512672807	-0.500004401254387	0.47258297261022	0.524942981926442	0.288626273749981
0.0234881521926807	0.977150516625129	-0.500004376861901	0.476435357995441	0.52111912823716	0.287089618337148
0.0253855326832263	0.976262797304925	-0.500004355056813	0.480310862164557	0.517272595639267	0.285606776889076
0.0273518309578679	0.975375873838841	-0.500004328509326	0.484209392430457	0.513403528912631	0.28418579366104
0.0293935561159101	0.974490382121994	-0.500004320939274	0.488130697684178	0.509512231249455	0.282835819172248
0.0315182422565615	0.973607068636239	-0.50000427502804	0.49207437773525	0.505599161427611	0.281567082379993
0.0337346440574196	0.972726809567141	-0.500004250398459	0.496039640101809	0.501665179089151	0.280390508571972
0.0360531284733613	0.971850565214467	-0.500004233531148	0.500025357181627	0.497711487779816	0.279317120935755
0.0384860874923823	0.970979323219337	-0.5000042060627	0.504029951224472	0.493739758982292	0.278356943213744
0.0410485983277707	0.970114049294643	-0.500004160517088	0.508051164196333	0.489752364637953	0.277517689480831
0.0437594321612482	0.969255583736536	-0.500004123521823	0.512086019075521	0.48575243068939	0.276803161918855
0.0466424979370295	0.968404613420649	-0.500004078577975	0.516130470609283	0.481744193030551	0.276212098480163
0.0497291475511316	0.967561696640989	-0.500004066912498	0.520179102000535	0.477733327230795	0.275737592827837
0.0530617717236176	0.966727389100013	-0.500004067250011	0.524224525376139	0.473727574740345	0.275367503469694
0.0566996574908574	0.965902570549517	-0.500004081347868	0.528256488906093	0.469737671921511	0.275085795215397
0.0576996574908574	0.965682237858049	-0.500003384851023	0.529335781446734	0.468669711710432	0.275017331835475
0.0596996574908574	0.965267099112207	-0.500006951980536	0.531379553631424	0.466648304365674	0.274910198146562
0.0636996574908574	0.96453184708701	-0.500014029749994	0.535019976794845	0.463051566836256	0.274769701145979
0.068718529461528	0.963746774390479	-0.500014989286409	0.538918418105111	0.459205627691984	0.274649355329138
0.0746860672946318	0.962989878980621	-0.500014747419843	0.542688396003194	0.45549408666014	0.274554876800518
0.0821607634218171	0.962277099224786	-0.500014706173057	0.546250366985314	0.451997740019198	0.274480119667953
0.0922853770655496	0.961636846826756	-0.500014507328512	0.549462881269787	0.448858121825597	0.274419558205537
0.107869317433689	0.961115189932543	-0.500013409843697	0.552096935379902	0.446300289987088	0.274370037087716
0.137927591316168	0.960772480839622	-0.500010646407109	0.553852270219732	0.444611649222357	0.274330094221484
0.188024221780512	0.960647748635548	-0.500004025200057	0.554516464942655	0.443979977188325	0.274299399137159
0.259553113281682	0.960624087375177	-0.500000224361843	0.554672437461654	0.443833798274853	0.274284586576908
0.366133066998882	0.960626893396819	-0.499999308513757	0.554698255448403	0.443810971139579	0.274281642834926
0.531024137756935	0.960634700584226	-0.499999064033858	0.554699726901217	0.443811115388632	0.274282604370401
0.789567081665417	0.960643550599236	-0.499998992575932	0.55469796357141	0.443813970483815	0.274283109413824
1.17684831539294	0.960653303784427	-0.499998900235389	0.554695601852308	0.443816990500273	0.27428260904095
1.70142591399591	0.960663882983992	-0.499999265408044	0.5546927774675	0.443820177752175	0.274281703475858
2.35253259691347	0.960674871169019	-0.499999275469263	0.554690601167107	0.443822536558027	0.274280918970824
3.12558474445553	0.960686000880558	-0.499999379097941	0.554688961650114	0.44382430096062	0.274280444412981
4.02228323502965	0.960697227682684	-0.499998997837896	0.554688311252417	0.443825042520503	0.274280251208489
5.04015585091223	0.960708619437421	-0.499999002230413	0.554687188931458	0.443826245951108	0.274280265503966
6.16684416082505	0.960720268878462	-0.499998879815622	0.554686143319104	0.443827340959046	0.274280398541339
7.3809701959446	0.960732089810485	-0.499998705178718	0.554685011105716	0.443828534488396	0.274280719089391
8.65837761121023	0.960744165967927	-0.499998732238769	0.554683815530601	0.443829790081525	0.274281084173815
