# Supplementary material for: Discovering two general characteristic times of transient responses in solid oxide cells
Source: Nat Commun. 2024 May 30;15:4587. doi: 10.1038/s41467-024-48785-1 (PMC11137161; doi:10.1038/s41467-024-48785-1)
Supplement: Supplementary file 4 — Source Data [file 41467_2024_48785_MOESM4_ESM.zip › SourceData/Fig2_V1.dat]

flowtime	potential	current_density	h2o_molefrac	h2_molefrac	o2_molefrac
0	1.10620260163918	-0.999993212507463	0.334163585830066	0.661071361820465	0.358186771416413
1e-08	1.10561220970735	-0.995002498878735	0.334163741800104	0.661071206664297	0.358186734146875
2e-08	1.10502087095816	-0.99000250213593	0.334164046404138	0.661070904350496	0.358186661346043
3e-08	1.10442941336662	-0.985002517464432	0.334164492625035	0.661070462538174	0.358186554417568
4e-08	1.10383783738221	-0.980002527655278	0.334165073803023	0.661069888464123	0.358186414513602
5e-08	1.1032461455739	-0.975002541685837	0.33416578362876	0.661069188955332	0.358186242637305
6e-08	1.10265433854646	-0.970002546783089	0.3341666161283	0.661068370448979	0.358186039690031
7e-08	1.10206239475267	-0.965002279046034	0.334167565652735	0.661067439007089	0.358185806495797
8e-08	1.10147036410149	-0.960002287758725	0.334168626837543	0.661066400361036	0.358185543815189
9e-08	1.10087822338688	-0.955002296364044	0.334169794610416	0.661065259907209	0.358185252355176
1e-07	1.10028597419729	-0.950002304529704	0.334171064167288	0.661064022734285	0.358184932781474
2e-07	1.09435712738298	-0.900002197383032	0.334190836655297	0.661045158095008	0.358179359855264
3e-07	1.08841888048849	-0.850002060695754	0.334215669376346	0.661021793365338	0.358171700186186
4e-07	1.08247168110233	-0.800001929893686	0.334244240629153	0.66099518313778	0.358162169950732
5e-07	1.07651587095222	-0.750001810008556	0.33427567663306	0.660966121557154	0.358150933735723
6e-07	1.07055172048017	-0.700001717317897	0.334309394055507	0.660935114929771	0.358138120950192
7e-07	1.06457945423414	-0.650001594400275	0.33434499918983	0.660902489104516	0.358123836230793
8e-07	1.05859928650381	-0.600001505784132	0.334382222998779	0.660868456444068	0.358108166257142
9e-07	1.05261141524158	-0.550001436616151	0.334420879086638	0.660833157612384	0.358091184101671
1e-06	1.04661603425159	-0.500001341980359	0.334460836281302	0.660796687758009	0.358072952420839
1.2e-06	1.0466027700256	-0.500001304918465	0.334511252637156	0.660751823733724	0.358042223159339
1.6e-06	1.04658594231923	-0.500001257219837	0.33457200220149	0.660697137533691	0.357992413078131
2.4e-06	1.04656203229082	-0.50000123306751	0.334655460959513	0.660618569803934	0.35791439737163
4e-06	1.04652428348738	-0.500001291534923	0.334787673341114	0.660491505860243	0.357794639716877
7.2e-06	1.04646415786016	-0.500001295571626	0.335000273990716	0.660288018882094	0.357609160165922
1.36e-05	1.04637130292766	-0.500000005883834	0.335327668331386	0.65997724947148	0.35731387495148
2.64e-05	1.04623231670933	-0.500000011351919	0.335812416787313	0.659519639523138	0.356834046924702
5.2e-05	1.04602641478386	-0.500000012698255	0.336513806503922	0.658859326948653	0.356034384158204
0.0001032	1.04572056624013	-0.500000034586098	0.337517095144296	0.657915870221364	0.354665045733794
0.0002056	1.04526502238991	-0.50000005043548	0.33894462172293	0.656573447083776	0.35233785792805
0.000361654821084445	1.04472839396417	-0.500000061840451	0.340570223046577	0.655043164442351	0.349377745441085
0.000571912991121515	1.04415305229478	-0.500000067604637	0.34229070470404	0.653421273245879	0.346138460854266
0.000841579033861015	1.04355722888284	-0.500000055037466	0.344088920570635	0.651724288146166	0.342875814536675
0.00117544185735673	1.04295729211249	-0.500000054594372	0.345951622454011	0.649965895370343	0.339810854844771
0.00157870308863974	1.04236428403015	-0.500000042752262	0.347871346807528	0.648153806222906	0.337085760308737
0.00205659940436429	1.04178284827274	-0.50000003675325	0.349846308254339	0.646288413304028	0.334755582051623
0.00225887377860706	1.04156892376568	-0.500000013162829	0.350597308693467	0.645577972782468	0.3339858585242
0.00284377536915386	1.04100161339508	-0.500000010007154	0.352649823242451	0.643631614761776	0.332158833578364
0.00350324593010859	1.04044020358864	-0.5000000096952	0.354756720566823	0.64162268119563	0.33061385345626
0.00422796319101285	1.03988120529365	-0.5000000030722	0.35691063284828	0.639554838924646	0.329266326132614
0.00500526537467053	1.03932249216876	-0.50000000891525	0.359100962594231	0.637437244758756	0.328043080173629
0.00582265127462034	1.03876322003634	-0.499999995274129	0.361317546325012	0.635280738151642	0.326891378441868
0.00667012566041439	1.03820304989793	-0.500000006199973	0.363553098038868	0.633094542442403	0.325777936159717
0.00754075797309584	1.03764195448271	-0.500000032105017	0.365803408740145	0.630885175525045	0.324683761971878
0.00784075797309585	1.03745000507227	-0.500000011541285	0.366574890702639	0.630126975839532	0.324310558708741
0.00824075797309584	1.03719671573559	-0.500000023284153	0.367594721194679	0.629123041309421	0.323821097794807
0.00904075797309585	1.03669721211643	-0.500000040158133	0.369610850162621	0.62713438587934	0.322861516447201
0.00995804966620503	1.03613263425013	-0.500000055239965	0.371896962444297	0.624875882391892	0.321781008448871
0.0108892225743672	1.03556709446099	-0.500000047470885	0.37419462397296	0.622603512332592	0.320701678893159
0.011834838801887	1.03500004343741	-0.500000049183368	0.376506229846343	0.620315663949191	0.319622327619922
0.0127950431810133	1.03443137779309	-0.500000049944181	0.378832444104366	0.618012212690151	0.318542979259812
0.0137701328417601	1.03386102699017	-0.500000047427773	0.381173803629507	0.615692994208713	0.317463855758498
0.0147605266986022	1.03328890899131	-0.500000049033092	0.383530809326087	0.613357761516439	0.316385260495226
0.0157667067814081	1.03271497128225	-0.500000046951781	0.385903883201438	0.611006263756721	0.315307585403513
0.0167892138968747	1.03213916544208	-0.500000048735502	0.388293404812901	0.608638237019181	0.314231270114643
0.0178286284757407	1.03156145361193	-0.500000044959345	0.390699719519602	0.606253415466604	0.313156799369847
0.0188855701370805	1.03098180357924	-0.500000035079908	0.393123150159774	0.60385152999187	0.312084712237496
0.0199606827486814	1.0304001877994	-0.500000045306821	0.39556391247735	0.601432395872765	0.311015594942555
0.0210547113448416	1.02981657813345	-0.500000047638236	0.398022400836227	0.598995644983871	0.309950044342246
0.0221683859343156	1.02923095546583	-0.500000028507073	0.400498874413744	0.596541038348026	0.308888767719179
0.0233024871308398	1.02864331182747	-0.500000049801919	0.402993555554227	0.594068364340353	0.307832555009941
0.0244578783738327	1.02805362982785	-0.500000047759293	0.40550677113245	0.591577307304861	0.30678219417651
0.0256354521038175	1.02746190093568	-0.500000048612767	0.40803877158301	0.589067625551119	0.305738575220653
0.0266354521038175	1.02696614703125	-0.50000005102121	0.410167645706253	0.586957502214897	0.304871870662027
0.0278578858103654	1.02636990020008	-0.500000177512307	0.412738186255599	0.584409620236449	0.303841985053328
0.0291037969811493	1.02577239527774	-0.500000168490893	0.415324916513157	0.581845705048477	0.302823247961594
0.0303759784306006	1.02517286162325	-0.500000170395832	0.417931520877638	0.579262107832102	0.30181559000872
0.0316756731802636	1.02457133266687	-0.500000176727644	0.420558248304983	0.576658586896919	0.300820459489604
0.0330042330761344	1.02396783214231	-0.500000162773398	0.423205372470771	0.574034877604626	0.299839410446605
0.0343631168531069	1.02336240977422	-0.500000163413889	0.425873157314945	0.571390724670276	0.298874182977855
0.0357539091473989	1.02275512565468	-0.500000183393882	0.42856186102867	0.568725878900509	0.297926683881557
0.0371783307590186	1.02214601889999	-0.500000175284681	0.43127176781257	0.566040069376286	0.296999036309935
0.0386382383613198	1.02153520165427	-0.500000178162253	0.434003108888267	0.563333074421016	0.296093588439635
0.0396382383613198	1.02112323227352	-0.500000203146336	0.43585232572081	0.561500335441837	0.295494833816726
0.0411666569988661	1.02050797823307	-0.500000287867234	0.438628177941756	0.558749339909066	0.29463025084079
0.0427318925128543	1.0198931362818	-0.500000248927152	0.441417810113925	0.55598478651827	0.293797594401973
0.0443411398102888	1.01927699931498	-0.500000238346535	0.444229753346737	0.553198230454373	0.292997969087656
0.0459972075369317	1.01865979436126	-0.500000246512412	0.447064023809596	0.550389668199028	0.292234900178888
0.0477032898083467	1.01804168998355	-0.500000245766722	0.449920754900701	0.547558987143874	0.291512016312892
0.0494629247407557	1.01742289825835	-0.500000248315609	0.45279999400884	0.544706162117174	0.290833018105051
0.0512800828795444	1.01680362205734	-0.500000248948133	0.4557017502504	0.541831209949485	0.29020151397629
0.0531592361152459	1.01618407143354	-0.500000255045023	0.458625938786534	0.538934243601153	0.289620635616827
0.0551054886662522	1.01556439640531	-0.500000251669133	0.461572462553133	0.536015395608911	0.289092935209897
0.0561054886662522	1.01525191469141	-0.500000513319759	0.463064661520298	0.534537211963255	0.288840560578154
0.0581054886662522	1.014649358177	-0.500001173738767	0.465962500614703	0.531666984026234	0.288407451129068
0.0602453283811692	1.01402977038033	-0.500001051260644	0.468963882434057	0.528694588493398	0.28801662766966
0.0624764189502522	1.01341048659001	-0.500001052526012	0.471985521391105	0.525702550292518	0.287679393225065
0.0648097388128072	1.01279121562883	-0.500001054677184	0.47502781087907	0.522690550413061	0.287392608338728
0.0672577466976463	1.01217181829418	-0.500001065040317	0.478090009203615	0.519659419227875	0.28715187012246
0.0698358246971821	1.0115521240125	-0.500001110380221	0.481171207831629	0.516610177334077	0.286951739862679
0.0725632131040707	1.01093198530086	-0.500001135073925	0.484270255106075	0.513544113591295	0.286786185345883
0.0754643563659204	1.01031132745278	-0.500001160457806	0.487385557323734	0.51046299544245	0.286648971386816
0.0785709458435885	1.00969021832283	-0.500001204578839	0.490514864290525	0.507369295955833	0.286534043335777
0.0819249749084019	1.00906898443736	-0.500001234171111	0.49365490236005	0.504266567383215	0.286436030664214
0.0855835246177859	1.00844833240959	-0.500001262009305	0.496800770091249	0.501160065320237	0.286350264667691
0.089626569908227	1.00782956476835	-0.500001304735278	0.49994495714359	0.498057744045099	0.286273135035
0.0941703018194765	1.00721489155259	-0.500001341765783	0.5030757253695	0.494971891011208	0.286201853557608
0.0993913906596832	1.00660798982549	-0.500001374012683	0.506174347890082	0.491921888249279	0.286134499791458
0.105574521563236	1.00601491878942	-0.500001377732933	0.509210380716117	0.488938883825199	0.286069915986297
0.113214101347199	1.00544573494113	-0.500001428116675	0.512133043268597	0.486074209806993	0.286007470288703
0.123261053272264	1.00491725249268	-0.500001535179093	0.514857906147164	0.483412145134064	0.285947217156765
0.13781704314985	1.00445699515366	-0.500001627376573	0.517246593010795	0.481088845679228	0.285890707539784
0.162575555652706	1.00410594177825	-0.500001544964521	0.51909252977078	0.479304183187985	0.285842236335199
0.211469579966091	1.00391465228155	-0.500000881062731	0.520139408243783	0.478300625594964	0.285810438399143
0.279394644122715	1.00386344734696	-0.49999986101256	0.520461629913546	0.477994519378443	0.285798579645252
0.3775845378089	1.00386027406647	-0.499999699766314	0.520535959062948	0.477926078950059	0.285796525957293
0.524411580456961	1.00386982260645	-0.499999972455688	0.52054487989911	0.477920389008815	0.285797374209154
0.74702248819966	1.00388223096003	-0.500000232924309	0.52054159761615	0.477925910678962	0.285798310116643
1.07383622527256	1.00389583554501	-0.500000042370539	0.520537423823783	0.477931529756511	0.28579882341565
1.51698153869925	1.0039103266202	-0.499999668119999	0.520533417390789	0.477936368519589	0.285799141255743
2.07321064496614	1.0039253445637	-0.49999962908127	0.520528452024776	0.477941830473288	0.285799360876917
2.74315119253213	1.00394058529779	-0.499999630704346	0.520522958147441	0.477947661164061	0.285799782171949
3.5357259708712	1.00395593912932	-0.499999838492704	0.520518332598348	0.47795253816659	0.285800252403418
4.46044504882539	1.00397143086905	-0.500000043938868	0.520514604342908	0.47795644979994	0.285800834538504
5.51817224640635	1.00398707721516	-0.499999836596967	0.520511489484709	0.477959726912262	0.285801592718166
6.69660034718003	1.00400308247634	-0.499999744270502	0.520508989365144	0.477962312213258	0.285802443287707
7.97219186539469	1.00401935587034	-0.49999962037458	0.520506153504066	0.47796524637663	0.285803396861222
9.31752058648492	1.00403594817181	-0.499999555510806	0.520503352166033	0.477968113697497	0.285804378742778
10.7088704563613	1.00405272906443	-0.49999971469665	0.520500541273986	0.477970988936746	0.285805392614401
