# Supplementary material for: Discovering two general characteristic times of transient responses in solid oxide cells
Source: Nat Commun. 2024 May 30;15:4587. doi: 10.1038/s41467-024-48785-1 (PMC11137161; doi:10.1038/s41467-024-48785-1)
Supplement: Supplementary file 4 — Source Data [file 41467_2024_48785_MOESM4_ESM.zip › SourceData/Fig2_V2.dat]

flowtime	potential	current_density	h2o_molefrac	h2_molefrac	o2_molefrac
0	1.07269242385126	-1.00000268505216	0.469595162275174	0.527021828617742	0.32188801322238
1e-08	1.07212168119927	-0.995002398281799	0.469595317708061	0.527021673611535	0.321887973852058
2e-08	1.0715508629122	-0.990002403466086	0.469595620903593	0.52702137184104	0.321887897037459
3e-08	1.07097997084148	-0.985002409791796	0.469596064518065	0.527020931083283	0.321887784257239
4e-08	1.0704090059608	-0.980002414014582	0.469596641595758	0.527020358683326	0.321887636725954
5e-08	1.06983797129674	-0.975002428890781	0.469597345561199	0.527019661565859	0.321887455501174
6e-08	1.06926684441882	-0.970002166319492	0.469598170209479	0.527018846248361	0.321887241536809
7e-08	1.06869567131804	-0.965002166842679	0.469599109664803	0.527017918885245	0.321886995697403
8e-08	1.06812443284447	-0.960002182585023	0.46960015838249	0.527016885268671	0.321886718784859
9e-08	1.06755312751363	-0.955002180294488	0.469601311124762	0.527015750855094	0.32188641154397
1e-07	1.06698175898833	-0.950002190266241	0.469602562941772	0.527014520786432	0.321886074670949
2e-07	1.06126423926381	-0.900002054766594	0.469621848647592	0.526995846923749	0.321880200922145
3e-07	1.05554151399837	-0.850001903224517	0.469645899138014	0.526972786666623	0.32187212813215
4e-07	1.04981397316236	-0.800001989051281	0.469673428683566	0.526946580596825	0.321862084289136
5e-07	1.04408184896162	-0.750001838347866	0.469703605880286	0.526918006502045	0.32185024282782
6e-07	1.03834537523931	-0.700001702455905	0.469735888122533	0.526887555104807	0.321836740259999
7e-07	1.03260472944606	-0.650001579562705	0.469769917496225	0.526855538598987	0.321821686958922
8e-07	1.02686006826646	-0.600001468721863	0.469805454843284	0.526822157950179	0.321805174271509
9e-07	1.02111153631421	-0.550001364200782	0.469842337862715	0.526787544635311	0.321787279292273
1e-06	1.01535926184795	-0.500001134358342	0.469880454382866	0.526751786542348	0.321768068062936
1.2e-06	1.01534801581977	-0.500001221840049	0.4699279466666	0.526708050320909	0.321735687156688
1.6e-06	1.01533342029901	-0.500001160623657	0.469985492428469	0.526654606726117	0.321683198617987
2.4e-06	1.01531213294224	-0.500001237867824	0.470066329368874	0.526577077081819	0.321600986515282
4e-06	1.01527827717408	-0.500001236124255	0.470195736815077	0.526451147710626	0.321474785126826
7.2e-06	1.01522451810969	-0.500000559537318	0.470403398312686	0.526249644185196	0.321279312110597
1.36e-05	1.01514184200428	-0.500000003916623	0.470721844844289	0.525942435473641	0.320968062521517
2.64e-05	1.0150177837921	-0.5000000053054	0.47119204007527	0.52549059055545	0.320462156911996
5.2e-05	1.01483282255666	-0.50000000816198	0.471871431173363	0.524838983176551	0.319618814406351
0.0001032	1.01455494498017	-0.500000013974105	0.472842539484958	0.523908411328361	0.318174363099626
0.0002056	1.01413540308831	-0.500000023990109	0.474223514377833	0.522585451058132	0.315718616496335
0.0004104	1.01351053569153	-0.500000031669798	0.476183815624729	0.520706900643184	0.311796225991286
0.00082	1.01262071209624	-0.500000042560842	0.478964675958399	0.518040181723712	0.306297852782256
0.00156302204142581	1.01152737591399	-0.500000068319235	0.48259862611664	0.514553380473999	0.300370907552626
0.00260389049392407	1.01045786754282	-0.500000080771949	0.486507368443561	0.510792973642152	0.295743365232643
0.00396818978139624	1.00939697941698	-0.500000077935182	0.490729572885116	0.506703225393576	0.292233282234238
0.00562167767479078	1.0083186102612	-0.50000007243396	0.495246447603764	0.50228976491712	0.289368835197001
0.00601681348781467	1.00807882978827	-0.50000003266792	0.496266381177698	0.501288947922921	0.288781960617821
0.00791692290474524	1.00697644163546	-0.500000036871716	0.501008246671369	0.496616478669721	0.28625307445974
0.00994619760436307	1.00586535407117	-0.500000045884774	0.50583056032036	0.491845788731304	0.283843628002746
0.0120771380693327	1.00475249873258	-0.500000046766288	0.510690178833806	0.487028071760975	0.281520669004137
0.0143034812446973	1.00364150540168	-0.500000051217611	0.515570489368177	0.482185035149978	0.279283986439345
0.0166295872014565	1.00253450862851	-0.500000052758326	0.52046539442722	0.477325601148007	0.277145225256007
0.0190654729535758	1.00143325971717	-0.500000051601102	0.525372057018115	0.472454093629794	0.275121535634416
0.0216251647246767	1.00033963924835	-0.500000049551847	0.530288009289962	0.467573769305308	0.273234028375298
0.0243267441775361	0.999255841588305	-0.500000045268504	0.535210108367458	0.46268822849627	0.271506676264544
0.0271933529830034	0.998184419013353	-0.500000046140278	0.540133913480175	0.457802241351325	0.26996467714706
0.0302551360910688	0.997128178286708	-0.500000044174894	0.545053022431661	0.452922522493184	0.268631060327319
0.0335525118570583	0.996090076387476	-0.500000044664961	0.549958154868945	0.448058723309322	0.267522313414106
0.0371417027765618	0.995073144884234	-0.500000051164991	0.554835739504627	0.443224915974455	0.266643370087195
0.0411044117097754	0.994080701039547	-0.500000044518267	0.559665544017681	0.438442044469919	0.265984165645066
0.045565658171461	0.993117150669219	-0.500000044642397	0.564416669314063	0.433742028819701	0.265519533937603
0.0507288889292904	0.992189684371094	-0.500000046718476	0.569040347708898	0.429175058512385	0.265212653013661
0.056951757445142	0.991311425419945	-0.500000047728646	0.573456880410196	0.424822642310436	0.265021728849034
0.0649311026112141	0.990506685748442	-0.500000062109643	0.577532056405361	0.420820701041642	0.264907387157818
0.0762379258033466	0.989818574097996	-0.500000081678854	0.58104142786033	0.417393302192385	0.264838884010228
0.0952774858726431	0.989313632401519	-0.500000075722299	0.583647053054749	0.414870456777092	0.264797808098319
0.133356606011236	0.989062870336571	-0.500000058219602	0.584984358181272	0.413591753706039	0.264777279870387
0.193314039403677	0.989006043398163	-0.499999989153341	0.585334282682867	0.413262225301901	0.264771683879835
0.2837883138298	0.989005601705628	-0.500000013989927	0.585391702131333	0.413209331542015	0.264771373941916
0.426901025237679	0.989014921632857	-0.500000037661763	0.585396994150184	0.413205196806202	0.264771827260451
0.661486824963761	0.989025554948677	-0.499999946646941	0.585397117655342	0.413205659606721	0.264771785972289
1.04012647804383	0.989037436678487	-0.499999961944998	0.58539645494715	0.413206677307538	0.264771226897241
1.59261657254945	0.98905064926766	-0.499999936742848	0.585395375710748	0.413207963915742	0.264770503755992
2.305464468361	0.98906496092404	-0.500000018862411	0.585394508277101	0.413208909909506	0.264769737693981
3.16178167705945	0.989079751638616	-0.500000070164971	0.585393152327305	0.413210334906485	0.264769158728226
4.15464645392462	0.989094821460927	-0.499999999881251	0.585392621260805	0.413210914924451	0.264768831477071
5.27400135639716	0.989110233977609	-0.500000041208534	0.585392156348265	0.41321141542138	0.264768733958779
6.50021010410907	0.98912604768691	-0.500000035276658	0.585391550242444	0.413212057683522	0.264768784124448
7.80715784196343	0.989142156327896	-0.500000015097469	0.585391945714286	0.413211671679819	0.26476898075452
9.1694342492149	0.989158560231666	-0.499999931514258	0.585391746482237	0.413211883629463	0.264769234707675
10.5671980555018	0.989174909346564	-0.499999935974725	0.585391275714637	0.413212389798976	0.264769626935045
