# Supplementary material for: Discovering two general characteristic times of transient responses in solid oxide cells
Source: Nat Commun. 2024 May 30;15:4587. doi: 10.1038/s41467-024-48785-1 (PMC11137161; doi:10.1038/s41467-024-48785-1)
Supplement: Supplementary file 4 — Source Data [file 41467_2024_48785_MOESM4_ESM.zip › SourceData/Fig2_V3.dat]

flowtime	potential	current_density	h2o_molefrac	h2_molefrac	o2_molefrac
0	1.05624507820033	-1.00000279078013	0.541772504066886	0.455244192631187	0.29998847803958
1e-08	1.05568011507073	-0.99500213453479	0.541772659312147	0.45524403777309	0.299988437487283
2e-08	1.05511533219222	-0.990002143040503	0.541772961986068	0.455243736353244	0.299988358333145
3e-08	1.05455048477961	-0.985002138201468	0.541773404665883	0.455243296171224	0.299988242101503
4e-08	1.05398557716125	-0.980002154596707	0.541773980323097	0.455242724594053	0.299988090045133
5e-08	1.05342060764006	-0.975002149711602	0.541774682318401	0.45524202856466	0.299987903253887
6e-08	1.05285558147536	-0.97000217172663	0.541775504381267	0.455241214625253	0.299987682707915
7e-08	1.0522904953824	-0.965002161524587	0.541776440592642	0.4552402889372	0.29998742930184
8e-08	1.05172535566884	-0.96000218426089	0.54177748536216	0.455239257306055	0.299987143862328
9e-08	1.05116015995695	-0.955002189138573	0.541778633412166	0.455238125199645	0.299986827156975
1e-07	1.05059491024704	-0.950002192166889	0.541779879758555	0.455236897769115	0.299986479903043
2e-07	1.0449391702855	-0.900002066423356	0.541799024783467	0.455218284753923	0.299980424549195
3e-07	1.03927926888483	-0.850001923931324	0.54182285346488	0.455195317120688	0.299972101974792
4e-07	1.0336155673623	-0.800001770532588	0.54185009030578	0.455169231166393	0.299961747126299
5e-07	1.02794833121988	-0.750001626279479	0.541879915373543	0.455140800237574	0.299949538872017
6e-07	1.02227776543188	-0.700001493755797	0.541911797064503	0.455110510845525	0.299935617889585
7e-07	1.01660403862047	-0.650001373817277	0.541945387083204	0.455078671540669	0.299920097961207
8e-07	1.0109272978353	-0.60000126649391	0.541980454274437	0.455045480271308	0.299903073324267
9e-07	1.00524767765524	-0.550001175472196	0.542016842776487	0.455011066095766	0.299884623447933
1e-06	0.999565303572872	-0.500001077016999	0.542054445457465	0.454975515026854	0.299864816480865
1.2e-06	0.999554017119283	-0.500001038190193	0.542101128705113	0.45493209969314	0.299831429772517
1.6e-06	0.99953928928175	-0.500001137871926	0.542157780933503	0.454879017037342	0.299777308621815
2.4e-06	0.999517626410494	-0.500001073742086	0.542237860860955	0.454801814700476	0.299692537126335
4e-06	0.999483156992786	-0.500001149501954	0.542366429057698	0.454676271147607	0.29956240520262
7.2e-06	0.999428507016427	-0.500000728450487	0.542572629422248	0.454475425491683	0.299360839276197
1.36e-05	0.999344462233806	-0.499999999920224	0.542888471356716	0.454169356618742	0.299039858396411
2.64e-05	0.999218304230861	-0.500000001149814	0.54335446191842	0.453719325803075	0.298518066618663
5.2e-05	0.999029879021984	-0.500000004762454	0.544027516923216	0.453070436398574	0.297648161201749
0.0001032	0.998745825110211	-0.50000000716128	0.544989371755908	0.452143851215544	0.2961580909076
0.0002056	0.998315075811808	-0.500000008728529	0.546356997340679	0.450826788365956	0.293624204994263
0.0004104	0.997670905426007	-0.500000011828707	0.548298496186071	0.448956839003305	0.289575266349285
0.00052	0.997398222604398	-0.50000044258259	0.549109183204818	0.448175792564662	0.287852696450123
0.001032	0.996386751208701	-0.500000651238668	0.552183275711782	0.445213436030015	0.281792214534455
0.002056	0.995084311516044	-0.50000091359046	0.55653250905827	0.441017936409584	0.275342385124766
0.00363510268436677	0.99372933229351	-0.500000956556087	0.56161605677158	0.436088218505583	0.270373424986339
0.00572148938757533	0.992354205338045	-0.500000949196076	0.56719709559974	0.430629904449262	0.266615872995629
0.00821910641345949	0.990950747786871	-0.500000962182987	0.573108521188449	0.424807696432045	0.263462189647442
0.0110283735255054	0.989546447281529	-0.500000988099337	0.579139339415692	0.418844746003372	0.260688260769428
0.0141234435370146	0.98816588071728	-0.500000954993043	0.58516812869837	0.412874569320414	0.258279851569759
0.0175442431347177	0.986826152816463	-0.500000910990185	0.591131549867587	0.406968053393205	0.256284036379779
0.0213868054316307	0.985541794023131	-0.500000870743546	0.596976452005316	0.401182759835906	0.254742291572687
0.025823105653075	0.984328235017635	-0.500000870644562	0.602630951467905	0.395593772898578	0.253656965880498
0.0311685358995614	0.983205695684329	-0.500000814350422	0.607980152197589	0.390319121321894	0.252977978599489
0.0380633290837701	0.982206910142424	-0.500000743031106	0.612832824740346	0.385553046867941	0.252611293809059
0.0480294635729705	0.981388439978788	-0.500000654523906	0.616875727372602	0.381608853424909	0.252446091818034
0.0656895169336313	0.980833623810149	-0.500000562542244	0.619669880351656	0.378913589599419	0.252385979373973
0.101009623654953	0.980605763855942	-0.500000174333377	0.620870495463717	0.377774874888213	0.252370372630399
0.153123641821284	0.980567375074484	-0.500000006569759	0.621121407553443	0.37754186193486	0.252368213899188
0.233255611569434	0.980571165929872	-0.499999916534407	0.621155555092826	0.377511039784992	0.25236855919591
0.362008555635473	0.980580819606213	-0.500000018477538	0.621158192885722	0.377508904990572	0.252368772418639
0.577735502686124	0.98059088576151	-0.499999918444327	0.621158002412247	0.377509267779624	0.252368694729778
0.940594607227053	0.980602073110128	-0.499999953342723	0.621157898281985	0.377509449919647	0.252367995317562
1.49772094414874	0.980614947648955	-0.500000068440317	0.621157384900977	0.377510010510009	0.252367046076002
2.23712666966274	0.980629024007698	-0.499999885228966	0.621157486385175	0.377509947810896	0.252366215445368
3.12895847814576	0.980643806005004	-0.500000030109268	0.621157224592399	0.377510219594238	0.252365457138737
4.12895847814576	0.980658518843831	-0.499999952506847	0.621157187661491	0.377510275245764	0.252364951181279
5.27471039338261	0.98067406176483	-0.49999985951556	0.621157501169589	0.377509980554127	0.252364649111729
6.51865608704257	0.980689964518367	-0.500000020875955	0.621157020238903	0.377510472383962	0.252364619443332
7.83500764516877	0.980706129601963	-0.499999860008777	0.621157100187421	0.377510407748124	0.252364747295392
9.20037502435018	0.980722628187296	-0.499999972474412	0.621157132980523	0.37751038585164	0.252364906675124
10.5972803667557	0.980739123192539	-0.499999841857173	0.621157110466319	0.377510428823036	0.252365186216483
