# Supplementary material for: Discovering two general characteristic times of transient responses in solid oxide cells
Source: Nat Commun. 2024 May 30;15:4587. doi: 10.1038/s41467-024-48785-1 (PMC11137161; doi:10.1038/s41467-024-48785-1)
Supplement: Supplementary file 4 — Source Data [file 41467_2024_48785_MOESM4_ESM.zip › SourceData/Fig2_VH1.dat]

flowtime	potential	current_density	h2o_molefrac	h2_molefrac	o2_molefrac
0	1.08646819060793	-0.999993701266874	0.413234654741425	0.582847193182953	0.343553301000799
1e-07	1.0858901881513	-0.995000052743152	0.413235750361007	0.582846127518875	0.343552998021366
2e-07	1.08531206632655	-0.990000053460151	0.413237590787737	0.582844357504485	0.343552443847309
3e-07	1.08473376856033	-0.985000053368666	0.413239953713576	0.58284210612557	0.343551672082315
4e-07	1.0841553269867	-0.980000053850718	0.413242695965236	0.582839512745243	0.34355070650619
5e-07	1.08357676230604	-0.975000053970522	0.413245724632374	0.582836664837026	0.343549564883958
6e-07	1.08299808814008	-0.970000054252653	0.41324897888184	0.582833617628067	0.343548261024459
7e-07	1.08241931354637	-0.965000055347817	0.413252418463623	0.582830406268081	0.343546806008984
8e-07	1.08184044445444	-0.960000054874108	0.413256016416819	0.5828270533759	0.343545208933322
9e-07	1.08126148525569	-0.955000055016902	0.413259754416164	0.582823573728717	0.343543477457144
1e-06	1.08068243884701	-0.950000055326651	0.413263619791173	0.582819977177459	0.343541618118207
2e-06	1.07488649780175	-0.900000584054121	0.413311950780604	0.582774711415061	0.34351328109016
3e-06	1.06908304553137	-0.850000616927063	0.413368737957168	0.58272122854186	0.343476848158007
4e-06	1.06327244815563	-0.800000644106589	0.413433219441283	0.58266027015811	0.343433319637517
5e-06	1.05745497879841	-0.750000675733082	0.413504813247661	0.582592419228035	0.343383343629413
6e-06	1.05163088041462	-0.700000709899572	0.413583043069633	0.582518154143263	0.343327362467509
7e-06	1.04580037767239	-0.650000745023337	0.413667508340522	0.58243787545303	0.343265692169919
8e-06	1.03996368368411	-0.600000781361509	0.413757866909572	0.582351923352325	0.34319856857648
9e-06	1.03412100458302	-0.550000821419529	0.41385382304088	0.582260590291864	0.343126175514449
1e-05	1.02827254250954	-0.50000086264455	0.413955118444898	0.582164130493049	0.343048662189769
1.2e-05	1.02823786926788	-0.500000001141996	0.414087976758532	0.582036521910515	0.342925674736176
1.6e-05	1.02818204256866	-0.500000002072395	0.414300215156976	0.581832626382966	0.342719017744132
2.4e-05	1.02809286864846	-0.50000000367389	0.414633910589442	0.581513285496792	0.342365368407844
4e-05	1.02795481721725	-0.500000005725025	0.415139553456066	0.581030657362216	0.341767717846279
7.2e-05	1.027745390636	-0.500000010947492	0.415885042606142	0.580320061714676	0.340764490440764
0.000136	1.02742896702405	-0.500000022299037	0.416964804901701	0.579291462687863	0.339064190558681
0.000264	1.02695217995598	-0.500000032046187	0.418512606805988	0.577816892834657	0.336225779340773
0.00052	1.02624872249045	-0.500000051163667	0.420721402251862	0.575710641181955	0.331831166552649
0.000965951957771104	1.02536462989974	-0.500000071541648	0.423530238983437	0.573030189677732	0.326522732881425
0.00158204069647918	1.02448086261318	-0.500000078535204	0.426491936905886	0.570207264790164	0.321809897603819
0.00239945338808876	1.02363232149465	-0.500000075049603	0.429556462028215	0.567293897979774	0.318033854249085
0.00346296399440681	1.02282132291647	-0.500000068386024	0.432713004805955	0.564296500517075	0.315149045564059
0.00482259791517009	1.0220277475654	-0.500000058987732	0.43598929339394	0.561175200155407	0.312911062635062
0.00650531041556182	1.02122628292909	-0.500000051839749	0.439422286229584	0.55787788165371	0.311046582520101
0.00848599765857486	1.02040259783295	-0.500000043192792	0.443017089214871	0.55438979169692	0.309356098757204
0.0106958435399354	1.01955759373633	-0.500000052459544	0.446736778652802	0.550748221343843	0.307736781201467
0.0130635327659479	1.01869885346465	-0.500000059157194	0.450533839785903	0.547007572969122	0.306149219219471
0.0155417610785759	1.01783258729519	-0.50000005190852	0.454375754928879	0.543208110299245	0.304579373139891
0.0181070277397246	1.01696210296232	-0.500000038186874	0.458246521185257	0.539371684295013	0.303021965544892
0.0207506402435541	1.01608875615133	-0.500000050088337	0.462139683275295	0.535508467859314	0.301474744574581
0.0234716565087607	1.01521306776157	-0.500000059980505	0.466053224672378	0.531622630998267	0.299937045036466
0.0262729690776296	1.01433518023685	-0.500000049333163	0.469986683455515	0.527715837689268	0.298409287243534
0.0264716565087607	1.01426894254465	-0.500000448606851	0.470282355651114	0.527422162483282	0.298290930646528
0.0293718061381374	1.01338668906618	-0.500000673995894	0.474246819692904	0.523483949753742	0.296771757200716
0.0323567820283568	1.0125046075894	-0.500000679451773	0.478221146310656	0.519535826108602	0.295269693441943
0.0354417163995556	1.01162060923127	-0.500000673233296	0.482215471241726	0.515567885079409	0.293783441429922
0.0386354759478325	1.01073489044972	-0.50000064633767	0.486229637440592	0.51158038093877	0.292316412090856
0.0419484066661124	1.00984768771787	-0.500000653222971	0.490263199908433	0.507573832298058	0.290872463231006
0.0453926993610072	1.00895933328711	-0.500000669191385	0.494315661953275	0.503548794143867	0.289456333401038
0.0489827292899086	1.00807026226999	-0.50000067746629	0.498386436491401	0.499505908391289	0.288073659403539
0.05273558113904	1.00718101765653	-0.500000642747354	0.502474632177476	0.495446125096085	0.286731285049358
0.05373558113904	1.00694687034707	-0.5000005769409	0.503552058978704	0.494376156252447	0.286380492989258
0.05473558113904	1.00671558910072	-0.500000559757909	0.504617585416656	0.493318018958902	0.286037239968122
0.05573558113904	1.00648716224804	-0.500000556693272	0.505671211713655	0.492271727832826	0.28570147290066
0.0567355811390401	1.00626157984617	-0.500000547991457	0.506712966675319	0.491237264115884	0.285373112638013
0.05773558113904	1.00603884178541	-0.500000550697998	0.507742853344098	0.490214623170268	0.285052207974369
0.0587355811390401	1.00581894022234	-0.500000532088584	0.508760889921867	0.489203784881664	0.284738741559252
0.0597355811390401	1.00560187171063	-0.500000526011543	0.509767070953016	0.488204754567663	0.284432704893423
0.06073558113904	1.00538763651591	-0.500000512095784	0.510761396336688	0.487217536547863	0.284134137472486
0.06173558113904	1.00517623517386	-0.500000509192848	0.511743854570084	0.486242138772171	0.283843002117055
0.06273558113904	1.00496766228099	-0.500000504342245	0.51271445800918	0.485278547575911	0.283559289852911
0.06373558113904	1.00476192040732	-0.500000500952855	0.513673217348274	0.484326754153835	0.283283056005878
0.06473558113904	1.00455899923973	-0.500000487430325	0.514620150119092	0.483386739210574	0.283014251744787
0.06573558113904	1.00435889890317	-0.500000475729678	0.515555247800503	0.482458511093154	0.282752913590008
0.06673558113904	1.00416161709626	-0.500000467215245	0.516478511480583	0.481542073576663	0.282499012687674
0.06773558113904	1.00396715630527	-0.500000462622623	0.517389938346334	0.480637423119387	0.282252545002165
0.06873558113904	1.00377551049534	-0.500000459446954	0.518289547138067	0.479744547053669	0.282013515208501
0.06973558113904	1.00358667608644	-0.500000451227865	0.519177344919963	0.478863434535055	0.281781879504984
0.07073558113904	1.00340064553406	-0.500000443986002	0.520053347937625	0.477994068350543	0.281557611139569
0.07173558113904	1.00321741519685	-0.500000429827562	0.520917556218167	0.477136452096509	0.281340709932002
0.0727355811390401	1.00303698242114	-0.500000424441069	0.521769968234672	0.4762905891858	0.281131101918906
0.0737355811390401	1.0028593482799	-0.500000421506239	0.522610598014531	0.475456461159184	0.28092880222156
0.0747355811390401	1.00268450100575	-0.500000420010624	0.52343945388716	0.474634061418087	0.280733738330988
0.0757355811390401	1.00251243567857	-0.500000405214054	0.524256561456367	0.473823363737319	0.280545838408622
0.0767355811390401	1.00234314480183	-0.500000403006643	0.525061925477388	0.473024365804248	0.280365094824704
0.0777355811390401	1.00217661947948	-0.500000384775164	0.525855547131781	0.472237064472407	0.280191376648311
0.0787355811390401	1.00201285934881	-0.50000038554445	0.526637428086359	0.471461460429195	0.28002464829303
0.07973558113904	1.00185185293218	-0.500000380880938	0.527407587629437	0.470697531911921	0.279864797201122
0.08173558113904	1.00154085238183	-0.500000792250966	0.528901199111882	0.469216257411206	0.279572262432002
0.08573558113904	1.00096179430518	-0.500001598481098	0.531702959676721	0.466438613095859	0.279085686039146
0.0922658557858815	1.0001260474455	-0.500002561589283	0.53579087118218	0.462388333109564	0.278508561799338
0.0972658557858815	0.999548409461077	-0.5000052461609	0.538640955300997	0.459565733866783	0.278176284866225
0.10546167665602	0.998753841599065	-0.500006628711248	0.542599080075609	0.455649727258591	0.277824106111552
0.115239803006777	0.997997996922462	-0.500006068245579	0.546396210201771	0.451897834632143	0.277571800514121
0.127617817494102	0.997295651089189	-0.500006161609626	0.549950543353003	0.448392147339812	0.277395305788986
0.144699378730778	0.996677210092011	-0.500005779334473	0.553101479854597	0.445292108318948	0.277270122913505
0.171898026440395	0.996191182233884	-0.500005162780193	0.555599103873917	0.44284338555691	0.27717962790434
0.226295321859629	0.995897913911763	-0.500004056832141	0.557137912631817	0.441342281449615	0.277119906100203
0.313326509434172	0.99580803695732	-0.500001481344264	0.557646831981587	0.440848902312309	0.277092781987184
0.444185842175103	0.995796785786249	-0.500000021879581	0.557754991733507	0.440745518972043	0.277085668612518
0.655002422436924	0.995803653691778	-0.499998934030737	0.557770593323232	0.440732110091231	0.277085165266973
0.755002422436924	0.995807387725318	-0.49999900584713	0.557769982806118	0.440730237363037	0.277085286992436
0.855002422436924	0.99581042064529	-0.500000112075243	0.557767393302965	0.440732514697651	0.277085437049653
1.05500242243692	0.995814904858962	-0.49999920000959	0.557766505990121	0.440735931986185	0.277085172789799
1.45500242243692	0.995820943840779	-0.499998482975217	0.557765375900746	0.440739067729716	0.27708473026573
2.25500242243692	0.99582881204699	-0.4999975906585	0.557762701953378	0.440742844800916	0.277084157276781
3.85500242243692	0.995837916723868	-0.499996703841992	0.557758067035872	0.440748075177141	0.277083835811753
7.05500242243693	0.995846022087778	-0.499996227170462	0.557751401895882	0.440755071062088	0.277084840946785
13.4550024224369	0.995851490112598	-0.499996786496853	0.557740893598844	0.440765739079028	0.277088234596154
