# Supplementary material for: Discovering two general characteristic times of transient responses in solid oxide cells
Source: Nat Commun. 2024 May 30;15:4587. doi: 10.1038/s41467-024-48785-1 (PMC11137161; doi:10.1038/s41467-024-48785-1)
Supplement: Supplementary file 4 — Source Data [file 41467_2024_48785_MOESM4_ESM.zip › SourceData/Fig2_VH2.dat]

flowtime	potential	current_density	h2o_molefrac	h2_molefrac	o2_molefrac
0	1.08245579322611	-0.999993650914878	0.425924921102498	0.57043535360615	0.33091093732789
1e-07	1.08188132982064	-0.995002367602553	0.425926008719308	0.57043429532371	0.330910630896801
2e-07	1.08130575405369	-0.990002367944652	0.425927837844625	0.570432534410193	0.330910069981452
3e-07	1.08073000845003	-0.985002378224298	0.425930186783405	0.570430293299861	0.330909288594047
4e-07	1.08015412081318	-0.980002385684968	0.425932912834968	0.570427711073654	0.330908310823607
5e-07	1.07957809128488	-0.97500211225425	0.425935923528826	0.570424874991805	0.330907154639665
6e-07	1.07900197937227	-0.970002128621806	0.425939158233816	0.570421840293395	0.330905834068032
7e-07	1.07842576862841	-0.965002127028565	0.425942576949294	0.570418642064821	0.330904360326535
8e-07	1.07784946752363	-0.960002137082154	0.425946152903783	0.570415302888427	0.330902742645067
9e-07	1.07727307882869	-0.955002139051112	0.425949867925872	0.57041183750929	0.330900988774733
1e-06	1.07669660617571	-0.950002145775623	0.425953709464197	0.570408255753539	0.330899105338566
2e-06	1.07092651659945	-0.900002132110604	0.426001749116905	0.570363178824116	0.330870406867767
3e-06	1.06514924583531	-0.850001969145982	0.426058201081129	0.570309920364078	0.330833536837548
4e-06	1.05936513488041	-0.80000181865404	0.426122307974058	0.570249218069272	0.330789546934635
5e-06	1.05357445752205	-0.75000167805739	0.426193490546002	0.570181652140682	0.330739142931209
6e-06	1.0477774599459	-0.70000155654747	0.426271274590641	0.570107698831509	0.330682828214075
7e-06	1.04197436835201	-0.650001449412939	0.426355261326244	0.57002775694548	0.330620979638944
8e-06	1.0361653948206	-0.60000132958256	0.42644511017533	0.569942165209762	0.330553890811324
9e-06	1.03035075002098	-0.550001247914033	0.42654052674129	0.569851214888667	0.330481798218992
1e-05	1.0245306330416	-0.5000011681125	0.426641254033111	0.569755159084771	0.330404897581982
1.2e-05	1.02449639006826	-0.500001093318515	0.426773391500623	0.569628092292089	0.330285223907831
1.6e-05	1.02444166873013	-0.500001194920304	0.426984484083402	0.569425056314588	0.330090974455351
2.4e-05	1.02435512577457	-0.500001180038696	0.427316347768915	0.56910705316507	0.329769447200047
4e-05	1.0242213465624	-0.500001126642337	0.427819184219897	0.568626447692971	0.329225545442604
7.2e-05	1.02401643180623	-0.500001085979091	0.428560495328194	0.567918838220799	0.328280640085346
0.000136	1.0237034138246	-0.500001223856401	0.429634158434084	0.566894579177097	0.326629761747484
0.000264	1.02322928057139	-0.500001164217514	0.431172862998819	0.565426578489735	0.323844719609467
0.00052	1.02252809362931	-0.500001028753692	0.433368144537696	0.56333019137794	0.319521547458778
0.000992345380532697	1.02159442898186	-0.500001241370309	0.436320228652327	0.560503788492718	0.314003622299534
0.00164429321225942	1.02062827024583	-0.500001047741683	0.439540146194435	0.557404934553161	0.308968126073096
0.00247171358511248	1.01965167264219	-0.500001188064011	0.443027807815654	0.554022361274495	0.304704647495547
0.00343912459086976	1.01867407005434	-0.500001212188607	0.446729672293882	0.550402997622436	0.301133531377441
0.00450045934463426	1.01770055413659	-0.500001171653662	0.450563533968878	0.546630733915907	0.298038558259476
0.00562213978375061	1.01673308882264	-0.500001186185104	0.454467159803012	0.542773774340485	0.295237516469288
0.00678707070765335	1.01577153291748	-0.500001173828549	0.458409474701728	0.538868988842044	0.292622702471756
0.00798865128390927	1.01481523817051	-0.500001139931659	0.4623784436286	0.534932498019355	0.290142648187411
0.00922546302551689	1.01386383326054	-0.50000120114549	0.466370301881821	0.53097057138753	0.287778432952585
0.0104984662694629	1.01291734125616	-0.50000108988678	0.470384367753578	0.52698533126288	0.28552811684955
0.011809721493716	1.01197622998887	-0.500001189916645	0.474420650181997	0.522977565378781	0.283398830970075
0.0131619797924613	1.01104116666371	-0.500001157693464	0.478479502968852	0.518947355172704	0.281402525760787
0.0145584376134942	1.01011304261638	-0.500001147326732	0.482560855372229	0.514895022453123	0.279553728386187
0.0150584376134942	1.00978552189857	-0.500001387160767	0.484008020732683	0.513458172722964	0.278918748490879
0.0160584376134942	1.00914954606546	-0.500001274851871	0.48684600778463	0.510640596525626	0.277758031212687
0.0175614067068955	1.00823629135398	-0.50000163000896	0.490984370806966	0.506532499713704	0.276255318013153
0.0191172306515106	1.00733548026718	-0.500001601392849	0.495132289456945	0.502415480780178	0.274948104616046
0.0207358799371853	1.00644505791046	-0.500001588444581	0.499300824071591	0.498278637393887	0.273838608997823
0.0224238677219713	1.00556519502263	-0.500001532710775	0.503488464281793	0.494123563637315	0.272925820702758
0.0241890505936737	1.00469549644466	-0.500001524623287	0.507693459007178	0.489952110399727	0.272200033130285
0.0260409997462976	1.00383507796795	-0.50000149729873	0.511913710499684	0.485766501138902	0.271643232480624
0.0279916010205526	1.00298269636348	-0.5000014857022	0.516146520263038	0.481569597064037	0.271231142316695
0.0300559766451837	1.0021370110436	-0.500001556151907	0.520388668990694	0.477364834275363	0.27093610471618
0.0322537616808606	1.00129679644963	-0.50000154667597	0.524636054253183	0.473156615125796	0.270730334838423
0.0346110256915452	1.00046136116727	-0.500001615666764	0.528883144079551	0.468950881502554	0.270588970658913
0.0371634229080567	0.999630733643474	-0.500001621185504	0.533122380271321	0.464755771542224	0.270491512040133
0.0399612001800794	0.998805978497109	-0.500001664481072	0.537342880079169	0.46058297294768	0.270422564426929
0.0430778035286229	0.997989623312372	-0.500001691464697	0.541528412844441	0.456449848554307	0.2703712934238
0.0466256082957709	0.997186314817548	-0.500001787811291	0.545653427189832	0.452383506180163	0.270330637172255
0.0507871319215341	0.99640409731545	-0.500001893899627	0.549676849078182	0.448427092523252	0.270296109731779
0.0558824846140563	0.995656682606641	-0.5000020293247	0.553529713941203	0.444652074424168	0.270265018261578
0.06253590482094	0.994967470651448	-0.500001456332458	0.557094646846828	0.441178090872479	0.270235413109224
0.0721604241953217	0.994376120678343	-0.500001748982214	0.560173560901853	0.438202654823471	0.270208742019934
0.0887520278792429	0.993941600663826	-0.500002387765648	0.562466794156593	0.436014778270356	0.270187440388632
0.121935235247085	0.993727301828088	-0.500001918737789	0.563639989370395	0.434915611042655	0.270176364397552
0.17996855302115	0.993678131643932	-0.500002168125198	0.563955921836942	0.434626108822962	0.270172250011058
0.272090517419249	0.993677160553221	-0.499993701396521	0.564009223443757	0.434578578157807	0.270169069270255
0.423720200941758	0.993687197902414	-0.499997984916263	0.564012195773968	0.434576972340267	0.270167593169867
0.673725273643801	0.993698229775642	-0.499994797088917	0.564011481453829	0.434578332156258	0.270166871437756
1.05661239164927	0.993711438819365	-0.499997244707825	0.564008934050466	0.434581259050748	0.270166758832208
1.57512978741748	0.993725009878949	-0.499994141405445	0.564007666069632	0.434582663242428	0.270165173042908
2.22066119963276	0.993739511858123	-0.499995334107939	0.564006060719345	0.434584357042431	0.2701644173953
2.99530147535958	0.993753751080657	-0.499992957970106	0.564005636866935	0.434584806698423	0.270163450747956
3.90304650697766	0.993768570686057	-0.499992672246089	0.564004908512879	0.434585578980786	0.270162858439042
4.93718236527402	0.993784244174888	-0.499994841896047	0.564003732523583	0.43458678893665	0.270163468568476
6.07680060836067	0.9938005779656	-0.499998199955575	0.564002403936605	0.434588116522627	0.270164943355047
7.29346321477877	0.993816346241873	-0.499996527104354	0.564002296779514	0.434588304269038	0.270164769651778
8.56036797551237	0.993832432011272	-0.499995124972884	0.564002333662554	0.43458829768064	0.270164245015274
9.85773752024914	0.99384893594304	-0.499995162345717	0.564002248513936	0.43458834068823	0.270164303494822
11.1729420355555	0.993866014800717	-0.499997913626511	0.564001516753214	0.434589039594113	0.270165737647468
