# Supplementary material for: Discovering two general characteristic times of transient responses in solid oxide cells
Source: Nat Commun. 2024 May 30;15:4587. doi: 10.1038/s41467-024-48785-1 (PMC11137161; doi:10.1038/s41467-024-48785-1)
Supplement: Supplementary file 4 — Source Data [file 41467_2024_48785_MOESM4_ESM.zip › SourceData/Fig2_VX1.dat]

flowtime	potential	current_density	h2o_molefrac	h2_molefrac	o2_molefrac
0	1.07963508149115	-0.999991589696032	0.468876828859314	0.527267496189924	0.396909494579104
1e-08	1.07905709215917	-0.995002347979384	0.468876984051388	0.527267341337995	0.396909459526485
2e-08	1.07847796666526	-0.990002350777598	0.468877287421628	0.527267039538004	0.396909391028688
3e-08	1.07789874789632	-0.985002367677459	0.468877731784753	0.527266598505933	0.396909290406307
4e-08	1.07731943811407	-0.980002404683591	0.468878310327311	0.527266025532249	0.396909158743977
5e-08	1.07674003238481	-0.975002386044218	0.468879016604078	0.52726532749008	0.396908996984187
6e-08	1.07616053948048	-0.970002391935136	0.468879844516726	0.52726451086066	0.396908805975794
7e-08	1.0755809584486	-0.965002400339625	0.468880788298614	0.527263581752086	0.39690858649422
8e-08	1.07500129074299	-0.960002408491866	0.468881842495803	0.527262545921484	0.39690833925536
9e-08	1.07442153655016	-0.955002405136797	0.468883001950013	0.527261408794991	0.396908064924428
1e-07	1.07384167733612	-0.950002153407512	0.468884261788486	0.527260175480567	0.396907764123245
2e-07	1.06803837605293	-0.900002243509319	0.468903775944346	0.527241410190668	0.396902518371668
3e-07	1.06222793257209	-0.850002106888029	0.468928196054398	0.527218202728731	0.396895308226712
4e-07	1.05641075683378	-0.800001963890312	0.468956218798903	0.527191800795969	0.396886337110339
5e-07	1.05058715652558	-0.750001835808831	0.468986992107627	0.527162990478468	0.3968757599548
6e-07	1.04475737348451	-0.700001723999916	0.469019953639022	0.527132270301605	0.396863698565643
7e-07	1.0389216107266	-0.650001621198268	0.469054728176865	0.52709995926078	0.396850251435863
8e-07	1.03308005043701	-0.600001509692085	0.469091062163448	0.527066263956784	0.396835500067179
9e-07	1.02723285618412	-0.550001267400045	0.469128781733087	0.527031320364046	0.39681951323753
1e-06	1.02138022380443	-0.500001179763053	0.46916776551046	0.52699522000595	0.39680234989028
1.2e-06	1.02136891517519	-0.500001153281762	0.469216633543051	0.526950943112692	0.396773421654541
1.6e-06	1.02135452107522	-0.500001217120107	0.469275680176331	0.526896910513039	0.396726531790648
1.8e-06	1.02134841714143	-0.500001347606731	0.469300192075492	0.526874129621735	0.396705089540534
2.6e-06	1.02132896339816	-0.500001313653121	0.469376916346568	0.526800488507367	0.396635757076372
4.2e-06	1.02129694161371	-0.500001320635896	0.469504371453308	0.526677013537573	0.396526727308387
7.4e-06	1.02124538303511	-0.50000130229755	0.46971132642455	0.526477558294434	0.396355024838686
1.38e-05	1.02116548029828	-0.500001230012292	0.4700309897742	0.52617159089622	0.396079170164109
2.66e-05	1.02104517497027	-0.500000038787751	0.470505387439689	0.525719540761325	0.395629049449474
5.22e-05	1.02086656497399	-0.500000040515493	0.471192993841951	0.525065793679475	0.394877368350305
0.0001034	1.02060065293329	-0.500000081227246	0.472177724017256	0.524130342197346	0.393589115958004
0.0002058	1.02020392301371	-0.500000124713985	0.473579930125957	0.522797577721987	0.391399952253234
0.000409970851015829	1.01962062134895	-0.500000209095157	0.475565534052623	0.520905743424753	0.387917599624205
0.0006986284955253	1.01899210010118	-0.500000218969118	0.477687719683166	0.518878396894634	0.384156952674739
0.00108323529668732	1.01834437906709	-0.500000220576422	0.479923829704541	0.516739171751955	0.380519669937687
0.00157499049306345	1.01769741383302	-0.500000220551981	0.482259642380643	0.514503966150022	0.377301113268059
0.00218514940306365	1.01705925373618	-0.500000212301708	0.484694998436827	0.512171905322082	0.37462410276926
0.00292057251791192	1.01642724238962	-0.500000194982949	0.48723832716034	0.509729542478075	0.372458582666676
0.0037766864488452	1.01579408556033	-0.500000172037004	0.489892713804313	0.507166915501945	0.370683286770837
0.00473519139258667	1.01515420573351	-0.500000173774154	0.492645836274495	0.504491326009003	0.369156146536896
0.00577083465448015	1.01450589089936	-0.500000175842463	0.495474858228731	0.501724481484134	0.367763280006557
0.00686066139537692	1.01384978718718	-0.500000215525888	0.498357643910224	0.49889049422364	0.366433308241741
0.00798872339247728	1.01318700261836	-0.500000189586092	0.501279676606687	0.496007080997944	0.365128232725517
0.00914552790213959	1.01251833224272	-0.500000226251086	0.504233077977997	0.493085177164745	0.363830046380406
0.0103262305905609	1.01184411938826	-0.500000212422501	0.507214901389504	0.490130137230294	0.362530680078539
0.0115285730133179	1.01116445902948	-0.500000226447085	0.510224345936365	0.487144469283861	0.361226796158405
0.0127517740596552	1.01047927076056	-0.500000230739399	0.513261762895872	0.484128976175144	0.359917110607174
0.0139957872289717	1.00978840510789	-0.500000202360503	0.516327848095986	0.48108371541933	0.358601215065472
0.0152609501151178	1.00909175087523	-0.500000219638494	0.519423317333998	0.478008438356542	0.357279156035847
0.0165478505017291	1.00838913022206	-0.50000024104673	0.52254899015524	0.474902618625378	0.355951033597554
0.017857175876484	1.0076803278976	-0.500000210773857	0.525705644341051	0.471765667293195	0.354617121261751
0.0191896616942894	1.00696526672383	-0.500000232422558	0.528893857823576	0.468597108407834	0.353277760283284
0.0205461746438132	1.00624368330655	-0.500000215631344	0.532114444282353	0.465396201394896	0.351933261334159
0.021927546898593	1.00551550890236	-0.500000230180237	0.535367941529958	0.462162439466699	0.350584088746072
0.0233347182795798	1.00478049920694	-0.500000231215865	0.538655039061655	0.458895164384266	0.349230653069134
0.0247686649768388	1.00403853381238	-0.500000230271027	0.541976383560135	0.455593740380117	0.347873505285084
0.0262304077873825	1.00328941046375	-0.50000023926089	0.545332581035606	0.45225757284259	0.346513208889999
0.0277210658477228	1.00253297424889	-0.50000020657895	0.548724420294504	0.448885877239524	0.345150404180541
0.0292417160372852	1.00176905118745	-0.500000237460935	0.552152290196346	0.445478269628736	0.343785858337626
0.0307937048435184	1.00099743471788	-0.500000236553652	0.555617171795216	0.442033771994395	0.342420267707142
0.0323782840226914	1.0002179521941	-0.500000237173491	0.559119653579188	0.438551799714198	0.341054571573123
0.0339968323041543	0.999430417419822	-0.500000240154169	0.562660412082488	0.435031679180861	0.339689751683834
0.0349968323041543	0.998947072093203	-0.500000583578421	0.56483389800837	0.432870779113994	0.338858268162294
0.0366796514810069	0.998143207346103	-0.500001023335337	0.568451617686193	0.429273978898676	0.337492877380437
0.0383940069819867	0.997333768160125	-0.500000812580771	0.572095596436009	0.425650996988121	0.33613587499735
0.0401482154311965	0.996515561357239	-0.500000775947154	0.575780656348184	0.421987082329361	0.334784409105177
0.0419440997136596	0.995688416909194	-0.500000781940026	0.579507394046226	0.418281636800477	0.333440096433546
0.0437837193956441	0.994852140520662	-0.500000842666893	0.583276563277691	0.414533907798029	0.332104736312089
0.0456693345757083	0.994006479925764	-0.500000850759858	0.587089155211025	0.410742913814233	0.330780306833314
0.0476032412040201	0.993151268970912	-0.500000843643323	0.590945890074061	0.40690794265978	0.329469179259377
0.0495879461826075	0.99228630437608	-0.500000819949408	0.594847474380507	0.403028296519225	0.328173917486056
0.0516262382061002	0.991411442570806	-0.500000840342386	0.598794719876687	0.399103165749923	0.326897410640297
0.0537211574500578	0.990526436170124	-0.500000844337365	0.602788507136543	0.395131682943862	0.325642873168295
0.0558759734779192	0.989631165837012	-0.500000876379554	0.606829611749705	0.391113077667129	0.324413955680153
0.0580942718689206	0.988725423309503	-0.500000870029621	0.610918839781278	0.387046558178698	0.323214717641448
0.0603799677893693	0.987809114595021	-0.500000881047767	0.615056935076591	0.382931388099074	0.322049728029206
0.0627373693859522	0.986882061040626	-0.50000089647025	0.619244652781605	0.378766829028485	0.320923995288968
0.0651712062509733	0.985944204478784	-0.500000907762267	0.623482642825699	0.374552241512894	0.31984299787585
0.0676867248509358	0.984995419367297	-0.500000924225761	0.627771460352904	0.37028708700761	0.318812553009085
0.0702898181376126	0.984035647127033	-0.500000944235158	0.632111761471422	0.365970725592874	0.317838701242208
0.072986958048473	0.983064808794465	-0.500000985849613	0.636503981724855	0.361602743980334	0.316927444348881
0.0757853787337317	0.982082836105579	-0.500000996619383	0.640948239557123	0.357183045877477	0.316084502064381
0.078693419339116	0.981089596473058	-0.500000991039209	0.645444874122317	0.352711318187931	0.315314573819316
0.0817204422207036	0.980084944690299	-0.500001020975871	0.64999363600052	0.348187839859155	0.314621341181095
0.0848774950072681	0.979068614711077	-0.500001054145979	0.654594523879216	0.343612646275685	0.314006477104011
0.0881773905550993	0.97804024087842	-0.500001071981161	0.659247204682952	0.338986112319238	0.31346963174176
0.0916352822920383	0.976999369269791	-0.500001116982799	0.6639510344608	0.334308931363839	0.313008117962668
0.0952695045587511	0.975945448654371	-0.500001225004957	0.668705286027005	0.329581888562368	0.312616852225263
0.0991024800511522	0.974877804090618	-0.500001277093146	0.67350890824669	0.324806112305829	0.312289018977178
0.103162142223073	0.973795775141587	-0.500001330275627	0.6783606187267	0.31998297384566	0.312016235421769
0.107483750927166	0.972698725781255	-0.500001378177248	0.683258493284679	0.315114510308919	0.311789324422062
0.11211282676441	0.971586220750647	-0.50000145110905	0.688199790485518	0.310203600086552	0.311599174419204
0.11711282676441	0.970457613277524	-0.500002722258722	0.693183637119842	0.305251308947672	0.311438710036666
0.122557909758358	0.969314337191915	-0.500002412150203	0.698197254132636	0.300270581881706	0.311297155579787
0.1285636718277	0.968157440571282	-0.500002529924104	0.703234005514872	0.295268324527342	0.311171349833706
0.135291321485438	0.966989820439797	-0.500002690349936	0.708277840273525	0.29026087946318	0.311056254192258
0.142982629832991	0.965817005596912	-0.500002837177575	0.713302822051784	0.28527448486124	0.310948755421042
0.152019796833148	0.964648792939146	-0.500002924088435	0.718266300391434	0.280352139301998	0.310846651739091
0.163049952136957	0.963502404526758	-0.500003120647349	0.723096074456985	0.275566134085084	0.310748962437492
0.177275723462077	0.962407792603767	-0.500003390201742	0.727670914159052	0.271037485277601	0.310655687683436
0.197230496785758	0.961415878512969	-0.500003936974603	0.731788554789049	0.266967133646122	0.310567923290703
0.229307891998781	0.960606932462414	-0.500004120752585	0.735134206290603	0.263666853197644	0.310490732948088
0.293462682424829	0.960084521932958	-0.500003652437162	0.737308494572601	0.261530885480984	0.310432658525323
0.402529860876434	0.959899077186532	-0.500001225582861	0.738109076196908	0.260750726306802	0.310399905829188
0.569298841211868	0.959865207195612	-0.500000030299962	0.738293470672604	0.26057542354677	0.310389143042828
0.827195862745995	0.959871730245182	-0.499999947822656	0.73831790093966	0.260556298112005	0.310388313407326
1.20700844666521	0.95988656222528	-0.499999820065501	0.738313942586768	0.260563345865793	0.310390072825548
1.71594038432335	0.959902980685377	-0.499999352419779	0.738305737371959	0.260573402095952	0.310391936976291
2.34724000038125	0.959919943103909	-0.499999216449469	0.738296657354062	0.260583577117948	0.310393685452363
3.10181813376934	0.959936975398293	-0.499999241747757	0.73828717513189	0.260593870381845	0.310395428765025
3.98685426019773	0.959954199434893	-0.499999978118319	0.738278466254686	0.260603087534495	0.310397095881003
5.00568866291729	0.959971485026771	-0.50000012213797	0.738271285830964	0.260610601581212	0.3103988128224
6.14965276148942	0.959988833282517	-0.499999699731889	0.73826617786609	0.260615841548768	0.310400601413215
7.39796877302474	0.960006253553941	-0.499999045128459	0.738260745934375	0.260621602097166	0.310402493359011
8.72381196851262	0.960023998019761	-0.499998810269417	0.738254735922226	0.260627815311757	0.31040434588679
10.1022173872018	0.960042084716262	-0.499999426561952	0.738247765276417	0.260635027607307	0.310406108146112
11.5141095725126	0.96006049019777	-0.500000383624053	0.738242024243345	0.260640713349202	0.310407758627574
12.9459414501763	0.960078679319433	-0.499999967012507	0.738237492381483	0.260645211849478	0.310409507962945
14.3895419141866	0.96009677327171	-0.499999300250722	0.738234112397769	0.260648468442621	0.310411295616859
15.8402547687049	0.960114678497744	-0.499998683892408	0.738229294368741	0.260653451267558	0.310413113993766
17.2955820313374	0.960132853012005	-0.499999072128028	0.73822382293042	0.260659009766734	0.310414792394185
18.7543476531082	0.960151123295604	-0.499999797021905	0.738218196546273	0.260664738873016	0.310416380239333
