# Supplementary material for: Discovering two general characteristic times of transient responses in solid oxide cells
Source: Nat Commun. 2024 May 30;15:4587. doi: 10.1038/s41467-024-48785-1 (PMC11137161; doi:10.1038/s41467-024-48785-1)
Supplement: Supplementary file 4 — Source Data [file 41467_2024_48785_MOESM4_ESM.zip › SourceData/Fig2_W1.dat]

flowtime	potential	current_density	h2o_molefrac	h2_molefrac	o2_molefrac
0	1.08022228577252	-0.999981665030981	0.424995709320753	0.571655285473932	0.30400071766098
1e-08	1.07965281715294	-0.99500299265449	0.42499586403584	0.571655131322405	0.304000677864436
2e-08	1.07908081116775	-0.990003011755495	0.424996166470357	0.571654830549097	0.30400059980665
3e-08	1.07850872153208	-0.985003019294177	0.424996609374889	0.571654390882179	0.304000484885098
4e-08	1.07793655097628	-0.980003026806027	0.424997185878998	0.571653819622471	0.304000334305819
5e-08	1.07736430109663	-0.975003034279735	0.424997889484713	0.57165312365406	0.304000149141175
6e-08	1.07679197343204	-0.970003041925558	0.424998714049397	0.571652309465154	0.303999930362422
7e-08	1.07621956938877	-0.965003049519664	0.424999653766796	0.571651383170251	0.303999678859663
8e-08	1.07564709031417	-0.960003057076509	0.425000703148389	0.571650350531661	0.303999395455372
9e-08	1.07507453750085	-0.955003064726251	0.425001857005596	0.571649216979929	0.303999080923395
1e-07	1.07450191215857	-0.950003072386794	0.425003110432954	0.571647987633089	0.303998735968702
2e-07	1.06877198646787	-0.900009969336309	0.425022474683682	0.571629299775014	0.303992709175183
3e-07	1.06303546077942	-0.850010260495896	0.425046667774272	0.57160620128495	0.303984424533106
4e-07	1.05729332236724	-0.800010560239067	0.425074397070768	0.571579935019313	0.303974116210738
5e-07	1.05154585754901	-0.750010869334132	0.42510482199982	0.571551282344977	0.303961962298068
6e-07	1.04579329251387	-0.700011187974526	0.425137390880329	0.571520737609359	0.303948102877973
7e-07	1.04003581708765	-0.650011516401493	0.425171737683897	0.571488616291182	0.303932651266912
8e-07	1.03427360051048	-0.60001185454249	0.425207616433348	0.571455122123182	0.303915701272152
9e-07	1.02850680091856	-0.550012202973704	0.425244859308335	0.571420388820219	0.303897332051688
1e-06	1.0227355711861	-0.500012560917136	0.425283349752636	0.571384506060377	0.303877611477097
1.2e-06	1.02272277302495	-0.500001489986847	0.425331462624709	0.571340547532964	0.303844369006747
1.6e-06	1.02270750116013	-0.500001550876165	0.425389672669957	0.571286876527846	0.303790487709983
2.4e-06	1.02268528581551	-0.500001489249049	0.425470988130269	0.571209221129706	0.303706129380298
4e-06	1.02265006824255	-0.500001535589738	0.425600831276388	0.571083224402497	0.303576807455543
7.2e-06	1.02259419213947	-0.500001574412063	0.425809302533442	0.570881560521171	0.303377207967826
1.36e-05	1.02250793217313	-0.500000086884641	0.426129325748648	0.570573960723526	0.303062186130526
2.64e-05	1.02237855850281	-0.500000128180631	0.426602171793614	0.570121402222126	0.302560958325885
5.2e-05	1.02218678420409	-0.500000189972014	0.427285632490141	0.569468660309283	0.301761974557736
0.0001032	1.02190462915853	-0.500000332435567	0.428262749698728	0.568536347382825	0.300502521865892
0.0002056	1.02149905243333	-0.500000472114963	0.429652372415018	0.567210716641076	0.298655976531354
0.0004104	1.02094438745242	-0.500000632987404	0.431622193008468	0.5653309101944	0.296339631062557
0.00082	1.02022530900804	-0.500000837660255	0.434393493336952	0.56268660856729	0.293945538609366
0.00141902462076937	1.01950201953094	-0.500000829774824	0.437387768332486	0.55983147125198	0.292091883397709
0.00223938094018237	1.01876088128535	-0.500000842738736	0.440568635779247	0.556791910953011	0.290489126972429
0.00330441563179473	1.01797263741317	-0.500000870664706	0.443976157912602	0.553511314541926	0.288860896866371
0.0045923572521265	1.01712812512618	-0.500000927081336	0.447611321844003	0.549975298225111	0.287097600971533
0.00504005211499431	1.0168516416699	-0.500000959440758	0.448797573454247	0.548814125816621	0.286514292481733
0.0065263917363326	1.01595698214922	-0.500001004711898	0.452629321345494	0.545045285152113	0.284616167423107
0.00810077090207362	1.01504549506717	-0.500001016821906	0.45653204393105	0.541187372539826	0.2826811307533
0.00973651626869992	1.01412696897671	-0.500001009469277	0.460472569487036	0.537281263131126	0.280744109339355
0.0114235369596723	1.01320556261648	-0.500001007663502	0.464438369423816	0.533344471885103	0.278822867175375
0.0131597160158807	1.01228290536735	-0.500000977686174	0.468425766799451	0.529383485854622	0.27692695040842
0.0149464056525083	1.01135967580817	-0.500000974441092	0.472433810354488	0.525400735817999	0.275062858546321
0.0167866589096637	1.01043626213221	-0.500000971993667	0.476462630288809	0.52139684694339	0.273236258212212
0.0168866589096637	1.01038629346484	-0.500002106778049	0.476681250723286	0.521179576380805	0.273137276044155
0.0170866589096637	1.01028665031999	-0.500004272717509	0.477117310333891	0.520746200315994	0.272940439910175
0.0174866589096637	1.01008867428025	-0.500008719500901	0.477984724231515	0.519884101628802	0.27255124340892
0.0182866589096637	1.00969790848137	-0.500017821116623	0.479700836093029	0.518178481837843	0.271790745263922
0.0198866589096637	1.0089369724966	-0.500036146099475	0.48305854665681	0.514841386938611	0.270341914455393
0.021890976513958	1.00801429598006	-0.500044058262627	0.487148241262694	0.510777039230014	0.268641074154304
0.0239633711151288	1.00709357747793	-0.500043638806764	0.491252334714996	0.506698661123324	0.267005944857149
0.0261138554474317	1.00617490217113	-0.500043439621555	0.49537689257019	0.502600273149332	0.265443796085104
0.0283503761680379	1.00525903638346	-0.500043195271945	0.499521356067556	0.498482484958472	0.26396586518158
0.0306822471717736	1.00434693751118	-0.500042898581307	0.503684987656539	0.494346094197517	0.262584753788323
0.033120488797084	1.00343969767772	-0.500042617579324	0.507866488333558	0.49019246815109	0.261314005264352
0.0356784033144661	1.00253851811556	-0.500042246212702	0.512064212601539	0.486023335408375	0.260167150706201
0.0383722313102407	1.00164464880111	-0.500041819138278	0.516275879772167	0.481841080062397	0.259156234847305
0.0412222233216648	1.00075926939821	-0.500041416333726	0.520498127981272	0.477649191188286	0.258289851937683
0.0442543471270779	0.999883442529922	-0.500040950744881	0.524726588954357	0.473452204248498	0.257571127835406
0.0475027138602491	0.999018067216323	-0.500040477202941	0.528955239971575	0.469256367374812	0.25699617950848
0.0510136328550799	0.998163982404546	-0.500040115621514	0.533175388816272	0.465070676430268	0.256553643652604
0.0548524652638216	0.997322305247032	-0.500039725419507	0.53737489726253	0.460907688940446	0.256225674334525
0.0591151321940394	0.996495014289296	-0.500039325414689	0.541535859190987	0.456785894389038	0.25599026348938
0.0639494796933395	0.995685926290845	-0.500038962812291	0.545630443074362	0.452733899075652	0.25582429792788
0.0695978428436334	0.994902331319062	-0.500038520167273	0.549614539461755	0.448796806159954	0.255706620394568
0.0764894539597489	0.994157552446354	-0.500037664003162	0.553415517484555	0.445048330744164	0.255620229416593
0.0854694052498537	0.993475279070496	-0.500036297149649	0.556909880764645	0.441612562952129	0.255553374560514
0.098475709230667	0.992895573532821	-0.500033408785312	0.559893695569381	0.438691865666733	0.255499832627277
0.121080585582664	0.992477072340727	-0.500027447602675	0.562071008901941	0.436574668991237	0.255459006959658
0.166290338286657	0.992277425452025	-0.50001523997246	0.563143537649177	0.435541292474498	0.255435801815157
0.237705351933744	0.992233057018231	-0.500003086202471	0.563420673702594	0.435277309321661	0.255428459465222
0.348394563214974	0.992234198401052	-0.499998675308326	0.563468222611182	0.435233224002311	0.255427625873133
0.526320307625155	0.992244202915565	-0.499998169687448	0.56347251041841	0.435230399980454	0.255428119526356
0.808761160070923	0.992256304012511	-0.499998682178094	0.563469915050938	0.435233877830142	0.255428788454147
1.22114786746089	0.992269788582632	-0.499997940583732	0.563467694854244	0.435236606797208	0.255429527228631
1.76260439137596	0.99228407635838	-0.499997120243372	0.563467117599544	0.435237446292211	0.255430241135329
2.42953879196902	0.992298745745224	-0.49999748938969	0.563465119463959	0.435239555237076	0.25543072428375
