# Supplementary material for: Discovering two general characteristic times of transient responses in solid oxide cells
Source: Nat Commun. 2024 May 30;15:4587. doi: 10.1038/s41467-024-48785-1 (PMC11137161; doi:10.1038/s41467-024-48785-1)
Supplement: Supplementary file 4 — Source Data [file 41467_2024_48785_MOESM4_ESM.zip › SourceData/Fig2_X1.dat]

flowtime	potential	current_density	h2o_molefrac	h2_molefrac	o2_molefrac
0	1.14086839190983	-0.999991975508682	0.209082727746243	0.784499693945233	0.337848421472605
1e-08	1.14025178812331	-0.995000369449633	0.209082884327224	0.784499538486487	0.337848383029071
2e-08	1.13963425491737	-0.990000372323564	0.209083190505981	0.784499235453442	0.337848307915866
3e-08	1.13901650991165	-0.98500037333373	0.209083639635568	0.784498792371647	0.33784819758212
4e-08	1.13839855645572	-0.980000376449478	0.209084225390595	0.784498216356566	0.337848053217731
5e-08	1.13778039705688	-0.975000378533086	0.209084941762539	0.784497514125636	0.337847875858211
6e-08	1.1371620344927	-0.970000380562235	0.209085783046252	0.784496692018369	0.337847666434789
7e-08	1.13654347141683	-0.965000383858396	0.209086743824837	0.78449575601731	0.337847425797009
8e-08	1.1359247099246	-0.960000384697202	0.209087818954773	0.784494711768177	0.337847154729674
9e-08	1.13530575265879	-0.955000386845562	0.209089003551289	0.78449356459932	0.337846853962247
1e-07	1.13468660166054	-0.95000038872488	0.209090292974827	0.784492319539762	0.337846524176137
2e-07	1.12848404690807	-0.900004097877401	0.209110611114166	0.784473244356246	0.337840773446979
3e-07	1.12226421803623	-0.85000432528291	0.209136321860854	0.78444954273519	0.337832868959763
4e-07	1.11602817611215	-0.800004556847982	0.209166062695547	0.784422484876381	0.337823033803571
5e-07	1.10977647813004	-0.750004823940724	0.209198911953981	0.784392883063934	0.337811437747335
6e-07	1.10350955434905	-0.700005087750206	0.209234240214739	0.784361261006375	0.337798214292023
7e-07	1.09722777256172	-0.650005368530361	0.209271613228073	0.784327959863437	0.33778347146051
8e-07	1.09093146827888	-0.600005719867732	0.209310728150306	0.784293204764352	0.337767298661487
9e-07	1.08462094209358	-0.550005974237745	0.209351371374833	0.784257146634198	0.337749771251247
1e-06	1.07829653031364	-0.500006303531784	0.209393390254865	0.784219888761789	0.337730953833005
1.2e-06	1.07827437051982	-0.500000009314646	0.209447083735134	0.784173772446619	0.337699236336914
1.6e-06	1.07824768459746	-0.500000010380443	0.209511419876506	0.784117707782981	0.337647823505037
2.4e-06	1.07821123460852	-0.500000014243512	0.209597805622843	0.784037994495152	0.337567295783287
4e-06	1.07815449440918	-0.500000022365753	0.209733139202416	0.783909688971046	0.337443679055811
7.2e-06	1.07806386907088	-0.500000036910538	0.209951237407002	0.783704031201398	0.337252223231128
1.36e-05	1.07792394204582	-0.500000057162319	0.210288588902887	0.783389362748246	0.336947456542214
2.64e-05	1.07771541752093	-0.500000086058891	0.210789521240259	0.782925438293739	0.336452335473146
5.2e-05	1.07741035452131	-0.500000120120198	0.211515321718422	0.782255615069835	0.335627416236595
9.64161462085245e-05	1.07701465299115	-0.500000175781676	0.212441394512695	0.781402170704549	0.334386533040906
0.00015739664113118	1.07658619452028	-0.500000182636821	0.213426527025828	0.780494589493478	0.332866053401066
0.000236782244460289	1.07612949938276	-0.500000196142957	0.214460914680438	0.779541354794681	0.331091871262398
0.000335981631504456	1.07565022391463	-0.500000216209728	0.215535920012454	0.778550021422485	0.329117031784234
0.000456146948921861	1.075154190461	-0.500000219876259	0.216644969591044	0.777526378149783	0.327009048434593
0.000598286285818623	1.07464713758972	-0.500000218316787	0.217783284076972	0.776474746992218	0.324840578165015
0.000763349864548225	1.07413440389507	-0.500000230019685	0.218947327827053	0.775398548813875	0.322681643093983
0.000952330313297933	1.07362063732617	-0.500000235118386	0.220134456239986	0.774300621341552	0.320593184794896
0.00104272611170054	1.07340657326254	-0.500000208096949	0.220636841981455	0.773835869083017	0.319753150645968
0.00126762950327389	1.07289744546346	-0.500000224442535	0.221853809851322	0.772710606013968	0.317842348833401
0.00151949845559881	1.07239440309443	-0.500000224950147	0.223090714898773	0.771567332609467	0.316090848665373
0.00179969090248347	1.07189857791645	-0.500000183435262	0.22434703969366	0.770406166770541	0.314510240682823
0.00210924241544546	1.07141031051759	-0.500000154853298	0.225622116672145	0.769226762803858	0.313099671316095
0.00244850184131125	1.07092941466226	-0.500000166514935	0.226914704988763	0.768028789916178	0.311848195030436
0.00281683552292713	1.0704554046807	-0.5000002058543	0.22822273115085	0.766812417410451	0.310737443241722
0.0032125384185913	1.06998758540292	-0.500000127447162	0.229543492306909	0.765578473679444	0.309744697464176
0.00363292848679883	1.06952530657702	-0.500000174531247	0.230873760273829	0.764328655543017	0.308846052224838
0.0040747392125977	1.06906802432667	-0.500000130884937	0.232210349786447	0.763065178403622	0.308018993577973
0.00453455324895936	1.06861516755785	-0.500000126807236	0.233550542380317	0.76179042518197	0.307244232771411
0.0050091770049047	1.06816622782454	-0.500000183796905	0.23489231219624	0.760506622151121	0.306506419982528
0.00549589579211012	1.06772082730807	-0.500000100050313	0.236234455973083	0.759215546786718	0.305793981712587
0.00599253394951263	1.06727847682049	-0.500000097437868	0.237576457821852	0.757918520930862	0.305098717569648
0.0064974302901419	1.06683882002559	-0.500000165681081	0.238918160523061	0.756616566707346	0.304414954538195
0.00700946898092	1.0664015047419	-0.500000105583416	0.24026004727745	0.755310060640802	0.303738840218352
0.00752782765328027	1.06596613092297	-0.500000080319949	0.241602646483238	0.753999271023537	0.303067900726687
0.00805194532921899	1.06553246446322	-0.500000163164624	0.242946419384759	0.752684423479298	0.302400604158371
0.00858156469163936	1.06510024488557	-0.500000105666218	0.244292156203432	0.751365317212437	0.301735863475866
0.00911649803710823	1.06466922573279	-0.500000075433573	0.245640468699012	0.750041842215901	0.301073099911549
0.00965664887628441	1.06423923363615	-0.500000148923573	0.246991789429865	0.748713965924424	0.300412029586775
0.0102020784433921	1.06381013702084	-0.500000096802885	0.248346762826532	0.747381371793539	0.299752368402076
0.0107528253974043	1.0633817442516	-0.500000083657546	0.249705812781875	0.746043909415484	0.299094076306347
0.011308974747081	1.06295398835698	-0.500000146104735	0.251069224476056	0.744701495162002	0.298437152881662
0.0118707173175308	1.06252676407347	-0.500000092892832	0.252437520701193	0.7433537759162	0.297781555970684
0.0124381677610801	1.06209994339182	-0.500000082312607	0.253810956395646	0.74200063616919	0.297127404681193
0.0130114763711068	1.06167350547067	-0.500000140098599	0.255189695065251	0.740642005181267	0.296474791803257
0.0135908816272997	1.06124737850602	-0.500000091694219	0.256574135541469	0.739277566368762	0.295823753845904
0.014176548892604	1.06082146814559	-0.50000007433649	0.257964498327751	0.737907171494899	0.295174438931704
0.0147686344143046	1.06039576689455	-0.500000134884025	0.259360807028476	0.736530837846319	0.294527044281584
0.0153674144727367	1.05997023131613	-0.500000085960415	0.260763412736066	0.735148252960031	0.293881620451493
0.0159730856008146	1.05954479894609	-0.500000077179696	0.262172489784139	0.733759280352281	0.293238355025089
0.016585836831474	1.05911944180199	-0.500000124237365	0.263588054513859	0.7323639196222	0.292597493705382
0.0172059579676123	1.05869416940411	-0.50000008291886	0.26501040772521	0.730961888271319	0.291959111079863
0.0178336585805124	1.05826889404461	-0.50000007140009	0.266439648676007	0.729553109560038	0.291323499409199
0.0184691799126829	1.05784364348133	-0.50000011644091	0.267875808194005	0.7281375523802	0.290690855169672
0.0191128522223213	1.05741838853253	-0.50000009216292	0.269319186208572	0.726714929076152	0.290061357754127
0.0197649249968642	1.05699306699809	-0.500000073450849	0.270769921682515	0.725285117687332	0.289435292454792
0.0204256392079484	1.05656769812859	-0.500000098199619	0.272227953794661	0.72384817489547	0.288812993492967
0.021095372587061	1.05614228040926	-0.500000093962351	0.273693588052802	0.72240380201821	0.288194661824794
0.0217744193664473	1.05571676354329	-0.50000008126888	0.275166953147292	0.720951882690239	0.287580629232031
0.0224630770085305	1.05529114210231	-0.50000011474957	0.276648049571478	0.719492415021429	0.286971307135144
0.0231617414200173	1.05486546452799	-0.500000083115943	0.278137120967454	0.718025159370172	0.28636698095041
0.0238707493242745	1.05443964828718	-0.500000075939956	0.279634270594275	0.716550026293382	0.285768114939566
0.0245904674296128	1.05401375047603	-0.500000116207502	0.281139488253875	0.715067016783359	0.285175106748197
0.0253213788507207	1.05358775588306	-0.500000085517818	0.28265307398891	0.713575838680226	0.284588356882003
0.0260638846625833	1.05316163984584	-0.5000000790643	0.284175138697668	0.712076392266955	0.284008402190069
0.0268184078054776	1.05273541190204	-0.500000080007347	0.285705741252806	0.71056862334022	0.283435821141301
0.0275854346568976	1.05230912774463	-0.500000115036521	0.287244938300908	0.709052471518646	0.282871160040752
0.0283655280531093	1.05188277784235	-0.500000084657769	0.288792992274354	0.70752768337969	0.282315020637767
0.029159199878203	1.05145635887321	-0.500000063585553	0.290349995668329	0.705994177692683	0.281768109498622
0.0299670023313765	1.05102988459833	-0.500000086082023	0.291916002061361	0.704451907682962	0.281231173419926
0.0307895627758343	1.05060342725122	-0.500000079038712	0.293491135717703	0.702900750502675	0.280704994953483
0.0316275554162828	1.05017701755684	-0.500000067667288	0.295075554546492	0.701340557859339	0.280190393195914
0.0324816745913488	1.04975062511277	-0.500000107458562	0.2966692998726	0.699771292969786	0.2796883555885
0.0333527218311731	1.04932438251219	-0.500000076376535	0.298272611165014	0.698192724974179	0.27919982493186
0.0342414560533813	1.04889824102134	-0.500000075846504	0.299885518365077	0.696604840599403	0.278725922499982
0.0351487510108223	1.0484723472545	-0.500000058498906	0.301508137197545	0.695007530090447	0.27826775740745
0.0360755356208075	1.04804669958018	-0.500000110867868	0.303140449034641	0.693400817534327	0.277826537578574
0.0370229113817908	1.04762140943401	-0.50000008297089	0.304782745647645	0.691784426823002	0.277403484529702
0.0379919212449998	1.04719647440826	-0.500000069409638	0.306435024151772	0.690158379166486	0.276999916137066
0.0389837646718614	1.04677204539862	-0.500000063498702	0.308097361106344	0.688522608915949	0.276617045423546
0.0399997505197182	1.04634813942943	-0.500000081329579	0.309769732515447	0.686877151358383	0.276256094937917
0.0410413958993007	1.04592486960934	-0.500000069942939	0.311452343628987	0.685221818614668	0.275918124762755
0.0421102571804529	1.04550220921708	-0.50000006314371	0.313145212693961	0.683556619896004	0.275604120169631
0.0432080907162383	1.04508030434564	-0.500000054852134	0.314848376454658	0.681881535056745	0.275314715010672
0.0443368554402058	1.0446591132296	-0.500000101366861	0.316561745277635	0.680196672530436	0.275050360072866
0.0454988604174016	1.04423866259712	-0.500000072157175	0.318285543844759	0.678501841698957	0.274811063987206
0.0466965513091627	1.04381893377308	-0.500000068580852	0.320019727482107	0.676797118584088	0.274596479793861
0.0479327671769114	1.0433998774313	-0.500000067295311	0.321764308657966	0.675082529902837	0.274405817797326
0.0492107723925585	1.04298143426053	-0.500000072908285	0.323519286323439	0.673358118894403	0.274237884504797
0.0505343589921887	1.0425635091697	-0.500000067234829	0.325284670739572	0.671623925925383	0.274091094387333
0.0519079410733559	1.04214598733641	-0.500000068864259	0.327060503249925	0.669879969366039	0.273963542693735
0.0533366840078597	1.04172874159565	-0.500000067582776	0.328846785566344	0.668126326142691	0.273853052474343
0.0548267253787421	1.04131162988331	-0.500000057225562	0.330643458390189	0.666363139005189	0.273757377105555
0.0563854472184026	1.04089458872213	-0.500000059370299	0.3324503915832	0.664590638026312	0.273674171833696
0.0580218578206939	1.04047747849734	-0.500000066408119	0.334267489611415	0.662809044280881	0.273601195155382
0.0597470037181039	1.04006028157134	-0.500000044732012	0.336094655950991	0.66101861082359	0.273536343445294
0.0615744888592042	1.03964292992081	-0.500000087635581	0.337931265908842	0.659220144472271	0.273477778790982
0.0635218006358794	1.03922558022102	-0.50000006872004	0.339776954445341	0.657414248681353	0.273423894173838
0.0656111222964191	1.03880832979017	-0.500000045777432	0.341630716786983	0.655602219491051	0.2733733990549
0.0678716199191938	1.0383915853122	-0.500000086892758	0.343490721181866	0.653786223433591	0.273325206652544
0.0703430431234021	1.03797588267476	-0.500000067780338	0.345354882875653	0.65196878587586	0.273278536817439
0.0730798836804547	1.03756206607422	-0.500000034673236	0.347219448590542	0.65015420371146	0.273232769824749
0.0761603324298339	1.03715156566998	-0.500000083147144	0.349078093536693	0.648349414614152	0.273187503989103
0.0797024020244017	1.03674655197129	-0.500000050477777	0.350921836135146	0.64656415475885	0.273142355534888
0.0838917919406801	1.03635041720423	-0.500000034364174	0.352735440035218	0.644814449020498	0.273097160513403
0.0890434355515973	1.03596885179655	-0.500000077985436	0.354493639460752	0.643126168915603	0.273051766371293
0.0904648286192917	1.03587791141327	-0.500000159506748	0.354914572545775	0.642723003911385	0.273041163841216
0.0976904155904273	1.03552798705525	-0.500000149936727	0.356543586789734	0.641171242441857	0.272996137237179
0.108201525637658	1.035221590712	-0.50000002652304	0.357986886106637	0.639807959770786	0.272952910795464
0.126025722961922	1.034984323883	-0.499999903147907	0.359128081227918	0.638741042347667	0.272915584648478
0.158638611707531	1.03485364145617	-0.500000175228399	0.359793971679909	0.638125397585289	0.272892686946629
0.202216234824896	1.03481612038852	-0.499999685194323	0.360025014988116	0.637913657955863	0.27288527755737
0.262486508211365	1.0348141460901	-0.500000012172409	0.360087409977759	0.637857893410103	0.272884683336325
0.349109842785384	1.03482314795178	-0.500000025662321	0.360097682605419	0.637850525550114	0.272885806218403
0.479084662066741	1.03483439188585	-0.500000064141988	0.360095446299864	0.637854741326812	0.272886921467929
0.681917987263673	1.03484595048781	-0.499999864631392	0.360092276735792	0.637859391197093	0.272887513108284
1.00234460675113	1.03485788871694	-0.500000023247865	0.360087703718014	0.637865054491152	0.272887546756192
1.4916853569457	1.03486862023518	-0.499986266937314	0.360085010822749	0.637868477492923	0.272885549615832
2.20777363097503	1.03488336453583	-0.499999805451427	0.360077718872402	0.637876017216862	0.272886584820084
3.27259809400954	1.03489478572199	-0.499999928878203	0.360071793631325	0.63788227052071	0.272886650462478
5.0232828447331	1.03490463462256	-0.500000154978009	0.36006462513881	0.637889650261751	0.272887015537095
8.52465234618023	1.03491164823786	-0.499999919297054	0.360057791752862	0.637896627465092	0.272888729124114
15.5273913490745	1.03491517892062	-0.499999361882565	0.360045687379669	0.637908865742275	0.27289250563901
