# Supplementary material for: Discovering two general characteristic times of transient responses in solid oxide cells
Source: Nat Commun. 2024 May 30;15:4587. doi: 10.1038/s41467-024-48785-1 (PMC11137161; doi:10.1038/s41467-024-48785-1)
Supplement: Supplementary file 4 — Source Data [file 41467_2024_48785_MOESM4_ESM.zip › SourceData/Fig2_X2.dat]

flowtime	potential	current_density	h2o_molefrac	h2_molefrac	o2_molefrac
0	1.04213284873295	-1.00000859929343	0.6228616563763	0.374449884292318	0.335509499861717
1e-08	1.04157325467027	-0.995002276672308	0.622861811771503	0.374449729225651	0.33550946127863
2e-08	1.04101426353324	-0.99000199983666	0.622862114583261	0.374449427531312	0.335509385987059
3e-08	1.04045523563637	-0.985002004876039	0.622862557319537	0.374448987043814	0.335509275436434
4e-08	1.03989615083025	-0.98000201276414	0.622863132895924	0.37444841515525	0.335509130817349
5e-08	1.03933701036445	-0.975002018338232	0.622863834621583	0.374447718832373	0.335508953166333
6e-08	1.03877781603861	-0.970002025014129	0.622864656180665	0.374446904637908	0.335508743415061
7e-08	1.03821856925389	-0.965002031630969	0.622865591612025	0.374445978753163	0.335508502414986
8e-08	1.03765927126761	-0.960002037919	0.622866635289189	0.374444947000135	0.335508230952106
9e-08	1.03709992344467	-0.955002043677845	0.622867781901274	0.374443814862476	0.335507929756949
1e-07	1.03654052714212	-0.950002051202289	0.622869026434924	0.374442587505303	0.335507599512017
2e-07	1.0309436042366	-0.900002005695761	0.622888106569118	0.374423990756093	0.335501841175435
3e-07	1.02534305876039	-0.850001835401964	0.622911824204911	0.37440105553356	0.335493927175828
4e-07	1.01973926857258	-0.80000167971927	0.622938908794256	0.374375016733619	0.335484080931876
5e-07	1.01413249746092	-0.75000154011481	0.622968546812577	0.374346645526425	0.335472472587219
6e-07	1.00852294700521	-0.700001417361148	0.623000213050396	0.374316426131579	0.335459235933416
7e-07	1.00291079337051	-0.650001472674444	0.623033564889909	0.374284665040803	0.335444479131084
8e-07	0.997296149572642	-0.600001360943258	0.623068376054245	0.374251558353006	0.335428291768955
9e-07	0.991679143740407	-0.550001102905477	0.623104494627789	0.374217233627412	0.335410749370284
1e-06	0.986059920141797	-0.500001015953872	0.62314181650698	0.374181775775406	0.335391916780316
1.2e-06	0.986048638450295	-0.50000104710251	0.623188041171836	0.374138520040224	0.335360174620857
1.6e-06	0.986034031683902	-0.500001111836396	0.623244194287574	0.37408560964453	0.335308722422445
2.4e-06	0.986012535824467	-0.500001016755184	0.62332389193489	0.37400852594658	0.335228134406153
4e-06	0.985978198064275	-0.500001018755847	0.623452084193326	0.373883081442834	0.335104426478252
7.2e-06	0.985923722851225	-0.500001034049217	0.623657604750148	0.37368242573053	0.334912813651806
1.36e-05	0.985839949418841	-0.499999999896629	0.623972170014723	0.373376739727302	0.334607698396565
2.64e-05	0.985714486696437	-0.500000001940957	0.62443604528673	0.372927364636548	0.334111728241441
5.2e-05	0.985527719248964	-0.499999997866227	0.625105877833192	0.372279487358896	0.333284877141534
0.0001032	0.985247725272469	-0.500000006081448	0.626063032955434	0.37135436159553	0.331868644099451
0.0002056	0.984826013051951	-0.500000004547092	0.627423924500441	0.370039253317464	0.329461219067847
0.0004104	0.984198898147603	-0.500000009610174	0.629355520369364	0.36817190859203	0.325617470419974
0.00082	0.983304714069273	-0.500000010416262	0.632095818976563	0.365520801840841	0.320232210165066
0.0016392	0.98211562573672	-0.500000029356875	0.635971245714009	0.361768945585425	0.314069996554124
0.0032776	0.980574951380077	-0.500000036736894	0.64157635097565	0.356318142754986	0.308286439689978
0.00557214895606307	0.978934581561532	-0.500000037437954	0.648005338489625	0.350010084720104	0.303916442102596
0.00836259886298321	0.9771830775136	-0.500000033331019	0.655047379217519	0.343047481953723	0.300108596432898
0.0108580896590154	0.975705976910336	-0.500000131783333	0.661004464904675	0.337135402048687	0.297153888579946
0.0141138417230594	0.973865471209155	-0.500000163462409	0.66841862748271	0.329762338811243	0.293673869834857
0.0175487811481984	0.972008824396029	-0.50000017339836	0.675875767887701	0.322341079380306	0.290346064265802
0.0211738302159344	0.970141749257108	-0.500000159424094	0.68335559811687	0.314895777596456	0.287203193749674
0.0250149850495435	0.968267928342227	-0.500000209504295	0.690848919473491	0.307437252898509	0.284287928136373
0.029109062734917	0.966391252612764	-0.500000199813908	0.698346989024658	0.299974980969277	0.281649279539372
0.0335054996302532	0.964516581114308	-0.500000209703872	0.70583765973798	0.292521554449789	0.279338625360179
0.0382719596459078	0.962649877932797	-0.500000204037876	0.713302771877113	0.285095555103569	0.277400240547324
0.0435048553109624	0.960798397623758	-0.50000018118423	0.720714516592267	0.277725334417187	0.275859556076282
0.0493490153732844	0.958971547095013	-0.500000189412687	0.728029188386982	0.270455370087717	0.27471227875576
0.0560366735704028	0.957183432166288	-0.500000208928502	0.735178057548543	0.263355516324524	0.273919813186841
0.0639691877099554	0.955458161337507	-0.500000220089094	0.742048520141588	0.256539908347559	0.273415635728507
0.0739119099722031	0.95384032457348	-0.500000268935178	0.748451417321078	0.250199377423301	0.27311971535707
0.0875342002590055	0.952411199988333	-0.500000334023993	0.75406838504782	0.244652710449105	0.272956379044128
0.109274919888436	0.951303375512161	-0.500000340140165	0.758403207725449	0.240391216481172	0.272869025583176
0.152756359147296	0.950674707321485	-0.500000271197308	0.760877533307792	0.237975191414333	0.27282695847984
0.233017871944087	0.950495994898928	-0.49999992566487	0.761613880148477	0.237262575473288	0.272813386525167
0.360594878055694	0.950476369085803	-0.499999955120056	0.761730809660938	0.237150959789346	0.272811028069748
0.782975694332133	0.950490767732377	-0.500000132087116	0.761741118680898	0.2371424506032	0.272810843226388
1.24596081087622	0.950503086382015	-0.50000001483664	0.761740764630223	0.237143263185267	0.272810330690184
1.9124129295989	0.950517113211502	-0.499999775744729	0.761740314418866	0.237143951233659	0.272809714174836
2.75046466201979	0.950532026332021	-0.499999748567338	0.761739245292642	0.237145161746892	0.272809200359276
3.73424830215039	0.950547488977318	-0.499999862844232	0.761738520171139	0.237145956715154	0.272808843812291
4.84729956647104	0.950563326126285	-0.499999966882388	0.761737768530123	0.237146773445759	0.272808692608063
6.06873996979475	0.950579546436925	-0.500000062587646	0.761737152614003	0.237147423379985	0.27280869321464
7.372471845005	0.950596116102297	-0.500000137059486	0.761736987157948	0.237147594837756	0.272808794058116
8.73291798244447	0.950612883284106	-0.500000042732213	0.761736861396292	0.237147738515029	0.272809013099161
10.1297114170554	0.950629785237438	-0.499999888078278	0.76173700427648	0.237147600821406	0.272809301357768
