# Supplementary material for: Discovering two general characteristic times of transient responses in solid oxide cells
Source: Nat Commun. 2024 May 30;15:4587. doi: 10.1038/s41467-024-48785-1 (PMC11137161; doi:10.1038/s41467-024-48785-1)
Supplement: Supplementary file 4 — Source Data [file 41467_2024_48785_MOESM4_ESM.zip › SourceData/Fig2_delta1.dat]

flowtime	potential	current_density	h2o_molefrac	h2_molefrac	o2_molefrac
0	1.07346185342772	-0.999988836995824	0.42082423320776	0.575419686615911	0.331245268268173
1e-08	1.07293536063117	-0.994999998602857	0.420824313397862	0.575419606465245	0.331245248107688
2e-08	1.07240813661525	-0.989999998624349	0.420824472306899	0.57541944784563	0.331245208186471
3e-08	1.07188087390945	-0.984999998608516	0.420824708262194	0.575419212565989	0.331245148861349
4e-08	1.07135357299796	-0.979999998618004	0.42082501955367	0.575418902469877	0.331245070397211
5e-08	1.07082623433784	-0.974999998624373	0.420825404470315	0.575418519395877	0.331244973005551
6e-08	1.07029885837535	-0.96999999862554	0.420825861321095	0.575418065155609	0.331244856870744
7e-08	1.06977144553922	-0.964999998607024	0.420826388446418	0.575417541522148	0.331244722161327
8e-08	1.06924447588927	-0.960005560195627	0.42082698414423	0.575416950304122	0.331244569059493
9e-08	1.06871699183853	-0.955005574443192	0.420827646913967	0.575416293102315	0.331244397692685
1e-07	1.06818947172919	-0.950005583726286	0.420828375215376	0.575415571551268	0.331244208207169
2e-07	1.06291429960821	-0.900033632730198	0.420841008946689	0.575403179337487	0.331240630459148
3e-07	1.05763376786844	-0.850034298925912	0.42085806422254	0.57538656932917	0.331235467389162
4e-07	1.05235040768096	-0.800034958993196	0.420878812957249	0.575366481638937	0.331228808497353
5e-07	1.04706439866247	-0.750035629140892	0.420902685732538	0.575343485916972	0.331220731768321
6e-07	1.04177588912493	-0.700036284842813	0.420929235827623	0.575318021547035	0.331211305330383
7e-07	1.03648501216923	-0.650036960218718	0.420958111542607	0.575290428316896	0.331200589129348
8e-07	1.03119188231364	-0.600037654418185	0.420989034902901	0.575260969806574	0.331188636291255
9e-07	1.02589660093309	-0.55003834853528	0.421021785245319	0.575229851238568	0.331175494219692
1e-06	1.0205992504606	-0.50003891162638	0.421056186565117	0.575197233092279	0.33116120547797
1.2e-06	1.02058409156115	-0.500000030878903	0.421107877382543	0.575149046001734	0.331135203517101
1.6e-06	1.02056746978157	-0.500000012712282	0.421177808925923	0.575084562356026	0.331090113890371
2.4e-06	1.02054427714728	-0.500000020295136	0.421270995890234	0.574997563005767	0.331015827468594
4e-06	1.02050972196228	-0.500000031742849	0.421406467510876	0.57486806001027	0.330898362213551
7.2e-06	1.0204562076394	-0.500000050712071	0.421615744073714	0.574666396757095	0.330715118237889
1.36e-05	1.020374162737	-0.500000077628184	0.421935175699742	0.57435958286851	0.330424839561091
2.64e-05	1.02025102400543	-0.500000116916001	0.422407663537447	0.573907549359468	0.329956677642168
5.2e-05	1.02006814197159	-0.500000178706958	0.423091528725507	0.573254738934901	0.329187414641237
0.0001032	1.01979538450536	-0.500000272957844	0.424070082967052	0.572321590927117	0.327889998087422
0.0002056	1.0193862630844	-0.500000432658937	0.425462551361863	0.570994101002076	0.325699214847687
0.0004104	1.01877908833773	-0.500000699688316	0.427439575189945	0.569108361957182	0.322196337342986
0.000818836082018455	1.0179157530253	-0.500001088601742	0.430236870429419	0.566437716703558	0.317262564358926
0.00139893003226	1.01703005976783	-0.500001472505674	0.43323154736022	0.563577222770728	0.312672291483979
0.00217626538779473	1.01615679541451	-0.500001177912841	0.436403207193552	0.560543531575614	0.308853817464102
0.00316815215722153	1.01529760023323	-0.500001167719564	0.439762307745721	0.557315871687683	0.305822903096906
0.00436659186493966	1.01443731137101	-0.500000953750229	0.443314193372751	0.553876682058343	0.303352835312721
0.00477364322034148	1.01417160360978	-0.500000904349053	0.444436871470073	0.552783616781972	0.302666885438378
0.00618008347305528	1.01329702605214	-0.500000771592585	0.448183759920501	0.549117435657208	0.300563800216787
0.00769032826904758	1.01241325788451	-0.500000706333633	0.452016268884621	0.545345149126816	0.298574633449353
0.00927277389755847	1.01152412385359	-0.500000661905237	0.45589719016053	0.541510435355402	0.296640241913699
0.0109117684035116	1.01063211663965	-0.500000635693991	0.459808599258648	0.537636714688861	0.294739540542628
0.0126015139479661	1.00973849819584	-0.500000619673641	0.463743559125062	0.533734666655384	0.292867350488006
0.0143413229949134	1.00884386970167	-0.500000594505082	0.467699998934261	0.529808653807938	0.291024604178668
0.0161330458807623	1.00794857697796	-0.500000571097732	0.471677539518157	0.525860384658822	0.289214714635115
0.0179799040361505	1.00705291152898	-0.500000553860582	0.475676320301967	0.521890466627304	0.287442368201536
0.019886007391868	1.00615718918908	-0.500000531339092	0.479696558778948	0.517899099919912	0.285713226292276
0.021856208785796	1.00526178659244	-0.500000506276377	0.483738327918055	0.513886448306864	0.28403390422225
0.0238961484157169	1.00436717439792	-0.500000486854961	0.487801514100857	0.509852770480246	0.282412154344524
0.0260123537296214	1.00347395385272	-0.500000465542825	0.491885899558096	0.505798382093944	0.280856896933906
0.0282123977936668	1.00258284028458	-0.500000442533296	0.49599102988188	0.50172381786351	0.279378454738874
0.0305051509455899	1.00169469579526	-0.500000416674437	0.500116198678983	0.497629860089238	0.277988443420086
0.0329011054691919	1.00081052328332	-0.500000392481681	0.504260361223015	0.493517638654284	0.276699481819437
0.0354128348420817	0.99993144192065	-0.500000367960162	0.508422015698401	0.489388741208432	0.275524549748266
0.0380556409768789	0.999058639816184	-0.500000335600257	0.512599131758221	0.485245320615783	0.274475767645569
0.0408484869076307	0.998193293988784	-0.500000309720539	0.516788839557268	0.481090383755289	0.273562893972336
0.0438154288621197	0.997336492333628	-0.50000028720903	0.520987269444813	0.476927983284718	0.272791356932019
0.046987772959718	0.99648920300813	-0.500000255128936	0.525189064689039	0.472763716589558	0.272160819735034
0.0504075588119956	0.995652331649967	-0.500000221730782	0.529386873468886	0.468605265194533	0.271664053426001
0.054133139780191	0.99482685985767	-0.500000187961164	0.533570267910063	0.464463509215148	0.271287417676484
0.0582487327892197	0.99401440755248	-0.500000164231176	0.537724068713901	0.460354258613567	0.27101222052575
0.0628814321853509	0.99321788884283	-0.500000146370346	0.541825353850619	0.456301286424135	0.270817238391309
0.0682339303376327	0.992442864585284	-0.500000113205015	0.545838054805495	0.45234177494226	0.270681391552661
0.0746529703732262	0.991699558351114	-0.500000078582827	0.549703389205807	0.448535872650491	0.27058643510254
0.082789924423964	0.991006379364927	-0.500000047441648	0.553322311270693	0.444983841700043	0.270518509869651
0.0940404867439594	0.99039541502936	-0.500000033828331	0.556527128222667	0.441853156671789	0.270468549331149
0.112033301361835	0.989917904845281	-0.500000018430832	0.559052913168921	0.439403483725829	0.270432525227036
0.148018930597587	0.989637002766769	-0.499999991360374	0.560570876282227	0.437947020438012	0.270411116033251
0.216258877855352	0.989553075732854	-0.499999936868266	0.561064491905152	0.437480425592341	0.270404873764304
0.324639404242776	0.989545945511237	-0.500000103027802	0.561147795719436	0.437403863895977	0.270404869900897
0.511318991905869	0.989553036754567	-0.500000107790561	0.561154284887453	0.437399331702178	0.270405020409692
0.860522955774873	0.989561486811489	-0.49999981390692	0.561152291146413	0.437402405816186	0.270405028632238
