# Supplementary material for: Discovering two general characteristic times of transient responses in solid oxide cells
Source: Nat Commun. 2024 May 30;15:4587. doi: 10.1038/s41467-024-48785-1 (PMC11137161; doi:10.1038/s41467-024-48785-1)
Supplement: Supplementary file 4 — Source Data [file 41467_2024_48785_MOESM4_ESM.zip › SourceData/Fig2_delta2.dat]

flowtime	potential	current_density	h2o_molefrac	h2_molefrac	o2_molefrac
0	1.08111633757535	-1.00000484041794	0.435738637245662	0.561966904926701	0.335706099341953
1e-08	1.080540789456	-0.995000020438118	0.435738786642424	0.561966756503425	0.335706060793771
2e-08	1.07996570129395	-0.99000002057139	0.435739072309826	0.561966473555936	0.335705985538822
3e-08	1.07939053493908	-0.985000020311756	0.435739482606216	0.561966068374773	0.335705875026402
4e-08	1.07881529289221	-0.980000020527705	0.435740007072235	0.561965551937978	0.335705730447399
5e-08	1.07823997729788	-0.975000020852411	0.435740636325293	0.561964934035978	0.335705552838189
6e-08	1.0776645900797	-0.970000020758738	0.435741361949761	0.561964223398014	0.335705343130381
7e-08	1.07708913304074	-0.965000020862127	0.435742176395034	0.561963427808228	0.335705102175295
8e-08	1.0765136078066	-0.960000021721047	0.435743072883652	0.561962554209696	0.33570483076073
9e-08	1.07593801565738	-0.95500002136873	0.435744045329166	0.561961608797088	0.335704529614966
1e-07	1.07536235802538	-0.950000021495633	0.435745088262673	0.561960597099233	0.335704199420556
2e-07	1.06960205832016	-0.900000239973421	0.435759944683486	0.561946396581169	0.335698441875576
3e-07	1.063836146783	-0.850000254789196	0.435777933059285	0.561929314685176	0.335690528678577
4e-07	1.05806487999524	-0.800000268765585	0.435798385872141	0.561909944298058	0.335680683190835
5e-07	1.05228843812547	-0.750000284034503	0.435820938070685	0.561888598550961	0.335669075532177
6e-07	1.04650697302613	-0.700000301241238	0.435845374012422	0.561865459556861	0.33565583949023
7e-07	1.04072062500017	-0.65000031567738	0.435871554311894	0.561840646045965	0.335641083195042
8e-07	1.03492953199519	-0.600000336523682	0.435899380208868	0.561814244487624	0.335624896233927
9e-07	1.02913383038758	-0.550000350590717	0.435928775813752	0.561786323666052	0.335607354157498
1e-06	1.02333366167925	-0.500000374717117	0.435959678995549	0.561756941711874	0.335588521725651
1.2e-06	1.02332334238576	-0.499999998629729	0.436001327880641	0.561717390669092	0.335556779523298
1.6e-06	1.02330769807206	-0.499999998724771	0.436063319127987	0.561657836710112	0.335505326850481
2.4e-06	1.02328298577259	-0.499999998773778	0.43616136892992	0.561563275774581	0.335424738021824
4e-06	1.02324468519569	-0.499999999103205	0.436314017706759	0.561416514409509	0.335301030869235
7.2e-06	1.02318689443572	-0.499999999386684	0.436543380907098	0.561196728214551	0.335109433415873
1.36e-05	1.02310107007592	-0.499999999993264	0.436878999714966	0.560875734083914	0.334804399756942
2.64e-05	1.0229746584526	-0.500000001013139	0.437362448353349	0.560413783883979	0.334308704421773
5.2e-05	1.02278808125305	-0.500000002627638	0.438053014094648	0.559754084060005	0.333482547363652
0.0001032	1.02250912405328	-0.500000005192639	0.439036975951378	0.558813359436318	0.332067735402197
0.0002056	1.02208704423118	-0.500000007506716	0.440446539891739	0.557462683402426	0.32966278310369
0.0004104	1.02145513271312	-0.500000011888056	0.442473253724576	0.55551718296762	0.325822682941537
0.00082	1.02056024652712	-0.500000021106015	0.445331107789702	0.552777031223221	0.320441621449039
0.00141705214950217	1.01963641257311	-0.500000022524358	0.448406971225004	0.54982586759254	0.315408174491215
0.00223204836905072	1.01871101874503	-0.500000021353181	0.451743423413963	0.546601115207695	0.311269852872452
0.00325482484700246	1.01778522021987	-0.500000023635331	0.455376487623217	0.543050806490491	0.308110455590866
0.00442284890286958	1.01686289573211	-0.500000024568059	0.459220564803886	0.539260489173491	0.305682569125989
0.00494784881608524	1.01647684205028	-0.500000056277171	0.460875559540087	0.53762126739023	0.304809468067421
0.00622404767487848	1.01556269316503	-0.500000055550193	0.464847924788923	0.533678439801698	0.302901013530588
0.00754697736325549	1.01465172928329	-0.500000058732934	0.468857672718886	0.529690583141861	0.301144093682832
0.00890993410679291	1.0137414203785	-0.500000052864123	0.472891795613536	0.525674863688955	0.299456611344638
0.0103123602010245	1.01283017894835	-0.50000005110283	0.476946669011913	0.52163693107023	0.297802196089339
0.0117560630484134	1.01191719388665	-0.500000052015565	0.48102146044264	0.517578548744485	0.29616608964196
0.0132438842029067	1.01100212799448	-0.500000049468039	0.485115979207914	0.513500323701869	0.294543299748309
0.01477931301929	1.01008489539412	-0.500000043963528	0.489230124139384	0.509402544900908	0.292933244853768
0.0163664162749616	1.00916554713712	-0.500000044538199	0.493363751570237	0.505285446351004	0.291337418607834
0.0180098852164439	1.0082442467214	-0.500000041572347	0.497516522940442	0.501149418336254	0.289758583363302
0.0197151849185256	1.00732123435062	-0.500000037736871	0.501688000989731	0.49699493523759	0.28820037026915
0.0214887039813181	1.00639684256247	-0.500000029789089	0.505877533751869	0.492822682673136	0.286667281851954
0.0233380036583688	1.00547151098743	-0.500000032493836	0.510084259167487	0.488633558810739	0.285164809867345
0.0252721213466071	1.00454583585141	-0.500000026812733	0.514306928296091	0.48442885390166	0.283699745361367
0.0273020360090635	1.00362059675374	-0.500000030406107	0.518543879036372	0.480210278866139	0.282280336078191
0.0294412734122984	1.00269682430603	-0.500000023989483	0.522792780902557	0.47598022430431	0.280916698381132
0.0317068360179945	1.00177586007663	-0.500000024726248	0.527050439891413	0.471741958604441	0.279620908918646
0.0341205577330172	1.00085946259237	-0.500000022011685	0.531312291851703	0.467500141449064	0.278407140852533
0.0367112771535394	0.999949897124407	-0.50000002223968	0.535571824896051	0.463261410129932	0.277291132785536
0.039518319568901	0.999050091046888	-0.500000015424047	0.53981949460672	0.459035478330264	0.276289167052946
0.0425974640859908	0.998163836864606	-0.500000016731478	0.544041077306455	0.454836800043386	0.275416120945731
0.0460315916611184	0.997296216501452	-0.500000004920109	0.54821467949468	0.45068758363055	0.274682967713848
0.0499511035539582	0.996454397287417	-0.500000009199134	0.552305800956499	0.44662274011993	0.274093826834364
0.0545760305084648	0.995649233119392	-0.500000022846596	0.556258393745505	0.442698804210632	0.27364375871221
0.0603127915382388	0.994898310176086	-0.499999985083231	0.559979124554733	0.43900950901111	0.273317632234961
0.0680100865226399	0.994231130980815	-0.499999964686204	0.563312044549261	0.435710570695463	0.273092463946232
0.0797814803493242	0.993694837362712	-0.499999846239776	0.566011209130899	0.43304569065927	0.272942877034859
0.102517325604329	0.993348637195464	-0.499999856294575	0.567773295869709	0.431312079811963	0.272851413287037
0.147989016114338	0.993221691274206	-0.500000128768822	0.568444885190009	0.430654284289841	0.272814989772039
0.238932397134356	0.993201438351957	-0.500000008457446	0.568581618609246	0.43052163134015	0.272807465971833
0.420819159174392	0.993204366861515	-0.499999972555355	0.568595064585651	0.430509438403861	0.272807093972242
0.784592683254464	0.993208338054797	-0.500000017930486	0.568594597171013	0.430510496406048	0.272806807106507
1.51213973141461	0.993211556952068	-0.500000022945311	0.568593350732093	0.430512048766108	0.272806101106882
