# Supplementary material for: Discovering two general characteristic times of transient responses in solid oxide cells
Source: Nat Commun. 2024 May 30;15:4587. doi: 10.1038/s41467-024-48785-1 (PMC11137161; doi:10.1038/s41467-024-48785-1)
Supplement: Supplementary file 4 — Source Data [file 41467_2024_48785_MOESM4_ESM.zip › SourceData/Fig2_delta3.dat]

flowtime	potential	current_density	h2o_molefrac	h2_molefrac	o2_molefrac
0	1.08272954401028	-1.00000716816194	0.420181746396514	0.576068297705545	0.320098954704139
1e-08	1.08215493361401	-0.995000047325042	0.420181902172069	0.57606814247425	0.320098914876937
2e-08	1.08158089847597	-0.990000047780995	0.420182205941633	0.576067840370115	0.320098836456777
3e-08	1.08100677915969	-0.985000047908614	0.420182650444301	0.576067399140913	0.320098720535548
4e-08	1.08043257742422	-0.980000048571498	0.420183228799464	0.576066826104855	0.320098568111858
5e-08	1.07985829474281	-0.975000048391366	0.420183934499732	0.576066128161871	0.320098380116474
6e-08	1.07928393272545	-0.970000048559808	0.420184761393622	0.576065311814723	0.320098157427354
7e-08	1.07870949279657	-0.965000049053804	0.420185703666548	0.576064383191279	0.32009790087664
8e-08	1.07813497622576	-0.960000048957338	0.420186755822161	0.576063348066103	0.320097611254949
9e-08	1.07756038438564	-0.95500004939776	0.420187912664481	0.576062211880994	0.320097289315439
1e-07	1.07698571845311	-0.950000050009685	0.420189169281072	0.576060979764296	0.320096935776435
2e-07	1.07123471697161	-0.900000515859736	0.420208582666097	0.576042254538857	0.320090741588479
3e-07	1.06547753085885	-0.850000541869259	0.420232836920651	0.576019113633899	0.320082244553904
4e-07	1.05971458357042	-0.80000056908832	0.420260637159525	0.575992801174321	0.320071707341753
5e-07	1.0539461626872	-0.750000597686105	0.42029114108663	0.575964099175461	0.32005932834987
6e-07	1.04817249478366	-0.700000628148903	0.42032379568781	0.57593350232494	0.320045261240376
7e-07	1.04239377005642	-0.650000659985588	0.420358233891932	0.575901326298188	0.320029627930342
8e-07	1.03661015766865	-0.600000691739867	0.420394208897675	0.575867774964611	0.32001252747598
9e-07	1.030821815905	-0.550000726249322	0.420431552232379	0.575832982149849	0.319994042007334
1e-06	1.0250288979051	-0.500000765637748	0.420470146825528	0.575797037629191	0.319974240907855
1.2e-06	1.02501711186062	-0.500000000972522	0.420518398126509	0.575753006636576	0.319941233964782
1.6e-06	1.02500200713071	-0.500000001117423	0.420576777091141	0.575699236804312	0.319888487335417
2.4e-06	1.02498013837977	-0.500000001404667	0.420658300978105	0.575621429527284	0.319806681144915
4e-06	1.02494554401009	-0.500000001964774	0.420788448937703	0.575495191266586	0.319682863279907
7.2e-06	1.0248911087954	-0.500000002664717	0.42099741115424	0.575293150999693	0.319499115712893
1.36e-05	1.02480851014177	-0.500000003922965	0.421318206114832	0.574984986958277	0.319228136137785
2.64e-05	1.02468638588081	-0.500000006133145	0.421792215609684	0.574531602019533	0.318821801378343
5.2e-05	1.02450789115532	-0.500000011504976	0.422477377783271	0.573877669720177	0.318195567397359
0.0001032	1.02424773531793	-0.500000017119762	0.423456924652227	0.57294366095302	0.317208179431943
0.0002056	1.0238670094315	-0.500000023149625	0.424850115382377	0.571615522753542	0.315622205025599
0.0004104	1.02330973266921	-0.500000032044061	0.426827648299052	0.569729256269953	0.313112857353201
0.000819211018044881	1.02251314032406	-0.500000043921541	0.429627322114026	0.5670561879005	0.309480345056191
0.00140009736323917	1.02167992673269	-0.500000050265993	0.432625098373322	0.564192516133654	0.305933336727146
0.00217875756703924	1.02083648256544	-0.50000004875199	0.435800759819862	0.56115466373801	0.302790743324372
0.00317239425666046	1.01998595759473	-0.500000045333242	0.439164972908656	0.557921546980843	0.300116000114316
0.00437248407976175	1.01912031295478	-0.500000040438917	0.442722649808543	0.554476009846588	0.297799499795337
0.00477969363734685	1.01885154289546	-0.500000622199173	0.443846414507925	0.553381650524833	0.297137955624567
0.006186672814594	1.01796363089768	-0.500000627591642	0.44759853358241	0.549709571049689	0.295075295098592
0.00769631809603265	1.01706484418285	-0.500000632564339	0.451435328467108	0.545932373266167	0.293100913199116
0.00927707566878556	1.01616036205779	-0.500000626877674	0.455319562679095	0.542093802710141	0.291173903396892
0.0109133826439143	1.01525305235361	-0.5000006207256	0.459233399760984	0.538217184218509	0.289278263804992
0.0125994883915064	1.01434421176295	-0.500000616394218	0.463170003857847	0.534313074852995	0.287409503713249
0.0143346908505527	1.01343440333795	-0.500000610922155	0.467127323685208	0.530385798084756	0.285568143064851
0.0161207854775487	1.01252392113572	-0.500000603194768	0.471105027824673	0.526437000228673	0.283757023966124
0.0179609069613253	1.01161300294207	-0.500000597917703	0.475103275675208	0.522467259804727	0.281980306376704
0.0198590627261618	1.01070191729436	-0.500000594547712	0.479122233102141	0.518476821829982	0.280243134663191
0.0218200095701034	1.00979098724966	-0.500000582871704	0.48316199938799	0.514465820215474	0.278551565923479
0.0238492529940873	1.00888063994156	-0.500000585124072	0.487222536486504	0.510434435070826	0.276912744193866
0.0259531602153166	1.00797139651818	-0.500000581354263	0.491303635476334	0.506382973116395	0.275334983255023
0.0281391346415589	1.00706390037242	-0.500000574805857	0.49540491242939	0.502311897467916	0.273827904860529
0.0304158420920763	1.00615893732952	-0.500000567662375	0.499525739821955	0.498221911030829	0.272402491203562
0.032793538388703	1.00525744206676	-0.500000561786972	0.503665180554325	0.494114031260249	0.27107092358707
0.0352845178483493	1.00436047336484	-0.500000560510672	0.507821888718784	0.489989697359342	0.269846069263585
0.0379037348474198	1.00346920124505	-0.50000055566566	0.511993980810569	0.485850903936813	0.268740568164008
0.0406697114160524	1.00258483420984	-0.50000055089198	0.516178880716486	0.481700366462898	0.267765419992747
0.0436058728656467	1.00170856081331	-0.500000543911947	0.520372996325058	0.477541856460646	0.26692828213024
0.0467426298445522	1.00084150346119	-0.500000538114614	0.524571389394477	0.473380548466233	0.266231713666848
0.0501206145356508	0.99998473457455	-0.500000531925525	0.528767164257898	0.469223656053891	0.265671872374145
0.0537959539805513	0.999139440664928	-0.500000527232973	0.532950512622893	0.465081430074319	0.265238182339278
0.0578491846109419	0.99830730349163	-0.500000508411369	0.537107128032256	0.460968773695325	0.264914177435464
0.0624010567347116	0.997491199123585	-0.500000513733732	0.541215483417712	0.456908042181961	0.264679486110816
0.0676425089128008	0.996696362956569	-0.500000510259701	0.545241739273183	0.452934160259413	0.264512520494417
0.0738968451744195	0.99593239994193	-0.500000523819367	0.549130970904423	0.449103364925173	0.264393255893016
0.0817628656726821	0.995216569462944	-0.500000554858493	0.552791419773294	0.445508662167509	0.264305473602412
0.0827628656726821	0.995129359397889	-0.500000048766438	0.553237163640627	0.445070884599006	0.264295138738212
0.0847628656726821	0.994969740194501	-0.500000079796355	0.554054597932232	0.444268900670637	0.26427739875505
0.0887628656726821	0.994702776408005	-0.500000154032565	0.55542515810519	0.442927493833209	0.264249831705997
0.0967628656726821	0.99432981343932	-0.5000002956708	0.557348544835914	0.441053278776872	0.264212981113516
0.112762865672682	0.993951277565382	-0.500000459466534	0.5593189457274	0.439147095682075	0.264174515314049
0.144762865672682	0.993713040995723	-0.500000378067235	0.560590359163798	0.437929754834313	0.26414775846291
0.207154491538018	0.993634658100322	-0.500000049302605	0.561052787720841	0.43749326140781	0.264137807848071
0.303594994615179	0.993627711182549	-0.499999873757909	0.561140958678325	0.437411900573623	0.264136847629978
0.465931539405042	0.993635052322826	-0.49999993846386	0.561150043013861	0.437404987795829	0.264137692402328
0.771592486782834	0.993643612616423	-0.500000066998336	0.56114846664588	0.437407840294724	0.264138354876029
1.38291438153842	0.99365195852648	-0.500000065235357	0.561146023780102	0.437411029430612	0.26413861093912
2.60555817104959	0.993660306345451	-0.499999983864802	0.561143100860871	0.437414321463004	0.264138778525587
5.05084575007193	0.993667335063617	-0.499999873209581	0.561139282213326	0.437418322761619	0.264139391523427
9.94142090811661	0.993671512598845	-0.499999858423825	0.561133514712083	0.43742420824732	0.264140927470696
19.722571224206	0.993673395017956	-0.499999938154093	0.561124861546656	0.437432921490302	0.264143742344686
