# Supplementary material for: Discovering two general characteristic times of transient responses in solid oxide cells
Source: Nat Commun. 2024 May 30;15:4587. doi: 10.1038/s41467-024-48785-1 (PMC11137161; doi:10.1038/s41467-024-48785-1)
Supplement: Supplementary file 4 — Source Data [file 41467_2024_48785_MOESM4_ESM.zip › SourceData/Fig2_epsilon1.dat]

flowtime	potential	current_density	h2o_molefrac	h2_molefrac	o2_molefrac
0	1.09210398909817	-1.00000993798835	0.380284510298171	0.611702964421066	0.335845321254307
1e-08	1.09152464009251	-0.995002305701422	0.380284669042896	0.611702806070111	0.335845282646166
2e-08	1.09094592496496	-0.990002310824094	0.380284981575369	0.611702494760558	0.335845207319807
3e-08	1.09036711537264	-0.985002322116639	0.38028544317158	0.611702035599725	0.335845096725164
4e-08	1.08978821149497	-0.980002326759627	0.380286049251987	0.611701433526886	0.335844952052994
5e-08	1.08920921533247	-0.975002334459124	0.380286795385583	0.611700693310724	0.335844774340266
6e-08	1.08863012777283	-0.970002342126809	0.380287677287746	0.611699819552831	0.335844564518958
7e-08	1.08805094981151	-0.965002347962244	0.380288690815947	0.611698816693091	0.335844323440844
8e-08	1.08747168241054	-0.96000235081036	0.380289831965076	0.611697689015277	0.335844051892205
9e-08	1.08689232778895	-0.955002364482768	0.38029109686243	0.611696440652956	0.335843750604075
1e-07	1.08631288554164	-0.950002372289444	0.380292481764002	0.611695075593989	0.335843420259119
2e-07	1.08051351447763	-0.900007230804518	0.380315534493137	0.611672682212662	0.335837660785937
3e-07	1.07470629611203	-0.850007490179299	0.380345701806776	0.611643691181026	0.335829745186346
4e-07	1.06889211053461	-0.800007756922857	0.380381414476844	0.611609680394592	0.335819896969521
5e-07	1.06307133980621	-0.750008030596522	0.38042149199716	0.611571810237218	0.335808286273007
6e-07	1.05724429953553	-0.70000831661294	0.380465043713121	0.611530934976142	0.33579504689968
7e-07	1.05141125856344	-0.650008613290468	0.380511395291238	0.611487684623698	0.335780287063626
8e-07	1.04557245396068	-0.600008923642766	0.38056003462978	0.611442524301414	0.335764096331138
9e-07	1.03972810060556	-0.550009246201879	0.380610571562832	0.611395797846867	0.335746550267197
1e-06	1.03387839665641	-0.500009551903508	0.38066270735878	0.611347760375621	0.335727713648976
1.2e-06	1.03386161354292	-0.500001394808908	0.380731340765094	0.611286737130488	0.335695964977544
1.4e-06	1.03385032466709	-0.50000155981879	0.380778301192201	0.611246179932771	0.335668035398083
1.8e-06	1.03383611470065	-0.500001538777758	0.380833591104225	0.61119914490692	0.335620970860134
2.6e-06	1.03381800265781	-0.500001567378532	0.380897818534771	0.611142098309617	0.335544878927367
4.2e-06	1.03379105214262	-0.50000155656382	0.380989133163497	0.611055087187994	0.335425217488237
7.4e-06	1.03374624017546	-0.500001554994122	0.381143407209022	0.610904353720379	0.33523676149887
1.38e-05	1.03367120883266	-0.500000225182705	0.381407105781636	0.610647675750343	0.334933965053234
2.66e-05	1.03355084134767	-0.500000363176106	0.381834117755701	0.610236021314153	0.334439848529352
5.22e-05	1.03336409372474	-0.500000561955043	0.382487799824029	0.609611055131025	0.33361463187167
0.0001034	1.03307881397041	-0.500000864274545	0.383450381313928	0.608695399943491	0.332200108211731
0.0002058	1.0326465881876	-0.500001344581669	0.384838303837333	0.607378383006418	0.32979491892851
0.0004106	1.03200412161183	-0.500002048593412	0.386819541010307	0.605500416152373	0.325954137670334
0.000767773637313284	1.03118349352411	-0.500002759007448	0.389340637782317	0.603111688562504	0.321084534767848
0.00126193312750155	1.0303411172863	-0.500002956900581	0.392030307301687	0.600563144618358	0.316504939976996
0.00190941730197572	1.02951060193129	-0.500002891225623	0.394865438037194	0.597875533537986	0.312639585106853
0.00272277358882887	1.02870347920716	-0.50000278375649	0.397827793382621	0.595064570581748	0.309564133072999
0.00303972470498073	1.02843572422387	-0.500000164526912	0.398851913002135	0.594091858997503	0.308677918726725
0.00408787668356327	1.02764734221873	-0.500000153348823	0.401965788034946	0.591130427514318	0.306359738122131
0.00531495863048107	1.02685627901841	-0.500000155847899	0.405183637361365	0.588062303075206	0.30430914381838
0.00671642383068214	1.02605162192493	-0.500000131405523	0.40849837132024	0.584891175228198	0.302337613170167
0.00828001716177987	1.02522886260013	-0.500000152655576	0.411900380541646	0.581623350828835	0.300346741792881
0.00998720853157609	1.02438872905405	-0.50000015996448	0.41537699358141	0.578269133748639	0.298308551687273
0.0118165438097612	1.02353508090368	-0.500000161555258	0.418913336586611	0.574842473969358	0.296234570603882
0.0137479637731733	1.02267260480492	-0.500000155750103	0.422495695099742	0.571357613125645	0.294151288913979
0.0157655136755282	1.02180549605561	-0.500000153664773	0.426113429712453	0.567826714730429	0.292086663469511
0.0178582001296602	1.02093695548556	-0.500000143720947	0.429759480444725	0.564258818336714	0.290064884210777
0.0200195289491142	1.02006926465526	-0.500000150808954	0.433429751315535	0.5606600343208	0.288105776282104
0.0222465633632369	1.01920402695814	-0.500000161358098	0.437122289289127	0.557034131276749	0.286225876185139
0.0245389636819897	1.01834242294048	-0.500000149754386	0.440836410709761	0.553383312411326	0.284439774324149
0.0268982492674571	1.01748541192383	-0.500000137354754	0.444572068123019	0.549708840603484	0.282761089836388
0.0293273013158453	1.01663383488141	-0.500000138405937	0.448329472679009	0.546011450040085	0.281202991908714
0.0318300596918047	1.01578848423144	-0.500000132115427	0.452108905440008	0.542291583212495	0.279777995346808
0.0344113476758427	1.01495005616991	-0.500000125088064	0.455910546893389	0.538549612692607	0.278497339909275
0.0370768193940799	1.01411913134493	-0.500000115771558	0.45973442867597	0.534785931116003	0.277369875352659
0.0398330020538444	1.01329604742041	-0.500000092663392	0.463580420195206	0.531001007747924	0.276400559072184
0.0426873497414675	1.01248086067158	-0.500000125276799	0.467447866914045	0.527195748677773	0.27558917139326
0.0456488456048925	1.01167324075401	-0.500000097391972	0.471336675857808	0.523370493789243	0.274929563178586
0.0487276560603132	1.01087241210922	-0.500000068493602	0.475246131000569	0.519526184306168	0.274409746322885
0.0519359822475205	1.01007736056298	-0.500000100091107	0.479175214304806	0.515664044600134	0.274012716192781
0.0552888972496031	1.0092868378857	-0.500000100242621	0.483123643234492	0.511784620367799	0.27371835608337
0.0588043210874815	1.00849943811227	-0.500000066961393	0.487090467913928	0.507889165283115	0.273505660620646
0.0625045642477758	1.00771400827896	-0.500000090470327	0.491074421712679	0.503979288235733	0.273354662280439
0.0664180273640099	1.00692957762842	-0.500000083650044	0.495074849309539	0.500056112404524	0.273247962497024
0.0705801967086964	1.00614540213506	-0.500000064953279	0.499089925808574	0.496122047126426	0.273171732746158
0.0750372527647386	1.00536130809127	-0.500000091691284	0.503117133680318	0.492180326947241	0.27311559306888
0.0798505158758909	1.0045775217564	-0.500000078825653	0.507153631946611	0.488234757229956	0.273072227362844
0.0898505158758909	1.00320233246714	-0.500003262547832	0.51426326345944	0.481308278903937	0.273015773224688
0.0961510930093093	1.0024312912766	-0.500001259441538	0.518257966356049	0.477426124886705	0.272986691584855
0.103408550292342	1.00166150153225	-0.500001429189716	0.522258053033079	0.473551606676974	0.272960225858835
0.111913744689714	1.00090609780777	-0.500001501110084	0.526196083930077	0.469754113409274	0.272934915043603
0.122256184476596	1.00017509326988	-0.500001555545556	0.530024122396198	0.466085186935865	0.272910090881593
0.135514046757209	0.999485377976959	-0.500001467481975	0.533658968624125	0.462631523553484	0.272885765527262
0.153928671074056	0.998865743918155	-0.50000153786089	0.536956757930353	0.45953785121301	0.272862526653868
0.183088100917998	0.998362936178842	-0.500001476991174	0.539680991439564	0.457031350753512	0.272842253054321
0.226665470180597	0.998069159804176	-0.500000794118799	0.541324825132328	0.455558348631294	0.272829498563728
0.285186207140801	0.997950535844754	-0.500000437771738	0.542035511095195	0.454941789250906	0.272824174445659
0.367462681066252	0.997918311754232	-0.500000263880475	0.542279227573187	0.454738327249286	0.272822814646952
0.48585242419076	0.997919453746816	-0.499999783933156	0.54234085590356	0.454689341897785	0.272822880169985
0.652078299947375	0.997930778757363	-0.499999789546735	0.542349840970757	0.454683250265639	0.272822936991491
0.867913491448866	0.997945146556389	-0.499999814188256	0.542348047503223	0.454685719346117	0.272822700063544
1.1240568670613	0.997960677156565	-0.499999977165233	0.542344937438914	0.45468901212761	0.272822212291774
1.41120301486074	0.997976521318929	-0.499999967260916	0.54234241904849	0.454691621580651	0.272821696064828
1.7256851312841	0.997992217023657	-0.49999948196124	0.542340628716162	0.454693539760715	0.272821426693765
2.06800522453126	0.998008122559654	-0.500000019367013	0.542336770377724	0.454697429988051	0.272820792420831
2.4410724807148	0.998023999790605	-0.500000033953135	0.542334396149703	0.454699842916981	0.272820241437421
2.84874066125383	0.998039524511451	-0.499999456306158	0.542333407460489	0.454700915655063	0.272820031867079
3.29589405269844	0.99805514276486	-0.500000013928449	0.542329964018886	0.454704413384972	0.272819523215257
3.7884026721723	0.998070767234611	-0.499999964567071	0.542328428465659	0.454705986329737	0.272819068814754
4.33242557252198	0.998086183595203	-0.499999878325793	0.542326246171445	0.454708212330062	0.27281877541327
4.93509329820767	0.998101476200598	-0.499999631008696	0.542324881690637	0.454709648634066	0.272818642181393
5.60349853156077	0.998116847620038	-0.499999854231841	0.542322879157266	0.454711719954941	0.272818376117
6.34467873063605	0.99813231193841	-0.500000085185982	0.542321283155161	0.454713310649072	0.272818103291916
7.16431276151273	0.998147687261836	-0.499999655325657	0.542321071324045	0.454713570536041	0.272818063223721
8.06572854712219	0.998162982541829	-0.499999560702803	0.542319291081108	0.454715447335032	0.272818283220659
9.04947642719153	0.99817876507217	-0.500000091934617	0.542317362577832	0.454717368506234	0.272818093042818
10.1121836491327	0.998194550751628	-0.499999799769746	0.542317392898398	0.454717376500015	0.272818230541353
11.2461149816824	0.998210463832553	-0.499999757062247	0.542316714633478	0.454718069722788	0.272818424586008
12.4419151852407	0.998226411886417	-0.499999580699937	0.542316128238099	0.454718750641086	0.272818871701715
13.6881967668727	0.998242697301906	-0.499999844033625	0.542314911919969	0.454720001479618	0.272819096710951
14.9745382090778	0.998259178306622	-0.500000152736902	0.542313584449085	0.454721301479215	0.272819304540779
