# Supplementary material for: Discovering two general characteristic times of transient responses in solid oxide cells
Source: Nat Commun. 2024 May 30;15:4587. doi: 10.1038/s41467-024-48785-1 (PMC11137161; doi:10.1038/s41467-024-48785-1)
Supplement: Supplementary file 4 — Source Data [file 41467_2024_48785_MOESM4_ESM.zip › SourceData/Fig2_epsilon2.dat]

flowtime	potential	current_density	h2o_molefrac	h2_molefrac	o2_molefrac
0	1.0841959936693	-1.00000031878856	0.420125795957495	0.576098112149621	0.335745965122008
1e-08	1.08419602284195	-1.00000031878856	0.420125795935728	0.576098112128389	0.335745964997635
2e-08	1.08304398121332	-0.990002932885131	0.42012595647967	0.576097951753992	0.335745888350601
3e-08	1.08246772514612	-0.985002944176114	0.420126194504243	0.576097714220003	0.335745776578232
4e-08	1.08189139807087	-0.980002951847198	0.420126508593594	0.576097401046564	0.335745630866887
5e-08	1.08131500077321	-0.975002959469618	0.420126897355392	0.576097013725677	0.335745452233858
6e-08	1.08073853371944	-0.970002967248138	0.420127359424284	0.576096553717904	0.335745241592156
7e-08	1.08016199733805	-0.965002974945574	0.420127893463009	0.576096022451511	0.335744999778504
8e-08	1.07958536849316	-0.960002719210606	0.420128498166292	0.576095421318842	0.335744727567641
9e-08	1.07900869468583	-0.955002726319868	0.420129172249608	0.576094751687764	0.335744425681388
1e-07	1.07843195283028	-0.950002733555631	0.420129914459929	0.576094014891107	0.335744094795282
2e-07	1.07266071405489	-0.900007040952161	0.420143124268561	0.576081009340424	0.335738333006563
3e-07	1.06688286386781	-0.850007264841118	0.42016128368889	0.576063238979675	0.335730416933678
4e-07	1.06109902835273	-0.800007495697777	0.420183704995438	0.576041411825025	0.335720569474249
5e-07	1.05530944242669	-0.750007734840134	0.420209823325847	0.576016102419662	0.335708960419778
6e-07	1.0495143205033	-0.700007981988543	0.420239173811829	0.575987777618724	0.335695723364005
7e-07	1.04371386191414	-0.650008237492268	0.420271373036065	0.575956817369406	0.335680966388311
8e-07	1.03790825533775	-0.600008501132588	0.42030610401712	0.575923531435444	0.335664778970892
9e-07	1.03209768230218	-0.550008773870761	0.42034310402413	0.575888172875256	0.335647236616138
1e-06	1.02628231963673	-0.5000090550656	0.42038215468391	0.575850948904079	0.335628404059478
1.2e-06	1.02626746852358	-0.500001474728845	0.420443073772267	0.575793833038893	0.335596661316935
1.6e-06	1.02624749811463	-0.500001448214189	0.420527287539757	0.575716196634075	0.335545208426806
2.4e-06	1.02622082258418	-0.500001498405917	0.420635841758017	0.575616113781513	0.335464620078872
4e-06	1.02618355779453	-0.500001483986786	0.420782538187628	0.57547782086648	0.33534091351957
7.2e-06	1.02612789928424	-0.500001303740488	0.420998366131918	0.57527106804978	0.335149311243179
1.36e-05	1.02604346637603	-0.500000056919692	0.421322070059348	0.574960691806379	0.33484424512485
2.64e-05	1.02591740618015	-0.500000085925509	0.421797862504024	0.57450583104673	0.334348437526161
5.2e-05	1.02573006144094	-0.500000143876145	0.422484296770191	0.573850835079595	0.333521995443589
0.0001032	1.02544966948253	-0.500000212560069	0.423464768640975	0.572916064991233	0.332106594467991
0.0002056	1.02502808274162	-0.500000321517836	0.424858630246628	0.571587400833911	0.329700580114338
0.0004104	1.02440238879851	-0.500000494226292	0.426836670487974	0.569700811573257	0.325858677719862
0.000819055956003973	1.02351441449404	-0.500000757220904	0.429635942426409	0.567028368726212	0.320483692663725
0.00139967388441464	1.02260663808306	-0.500000823282734	0.432633192420407	0.564165463025336	0.315537624960242
0.00217789075952304	1.02171532201434	-0.500000782156693	0.435807983795924	0.561128769817382	0.311485187762026
0.0031709853859375	1.02084137494982	-0.500000748168112	0.439170714944906	0.557897533931187	0.308327327277778
0.0043708015467419	1.01996811952976	-0.500000745647682	0.442726646785211	0.554454253753661	0.305799554735741
0.0047778034043319	1.01969892747517	-0.500000759220445	0.443849077901186	0.553361358245989	0.305104830132827
0.00618534043337385	1.01881201855802	-0.500000752400015	0.447599924831237	0.549691078366751	0.302984719459739
0.00769618754015593	1.0179159773262	-0.500000732585218	0.451435991352476	0.545915055819732	0.30098906631355
0.00927860441659303	1.01701459613425	-0.50000073957872	0.455319911513464	0.542077152192556	0.29905184027284
0.0109168577567631	1.01611039814742	-0.500000734362758	0.459233661523946	0.538200897518899	0.297149624589565
0.0126051027472197	1.01520466310513	-0.500000728688451	0.463170320440653	0.534296957673689	0.295276558922041
0.0143425873259205	1.01429800516617	-0.50000071949261	0.467127792546461	0.530369719985047	0.293433399723236
0.0161310803114584	1.01339076860631	-0.500000711542624	0.471105730021985	0.526420861505578	0.291623556537942
0.0179737043093029	1.0124832373376	-0.500000704179998	0.475104269378261	0.522450993079078	0.289851753483165
0.0198744652559293	1.0115757133982	-0.500000697944307	0.479123594871495	0.518460347968502	0.288123669066326
0.0218381069300354	1.01066856227614	-0.500000690829593	0.483163790771205	0.514449078284229	0.28644594354752
0.0238701266023575	1.00976223893895	-0.500000679368142	0.487224798389166	0.510417386858283	0.284826312667804
0.0259768787201353	1.00885730796997	-0.500000688152578	0.491306374475978	0.506365615402072	0.283273734966773
0.028165753481926	1.00795445353979	-0.500000672162691	0.495408127788619	0.502294233498752	0.281798502757244
0.030445383947874	1.00705449286757	-0.500000673538665	0.49952939367981	0.498203983034157	0.280412143166076
0.0328259810126556	1.00615838088984	-0.500000673380998	0.503669201110055	0.494095914964096	0.279127246891501
0.0353197715022925	1.0052671749184	-0.500000667249468	0.507826138190663	0.48997153539263	0.27795664896294
0.0379416447025217	1.00438199295002	-0.500000664802118	0.511998281269759	0.485832879102587	0.27691232694975
0.0407100336618178	1.00350393818756	-0.500000654169981	0.516182982856163	0.481682731528968	0.276003709354309
0.0436482725182109	1.00319403669953	-0.500000221198643	0.517665748867332	0.480212270718548	0.275699950234971
0.0437100336618178	1.00260310915006	-0.500000431485865	0.520516486152332	0.477385785939175	0.275184035248617
0.0468648105175551	1.00173999654765	-0.500000653175529	0.524728687043622	0.473211032721277	0.274564603879097
0.0502495163973301	1.00089002296645	-0.500000636773213	0.528921878780964	0.46905697874572	0.274080359983656
0.0539326146958644	1.00005091014754	-0.500000624265484	0.533102052667368	0.464918200556356	0.273714403242932
0.0579952202087499	0.999224208343079	-0.500000613359286	0.537254619563281	0.460809900524675	0.273447305213478
0.0625594218923664	0.998412746205077	-0.500000579357459	0.541357844594915	0.456754653976716	0.273257183546836
0.067818697257216	0.997621920155744	-0.500000571861357	0.54537741240534	0.452787889733351	0.273122978271133
0.0741016882001711	0.996861645260558	-0.500000611456779	0.549257740130588	0.448966529494732	0.273026300313764
0.0820189803541384	0.99614969235544	-0.500000655930402	0.552905624571553	0.445385042716916	0.272953529105577
0.0928576115158908	0.995516928459086	-0.5000006403394	0.556163310246748	0.442201203375312	0.272896078142119
0.109880430319155	0.995013123350293	-0.500000619179165	0.558778957083631	0.439662229718114	0.272850638525969
0.143926067925684	0.994700442155303	-0.500000341334546	0.560439406410258	0.438066593785983	0.272820060633004
0.201217983713152	0.994602012417342	-0.500000003361535	0.561006765974633	0.437528063418485	0.272808871798157
0.285465315865294	0.994590326276413	-0.500000047969165	0.561124070552122	0.437418637964027	0.272807073230168
0.415224860676319	0.994598008960587	-0.500000127829318	0.56113951181495	0.437405469209885	0.272807434426561
0.622390340487822	0.994608801234482	-0.500000056278992	0.56113932487657	0.437406837244709	0.272807706849897
0.951543369297041	0.994620766434069	-0.500000044444412	0.561137753996871	0.43740914909652	0.272807522262245
1.43445300646838	0.994634141910195	-0.500000016857246	0.56113604771176	0.437411291620013	0.272806973965623
2.06699150024196	0.994648454748919	-0.499999945055296	0.56113474777384	0.437412813498786	0.272806406467541
2.83673224722008	0.99466309349703	-0.499999755089405	0.561133178606148	0.437414523965162	0.272806083446999
3.74144268205631	0.994678032051744	-0.499999708903191	0.561131838666648	0.437415965942176	0.272805907446734
4.77924807181694	0.994693302508724	-0.499999862578512	0.561130084508062	0.437417811231805	0.272805878132163
5.93853993447305	0.994709018469027	-0.500000039881917	0.561128543112631	0.43741939273815	0.272805919762875
7.19692929278482	0.994725042825059	-0.500000127486067	0.561127779111819	0.43742019234787	0.272806143745599
8.5275833224114	0.994741292472644	-0.499999970153882	0.561127676726185	0.437420318204319	0.272806533723136
9.90638896917727	0.994757691034391	-0.49999972549204	0.561127144470715	0.43742088605369	0.272807074976741
11.3156043864927	0.994774223912548	-0.499999690409625	0.561126100702842	0.437421970768087	0.272807631341739
12.7434784284971	0.994790934917826	-0.499999904884255	0.561124749061169	0.437423339683256	0.272808073354136
14.1828802483772	0.994807720502521	-0.500000101438861	0.561123802122335	0.437424283448124	0.27280850059057
15.6294383070336	0.994824428883166	-0.499999999157919	0.561123422175809	0.437424687313144	0.272809074744961
17.0806606249457	0.99484121281896	-0.500000030156523	0.561122454141928	0.437425674125456	0.272809581943215
18.5354507712629	0.994858024484495	-0.49999999584913	0.561121822466221	0.437426308547433	0.272810067935163
19.9929882756518	0.994874798588012	-0.499999944030775	0.561121672414498	0.437426462255944	0.272810610293155
21.4527441009424	0.994891522546083	-0.49999973807602	0.561121025450699	0.437427132121803	0.272811244073022
22.9144750067657	0.994908299702726	-0.49999974483294	0.561120059005114	0.437428117313012	0.272811823051855
