# Supplementary material for: Discovering two general characteristic times of transient responses in solid oxide cells
Source: Nat Commun. 2024 May 30;15:4587. doi: 10.1038/s41467-024-48785-1 (PMC11137161; doi:10.1038/s41467-024-48785-1)
Supplement: Supplementary file 4 — Source Data [file 41467_2024_48785_MOESM4_ESM.zip › SourceData/Fig2_epsilon3.dat]

flowtime	potential	current_density	h2o_molefrac	h2_molefrac	o2_molefrac
0	1.0857185687503	-1.00000533516644	0.420647333651231	0.57560275806019	0.36745402399263
1e-07	1.08514330912373	-0.995003447326482	0.420648425461034	0.575601694861794	0.367453726359372
2e-07	1.08456808276062	-0.99000238914522	0.420650261557076	0.575599927295608	0.367453185144258
3e-07	1.08399280162147	-0.985002395449321	0.420652619247518	0.575597678686703	0.367452436019946
4e-07	1.08341737956215	-0.980002406509337	0.420655355404136	0.575595088389722	0.3674515040451
5e-07	1.08284183636509	-0.97500241288482	0.420658377215889	0.575592243850211	0.367450407526224
6e-07	1.08226618596843	-0.970002420299133	0.420661623961095	0.575589200263191	0.36744916029578
7e-07	1.08169043696993	-0.96500242475864	0.420665055498122	0.575585992744457	0.367447773139969
8e-07	1.08111457373191	-0.96000216898881	0.420668645025237	0.575582643820977	0.367446254671875
9e-07	1.080538642715	-0.95500215766136	0.420672374212962	0.57557916832495	0.367444612070556
1e-06	1.07996262961086	-0.950002184379689	0.420676230451341	0.575575576088338	0.367442851334977
2e-06	1.07419707483398	-0.900002204415409	0.42072445611617	0.575530361441716	0.367416191974074
3e-06	1.06842418028756	-0.850002050886516	0.42078112685557	0.575476936676616	0.367382011991067
4e-06	1.06264428123563	-0.800001905298823	0.420845481984724	0.575416042517513	0.367341295151385
5e-06	1.05685764940868	-0.750001773802383	0.420916939873754	0.57534826155193	0.367294726368498
6e-06	1.05106452866869	-0.700001653411259	0.42099502445168	0.575274071905551	0.367242812492807
7e-06	1.04526514526474	-0.650001541635272	0.421079335392583	0.575193873890918	0.367185945305471
8e-06	1.03945971446488	-0.600001441823343	0.421169530794521	0.57510800749484	0.367124437505128
9e-06	1.03364844347045	-0.550001348359553	0.421265315161184	0.575016764999513	0.367058544759176
1e-05	1.02783153468174	-0.500001251765445	0.4213664304803	0.57492040041567	0.366988480008865
1.2e-05	1.02779838012992	-0.500001135401147	0.421499077317142	0.574792910493225	0.366881433425076
1.6e-05	1.0277455049011	-0.500000002603492	0.421710980635591	0.574589202222482	0.36671269663879
2.4e-05	1.02766252114562	-0.500000040687488	0.422044118401423	0.574270164723462	0.36644376719695
4e-05	1.02753553706898	-0.500000064681938	0.422548883621937	0.573788006701764	0.366006675119728
7.2e-05	1.02734534372399	-0.500000098937325	0.423293049501724	0.573078115319905	0.36528820921526
0.000136	1.02706441103733	-0.500000145774161	0.424370863367136	0.572050541863275	0.364103189985932
0.000264	1.0266497010721	-0.500000227990261	0.425915631611299	0.570577682070816	0.362118885082283
0.00052	1.02603387675213	-0.500000323804829	0.428118073911867	0.568476080618339	0.358777614164292
0.000980656644766231	1.02519860564591	-0.500000472891026	0.430991186312032	0.565732233103181	0.353820696039097
0.00162154062406963	1.02428846541061	-0.500000556967066	0.434050581234286	0.562809015570466	0.348229463988392
0.00246729910034738	1.02332360813008	-0.500000617315386	0.437287906024466	0.559709011407764	0.342409876184824
0.00352927912296301	1.02232339022837	-0.500000638036171	0.440718147350196	0.55640532134806	0.336799649285778
0.00478816840969073	1.02131043517143	-0.500000644496413	0.444334709517321	0.552893510495376	0.331764512985831
0.00619735651876827	1.02030653145765	-0.500000584723072	0.448091122794023	0.549217092451646	0.327471518383845
0.00770896572649642	1.01932363796163	-0.500000572439888	0.451931633747599	0.545436133736405	0.323879850307969
0.00929155767833823	1.01836313837771	-0.500000518334653	0.455819357622491	0.541594057426195	0.320845277571341
0.0109296178824423	1.01742094335303	-0.500000465328411	0.45973650175542	0.537714144710492	0.318215251582239
0.0126174566665772	1.01649199440906	-0.500000444752346	0.463676314204234	0.53380686758303	0.315867745908963
0.0143543742295953	1.01557184417713	-0.500000430078962	0.467636593607097	0.529876688069849	0.313716168971152
0.0161422541127094	1.01465728071375	-0.500000402337821	0.47161721533796	0.525925045929178	0.311702783340961
0.0179841724807684	1.01374614315561	-0.500000328918564	0.475618168812429	0.521952687013045	0.309791274608161
0.0198841419500943	1.01283712816109	-0.50000042373579	0.47963950226559	0.517959964554251	0.307960247625451
0.0218469956164175	1.0119294849842	-0.500000420360242	0.483681503657733	0.513946830010798	0.306198514280848
0.02387818324963	1.01102295424329	-0.500000428258881	0.487743903388542	0.509913689853071	0.304502164279045
0.0259841533580594	1.01011760296896	-0.500000403773175	0.491826632708785	0.505860714530182	0.302872370770765
0.0281722931553213	1.00921375926211	-0.500000391195187	0.495929112853196	0.501788557680321	0.301314361136212
0.0304513825197591	1.00831202890836	-0.500000361698662	0.500050940844347	0.497697704127222	0.299836110394798
0.0328316731717809	1.00741315888067	-0.500000389086383	0.504190750983735	0.493589590677772	0.298447974750492
0.035325768229957	1.00651808684071	-0.50000035759835	0.508347762673718	0.489465103757157	0.297161867132439
0.0379486310910256	1.00562792516264	-0.50000038305904	0.512519538250648	0.485326781950036	0.295990034698853
0.0407192642609003	1.0047438356129	-0.500000332434377	0.516704086455897	0.481176771289922	0.294943949471213
0.0436612914523008	1.00386707788879	-0.500000358114792	0.520897240987592	0.477019405674519	0.294032701779592
0.0468059272294292	1.00299887584717	-0.500000320879103	0.525094606555877	0.472859332650998	0.293260974966592
0.05019441575071	1.00214053125743	-0.500000347693021	0.529288726383131	0.468704324034057	0.292627785865109
0.0538843627024545	1.00129346418076	-0.500000311677676	0.53347013100201	0.46456430099427	0.2921258201402
0.0579579678999136	1.00045974511398	-0.500000331347555	0.537623746423599	0.460454942098664	0.29174166366847
0.0625394084465034	0.999642531591496	-0.500000296104558	0.5417280636115	0.456398601256609	0.291457230565858
0.0678248492965937	0.998847502027186	-0.500000347332737	0.545747601276155	0.452431847323267	0.29125205621314
0.0741489715505071	0.998084653268219	-0.50000029955841	0.549626505737608	0.448611871252016	0.291105749184382
0.0821338783323134	0.997371867444081	-0.50000035788508	0.553269045726498	0.445035605901639	0.291000515304678
0.0930988962814355	0.996740245679834	-0.500000318331252	0.556515861766175	0.441862333491604	0.290922988449116
0.103098896281435	0.996370287238081	-0.500002324709836	0.55842953757069	0.440000597683221	0.290881076665008
0.123098896281435	0.996041682033212	-0.500002338051252	0.560152451450918	0.438337958231754	0.29084353120149
0.163098896281436	0.99586995728592	-0.500001413934681	0.561090840767677	0.437442427101288	0.290821267888443
0.227075260541066	0.995828489224225	-0.500000225416919	0.561362485765597	0.437186848861098	0.290813987983301
0.32257560599176	0.995829560219773	-0.499999732110252	0.561412821271399	0.437140845015816	0.290813621869859
0.472852428597931	0.995838873826035	-0.499999875487299	0.561417313113296	0.437138078863979	0.290814077012026
0.720408006177355	0.995849453416219	-0.499999608391447	0.561417054530392	0.437139419345946	0.290813946925325
1.12589501318394	0.995861194917014	-0.499999838822309	0.561414673342937	0.437142497629003	0.290812883918465
1.72470480334798	0.995874598064981	-0.499999527327203	0.561413829880641	0.437143665659483	0.290811450311261
2.49617365241251	0.995889014368111	-0.499999772757522	0.561411339676353	0.437146341486489	0.290810141386071
3.41380318175798	0.995903940359278	-0.499999477003207	0.561410787506564	0.43714696475753	0.290809318543912
4.46344401926032	0.995919215849134	-0.499999753274971	0.561408593780164	0.437149245654255	0.290808894283556
5.63013774302756	0.995934844251624	-0.499999450197631	0.561408450364244	0.43714942124749	0.290808937408684
6.89138656174279	0.995950820074461	-0.499999735287583	0.561406513724009	0.437151416189537	0.290809211080449
8.22233594377608	0.995967060481199	-0.499999407413406	0.561406572242335	0.437151368244437	0.290809776352579
9.60003676730918	0.99598350633274	-0.499999721396226	0.561404665840549	0.437153333436497	0.290810405185729
11.0079688768667	0.996000070572312	-0.499999402809548	0.561404892539322	0.437153091213567	0.290811200321976
