# Supplementary material for: Discovering two general characteristic times of transient responses in solid oxide cells
Source: Nat Commun. 2024 May 30;15:4587. doi: 10.1038/s41467-024-48785-1 (PMC11137161; doi:10.1038/s41467-024-48785-1)
Supplement: Supplementary file 4 — Source Data [file 41467_2024_48785_MOESM4_ESM.zip › SourceData/Fig2_epsilon4.dat]

flowtime	potential	current_density	h2o_molefrac	h2_molefrac	o2_molefrac
0	1.08430876636403	-1.00000618717368	0.420394833083203	0.575854797582151	0.338460581225695
1e-08	1.08373224142647	-0.995002432496141	0.420394988806226	0.57585464233219	0.338460561396693
2e-08	1.0831561023806	-0.990002437293701	0.420395292523999	0.575854340210654	0.33846052222178
3e-08	1.08257988016684	-0.98500244662116	0.420395736975466	0.575853898965331	0.338460464051772
4e-08	1.08200357585293	-0.980002453506788	0.420396315279875	0.575853325914361	0.338460387156308
5e-08	1.08142719133117	-0.975002462082969	0.420397020929497	0.57585262795781	0.338460291764046
6e-08	1.08085070476646	-0.970002193964923	0.420397847779946	0.575851811591216	0.338460178079536
7e-08	1.08027416379806	-0.965002201722957	0.4203987900087	0.57585088295013	0.338460046292681
8e-08	1.07969754660836	-0.96000220892868	0.420399842119209	0.575849847809133	0.338459896576483
9e-08	1.07912085445381	-0.955002216001834	0.420400998915325	0.575848711610025	0.338459729095832
1e-07	1.07854408851381	-0.95000222301999	0.420402255484444	0.575847479481165	0.338459544007262
2e-07	1.07277207554201	-0.900002181333274	0.42042166822094	0.575828754282945	0.338456055382103
3e-07	1.06699389684806	-0.850002022871523	0.420445921686704	0.575805613494296	0.33845102235082
4e-07	1.06120993902931	-0.800001877402803	0.420473720996143	0.575779301230196	0.338444527001579
5e-07	1.05542048045228	-0.750001744904433	0.420504223865521	0.575750599494785	0.338436640574424
6e-07	1.04962574078387	-0.700001622097191	0.420536877301342	0.575720002961329	0.338427425618816
7e-07	1.04382590587047	-0.650001516423451	0.420571314251164	0.575687827294519	0.338416937596885
8e-07	1.038021140027	-0.600001412888839	0.420607287934872	0.57565427635068	0.338405226074916
9e-07	1.03221159801379	-0.55000131993098	0.420644629894128	0.575619483948297	0.33839233569586
1e-06	1.02639742969034	-0.500001223069269	0.420683223074501	0.575583539852816	0.338378306835335
1.2e-06	1.02638628635793	-0.500001193073639	0.420731471694221	0.575539509919391	0.338352681001802
1.6e-06	1.02637185230859	-0.500001153881939	0.420789847895852	0.575485740994917	0.338307962330215
2.4e-06	1.02635072862882	-0.500001245969392	0.42087136969394	0.575407934128463	0.338233919306709
4e-06	1.02631691337665	-0.500001156793331	0.421001515742094	0.575281695712436	0.33811668756842
7.2e-06	1.02626310410401	-0.500000822538388	0.421210474402528	0.575079655357434	0.337934159954442
1.36e-05	1.02618035349815	-0.50000000508724	0.421531263396325	0.57477149081116	0.337645721977025
2.64e-05	1.02605657639066	-0.500000008229355	0.422005262005759	0.574318105769218	0.337180581787791
5.2e-05	1.02587327523948	-0.500000003594957	0.422690402557825	0.573664173890152	0.336413721002866
0.0001032	1.02560053379907	-0.500000015545835	0.423669924507955	0.57273016844272	0.335111620522311
0.0002056	1.02519172142088	-0.50000003506958	0.425063072636975	0.571402046888667	0.332888329101296
0.0004104	1.02458254546116	-0.500000038453379	0.427040576262158	0.569515797783119	0.329260977711995
0.000819451364720715	1.02370465579335	-0.500000044991245	0.429841606432259	0.566841436963949	0.323960773542281
0.00140068156889495	1.02279005934221	-0.500000066918634	0.432840680849659	0.563976554018811	0.318819416409094
0.00161994373712036	1.02251003219873	-0.500000546341312	0.433791891160208	0.563067366207408	0.317370876857077
0.00246422197988009	1.02160209591553	-0.500000536597847	0.437025203427349	0.559971322791353	0.313197350447385
0.00352439662927438	1.02070576013854	-0.500000502450539	0.440451260778358	0.55667179342165	0.309864274712294
0.00478156243595867	1.01981125242544	-0.500000449569045	0.444064407982908	0.553163438620644	0.307173445533936
0.00618924292961428	1.01891294341265	-0.500000448447578	0.447817864645926	0.549490030139827	0.304875744961101
0.00769972380131482	1.01801098883527	-0.500000386588777	0.45165629563032	0.545711200371186	0.302787379221117
0.00928138166835826	1.01710689875445	-0.500000405194777	0.455542260815809	0.541870902595884	0.30080632443273
0.0109186784695854	1.01620164929923	-0.500000389125919	0.459457960618648	0.537992433587456	0.298884884483839
0.0126058436002119	1.01529559011343	-0.500000370608437	0.463396550751925	0.534086360619411	0.297003794684154
0.0143421505874595	1.01438892143113	-0.500000383583506	0.467355721118441	0.530157256526152	0.295157118364825
0.0161295057642018	1.01348174603779	-0.500000370356529	0.47133547844576	0.526206434623148	0.293345100821895
0.0179709793208644	1.01257425671266	-0.500000339844141	0.475335808394862	0.522234647547629	0.291571041987288
0.0198705738176452	1.01166671534152	-0.500000365123579	0.479356789122014	0.518242221675104	0.289839920341284
0.0218331102439055	1.01075942923793	-0.500000145333939	0.483398698674023	0.514229118597611	0.288157913901582
0.0238640351496153	1.00985291158886	-0.500000387974418	0.487461279249966	0.51019573342379	0.286532733070348
0.0259697737877132	1.00894764759079	-0.500000352433172	0.491544505068175	0.506142194871091	0.284972970634484
0.0281576715947256	1.0080443043627	-0.500000355242287	0.495647716746434	0.502069235995988	0.283488842239748
0.0304364781326541	1.00714373950797	-0.500000321998757	0.49977056251726	0.497977290077032	0.282091712300211
0.0328163341758612	1.00624687021296	-0.500000340420868	0.503911669266314	0.493867801902926	0.280794168468315
0.0353096893383267	1.00535474247692	-0.500000310720552	0.508070057083815	0.489741854448801	0.279609070505766
0.0379313639657346	1.00446851558799	-0.500000327593763	0.512243398449654	0.485601877559211	0.27854859721741
0.0407000658546742	1.00358928231434	-0.500000305044746	0.516429460349747	0.481450251157162	0.277622686028391
0.0436391185006513	1.00271815534447	-0.500000329506025	0.520624152432576	0.477291236816874	0.276837225602016
0.0467792250601458	1.0018560756545	-0.500000278869138	0.524822935475444	0.473129622670392	0.276192472285012
0.0501610328636412	1.00100396980774	-0.500000300057184	0.529018295872243	0.468973231678542	0.275681914187583
0.0538413285547516	1.00016285885486	-0.500000251357617	0.53320093318616	0.46483181716491	0.275292522040548
0.0579010429128948	0.999334390296982	-0.500000282024381	0.537355894076645	0.460720931652133	0.275005923903939
0.0624624183290376	0.998521387451976	-0.500000241132301	0.541461903219424	0.456662687037159	0.274800972455283
0.067718335962733	0.997729292680657	-0.500000269177388	0.545484302734163	0.452692830598607	0.274656177979786
0.0739968677889256	0.996967902456641	-0.50000020384569	0.549368058892986	0.44886772767036	0.274552681964675
0.0819060519587932	0.996254962602301	-0.500000245382664	0.553019134826436	0.445282644041714	0.274475754513965
0.0927291865263135	0.995621245294984	-0.500000165748897	0.556280806230037	0.442094319198643	0.274415772141037
0.109712701778736	0.995116383883818	-0.50000021499542	0.558900546902514	0.439550674998311	0.274368656773231
0.143679732283581	0.994802571180759	-0.50000022569051	0.560566322886986	0.437949298119798	0.274336722382809
0.200556377647737	0.99470375238456	-0.499999922465111	0.561136295074183	0.437408001783443	0.274325422293413
0.28411580890161	0.994691796572093	-0.500000039749945	0.561254695420706	0.437297486510794	0.274323751750523
0.412831857647316	0.994699374328876	-0.499999901799555	0.56127117134701	0.437283309455628	0.274324203541335
0.618900275029606	0.994710064431988	-0.500000030488606	0.561270445245229	0.437285277163042	0.274324456825576
0.948662409593835	0.994721939562077	-0.499999683089877	0.56126964078834	0.437286850591522	0.274324258507131
1.43687560301231	0.994735256218369	-0.500000035840277	0.561266899713986	0.437290036989454	0.274323635198501
2.07985187512209	0.994749611256485	-0.499999874079636	0.56126586901108	0.437291269939507	0.274323068868584
2.86296429433145	0.994764352045009	-0.500000052005283	0.561263339367365	0.437293936976834	0.274322562233792
3.78225801996066	0.994779375845432	-0.499999853897915	0.561262779022428	0.437294568065518	0.274322347531691
4.83400855720113	0.994794685911307	-0.500000047811713	0.561260675993367	0.437296759131487	0.27432228911766
6.00535005721072	0.994810348519114	-0.499999763101988	0.561260540690112	0.437296927864693	0.274322367823006
7.27291545364144	0.99482637465823	-0.500000043566324	0.561258695051001	0.437298832636704	0.274322738357435
8.61039046140914	0.994842657228928	-0.499999745106298	0.561258775908314	0.43729876258987	0.274323153492738
9.99396950890375	0.994859147644873	-0.500000040619795	0.561257045405923	0.437300536014855	0.274323605335119
11.4067823946993	0.994875770766165	-0.499999907185564	0.561257166887303	0.437300413751653	0.274324151307497
