# Supplementary material for: Discovering two general characteristic times of transient responses in solid oxide cells
Source: Nat Commun. 2024 May 30;15:4587. doi: 10.1038/s41467-024-48785-1 (PMC11137161; doi:10.1038/s41467-024-48785-1)
Supplement: Supplementary file 4 — Source Data [file 41467_2024_48785_MOESM4_ESM.zip › SourceData/Fig2_mass_timescales.dat]

Name	tau_fuel	tau_air
Base	0.08814	0.051404
delta1	0.08828	0.051593
delta2	0.06914	0.051404
delta3	0.08814	0.052619
H1	0.06907	0.050702
W1	0.08814	0.051404
L1	0.04407	0.025702
T1	0.08814	0.051404
T2	0.08814	0.051404
X1	0.08814	0.051404
X2	0.08814	0.051404
I1	0.08814	0.051404
I2	0.08814	0.051404
epsilon1	0.12614	0.051404
epsilon2	0.08828	0.051404
epsilon3	0.08814	0.052619
epsilon4	0.08814	0.051593
V1	0.11752	0.0685386666666667
V2	0.070512	0.0411232
V3	0.04407	0.025702
VX1	0.17628	0.102808
VH1	0.13814	0.101404
VH2	0.06314	0.026404
FC	0.08814	0.00571155555555556
FC_T	0.08814	0.00571155555555556
FC_I	0.08814	0.00571155555555556
FC_V	0.04407	0.00571155555555556
