# Supplementary material for: Discovering two general characteristic times of transient responses in solid oxide cells
Source: Nat Commun. 2024 May 30;15:4587. doi: 10.1038/s41467-024-48785-1 (PMC11137161; doi:10.1038/s41467-024-48785-1)
Supplement: Supplementary file 4 — Source Data [file 41467_2024_48785_MOESM4_ESM.zip › SourceData/Fig2g_Base.dat]

flowtime	ave_temperature
0	1029.3477691788
0.001	1029.34563411495
0.011	1029.33886498734
0.021	1029.33474724245
0.031	1029.33169167493
0.041	1029.32921878264
0.051	1029.32711962059
0.061	1029.32528339495
0.071	1029.32364341598
0.081	1029.3221569006
0.091	1029.32079433094
0.101	1029.3195344676
0.121	1029.31732367811
0.161	1029.313718646
0.241	1029.30835840516
0.401	1029.30095570353
0.721	1029.29037249352
1.361	1029.27271997815
2.641	1029.23949473688
5.201	1029.17448118993
10.321	1029.04599838572
20.561	1028.7916226599
41.041	1028.2910377714
73.7707427494196	1027.51097241582
107.336894484877	1026.73030597729
141.734320976247	1025.95173726003
177.078583848885	1025.1738224204
213.426272273404	1024.39670479658
250.844219902105	1023.62028283987
289.39845364497	1022.8446937744
329.166139742583	1022.06986112403
370.225514458708	1021.29583948325
412.662951776686	1020.5226882551
456.574082605824	1019.75040323798
502.061044794504	1018.97915889039
549.243969873028	1018.20896578061
598.252892234513	1017.4397425292
649.222661899056	1016.67181367497
702.321082683519	1015.90517662623
757.730262533008	1015.13991909221
815.654993809218	1014.37619636451
876.331173923862	1013.61395012631
940.01261199935	1012.85364388317
1007.0186940389	1012.09524161812
1077.69999290629	1011.3389585723
1152.46701370765	1010.58502720747
1231.80262697166	1009.83379517734
1316.28848223034	1009.08544477139
1406.60536172414	1008.34048159522
1503.59470880848	1007.59918016114
1608.26395897472	1006.86224510126
1721.89050659762	1006.13022597968
1846.06926202903	1005.40381304459
1982.82754854979	1004.68421144309
2134.86530289639	1003.97253309806
2305.77142165343	1003.27050833154
2500.52932676989	1002.58018240384
2726.22894549414	1001.90466021344
2993.51796740944	1001.24786043995
3319.08321800092	1000.61562970259
3731.04066099221	1000.01682710976
4231.04066099221	999.500511621503
4731.04066099221	999.133714807343
5231.04066099221	998.873246864584
5731.04066099221	998.68816216833
6231.04066099221	998.556663081889
6731.04066099221	998.463303833931
7231.04066099221	998.396879232378
7731.04066099221	998.349701870188
8231.04066099221	998.316243918864
8731.04066099221	998.29246483256
9231.04066099221	998.275573662882
9731.04066099221	998.263529752959
10231.0406609922	998.254963032204
10731.0406609922	998.248893399719
11231.0406609922	998.244610995532
11731.0406609922	998.241551278534
12231.0406609922	998.239450452588
12731.0406609922	998.23793363469
13231.0406609922	998.236881237171
13731.0406609922	998.235935453869
14231.0406609922	998.235099670398
14731.0406609922	998.234378412885
15231.0406609922	998.233774854307
15731.0406609922	998.23390683013
16231.0406609922	998.234271616354
16731.0406609922	998.234752495529
17231.0406609922	998.235347604179
17731.0406609922	998.2360542132
18231.0406609922	998.236869392596
18731.0406609922	998.237789777843
19231.0406609922	998.238811597844
19731.0406609922	998.239930520324
20231.0406609922	998.241141692048
