# Supplementary material for: Discovering two general characteristic times of transient responses in solid oxide cells
Source: Nat Commun. 2024 May 30;15:4587. doi: 10.1038/s41467-024-48785-1 (PMC11137161; doi:10.1038/s41467-024-48785-1)
Supplement: Supplementary file 4 — Source Data [file 41467_2024_48785_MOESM4_ESM.zip › SourceData/Fig2g_H1.dat]

flowtime	ave_temperature
0	1052.48812876101
0.001	1052.48599191858
0.011	1052.47921969009
0.021	1052.47510226809
0.031	1052.472044284
0.041	1052.46956460836
0.051	1052.46745363126
0.061	1052.46559971992
0.071	1052.46393646143
0.081	1052.46242080408
0.091	1052.4610233005
0.101	1052.4597230165
0.121	1052.45741263147
0.161	1052.45355791739
0.241	1052.44763426484
0.401	1052.439303036
0.721	1052.42804106555
1.361	1052.41133479878
2.641	1052.38200147338
5.201	1052.32554241456
10.321	1052.21451330333
20.561	1051.99615720787
41.041	1051.57173717546
79.6443676676565	1050.81322535715
120.359224785319	1050.05650976878
163.402987225503	1049.3044598696
209.191188323372	1048.5558756512
258.124310236022	1047.81112126893
310.687276875817	1047.07037697559
367.45501146869	1046.33420808166
429.144917467416	1045.60333848822
496.669860093257	1044.87844989914
571.191597029349	1044.16058152284
654.239401296965	1043.45103069839
747.873633281481	1042.75164004587
854.977422623791	1042.06460535711
979.691700848143	1041.39316770938
1128.28543459374	1040.7418322651
1310.79506658952	1040.11683170234
1544.4071944593	1039.52802602919
1861.81193089708	1038.98999237106
2333.75972620451	1038.52604994046
2833.75972620451	1038.24791804314
3333.75972620451	1038.0905148552
3833.75972620451	1038.00149302609
4333.75972620451	1037.9510448059
4833.75972620451	1037.9225539449
5333.75972620451	1037.90637207592
5833.75972620451	1037.89718180675
6333.75972620451	1037.89198848872
6833.75972620451	1037.88912384744
7333.75972620451	1037.88752101952
7833.75972620451	1037.88652105891
8333.75972620451	1037.88599902086
8833.75972620451	1037.88558968106
9333.75972620451	1037.88529579914
9833.75972620451	1037.88512124129
10333.7597262045	1037.88506755262
