# Supplementary material for: Discovering two general characteristic times of transient responses in solid oxide cells
Source: Nat Commun. 2024 May 30;15:4587. doi: 10.1038/s41467-024-48785-1 (PMC11137161; doi:10.1038/s41467-024-48785-1)
Supplement: Supplementary file 4 — Source Data [file 41467_2024_48785_MOESM4_ESM.zip › SourceData/Fig2g_L1.dat]

flowtime	ave_temperature
0	1050.19230842511
0.001	1050.1901770771
0.011	1050.18342113591
0.021	1050.17931193869
0.031	1050.17626293423
0.041	1050.1737954721
0.051	1050.17170101738
0.061	1050.16986892822
0.071	1050.16823274193
0.081	1050.1667497355
0.091	1050.16539043808
0.101	1050.16413364626
0.121	1050.16192835212
0.161	1050.15833281203
0.241	1050.1529876101
0.401	1050.14560832736
0.721	1050.13505886853
1.361	1050.11747071314
2.641	1050.08439336067
5.201	1050.01979595809
10.321	1049.89262927165
20.561	1049.64282340464
41.041	1049.15885631092
74.8945690261624	1048.39915967708
110.544128467811	1047.63999132113
148.111078677798	1046.88443972603
187.888048733852	1046.13140432928
230.14578136767	1045.38096186545
275.194108916128	1044.63366769948
323.419633646699	1043.88990237173
375.291385357089	1043.14991663431
431.370021840408	1042.41438362743
492.363747088845	1041.68410730059
559.180876937226	1040.95980014821
632.980632186491	1040.24256446531
715.29637712379	1039.53373042155
808.199053078207	1038.83519235143
914.595719695095	1038.1493262633
1038.69765957165	1037.47922222737
1186.85603741225	1036.82955812691
1369.29904498013	1036.20694964203
1603.72304114383	1035.62134179393
1923.97002822007	1035.08806162976
2404.38827974588	1034.63096920746
2904.38827974588	1034.36377493294
3404.38827974588	1034.21373886974
3904.38827974588	1034.12955720568
4404.38827974588	1034.08224564834
4904.38827974588	1034.05570065987
5404.38827974588	1034.04079216494
5904.38827974588	1034.03234383848
6404.38827974588	1034.0276237281
6904.38827974588	1034.02503998062
7404.38827974588	1034.02359659332
7904.38827974588	1034.0227646724
8404.38827974588	1034.02229291098
8904.38827974588	1034.02193699003
9404.38827974588	1034.02169957603
9904.38827974588	1034.02158319574
10404.3882797459	1034.0215799901
