# Supplementary material for: Discovering two general characteristic times of transient responses in solid oxide cells
Source: Nat Commun. 2024 May 30;15:4587. doi: 10.1038/s41467-024-48785-1 (PMC11137161; doi:10.1038/s41467-024-48785-1)
Supplement: Supplementary file 4 — Source Data [file 41467_2024_48785_MOESM4_ESM.zip › SourceData/Fig2g_L2.dat]

flowtime	ave_temperature
0	991.976819287621
0.01	991.968588696568
0.0121	991.967300775908
0.0142	991.966214653196
0.0163	991.965256492141
0.0184	991.964390619579
0.0205	991.963595867585
0.0226	991.96285828464
0.0268	991.961549165867
0.0352	991.959355886976
0.052	991.955919629613
0.0856	991.950899245291
0.1528	991.944091472344
0.2872	991.935530263268
0.556	991.92480584991
1.0936	991.908980239981
2.1688	991.880620203918
3.68659119497153	991.841674792001
5.24630144513806	991.802023967878
6.82019740738255	991.76221872013
8.40203494164849	991.722325059187
9.98821706316902	991.682397412672
11.5773409441487	991.642438580751
13.1681374167489	991.602480889937
14.7606369840692	991.562508652854
16.354252374942	991.522535877933
17.9489581725916	991.482561265408
19.5446794515174	991.442585564403
21.1413720181082	991.402608355616
22.7389755070943	991.362629847072
24.3374377792508	991.322659098204
25.937070045592	991.282681316288
27.5375913881532	991.242705034564
29.1390623121387	991.202724557904
30.7413149587323	991.162752621825
32.3446925610989	991.122773598451
33.9489111580701	991.082801150751
35.5542355583773	991.042825097621
37.1605214580952	991.002845870391
38.7676419453213	990.962871913468
40.3758092459798	990.922895507847
41.984925543152	990.882919741437
43.5950171940622	990.842938936542
45.2058815198014	990.80296830797
46.8179295342415	990.762992191343
48.4309406245274	990.723011891024
50.0447461898828	990.683040006992
51.6596869096738	990.643063520754
53.275577413939	990.603085770591
54.8923668991628	990.563111700994
56.5102052502979	990.523136437194
58.1290445221525	990.483157499465
59.7487363211693	990.443181705089
61.3694086850148	990.403210039346
62.9912300096856	990.363234361024
64.6140379738604	990.323257737058
66.2377946313906	990.283278000094
67.862373956919	990.243306965333
69.4881306317534	990.203327553342
71.1147241445268	990.163356870231
72.7425106958843	990.123379369596
74.3712133867576	990.083404752642
76.0009500448475	990.043429461702
77.6316939396495	990.003452609101
79.2633819883843	989.963479377947
80.8961625127558	989.923502620615
82.5298922190583	989.883527545059
84.1646404090511	989.843548126511
85.8002298626267	989.803577996687
87.4370416041457	989.763598292187
89.0746839857379	989.723628845087
90.7135782122357	989.683652495487
92.3534419396272	989.643676237632
93.9942794682479	989.603696688324
95.6359560017704	989.563728204908
97.2789270467747	989.523750046926
98.9227956942195	989.483773302443
100.567620158763	989.443802732763
102.213655809314	989.403822579276
103.860508195125	989.36385288401
105.508609218149	989.323876637236
107.157689483281	989.283902351114
108.807830435048	989.243925669539
110.458933835336	989.203952652998
112.111151526267	989.163974122589
113.764256138667	989.12400324471
115.41856518353	989.084026931474
117.073854448518	989.044053603791
118.730248058692	989.004077751411
120.387642032868	988.964101613499
122.046024912064	988.92413049403
123.705606019984	988.884155606559
125.366229648885	988.844179017578
127.027825710214	988.804205521786
128.690523306414	988.764231665274
130.354308128909	988.724256724872
132.019135836395	988.684282247423
133.685026359788	988.644305765893
135.351896584755	988.604334671193
137.019972213927	988.56435560758
138.688921097784	988.524387074032
140.359183915544	988.484412244487
142.03049837691	988.444431971571
143.702637218931	988.404461681867
145.376018619093	988.364489502285
147.050564777227	988.324516824054
148.726255304552	988.284539953188
150.402915369709	988.244566082265
152.080671319302	988.204592827702
153.759549521972	988.164618461529
155.439504191537	988.12464110116
157.12040986987	988.084672037529
158.802616607551	988.044698472332
160.485935722239	988.004723407491
162.170304730489	987.964748847163
163.855745489374	987.924775454759
165.542307975752	987.884802972997
167.230031387736	987.844828228569
168.918820946082	987.804854329265
170.608713055052	987.764876431164
172.299539039724	987.724909329288
173.991756780408	987.684934843716
175.685054550123	987.644960601175
177.379443239266	987.604986442376
179.074927141597	987.565009573766
180.771391687754	987.525040709292
182.469177828691	987.485069205161
184.168174140658	987.44508814934
185.867975238629	987.405122148564
187.569222236155	987.365147958939
189.271567575774	987.325172307763
190.974949793009	987.285200837804
192.679547634107	987.245226821663
194.385253275286	987.20525471396
196.092149016288	987.165279918077
197.800120871851	987.125308023074
199.509293481362	987.085335258364
201.219630429156	987.045361735897
202.931100033528	987.005389376912
204.643753005357	986.965416364026
206.357562094202	986.92544375168
208.072545255163	986.885469098551
209.788615803072	986.845496678003
211.50587026103	986.805525769186
213.224374285214	986.765550426033
214.943938189921	986.725580905249
216.664813048368	986.685606924212
218.386807955571	986.645632407529
220.109900582337	986.605656314303
221.834023232999	986.56569035911
223.559614520494	986.525717993053
225.286398662351	986.485742634555
227.014247110492	986.445770693858
228.743308289564	986.405793954933
230.473375148213	986.365829108181
232.204963767372	986.325853444431
233.937606461568	986.285881512358
235.671465652946	986.245910070608
237.406563477682	986.205937514035
239.142852323524	986.165964413136
240.880309551829	986.125992793507
242.61900018726	986.086019984991
244.35887339681	986.046048474855
246.099986574256	986.00607637756
247.842314955033	985.966104537843
249.585870679285	985.926130857881
251.330574299098	985.88616019903
253.076558374029	985.84618829692
254.823769614409	985.806216792541
256.572226324284	985.766243869818
258.321867251001	985.72627244272
260.072758719447	985.686301490021
261.824922431622	985.646327724971
263.578235985234	985.606359739142
265.33295361397	985.566384395967
267.08875358929	985.526409494331
268.845655422837	985.486444524125
270.604097231042	985.446470566151
272.363684590656	985.406500225965
274.124577390423	985.366527431319
275.886668484644	985.326556384472
277.6500358415	985.286585394673
279.414682786861	985.246612153249
281.180510972121	985.206641426561
282.947632206581	985.166671272035
284.716072770242	985.12670001652
286.485784816941	985.086728372298
288.256752204843	985.046756142187
290.028949875155	985.006784731855
291.802414880458	984.966814066557
293.577181249867	984.926839006774
295.353054470041	984.886874974822
297.130526018738	984.846902552503
298.909223702381	984.806929302906
300.689111676739	984.766958769981
302.470311643041	984.72698796728
304.252812529059	984.687017875551
306.03664705181	984.647046952488
307.821778961851	984.607070759714
309.607973657256	984.567106499435
311.395765742907	984.527134037867
313.184789404577	984.487162893507
314.975104407226	984.447192984896
316.766767059462	984.407220279252
318.559653018582	984.367252689756
320.353992512667	984.327281066902
322.14960576822	984.287308137692
323.946435058142	984.247335182112
325.744479462695	984.207373026591
327.544226582022	984.167397171295
329.345060781605	984.127428869506
331.147322926733	984.0874574892
332.950875350054	984.047488354026
334.755820260275	984.007516227936
336.562023771612	983.967546750936
338.36960647294	983.927576113454
340.178516758958	983.887608889473
341.988910203373	983.847635173916
343.800494005106	983.80766567057
345.61345987272	983.767695772089
347.427790916239	983.727725837014
349.243486565526	983.687756846632
351.060590612409	983.647787543059
352.879090026901	983.607814457125
354.698813771828	983.567847466625
356.520040192651	983.527876097798
358.342571106517	983.487904908307
360.166415502023	983.447937966474
361.991768161804	983.407966739853
363.81843464047	983.36799620277
365.646447502443	983.328027622162
367.475897122244	983.288057557903
369.306716733183	983.24808826511
371.138942677626	983.208120069959
372.972626424183	983.168147836544
374.807583920686	983.128181404428
376.644082356731	983.088208543679
378.48182760909	983.048241952554
380.321108726936	983.008271985304
382.161771721142	982.968302099638
384.003821412594	982.928333428521
385.847314828004	982.888361265022
387.692091957155	982.848394970673
389.53842453876	982.808423695432
391.386083797282	982.768456173656
393.235244221052	982.728486479297
395.085806563985	982.688516944771
396.937779310759	982.648548743794
398.791225330708	982.608578164399
400.64603543885	982.56861074111
402.502357087256	982.52864091507
404.360079957831	982.488672896512
406.219289179552	982.448704002639
408.07994516134	982.408733860483
409.941990877069	982.368765628636
411.805516433806	982.328796781664
413.670494321017	982.288830697876
415.537054630253	982.248857767617
417.404878983197	982.208890920579
419.27425242572	982.168921351
421.145048972493	982.128953662765
423.017357678682	982.088984985801
424.891133514528	982.049017456576
426.766431501998	982.009046661533
428.643099546562	981.969079774579
430.521322160354	981.929112597587
432.401087108514	981.889141900807
434.282230023376	981.849173933892
436.16488040947	981.809206984403
438.049087415747	981.769236761349
439.934697969903	981.729271398733
441.821942523431	981.689302183382
443.710640472358	981.649332412155
445.600766764026	981.609365832633
447.49247341662	981.56939725288
449.385666971244	981.529428586093
451.280344481904	981.489460945823
453.176555814551	981.449491878422
455.074234513543	981.409526464668
456.973555189216	981.369558004999
458.874374514372	981.329590632411
460.776745378219	981.289619268626
462.680479103655	981.24965475279
464.585902826992	981.209684448178
466.492742006721	981.169717681003
468.401166523834	981.129750978961
470.311180779748	981.089782720936
472.222711782084	981.049816520556
474.135859155387	981.009846686166
476.05045035408	980.96988114856
477.966692293461	980.929912114357
479.884418618529	980.889945940135
481.803767857164	980.849976602276
483.724589306332	980.810011250888
485.647075850666	980.770043726854
487.571124317705	980.730075572143
489.496705607681	980.690108658581
491.423880779994	980.650140157679
493.352574655219	980.610174510619
495.282926090836	980.570205772066
497.21478725231	980.530239387223
499.148273041407	980.490274070201
501.083436560087	980.450303770758
503.020037898819	980.410339333933
504.958362253486	980.37037124773
506.898234172061	980.330403640386
508.839678081105	980.290438690543
510.782824431766	980.250470833385
512.727533331174	980.210503321305
514.673822866556	980.170537855438
516.621793995552	980.130568928956
518.571279419421	980.090603786371
520.522464947427	980.050636637894
522.475253977214	980.010671113735
524.429727411039	979.970702513118
526.385736165256	979.930736773816
528.343421459552	979.890769991188
530.302733679279	979.85080359332
532.263692998971	979.81083745366
534.226313431036	979.770872222714
536.190641090874	979.730904533183
538.156556702819	979.690937122148
540.124075109318	979.650973143348
542.093366639818	979.611004724591
544.064214074825	979.571040680788
546.036834410079	979.531071591985
548.010980294766	979.491108508866
549.986949482865	979.451139231684
551.964437507054	979.411176259423
553.943757409025	979.371207652365
555.924631871469	979.331242645196
557.907240583809	979.291276490264
559.891527932793	979.251311852005
561.877570834257	979.211343782459
563.865200308786	979.171379002708
565.854581133596	979.131413870981
567.845697433279	979.091447518233
569.838489840948	979.051481132795
571.832958173582	979.011515751149
573.829153910171	978.971550641209
575.82709215711	978.931584914201
577.826743583484	978.891619059685
579.828103201455	978.85165214869
581.831119641593	978.811687316457
583.835898407528	978.771723295807
585.842481772197	978.731756001653
587.850707069525	978.691790767633
589.86067908776	978.651827850849
591.872515968272	978.611861575219
593.886050324291	978.5718953876
595.901288004023	978.531928660109
597.91820327257	978.491964962554
599.936950361066	978.452000887149
601.957511949036	978.412036038973
603.979850545318	978.372068994081
606.003856562167	978.332105901024
608.029731502702	978.29213895066
610.057281509555	978.252174142624
612.086616748037	978.212210460959
614.117795972309	978.172243341089
616.150646109683	978.132280106968
618.185366208551	978.09231511273
620.221868322729	978.052349153897
622.260104794087	978.012386393026
624.300240320251	977.972421435476
626.342164497517	977.932455556256
628.385831844554	977.892489941056
630.43125722977	977.852526507074
632.478553866784	977.812564255506
634.527784169943	977.772596268809
636.578655822417	977.732632269023
638.631374642573	977.692668382618
640.685948145029	977.652705889051
642.742449704092	977.612740112687
644.800712206636	977.572774964331
646.860769472423	977.532810783045
648.922672934078	977.492847625049
650.986476970794	977.452881791349
653.052045093758	977.412918143538
655.119491889731	977.372954034725
657.188795239126	977.332992136003
659.260071291617	977.293026410841
661.333123579724	977.253061306433
663.407985722793	977.213098604605
665.484784108229	977.173132278825
667.563332279744	977.133170356259
669.643860631642	977.093207005995
671.726296779212	977.053243331931
673.810625531279	977.013279602198
675.896845871689	976.973313129894
677.984816181882	976.933352971604
680.074867945107	976.893385925628
682.166642892886	976.85342354549
684.260386748406	976.81345990412
686.356035219605	976.773497703522
688.453665650884	976.733532426
690.553118452236	976.693568902883
692.654487372765	976.653605865925
694.757799589382	976.613643103553
696.863071437463	976.573681119567
698.970345829743	976.533714234733
701.079366148821	976.493754560599
703.19051448467	976.453787995566
705.303428799663	976.413826801597
707.418394640719	976.373864229111
709.535341072652	976.333899943367
711.654179231183	976.293935914866
713.77492431859	976.253973890238
715.897684392637	976.214012182383
718.022478302383	976.174047758784
720.149163638964	976.134085146616
722.277838359601	976.094121373045
724.408442474663	976.054159558472
726.541082218629	976.014195757974
728.675653572154	975.974232781364
730.812202227732	975.93427203832
732.950849495752	975.894309540412
735.091503556133	975.85434638935
737.234131316332	975.814382677315
739.378704510079	975.774422488363
741.525413906858	975.734455501971
743.673896445137	975.694500654514
745.8248067667	975.654531041629
747.977352039552	975.614570761507
750.13203661678	975.574608697334
752.288766422751	975.534646217625
754.447520870425	975.494683079633
756.608266389895	975.454722559127
758.771146414703	975.414758112236
760.93595033229	975.374796561714
763.102836910884	975.334835831758
765.271852686261	975.294876763063
767.443090180404	975.254910001253
769.616133090267	975.214947333908
771.791205842393	975.174986442985
773.96840699786	975.135025175773
776.147718157436	975.095062972508
778.329090331316	975.055100772135
780.512525620749	975.015142050523
782.698216135605	974.975176094141
784.885768346586	974.935217206374
787.075570938533	974.895253671681
789.26737152151	974.85529340542
791.461351225445	974.815331145997
793.657402674706	974.775370449606
795.855613793002	974.735406992256
798.055834849091	974.695447445164
800.258283027958	974.655486417234
802.462878888336	974.615524846802
804.669594609279	974.575567142057
806.878646090791	974.535599710526
809.089497433929	974.49564048258
811.30260412456	974.455678098603
813.517793853335	974.415719077561
815.735255021635	974.375755238269
817.954722512185	974.335798356923
820.176584754131	974.295833581411
822.4004052022	974.255874089501
824.626479706478	974.215910787614
826.854598285067	974.175952231199
829.08502739638	974.135992005757
831.317676316787	974.096029383471
833.552413335033	974.05606838854
835.789331393879	974.016110159556
838.028587526263	973.976147019208
840.269908917259	973.936186888327
842.51346624837	973.896227073186
844.759279518109	973.856265411831
847.007247164235	973.816306656741
849.257534842112	973.776343905167
851.509919842985	973.736384014381
853.764565369084	973.696425119808
856.02152995423	973.656468256091
858.280931010876	973.616501462738
860.54220901315	973.576542644505
862.805817192135	973.536588622846
865.072030221801	973.496621189461
867.340089533153	973.45666623796
869.610705932133	973.416702661117
871.883391395346	973.376742140958
874.158321900161	973.336781334639
876.435483469226	973.296827279591
878.7152635311	973.256861261254
880.99698167587	973.216906954238
883.281309125183	973.176946071639
885.567872596329	973.136981223852
887.85644685403	973.097024224388
890.147483609088	973.057063927634
892.44079644929	973.017103530392
894.736381890277	972.977143957751
897.03428951415	972.937186804488
899.334660932728	972.897225010402
901.637231394575	972.857265775025
903.942150602889	972.817306446713
906.249415542759	972.777350015512
908.559196047127	972.737386553596
910.871088235322	972.697433362787
913.185688971997	972.657473193329
915.502596684864	972.617512205082
917.821766051288	972.57754951317
920.143100094025	972.537595937529
922.467131226037	972.497632131356
924.793266811214	972.45767307841
927.121785665233	972.417714161989
929.452698334279	972.377757066782
931.786113626354	972.33779644594
934.121828151598	972.297843773694
936.460309446021	972.25787750036
938.800763866878	972.217921710911
941.143807603865	972.177962942715
943.489268836136	972.138007065851
945.837320178843	972.098047385063
948.187740522353	972.058085159744
950.540382121216	972.018126683216
952.895468225103	971.978175032588
955.253404347194	971.938209601653
957.613379614561	971.898251123771
959.975806960104	971.858293719499
962.340752395296	971.818335757682
964.708185614254	971.778377371385
967.078084094231	971.73842083267
969.450560037839	971.698461644352
971.825458944409	971.658503641347
974.202853634032	971.618550009159
976.583007314887	971.578584703926
978.96522695526	971.538629159551
981.350096739929	971.498673559478
983.737616376426	971.458718300052
986.12780953083	971.418755298683
988.520215171697	971.378797967621
990.915175290823	971.338844536276
993.312926800247	971.298882815835
995.712974765033	971.25892855411
998.115770156403	971.218970591061
1000.52109316699	971.179008980057
1002.9287263532	971.139050913773
1005.33888596221	971.099095926387
1007.75176046386	971.059143190497
1010.16748931115	971.019182687678
1012.58560574883	970.979221589879
1015.00607581539	970.939271079855
1017.42954411618	970.89931097221
1019.85543162049	970.859349924661
1022.28368331617	970.819394831062
1024.71466384817	970.779439066915
1027.1483355468	970.739479706373
1029.5844820952	970.699525221135
1032.0234034355	970.659567338383
1034.4648953112	970.619613680934
1036.90921901809	970.579650126336
1039.35577149887	970.539701070409
1041.80544373781	970.499738325447
1044.25739931399	970.459787572636
1046.71237721329	970.419828655421
1049.16987905921	970.379869466298
1051.62989029456	970.33991155429
1054.09249234306	970.299963065296
1056.55826964774	970.259996789041
1059.02612724008	970.220049943371
1061.49726845858	970.180085604616
1063.97061440443	970.140130083449
1066.44671336906	970.100180707222
1068.92594990603	970.060217960772
1071.40749727307	970.020260857418
1073.89170844424	969.98030947084
1076.37894203523	969.940351562207
1078.86879546418	969.900394641686
1081.36133302721	969.860439875995
1083.85669218622	969.82048856715
1086.35509267468	969.780530950885
1088.8561430549	969.740568738559
1091.35955792096	969.700615754507
1093.86591833939	969.660665330598
1096.37538895104	969.620708765998
1098.88758740719	969.580751170325
1101.40245162613	969.54079265801
1103.91992646468	969.500844054392
1106.44063997718	969.46088265816
1108.96378818523	969.420925477869
1111.48964000017	969.380977937765
1114.01880869521	969.341014783524
1116.55030894499	969.301067271629
1119.08513526772	969.261104628894
1121.6223307241	969.221152492222
1124.16256540233	969.181197501598
1126.70566130982	969.14124046421
1129.25149133209	969.101291962766
1131.80060321887	969.061336143699
1134.35253367938	969.021378967385
1136.90719889474	968.981421349072
1139.46457320521	968.941469478631
1142.02502789856	968.901513291218
1144.58828994711	968.861564424012
1147.15483278499	968.821601232505
1149.72373923179	968.781655399001
1152.2961289913	968.741692389701
1154.87089939279	968.701746446278
1157.44915395073	968.661789597458
1160.03019272294	968.621835920115
1162.61422367139	968.581879347823
1165.2010629078	968.54192663369
1167.79096347863	968.501973313335
1170.38388966151	968.462018685497
1172.97976008319	968.422058539238
1175.57821892542	968.38210939334
1178.17998513628	968.342158391545
1180.78494228448	968.302197147648
1183.39242544708	968.262246200527
1186.00310968725	968.222297347738
1188.61713646053	968.18234091462
1191.23401332533	968.142381759108
1193.85356450485	968.102432576694
1196.47644744494	968.062477154049
1199.10225643607	968.022529485221
1201.7315051686	967.982568212578
1204.36330152168	967.942623670653
1206.99875167002	967.902662444155
1209.63675857004	967.862715811479
1212.27828956036	967.82275723568
1214.92255848615	967.782809911305
1217.5703141985	967.742853849323
1220.22098130021	967.702896298084
1222.87446382248	967.662951377692
1225.5316050617	967.622997150272
1228.19179015611	967.583044021861
1230.85509580935	967.543084976351
1233.52113059416	967.503138654046
1236.19074778348	967.463185376465
1238.86348667234	967.423232525821
1241.53937948546	967.383275340296
1244.21813899895	967.343329310809
1246.90051752345	967.303371122837
1249.58570244788	967.2634189843
1252.2741037569	967.223472185696
1254.9660855099	967.18351849493
1257.66118726116	967.143560848434
1260.35914521086	967.103616435825
1263.06085746525	967.06366178049
1265.76563576064	967.023708153435
1268.47355315848	966.983753463583
1271.18454081289	966.943807147467
1273.89917172249	966.903849370374
1276.61667065389	966.863904718137
1279.33793488237	966.823950491911
1282.06231649802	966.783998203334
1284.78995128338	966.744048311445
1287.52100699236	966.704094345204
1290.25520908727	966.664137694084
1292.99237692678	966.624194360348
1295.73342771223	966.584237503878
1298.47743765747	966.544286936037
1301.22484241823	966.504340857266
1303.97595584751	966.464382018982
1306.72990279458	966.424440269295
1309.48786586204	966.384480685694
1312.24861795827	966.344530368246
1315.01280296831	966.30458026053
1317.78043973735	966.264634952826
1320.55186589477	966.224680961742
1323.32648335006	966.184732415819
1326.10467422122	966.144773247905
1328.88570339393	966.104830922318
1331.67074801374	966.064879983616
1334.4592125381	966.024929168294
1337.2511098312	965.984977362708
1340.04637474021	965.945026708724
1342.84509200864	965.905077228119
1345.64734812774	965.865121829464
1348.45273172225	965.82517857814
1351.26210094165	965.785225897496
1354.07479729478	965.745271987856
1356.89073769529	965.705329699495
1359.71074674251	965.665376367593
1362.53404953178	965.625422245534
1365.36059357848	965.585480025096
1368.19122636972	965.545527901176
1371.02525099837	965.505573513114
1373.86251033859	965.465628915088
1376.70370481055	965.425672975624
1379.54803181936	965.385730650721
1382.39646574514	965.345779717087
1385.24839786792	965.305829925778
1388.10391405039	965.265876683521
1390.96277142565	965.225931688066
1393.82556533372	965.185982106993
1396.69197199439	965.146029742
1399.56179563738	965.106085719123
1402.43564099499	965.066135424969
1405.31306169141	965.02618487278
1408.19404355458	964.986237556468
1411.07882461387	964.946288044716
1413.96725104616	964.906340197841
1416.85944814776	964.866387310112
1419.75505511527	964.826436600932
1422.65423426563	964.786497323205
1425.55782120578	964.746546302051
1428.46496764807	964.706597619657
1431.3758482826	964.666649168752
1434.29048475924	964.626695559267
1437.2085048342	964.586754315545
1440.13081741324	964.546798535534
1443.05636360058	964.506858918357
1445.9863327804	964.466908316543
1448.91992453624	964.426960134412
1451.85732118093	964.387006076188
1454.79809482328	964.347059853235
1457.7428270362	964.307115733376
1460.69167840521	964.267171235937
1463.64462723105	964.227216956229
1466.6009546681	964.187277411529
1469.56175698933	964.147325724177
1472.52613948837	964.107381367951
1475.49465110661	964.067433024363
1478.46700093586	964.027484954072
1481.44321430055	963.987530985198
1484.42285590526	963.947593642788
1487.40717218519	963.907644740486
1490.39530536092	963.867695882405
1493.3872635522	963.827750216633
1496.38329108879	963.787804649498
1499.38340097	963.747856730712
1502.38742189826	963.707904569262
1505.39503912863	963.667964483233
1508.40716796436	963.628012740105
1511.42293439798	963.588072661174
1514.44322529146	963.548119855622
1517.46708321097	963.508180168862
1520.49550751306	963.468223920232
1523.52724735917	963.428288835156
1526.56391528866	963.388339166828
1529.60440875787	963.348395001671
1532.64915192349	963.308438964739
1535.69724454928	963.2685040264
1538.75030298461	963.228549084524
1541.80680388065	963.188612426303
1544.86815241727	963.148665284581
1547.93355157683	963.108716952
1551.00291507767	963.068767805192
1554.07618496069	963.028831052692
1557.15432189893	962.988882496885
1560.23642249617	962.948930981376
1563.32226273798	962.908995166072
1566.41306257071	962.869046416159
1569.50782730503	962.829102044819
1572.60690168808	962.789156475835
1575.71019863383	962.749205045435
1578.81726755158	962.70926361261
1581.9288919707	962.669324908048
1585.04529189478	962.629377834836
1588.16582053416	962.589433333281
1591.29068447935	962.549488460874
1592.2920644891	962.536689997672
1594.29482450861	962.511145472593
1597.43093388716	962.471182579102
1600.56995674969	962.431205033721
1603.71074072446	962.391276992265
1606.85718374809	962.351333243059
1610.00805758747	962.311383722866
1613.16291219228	962.271440749122
1616.32227050142	962.231505910018
1619.486783843	962.191558077236
1622.65542925901	962.151615656184
1625.82864219643	962.111668257938
1629.00603324595	962.071718502326
1632.187419743	962.03178502383
1635.37410583815	961.991834185961
1638.5647125562	961.951899198238
1641.76051337012	961.911953023941
1644.96062007457	961.872004297655
1648.16483343013	961.832068264472
1651.37417911957	961.79212498368
1654.58808174711	961.752181059386
1657.80649586306	961.712238883102
1661.02956888995	961.672295882262
1664.25724097729	961.632353515659
1667.48956993612	961.592409939602
1670.72646452021	961.552460463979
1673.96745205781	961.512528752328
1677.2139821172	961.472582071844
1680.46484528619	961.432640262957
1683.72044424485	961.392698999732
1686.98083048324	961.352756833896
1690.24593723884	961.312815286623
1693.51582197411	961.272871818873
1696.79033418653	961.23292251449
1700.06900101676	961.192992474835
1703.35341229635	961.153040396064
1706.64176229813	961.11310097024
1709.93509914154	961.073157563777
1713.23310174948	961.033226707346
1716.5368152136	960.993281172239
1719.84503305596	960.953340089722
1723.15813056368	960.91339872129
1726.47609111338	960.873457303052
1729.79891763561	960.833510635654
1733.12617961428	960.793576735072
1736.45894890915	960.753636294944
1739.796687766	960.713692965011
1743.13916182038	960.673754628314
1746.48679610669	960.633813294565
1749.83934703501	960.593871346177
1753.19677017344	960.553932432184
1756.55932810641	960.51399008113
1759.92673892607	960.474052442896
1763.29940747653	960.434110909929
1766.67701266086	960.394171083258
1770.05970616879	960.354233136837
1773.44765518859	960.314289707012
1776.84040200106	960.274351575225
1780.23840408594	960.234405428343
1783.64098631587	960.194466222352
1787.04874730049	960.154538190392
1790.462650673	960.114586099358
1793.8806471732	960.074656319856
1797.30465462488	960.034714771387
1800.73367257537	959.994775379145
1804.16789372066	959.954837949747
1807.60749491136	959.91489758772
1811.05223160528	959.874959349823
1814.50229494721	959.835013096715
1817.95699942183	959.795075815857
1821.4171288014	959.755146182422
1824.88335598702	959.715204922887
1828.35468065753	959.675266054499
1831.83131830448	959.635327880453
1835.31333752372	959.595379674474
1838.79987030056	959.555455414911
1842.29301738858	959.515506093459
1845.7905949355	959.47557886377
1849.29454721418	959.435628857102
1852.80288353229	959.395701412482
1856.31759513268	959.355764384044
1859.83784830126	959.315825132848
1863.36345553208	959.275888830885
1866.89468558957	959.235950326646
1870.43135251242	959.19601176967
1873.97345982756	959.156076219438
1877.52128326236	959.116141122474
1881.07487232172	959.076202079891
1884.63388472618	959.036265491288
1888.19854768909	958.996328904526
1891.76887044787	958.956392034052
1895.34483653135	958.916455766395
1898.9265088521	958.876509537674
1902.51300155517	958.836589106198
1906.10664279491	958.796644323943
1909.70525143533	958.756711426946
1913.30990680088	958.716771487876
1916.91998240176	958.676840895653
1920.53633261988	958.636900382523
1924.15806851483	958.59696755105
1927.78589594744	958.557023477997
1931.41880187472	958.517097278882
1935.05842288146	958.477163112867
1938.70404358368	958.437214433394
1942.35434677609	958.397293339628
1946.0118651057	958.35735585713
1949.6751086004	958.31740873961
1953.34320057653	958.277487987731
1957.01857417087	958.237551182294
1960.69976315099	958.197617563217
1964.38707094017	958.157681896747
1968.0803185131	958.117735317856
1971.7785041168	958.077815363584
1975.48410514176	958.037867376702
1979.19452989941	957.99794730595
1982.91238382145	957.95799947133
1986.63509174066	957.918079142253
1990.36522943259	957.87814104815
1994.1011487115	957.838211098563
1997.84362163597	957.798274255172
2001.59201254179	957.758340916647
2005.34666020917	957.718407855592
2009.1076013461	957.678473935062
2012.87476539687	957.638542541841
2016.64840149302	957.598608541355
2020.42827395897	957.558678799647
2024.2147967908	957.518741324983
2028.00724726062	957.478807546064
2031.80598613188	957.438879503324
2035.6115706172	957.398941426738
2039.42305522628	957.359014509088
2043.24151589073	957.319080438242
2047.06628016141	957.279147919598
2050.89750737355	957.239216801429
2054.73534319405	957.199284103423
2058.57964693577	957.1593514763
2062.43043617905	957.119421162447
2066.28794533219	957.079487675829
2070.15187909631	957.039559718017
2074.02278417589	956.999627439009
2077.90025348013	956.959695107805
2081.78429294143	956.919762047518
2085.67484269215	956.879834139147
2089.57241665405	956.839901610946
2093.47657576979	956.799971987715
2097.38761556107	956.760039205697
2101.30523819163	956.72011061603
2105.2298669203	956.680178961544
2109.16121254853	956.64025001767
2113.09955386632	956.600319185385
2117.04471672746	956.560388289244
2120.99670654615	956.520459045314
2124.95569896467	956.480530780519
2128.92180373359	956.440598636385
2132.89464758394	956.400668911117
2136.87448296875	956.360738972725
2140.86130090763	956.320812454242
2144.85545581964	956.280883266574
2148.85669374139	956.240955746004
2152.8651945494	956.201021651739
2156.88031031859	956.161098264265
2160.90313061783	956.121168074029
2164.93298358951	956.081238636851
2168.96995760258	956.041311173892
2173.01426530898	956.001380125522
2177.06555615989	955.961453987144
2181.12434124511	955.921524338699
2185.19027696099	955.881596616559
2189.263572436	955.841669411872
2193.34429390854	955.801745116208
2197.4327528322	955.761812553342
2201.52811573505	955.721886709657
2205.63108467473	955.681960647788
2209.74165131791	955.642032292203
2213.85959319527	955.602109385167
2217.98548665178	955.562181810773
2222.11886380245	955.522247964266
2226.2590875993	955.482324215095
2230.40721828515	955.442399733829
2234.56319492486	955.402473517726
2238.72685134565	955.362547188406
2242.89818991173	955.322618216556
2247.07694818851	955.282691621965
2251.26338861108	955.242771499666
2255.45820546945	955.202842132589
2259.66044227613	955.162916853979
2263.87054321349	955.122991377661
2268.08850215138	955.083066924162
2272.3144420401	955.043140646054
2276.5481844389	955.003221312005
2280.79048168612	954.963292893285
2285.04038386247	954.923366110609
2289.29807896058	954.883444068831
2293.5640877979	954.843522464108
2297.83847348157	954.803595578909
2302.12068599989	954.763670042951
2306.41088462756	954.72374634601
2310.70928222282	954.683823054698
2315.01593822655	954.643897626715
2319.3306376101	954.603972487646
2323.6534265951	954.564050704055
2327.98468450865	954.524129831885
2332.32452719546	954.484205891023
2336.67263733437	954.444280390887
2341.02886036464	954.404358258
2345.39357955753	954.364442380828
2349.76749699642	954.324514351019
2354.14929798055	954.284592145908
2358.53963714138	954.244670677847
2362.93861234251	954.204746812181
2367.34597563562	954.164824799996
2371.76194814057	954.124904426976
2376.18672849107	954.084980184439
2380.61990450242	954.04506319761
2385.06229941663	954.005141525507
2389.51341010625	953.965218190066
2393.97306776526	953.925296284048
2398.44144867602	953.885376461044
2402.91880354076	953.845458279272
2407.40533491853	953.805531534255
2411.90009731734	953.765613749178
2416.40411660034	953.725698009945
2420.91764338466	953.685774681507
2425.43983778144	953.645851956881
2429.97078481417	953.605935801763
2434.51124868935	953.566010142561
2439.0601661495	953.526093005159
2443.61852598372	953.486181006726
2448.18693621696	953.446256803629
2452.76401917192	953.406340290053
2457.35067468044	953.366419854275
2461.94647118617	953.326503107991
2466.55185257967	953.286586050931
2471.16680293136	953.246661656696
2475.79049214338	953.206750044937
2480.42442059096	953.166827242246
2485.0673088793	953.126907356996
2489.71951431188	953.086990743178
2494.38143757995	953.047074539792
2499.05314718425	953.007159210596
2503.73476630333	952.967240629324
2508.42593358421	952.927319068088
2513.12631752051	952.887407311643
2517.83709333062	952.847484550416
2522.55698250324	952.807574296826
2527.28748489907	952.767655831738
2532.02764902834	952.727741573503
2536.77799527112	952.687823679043
2541.53811166609	952.647913544593
2546.30894588722	952.607995616024
2551.08958857775	952.568078009527
2555.88009842178	952.528162541345
2560.68075285919	952.488249269137
2565.49183809237	952.448329697065
2570.31261570729	952.408420016698
2575.14430276174	952.368504160201
2579.98617460915	952.328589596471
2584.83840985146	952.288668932087
2589.70028733397	952.248759642916
2594.57321500398	952.20884616494
2599.45670534154	952.168932802929
2604.35079551848	952.129023268005
2609.25597907879	952.089105032173
2614.17120925458	952.049200849927
2619.09824146838	952.009278189246
2624.03481777054	951.969368711461
2628.98259041628	951.929454203853
2633.94096002979	951.889542835796
2638.91034030349	951.849636419701
2643.89137373312	951.809713527643
2648.88202680603	951.769813993902
2653.88524597598	951.729899494889
2658.89918197195	951.689990502741
2663.92455117853	951.650067269101
2668.95958253535	951.61016657147
2674.0071442438	951.570256033666
2679.06602010626	951.530343172091
2684.13594007584	951.490433540598
2689.21733929489	951.450520708246
2694.30983520489	951.410610792976
2699.4138253515	951.370702858514
2704.52958958332	951.330793171431
2709.65692985098	951.29088399417
2714.79593807748	951.250974022786
2719.94653829941	951.211076315724
2725.11034411541	951.171160662552
2730.28506069125	951.131247437621
2735.47102684277	951.091343417675
2740.66946607453	951.051429021208
2745.87905351518	951.011523390074
2751.10095998244	950.97162846758
2756.3366203685	950.931707016624
2761.58258115152	950.891808458146
2766.84187926432	950.851905846147
2772.11401337393	950.811990752829
2777.39736109345	950.772083174011
2782.69294364092	950.732166400996
2787.99956668141	950.692286187429
2793.32212939586	950.652355516599
2798.65393201022	950.612455849363
2803.99914150963	950.572550949565
2809.35708890813	950.532640178117
2814.72701434985	950.492757585943
2820.11274821107	950.452835246355
2825.50895781955	950.412929707327
2830.91794006501	950.373029296231
2836.34042226568	950.333118640794
2841.77504252263	950.293213179665
2847.22253700886	950.253312193554
2852.68354883504	950.213411027142
2858.15808682314	950.173506624813
2863.6457393874	950.133621003958
2869.14912891169	950.093711086789
2874.66493978089	950.053796709998
2880.19258179907	950.013903847541
2885.73506844148	949.973988939609
2891.28936975454	949.934094811066
2896.85841069485	949.894190112794
2902.44075122515	949.854298238732
2908.03822183874	949.814382537057
2913.64751290113	949.774508915961
2919.27458288321	949.734597444315
2924.91413371197	949.694681110928
2930.56550379248	949.654786580473
2936.23181386505	949.614890356157
2941.91286200578	949.57498164204
2947.60690404918	949.535087012309
2953.3159848035	949.49519653173
2959.04073953823	949.455284099899
2964.77805345626	949.415393831573
2970.5311492861	949.375511776786
2976.30125906637	949.335590905911
2982.08280453137	949.295700282364
2987.88020206896	949.255797727358
2993.69175659399	949.215918732738
2999.52094536486	949.17602001482
3005.36493063261	949.136122592631
3011.22394048449	949.096205029937
3017.09504869891	949.056334467651
3022.98521741014	949.01641310799
3028.8869873381	948.976541181315
3034.80771462004	948.936622370554
3040.74048228447	948.896754865838
3046.69296721425	948.85682570446
3052.65601068799	948.816964023432
3058.63974618488	948.777036750503
3064.63437919324	948.737178205557
3070.6502872874	948.697253348529
3076.67751632243	948.657367899956
3082.72205472745	948.617493850478
3088.78568639865	948.577592597171
3094.86432331695	948.537684046335
3100.95688788011	948.49781595826
3107.06961109614	948.457919797332
3113.19824337751	948.418025845079
3119.34316632537	948.378136970536
3125.50520754861	948.338245216682
3131.68396872515	948.298354948589
3137.87972602817	948.25846069083
3144.09190488043	948.218572082514
3150.3214310288	948.178667406831
3156.56583659046	948.138798563103
3162.83078467278	948.098873657588
3169.10751452974	948.059004516529
3175.40484535681	948.019128350331
3181.7217325302	947.979243682017
3188.05688515639	947.939346230546
3194.40832010093	947.899462198656
3200.77822178235	947.859575340175
3207.16619167102	947.819679841763
3213.57089302194	947.779799695936
3219.99484219791	947.739914162131
3226.43722661228	947.700033962051
3232.89896345002	947.660137140295
3239.37741023608	947.620261151619
3245.87600370866	947.580367577609
3252.39193303485	947.5404762057
3258.9256048529	947.500605070177
3265.4803932664	947.460713696127
3272.05302982052	947.420830255195
3278.64487397851	947.380947445884
3285.25608678563	947.341056247481
3291.88533030931	947.301186969329
3298.53630915696	947.261290122175
3305.20448317159	947.221414823105
3311.89350968743	947.181537588511
3318.60312817918	947.141646116264
3325.33099983868	947.101770571307
3332.07986916406	947.061881992915
3338.84758928993	947.022009504122
3345.63695169313	946.9821270073
3352.44631624216	946.942248955613
3359.27650332837	946.902368526098
3366.12716811369	946.862480537133
3372.9970692654	946.822613498592
3379.88988183732	946.782727094948
3386.80232437204	946.742866104309
3393.73887257019	946.702975995805
3400.69452867144	946.663100157715
3407.671842192	946.623224155344
3414.67085151505	946.58334645
3421.69132427529	946.543469972103
3428.73354293564	946.503593104688
3435.79750579946	946.463711498665
3442.88243775248	946.423833463282
3449.98903761638	946.383968413848
3457.11969437302	946.344086762557
3464.27151041816	946.304215855289
3471.44648134369	946.264339386904
3478.64367849329	946.224479004713
3485.8660845363	946.184595262757
3493.10954226536	946.144723333037
3500.37626552216	946.104851374674
3507.66632368602	946.064978976396
3514.97971060163	946.025112676012
3522.31762383384	945.985237952304
3529.6785902235	945.945375317348
3537.06492130069	945.905500997832
3544.47453238509	945.865627021916
3551.90756126597	945.825752680077
3559.36401314234	945.785896864858
3566.84743971591	945.746021476221
3574.3542511679	945.706160824465
3581.88730480961	945.666287963723
3589.44437738891	945.626415226601
3597.02556874085	945.586552677976
3604.63290045794	945.546686900579
3612.26584416604	945.506834969
3619.92714706029	945.466956994588
3627.61189244641	945.427082703577
3635.32086372217	945.387235353602
3643.05936628474	945.347361144739
3650.82228059438	945.307497996211
3658.61184447803	945.267636176195
3666.42840979035	945.227788609324
3674.27487624531	945.187920179554
3682.14723543627	945.148065956665
3690.04838914573	945.108189962944
3697.97411250102	945.068336076187
3705.92889248823	945.02846906993
3713.91020846208	944.988598462564
3721.91742511858	944.948747720208
3729.95463092577	944.908886104697
3738.01973823969	944.869054979294
3746.11903995896	944.82916532917
3754.24074537884	944.78930719642
3762.39135735628	944.749460282291
3770.5732819026	944.709598616798
3778.783599614	944.669743206122
3787.02370221893	944.629888624052
3795.2938695977	944.590036978756
3803.59482348629	944.550177585374
3811.92505829179	944.510324770459
3820.28605743614	944.470476054379
3828.67879804469	944.430633377753
3837.10467739665	944.390787824554
3845.56321554985	944.350953172993
3854.05686416786	944.311062555674
3862.5738006128	944.271251067207
3871.13106610298	944.231401097828
3879.72054763756	944.19151199298
3888.33390625816	944.151706616119
3896.98937922564	944.111853736791
3905.67680374847	944.072002317515
3914.39661707525	944.032158887397
3923.15069508887	943.992316408847
3931.9393821123	943.952455311444
3940.75869331744	943.91261623781
3949.61362850234	943.872736942197
3958.49536318245	943.832942042915
3967.42287441679	943.793090284602
3976.38359321036	943.753246958395
3985.37954666738	943.713408452675
3994.41196633417	943.673559795549
4003.47868936513	943.633723494722
4008.49923526319	943.611742492731
4017.6353910272	943.571999126401
4026.83054799099	943.531948580581
4036.01408958979	943.492168299358
4045.24835382398	943.452333210908
4054.52084611414	943.41249868313
4063.8318554611	943.372665687206
4073.18190140522	943.332818479566
4082.5677977881	943.292988451531
4091.99374675496	943.253148928191
4101.45766322961	943.213322902718
4110.96292078837	943.173490375577
4120.50814108647	943.133652446452
4130.09219256198	943.093828963741
4139.71872437531	943.053993960489
4149.38512801464	943.014158585115
4159.09147811658	942.97433780348
4168.84151196983	942.93451376542
4178.63462490127	942.894671014858
4188.46638755674	942.854843924668
4198.34083378959	942.81501684105
4208.25815057762	942.775190774045
4218.21877828147	942.735354737969
4228.22040203159	942.695537309625
4238.26788451696	942.655728135937
4248.3635290038	942.615892577003
4258.50084690176	942.576076496833
4268.68499018534	942.536243530762
4278.91183794802	942.496435787147
4289.18807658725	942.456608900261
4299.50898087699	942.416783930371
4309.87524417915	942.37697191881
4320.29045482589	942.337147468925
4330.75157545858	942.297337106703
4341.26252689542	942.2575263242
4351.82343497273	942.217710119237
4362.43309171513	942.17788263849
4373.08870415984	942.138071760761
4383.79493527219	942.098276065427
4394.55612953508	942.05845155149
4405.3647413341	942.018658580001
4416.22958538988	941.978840265476
4427.14400300371	941.939014917222
4438.10628349074	941.899208180718
4449.12178509491	941.859443735445
4460.2025398102	941.819596498725
4471.32577246275	941.779841705736
4482.51761343932	941.739991263252
4493.75145411068	941.700227152438
4505.051936054	941.66042778649
4516.40938442277	941.620575707879
4527.80898597245	941.580830301447
4539.28160932185	941.540976636693
4550.79635498747	941.501220650585
4562.38177553713	941.461432055264
4574.02875085086	941.421586707644
4585.72092895317	941.381843074214
4597.48852759781	941.342045095156
4609.31585898727	941.302250584174
4621.2042623467	941.26245808447
4633.15465713803	941.22266535069
4645.16729541148	941.182888640429
4657.24736637209	941.14305804581
4669.37881303579	941.103309420591
4681.58698048155	941.063519749679
4693.85967900406	941.023738130143
4706.19974700592	940.983952190708
4718.60620679188	940.944164756922
4731.07894706313	940.904377723056
4743.61844802449	940.86460742462
4756.23037219192	940.824823387563
4768.91075685093	940.785043458832
4781.6612909043	940.745266609571
4794.48335477854	940.705484360091
4807.37559939082	940.665709427004
4820.34079341887	940.625936141031
4833.3798896189	940.586163755071
4846.49360591464	940.54640343112
4859.68637075525	940.506621360662
4872.95140472665	940.466853076085
4886.2937276856	940.427092841555
4899.71650719923	940.387333564632
4913.22055343304	940.347561109619
4926.8018568707	940.307805399488
4940.46661284517	940.26802916348
4954.20823912648	940.228276542438
4968.03537753198	940.188510256585
4981.94377897027	940.148753078188
4995.93712598239	940.10900461518
5010.01902437932	940.069241764145
5024.18490663857	940.029502355125
5038.44368008942	939.989736350204
5052.78635453952	939.950063526028
5067.24731080139	939.910233543399
5081.76999135909	939.8705098962
5096.39370331321	939.830810709745
5111.12822346964	939.791063824117
5125.95657350435	939.751267249234
5140.86071736607	939.711584042532
5155.88384145466	939.671844105003
5171.00527672947	939.632111660937
5186.2285370894	939.592370939085
5201.55111586706	939.552643848465
5216.97895286228	939.512919195431
5232.5137244418	939.473127825336
5248.12994259615	939.433465267913
5263.87902097422	939.393723879704
5279.73058237935	939.354004749176
5295.69423449246	939.314289604054
5311.77238335681	939.274562835212
5327.96111182392	939.234852276118
5344.26783430067	939.195119894756
5360.68438896802	939.15540634747
5377.21935399684	939.115694233612
5393.87418439486	939.075997250897
5410.65614370408	939.03627481044
5427.55536419818	938.996576266019
5444.5829090827	938.956885515624
5461.74312199886	938.917177931316
5479.02970390152	938.877482863337
5496.44907744149	938.837765148206
5513.9922528482	938.7980862873
5531.67741143263	938.758385696055
5549.49594325273	938.718686181246
5567.44934116291	938.679006984042
5585.54788878701	938.639321456387
5603.78984893069	938.599629221597
5622.17325121038	938.559977238565
5640.7179990646	938.520278805263
5659.40361825691	938.480619568219
5678.24978752925	938.440929937934
5697.24332977284	938.401277463385
5716.40333479398	938.361666294134
5735.75141730137	938.321997847184
5755.26121054659	938.282336177503
5774.93742785309	938.242668442016
5794.77845450002	938.203020628454
5814.79572403635	938.163359263187
5834.9839017779	938.123709643494
5855.350478361	938.084079299596
5875.90702413687	938.044416930364
5896.63855716128	938.004775594415
5917.55766107748	937.965139288932
5938.66871190544	937.925505216936
5959.97467135469	937.885874280082
5981.47904007012	937.846256602692
6003.19092958202	937.806628844648
6025.10676666062	937.766999695782
6047.22769037204	937.727409773524
6069.57774316668	937.687769977227
6092.13088624786	937.648168476604
6114.9109730429	937.608552180885
6137.91169390805	937.568949895083
6161.14340156374	937.52936180629
6184.61683074227	937.489827113287
6208.36653102729	937.450169889097
6232.32150646171	937.410609081455
6256.54241991232	937.371091902705
6281.05926396949	937.331508256115
6305.83398105452	937.291946272049
6330.88299139175	937.252382136724
6356.20795288491	937.212825663013
6381.81686773485	937.173244635407
6407.69685734865	937.133692807192
6433.87009615183	937.094162625629
6460.35439944324	937.05462780092
6487.15031996602	937.015078129638
6514.25134989029	936.975548546965
6541.67488916769	936.936022448409
6569.42721884622	936.896491620806
6597.50892391507	936.857020063384
6625.96658600995	936.817462119678
6654.74225574786	936.777972403709
6683.88975623167	936.73846589043
6713.40134240154	936.698967689952
6743.28785447701	936.659489219378
6773.56917796031	936.620015358422
6804.25410843494	936.580651055969
6835.43456962914	936.541100716223
6866.96953077826	936.501621065902
6898.92012447262	936.462262603855
6931.39150289202	936.422768292442
6964.27864244067	936.383311309747
6997.61838339813	936.343960748316
7031.50835803706	936.304562386147
7065.91584619049	936.265073760701
7100.76890320217	936.22569272818
7136.16975949693	936.186372410337
7172.18254444165	936.147002552152
7208.77173025388	936.107635498586
7245.94919592042	936.068248395457
7283.70517421343	936.028895051082
7322.08155490612	935.989569149752
7361.11574908264	935.950254410478
7400.83031058593	935.910948650087
7441.24633221117	935.871636562016
7482.36957720837	935.832353764386
7524.24361622998	935.793063007344
7566.87352580956	935.753775476855
7610.27651840464	935.71453207615
7654.51629907712	935.675312591993
7699.63649541642	935.636102065085
7745.66514711141	935.596863985684
7792.58757854445	935.557675408121
7840.48155799222	935.518528759777
7889.41956001537	935.479356782208
7939.39201622345	935.440196410367
7990.43592004103	935.401082219773
8042.63579454581	935.362007751799
8096.0720820552	935.322928328152
8150.76713955014	935.283788696759
8206.66450455342	935.24477510641
8263.97515566578	935.205805173721
8322.80065021291	935.166753816568
8383.0551379826	935.127829724617
8444.97513228162	935.088830326312
8508.48379054319	935.049986614943
8573.88294042453	935.011087911779
8641.13365887303	934.972192212957
8710.29371532855	934.933457976022
8781.71378768021	934.894673974443
8855.3730820919	934.855889952841
8931.34177542185	934.81716977685
9009.82147403894	934.77850986379
9091.021541293	934.739948203524
9175.25032928395	934.70132134401
9262.47334302653	934.662740503524
9352.90477259037	934.624271746967
9446.93580385881	934.585892507406
9544.93775690302	934.547609920632
9647.33620476714	934.509276334448
9754.18605433497	934.471022183177
9865.91232468381	934.43300078624
9983.45271559092	934.394931044515
10106.9527619645	934.356911603008
10236.8863273728	934.319131556764
10374.4547753071	934.281349354462
10520.0984172723	934.243801045246
10675.2517194277	934.20637197374
10841.0621587111	934.169112445269
11019.0681047382	934.131950002234
11210.6657789655	934.094975878023
11417.9433365957	934.058422021176
11644.7620912849	934.022179608988
11895.0971952145	933.986049164539
12172.2430734526	933.950288884079
12482.2472094077	933.91510508298
12834.6867963602	933.880428540487
13241.23200232	933.846481045357
13720.2601251338	933.813473817764
14220.2601251338	933.784931486905
14720.2601251338	933.761616221615
15220.2601251338	933.742577695482
15720.2601251338	933.726948854706
16220.2601251338	933.714154758856
16720.2601251338	933.703747536443
17220.2601251338	933.695149016438
17720.2601251338	933.688216478663
18220.2601251338	933.682439548537
18720.2601251338	933.677701645988
19220.2601251338	933.673761452324
19720.2601251338	933.67062074899
20220.2601251338	933.668047537381
20720.2601251338	933.665917176154
21220.2601251338	933.66423303279
21720.2601251338	933.662645982788
22220.2601251338	933.661158629361
22720.2601251338	933.65977601412
23220.2601251338	933.658501745525
23720.2601251338	933.657338832086
24220.2601251338	933.656290172462
24720.2601251338	933.655358414225
25220.2601251338	933.655530522809
25720.2601251338	933.65593085697
26220.2601251338	933.656459146675
26720.2601251338	933.65709990194
27220.2601251338	933.657850875046
27720.2601251338	933.658710159526
28220.2601251338	933.659675588816
28720.2601251338	933.660745157563
29220.2601251338	933.661916873176
29720.2601251338	933.663188402584
30220.2601251338	933.664557167646
