# Supplementary material for: Discovering two general characteristic times of transient responses in solid oxide cells
Source: Nat Commun. 2024 May 30;15:4587. doi: 10.1038/s41467-024-48785-1 (PMC11137161; doi:10.1038/s41467-024-48785-1)
Supplement: Supplementary file 4 — Source Data [file 41467_2024_48785_MOESM4_ESM.zip › SourceData/Fig2g_S1.dat]

flowtime	ave_temperature
0	1029.3477691788
0.001	1029.36501497363
0.101	1029.54848820103
0.301	1029.67407065687
0.701	1029.80000514133
1.501	1029.98227192307
3.101	1030.31697561121
5.49271451740017	1030.80702091398
7.9337452701752	1031.3033656478
10.3930666280242	1031.80132394985
12.8626036641657	1032.29993730323
15.3390636292767	1032.79882522669
17.8210666974425	1033.29781621054
20.3080979401481	1033.79684765025
22.7999598602075	1034.29589923593
25.2965587560497	1034.79495542924
27.7978795005666	1035.2940076592
30.3039505500491	1035.79305380695
32.8148113645334	1036.292102329
35.330459077376	1036.79114614477
37.8509265201094	1037.29018600704
40.3762429658606	1037.78922613624
42.906416339242	1038.28826194279
45.4414779370836	1038.78729091099
47.9814720262398	1039.28631770462
50.5264192893572	1039.78533782775
53.0763634705553	1040.28435714695
55.6313185001592	1040.78337082517
58.1913231643493	1041.28237473126
60.7564377071463	1041.78138826405
63.3266226901289	1042.2803868637
65.9019652682602	1042.77939017708
68.4824513400515	1043.27838624488
71.0681287878669	1043.77737622398
73.6590396304468	1044.27636916095
76.25517906636	1044.77534895851
78.8566261852287	1045.27433179883
81.4633759272749	1045.77331128134
84.0754566453827	1046.27228524507
86.6929082168621	1046.77125100471
89.315784837017	1047.27022044428
91.9440783477247	1047.76917877642
94.5778585553098	1048.2681390325
97.2171267694878	1048.76709536165
99.8619151891306	1049.26604727597
102.512258851771	1049.76500059347
105.168161907963	1050.26394482499
107.829684531798	1050.76288221299
110.496875192168	1051.26182162949
113.169735109118	1051.76075219259
115.848323848035	1052.25968540411
115.948323848035	1052.2783133543
116.148323848035	1052.31554219729
116.548323848035	1052.38999804504
117.348323848035	1052.53882610989
118.948323848035	1052.83610583841
121.639391656433	1053.33502581706
124.336284566312	1053.83398684096
127.038792555001	1054.33288404614
129.747273990901	1054.83179362005
132.461674734071	1055.33070535135
135.181996112675	1055.82960719665
137.908304919997	1056.32851608253
140.640575857901	1056.827411269
143.378897042028	1057.32631059444
146.123259267446	1057.825198564
148.873738322346	1058.32409211313
151.630317123632	1058.82297426065
154.39307222775	1059.32186183685
157.161987428933	1059.82073154125
159.937175808184	1060.31961477926
162.718576246287	1060.81848485473
165.506276036117	1061.31735678956
168.300279185044	1061.81621534086
171.100674967916	1062.31508475462
173.907416968707	1062.81393840004
176.72060839334	1063.31279414097
179.540252371442	1063.81164550852
182.366388310209	1064.31049822323
185.19902364922	1064.80933823365
188.038245519075	1065.3081818281
190.884048938771	1065.80702113608
193.73647350724	1066.30585375324
196.595573140426	1066.80468328141
199.461381055355	1067.30352180942
202.333861279439	1067.80233871781
205.213154036488	1068.30115732765
208.099265792651	1068.799984588
210.992162345919	1069.29879747184
213.891943365936	1069.79760658334
216.79864708417	1070.29641346504
219.71230322408	1070.79521981664
222.632931373288	1071.29402640322
225.560546914937	1071.79281720005
228.495259387078	1072.29161553947
231.437041652681	1072.79040660343
234.385953596594	1073.28918925349
237.342062538169	1073.78797277821
240.305380689491	1074.28675217051
243.275950371559	1074.78552637031
246.253820213101	1075.28430960238
249.238954196337	1075.78307171329
252.231496644422	1076.28184314103
255.231410038613	1076.78060302705
258.23878202684	1077.27936627129
261.253610940483	1077.77812085021
264.275967672076	1078.27687527898
267.30587206093	1078.77562703481
270.343359099751	1079.27436924506
273.388506179076	1079.77310768735
276.441355588026	1080.27185303821
279.501884472669	1080.77058788761
282.570176673048	1081.26931376082
285.646307368622	1081.76804631571
288.730255160558	1082.26676687172
291.822114381472	1082.76548863405
294.921897755374	1083.26420982591
298.029629195279	1083.76291866024
301.14540626851	1084.26162720049
304.269251680312	1084.76033663428
307.40118066408	1085.25903866058
310.5412608221	1085.75773886321
313.689524850089	1086.25643790268
316.846001437227	1086.75512044303
320.010816753276	1087.25381719731
323.183902340102	1087.75249581557
326.365395554412	1088.25117656214
329.555305047421	1088.74984983043
332.75370104515	1089.24852733623
335.960578862547	1089.74719828306
339.176003276943	1090.24585814241
342.400068793188	1090.7445208458
345.632780160682	1091.24317747692
348.874200056017	1091.74183047623
352.124375605914	1092.24047911194
355.383358990003	1092.73912647457
358.65118242347	1093.23776821034
361.927906836366	1093.73640491806
365.213589637179	1094.23503469237
368.508301110228	1094.7336670953
371.812048666574	1095.23229415248
375.124892563179	1095.73091224487
378.446917627626	1096.2295318409
381.778139213246	1096.72814701917
385.118612421238	1097.22675597963
388.468404684386	1097.72536761477
391.827524001666	1098.22396387385
395.196100182815	1098.72256070066
398.57415608711	1099.22115070907
401.961764671621	1099.71973663963
405.358980780039	1100.21832658721
408.765804113171	1100.71690669514
412.182329353477	1101.21547713194
415.608650533304	1101.71405937956
419.044714408151	1102.21261676329
422.490720467594	1102.71118774434
425.94660330679	1103.20973719497
429.412540808523	1103.70830851695
432.888409821404	1104.2068393387
436.374521935714	1104.70539041879
439.870765351053	1105.20393395773
443.377222432367	1105.70246050428
446.894043048286	1106.20100403536
450.42113747442	1106.6995269461
453.95868220607	1107.19804375887
457.506751491392	1107.69656194554
461.065366933104	1108.19507466639
464.634598935301	1108.69358827603
468.21447285804	1109.19208532234
471.805139606147	1109.69058962231
475.4065794814	1110.18908170417
479.01891320291	1110.68757463471
482.642167676941	1111.18605931002
486.276435958924	1111.68454499734
489.92174429494	1112.18301498512
493.578241254255	1112.68148790465
497.245939711276	1113.17995094581
500.924946759459	1113.67841499768
504.615289926881	1114.17686806626
508.317085576649	1114.67532110988
512.030369577732	1115.17376005151
515.755282827866	1115.67220652454
519.491805441739	1116.17063970492
523.240073397978	1116.66907502144
527.000107682479	1117.16749197053
530.772084017204	1117.66591622501
534.555985112137	1118.16433000392
538.351928225856	1118.66274619842
542.159933411514	1119.16114211478
545.980194254083	1119.65955096369
549.812650934046	1120.15793562096
553.657528836596	1120.65633021257
557.514791523671	1121.15470827157
561.384607045018	1121.65309135177
565.266977352417	1122.15145809533
569.162070635735	1122.64982849753
573.069900133999	1123.14819190173
576.990562320878	1123.64655070649
580.924135827642	1124.14489087168
584.870810649166	1124.64324256189
588.830539033835	1125.14157900533
592.803485435363	1125.63991805889
596.789673335686	1126.13824064279
600.789278902565	1126.63656444306
604.80233774117	1127.1348772052
608.82898392611	1127.63318796766
612.869280009468	1128.13149190263
616.923327490646	1128.62978892471
620.991229923662	1129.12807758603
625.073102960024	1129.62636756744
629.168983965627	1130.12463886851
633.279074698707	1130.62291628178
637.403374238655	1131.12118164913
641.542031492171	1131.61944905277
645.695079718803	1132.11769830774
649.862720468147	1132.61595197748
654.044968229386	1133.11419133914
658.241994556203	1133.61243382509
662.453825487489	1134.11064567063
666.680772824449	1134.60888626834
670.922646393161	1135.10708801517
675.179830482958	1135.6053057049
679.452243985603	1136.10350449273
683.740103847055	1136.60171034791
688.043405081745	1137.09989082882
692.362422965117	1137.5980801764
696.697138065344	1138.09624973302
701.047779926866	1138.59442397122
705.414366415665	1139.09257489584
709.797160754967	1139.59074578881
714.19604705214	1140.08888326781
718.611380185595	1140.5870322108
723.043120117062	1141.08515958617
727.491519900548	1141.58329113352
731.956605232705	1142.08140164907
736.438627572518	1142.57952480221
740.937537400661	1143.07762215567
745.453631820043	1143.57573061784
749.986875838801	1144.07380471371
754.537648060556	1144.5718986837
759.105834446876	1145.06996288527
763.691775351139	1145.56805127984
768.295316497183	1146.06608954148
772.916990233939	1146.56414999284
777.556661668531	1147.06218632903
782.214626051676	1147.56023566372
786.890833848429	1148.05825410353
791.585647300791	1148.55627512776
796.299116424877	1149.05428480271
801.031422791885	1149.55229859252
805.782602808951	1150.05028656175
810.552978655184	1150.5482814793
815.342561511878	1151.04625551149
820.151629943889	1151.54422363778
824.980320980405	1152.04218543761
829.828775840743	1152.54015124565
834.697036628096	1153.03807768176
839.585570341623	1153.5360271726
844.494234579255	1154.03394274679
849.423447480018	1154.531866531
854.373213978954	1155.02976656451
859.343856449885	1155.52768722472
864.335256555957	1156.02556940333
869.347887884619	1156.52345094766
874.381847728823	1157.02131562094
879.437397620116	1157.51918781793
884.514553913183	1158.01703501621
889.613664524863	1158.51488867338
894.734758406739	1159.01272358506
899.878123498559	1159.51055059152
905.04393919954	1160.0083569238
910.232518528385	1160.50618198619
915.44376617255	1161.00396417909
920.678231413567	1161.50175491508
925.935927997916	1161.99952328635
931.217195804231	1162.49730969977
936.521948696245	1162.99505303472
941.85075172523	1163.49279881705
947.203688253615	1163.99052846394
952.581041323572	1164.48826222746
957.982878134976	1164.98597262367
963.40956441945	1165.48368293383
968.861215995032	1165.98136678381
974.338238275654	1166.47905995753
979.840646871253	1166.97671603165
985.368970931331	1167.47438401301
990.923200252731	1167.97202410759
996.503768337302	1168.46967372782
1002.11069336416	1168.96728377151
1007.74454721656	1169.464910337
1013.40527190817	1169.96250161106
1019.09339840674	1170.46010418092
1024.80893022157	1170.95767766469
1030.55233447996	1171.45525239497
1036.32373331146	1171.95279301277
1042.12366007654	1172.4503452005
1047.95212097072	1172.94787185165
1053.80955633817	1173.44540042603
1059.69608816869	1173.942884911
1065.61238453221	1174.44039280931
1071.55831680877	1174.93786777177
1077.53442840023	1175.43534157526
1083.54088721418	1175.93278122323
1089.57826109659	1176.43023808007
1095.64649999889	1176.92764147672
1101.74641649874	1177.42506989982
1107.87786822038	1177.9224607118
1114.04148351158	1178.41985524992
1120.23738541888	1178.91721615754
1126.46616344246	1179.41458651257
1132.7278738333	1179.91191365857
1139.02323689631	1180.40925545612
1145.35224780389	1180.90656096875
1151.71554985396	1181.40387415728
1158.11323092909	1181.90113916693
1164.54609908731	1182.39842336441
1171.01409915994	1182.8956609809
1177.51803143927	1183.39292009147
1184.05781362412	1183.89011894888
1190.63443943329	1184.38734841392
1197.24771013505	1184.88452899167
1203.8984829488	1185.3817180419
1210.58685747236	1185.87886935125
1217.31355599831	1186.37602622502
1224.07872331059	1186.87312169438
1230.88341902859	1187.37025294069
1237.72738236808	1187.86733539382
1244.61151470419	1188.36442478193
1251.53595615304	1188.86146076589
1258.50169008105	1189.35852143529
1265.50861572694	1189.85552269139
1272.55781830748	1190.35254286148
1279.64928402698	1190.8495141519
1286.78396692978	1191.34649492662
1293.96199443796	1191.84343279598
1301.18425234312	1192.34037285584
1308.4509822533	1192.8372720392
1315.76305835645	1193.33417423018
1323.12072017603	1193.83103043151
1330.52493611945	1194.32789632112
1337.97585655716	1194.82471296701
1345.47451817701	1195.32153862922
1353.02109104639	1195.81831596808
1360.61661890194	1196.31508992692
1368.26147247255	1196.81183600582
1375.9564029132	1197.30857677162
1383.70182218539	1197.80526160141
1391.49893825108	1198.30195774532
1399.34791871487	1198.79860115843
1407.2499461848	1199.29525580643
1415.20520050226	1199.79184651286
1423.21507021378	1200.28845619401
1431.27962336181	1200.78501103197
1439.40012871821	1201.2815609424
1447.57705695909	1201.77808294021
1455.81126178703	1202.27457182103
1464.10369882196	1202.7710396471
1472.45513254056	1203.26748162811
1480.86642193801	1203.76390120336
1489.33837718851	1204.2603005007
1497.87178564185	1204.75666162063
1506.46775275858	1205.25299859415
1515.12715982046	1205.74929881444
1523.85111977942	1206.24560250601
1532.64005367547	1206.74184684406
1541.49550294367	1207.23807794802
1550.41821044945	1207.73426331608
1559.40951443076	1208.23046281356
1568.46968560476	1208.72657751443
1577.60081030889	1209.22270804592
1586.80315210269	1209.71877485079
1596.07845647977	1210.2148389949
1605.42735352232	1210.71081332818
1614.85213174428	1211.20683162767
1624.35256652204	1211.70276558987
1633.93089239137	1212.19870545749
1643.58763442362	1212.69455669868
1653.32517314106	1213.19042793731
1663.14379014957	1213.68623340069
1673.04547248782	1214.18202381236
1683.03122763949	1214.67774432514
1693.10318757153	1215.17347361778
1703.26191833057	1215.6691310315
1713.5096517719	1216.16478108277
1723.84732294917	1216.66034340669
1734.2775654725	1217.15592660591
1744.80076663523	1217.65141430166
1755.41979978147	1218.14689757995
1766.1356349322	1218.64234781989
1776.94987359649	1219.13773309029
1787.8648526403	1219.63306289424
1798.88274241208	1220.12838535644
1810.00467995293	1220.62360739251
1821.23392241307	1221.11885902927
1832.57082946801	1221.61399439862
1844.01911923287	1222.10911520454
1855.58022806988	1222.604195186
1867.25622840033	1223.09923859381
1879.04913526576	1223.59414949596
1890.9633060309	1224.08911852336
1902.99857625648	1224.58394920197
1915.15957403119	1225.0787989603
1927.44714090572	1225.57352436828
1939.86571286597	1226.06826175266
1952.41638484289	1226.56287906616
1965.10363913517	1227.05749454313
1977.92901179893	1227.55198559946
1990.89726656197	1228.04650623991
2004.00921265026	1228.54089386807
2017.27000710412	1229.03526577059
2030.68176840705	1229.52952393
2044.24933439418	1230.02374040239
2057.97567511507	1230.51791076258
2071.86394239196	1231.01198389981
2085.91881396938	1231.5059232304
2100.14613874807	1231.99990866834
2114.54669095292	1232.49374776039
2129.12689750002	1232.98756160516
2143.88975627845	1233.48123681022
2158.84175076167	1233.97487841181
2173.98633729193	1234.46844811276
2189.32822946376	1234.96191698518
2204.87317516848	1235.45526735817
2220.62764309726	1235.94861436022
2236.59456843102	1236.44172621367
2252.78453078819	1236.9349028269
2269.19849253562	1237.42780654379
2285.84876357152	1237.9207869141
2302.73612208329	1238.41355544992
2319.87130527952	1238.90633447945
2337.25758206925	1239.39886411531
2354.90756098415	1239.89136630349
2372.82624348356	1240.38372596818
2391.02298480791	1240.87599325597
2409.50556872428	1241.36812862992
2428.28351545246	1241.86012230136
2447.36704219366	1242.35200537141
2466.76547971189	1242.8437502725
2486.48956767765	1243.33534669046
2506.55082879616	1243.82685894084
2526.95852212863	1244.31817266466
2547.72701714531	1244.80931312856
2568.87015106684	1245.30031266612
2590.40085696451	1245.7911520845
2612.33339411007	1246.28182149973
2634.68300222716	1246.77241909908
2657.46094608133	1247.26266790606
2680.69195085141	1247.75283184705
2704.38913070881	1248.24279364689
2728.5718124375	1248.732545186
2753.26053839405	1249.2220405218
2778.47909013537	1249.71136911551
2804.2476160803	1250.200432702
2830.59237755477	1250.68927449405
2857.5384808604	1251.17781125294
2885.11686067222	1251.66616106516
2913.3531582687	1252.15422676575
2942.27989787327	1252.64200267033
2971.93156874017	1253.12945349621
3002.34660840787	1253.61661179066
3033.56340327821	1254.10341024911
3065.62677169429	1254.58983309494
3098.58510237613	1255.07597757654
3132.48277460129	1255.56168352768
3167.37803783833	1256.04697703769
3203.33078028418	1256.53184484453
3240.40557020087	1257.01616355883
3278.68077085802	1257.50021898801
3318.21674184943	1257.98350482843
3359.12004374777	1258.46640496829
3401.47176498408	1258.94862829976
3445.38474106823	1259.43035623274
3490.96335085439	1259.91120626649
3538.35714191741	1260.39152411713
3587.69300745442	1260.87091101432
3639.15026301771	1261.34958428572
3692.90013947089	1261.82726116855
3749.16189464282	1262.30394536576
3808.17555479222	1262.7795701665
3870.21359796638	1263.25388615988
3935.61097872337	1263.72707152761
4004.71432503407	1264.1986824824
4077.97741373335	1264.66873879883
4155.90753677232	1265.1370493988
4239.11100096324	1265.60321791764
4328.35283708607	1266.06724142613
4424.51374341684	1266.52872114119
4528.70132688078	1266.98713017436
4642.3417472817	1267.44216181588
4767.21265448475	1267.89303028891
4905.69086200751	1268.3393378159
5060.8285293356	1268.77982586914
5236.92601527407	1269.21338753925
5440.00842718289	1269.63822038566
5679.02293649711	1270.05211264996
5967.7629657154	1270.45165121464
6329.10487227516	1270.83206597419
6804.03641671126	1271.18577042869
7304.03641671126	1271.44512537859
7804.03641671126	1271.62576152068
8304.03641671126	1271.75148945107
8804.03641671126	1271.83917225187
9304.03641671126	1271.90025456043
9804.03641671126	1271.94269401255
10304.0364167113	1271.97224211414
