# Supplementary material for: Discovering two general characteristic times of transient responses in solid oxide cells
Source: Nat Commun. 2024 May 30;15:4587. doi: 10.1038/s41467-024-48785-1 (PMC11137161; doi:10.1038/s41467-024-48785-1)
Supplement: Supplementary file 4 — Source Data [file 41467_2024_48785_MOESM4_ESM.zip › SourceData/Fig2g_S2.dat]

flowtime	ave_temperature
0	1029.3477691788
0.001	1029.3535912032
0.101	1029.38844096545
0.301	1029.41191072654
0.701	1029.43529159673
1.501	1029.46899100783
3.101	1029.53085474238
6.301	1029.6518827165
12.701	1029.89129130494
25.501	1030.36479080022
39.0174661225002	1030.8599538508
52.6659730587164	1031.35471289939
66.4590571266521	1031.84941585615
80.3998289347043	1032.34404141955
94.4920747041686	1032.83855346226
108.740710038428	1033.33298668273
123.149767576416	1033.82731123571
137.724256278998	1034.32156134214
152.468296366033	1034.81570374485
167.387110919054	1035.30977285173
182.485011538516	1035.80367856945
197.769202289623	1036.29756974377
213.242437482314	1036.79135615457
228.910378545398	1037.28506789292
244.777875411323	1037.77867654739
260.850825508047	1038.27219436392
277.134885707545	1038.76562511642
293.635739964881	1039.25896013366
310.359519172974	1039.75213823355
327.314628281105	1040.24528395413
344.505395505056	1040.73832939324
361.938641429408	1041.23126833414
379.621605737012	1041.72411394614
397.561262045299	1042.21684397277
415.765605924131	1042.70947566441
434.242230155055	1043.20191785033
453.002424003462	1043.69432178726
472.052019022314	1044.18660436682
491.400248160426	1044.67876644194
511.056604654644	1045.17080067235
531.031184168836	1045.66270901391
551.334333136516	1046.15441099182
571.980117776312	1046.64605256528
592.976899627448	1047.13755147017
614.336844364473	1047.62890248884
636.072773392277	1048.12010416678
658.198029649776	1048.6110693176
680.730436827134	1049.10195467325
703.681217233629	1049.59267207554
727.066140134039	1050.08321675334
750.901807629581	1050.57349063294
775.210327226191	1051.0636682915
800.005945510063	1051.55365222249
825.308423138454	1052.04342973888
851.139002636805	1052.53290889379
877.524780192483	1053.02225882536
904.484806383573	1053.51138539134
932.04415851622	1054.00017481839
960.23559133559	1054.4888136522
989.08248913526	1054.9771882794
1018.61606064039	1055.46519788757
1048.87526787854	1055.95301686435
1079.89005475824	1056.44053479439
1111.69891839766	1056.92765005593
1144.3491575932	1057.41452769637
1177.8793838447	1057.9010573511
1212.3379430363	1058.38712501061
1247.78419642271	1058.8729052079
1284.26803100971	1059.35818771426
1321.85833097574	1059.84313098182
1360.61574610452	1060.32762297467
1400.61373436414	1060.81152703733
1441.94215701754	1061.29501894037
1484.68167038634	1061.77786105854
1528.93993452587	1062.26022224271
1574.81661356673	1062.74185667372
1622.44264521458	1063.22292385398
1671.94303467859	1063.70316317205
1723.48023859978	1064.18262687112
1777.22486788063	1064.66135803387
1833.35723053744	1065.13907537046
1892.10782573457	1065.61579723323
1953.72718121138	1066.09155767129
2018.48597876074	1066.56603384621
2086.7283827158	1067.03920588354
2158.83999354315	1067.51095010576
2235.27082047904	1067.98121705744
2316.53404472475	1068.44960573757
2403.28167318506	1068.91599731228
2496.2803707187	1069.38014525289
2596.4625304929	1069.84174615731
2704.97850905806	1070.30041884057
2823.27197788316	1070.75559104539
2953.21560528236	1071.20688351833
3097.18389596584	1071.65354999864
3258.3424782937	1072.09451486018
3441.07649773355	1072.52851443113
3651.59974492961	1072.95407767336
3898.94632171283	1073.36882863511
4197.1331501031	1073.76943780713
4569.29985804983	1074.15132896387
5056.56783716795	1074.50718097618
5556.56783716795	1074.76504485333
6056.56783716795	1074.9471272046
6556.56783716795	1075.07567127991
7056.56783716795	1075.16647925679
7556.56783716795	1075.2306066486
8056.56783716795	1075.27592363992
8556.56783716795	1075.30799859403
9056.56783716795	1075.33063323154
9556.56783716795	1075.34654195917
10056.5678371679	1075.35780802065
