# Supplementary material for: Discovering two general characteristic times of transient responses in solid oxide cells
Source: Nat Commun. 2024 May 30;15:4587. doi: 10.1038/s41467-024-48785-1 (PMC11137161; doi:10.1038/s41467-024-48785-1)
Supplement: Supplementary file 4 — Source Data [file 41467_2024_48785_MOESM4_ESM.zip › SourceData/Fig2g_T1.dat]

flowtime	ave_temperature
0	981.074315369054
1e-07	981.074315339889
2e-07	981.074315261058
3e-07	981.074315118329
4e-07	981.074314902697
5e-07	981.074314608997
6e-07	981.074314234622
7e-07	981.074313778503
8e-07	981.074313240279
9e-07	981.07431261979
1e-06	981.074311916764
1.1e-06	981.074311130713
2.1e-06	981.074309197625
3.1e-06	981.074306633608
4.1e-06	981.074303617539
5.1e-06	981.07430024692
6.1e-06	981.074296587501
7.1e-06	981.074292688479
0.1000071	981.049673711588
0.2000071	981.039407341056
0.4000071	981.028510270461
0.8000071	981.01491077438
1.6000071	980.99298967717
3.06100797768375	980.955253002724
4.61065164061395	980.915818176211
6.18308866837485	980.876089168807
7.76656654832062	980.836253920455
9.35676110062187	980.79636317263
10.9513994831369	980.756439895436
12.5491487283562	980.716510140467
14.1497332880967	980.676567215293
15.7526176450312	980.636621740979
17.3576964341777	980.596672916943
18.964834737624	980.556725542445
20.5740918557162	980.516773962667
22.1853001043792	980.476825890843
23.7986029186556	980.43687756013
25.413992232405	980.396927201939
27.0313887007162	980.356977758411
28.6508318348885	980.317028678632
30.2723389379006	980.277081339516
31.8959832617143	980.237131411161
33.5216624924291	980.197180059315
35.1493210765968	980.157235659136
36.7792447785439	980.117283378982
38.411115133548	980.077336863168
40.0451699697815	980.037388093723
41.6813200740233	979.99743986068
43.3195901268523	979.957491798453
44.9599898620181	979.917544291302
46.6025448652879	979.877597766185
48.2472984190175	979.837646705687
49.8940665945283	979.797701615949
51.543098047807	979.757754088789
53.1942953045727	979.71780633918
54.8476519996699	979.677859493684
56.5032084184663	979.637913051292
58.1609841954257	979.597965089496
59.8209192370947	979.558019818913
61.4831282833889	979.518070946339
63.1474644118747	979.478126510519
64.8141152633296	979.438179020467
66.4829566984685	979.398234017932
68.1540954338931	979.358287142415
69.8274563002488	979.318341107265
71.5030775098272	979.27839578321
73.1809919813967	979.238449559025
74.8611649679008	979.198504251929
76.5436381403404	979.15856077244
78.2284916419024	979.118613020674
79.9155486491456	979.078666731566
81.6048738227953	979.0387238523
83.2966143463385	978.998778714957
84.9906780847487	978.958833550886
86.6870671134883	978.918890028645
88.385854454516	978.878943073506
90.0868973250998	978.839000762463
91.7903965888859	978.799055861147
93.496245326747	978.759111564316
95.2044726206026	978.719169319697
96.9151696629601	978.679221965451
98.6281209951057	978.639280521884
100.343583147171	978.599336308301
102.061440835336	978.559394213475
103.781788574958	978.519448690724
105.504482366712	978.479505365072
107.229620090891	978.439562737042
108.957235384801	978.399619761451
110.687316775578	978.359676804496
112.419868601696	978.319734012673
114.154901562828	978.279791347391
115.892424717363	978.239850284707
117.632511479797	978.19990642366
119.375043601127	978.159964074298
121.120090319971	978.120022136432
122.867673453717	978.080079573754
124.617769311088	978.040137969039
126.3704235238	978.000195813489
128.125615630834	977.960255717436
129.883439952186	977.920312357245
131.64375650734	977.880371001861
133.406657377654	977.840429804331
135.172153316412	977.800488582859
136.940247078345	977.76054772836
138.710958754074	977.720607026606
140.484299000186	977.680665633496
142.26024102934	977.640726071293
144.038870149006	977.600783026723
145.820035151431	977.560845939955
147.604005484397	977.520904394427
149.39058644585	977.480961265447
151.179710977791	977.441022759019
152.971589837534	977.401082459599
154.766146721587	977.361144250401
156.563479753026	977.321201620356
158.363394014441	977.281265386647
160.16618166326	977.24132404756
161.971616906553	977.201382270375
163.779683606734	977.161445334859
165.59060493754	977.121505966245
167.40427510016	977.08156614162
169.220677509674	977.041627253102
171.039858914027	977.001688184092
172.861815323363	976.961749508038
174.686568923754	976.921812474251
176.5141990743	976.88187288553
178.344593379316	976.84193240113
180.177714960404	976.801995144876
182.013716065839	976.762057151124
183.852567291178	976.722119460846
185.694287092753	976.682180972751
187.538843085605	976.64224557225
189.386382400226	976.602306110179
191.23672189993	976.562366232204
193.089846515481	976.52242993431
194.945926600625	976.482494504477
196.805007348273	976.442554772903
198.666893108163	976.402619164074
200.531780413236	976.362683243726
202.399659770156	976.322742181048
204.270295137768	976.282810290754
206.144120650789	976.242869240108
208.020711511195	976.202933327608
209.900313456927	976.16299887188
211.782999927343	976.123061196606
213.668624112429	976.083125377176
215.557278360418	976.043188795015
217.448931374836	976.003254352093
219.343689436698	975.963316401468
221.241390882899	975.923382935755
223.142253797993	975.883446325366
225.046133453331	975.843508689888
226.952985916917	975.803574564381
228.862983473406	975.763638665739
230.77604639601	975.723703809347
232.69222962214	975.683768731088
234.611527589949	975.643833712076
236.533948221573	975.60389878809
238.459501172915	975.563964086853
240.388202302785	975.524030156334
242.320094051114	975.484093900539
244.255069108681	975.444162385211
246.193362155792	975.404225299537
248.134708482646	975.364291693617
250.079282128702	975.324357186938
252.027044602602	975.284424567715
253.978093148432	975.244490301401
255.932352861528	975.204555686826
257.889812042962	975.164624871033
259.850662246239	975.124688524493
261.814637486268	975.084756501945
263.781955586105	975.044822981534
265.752548457865	975.004890764322
267.726485943924	974.964956482938
269.703671559479	974.925024249265
271.684212148085	974.885092796298
273.668152201217	974.845157875137
275.655324910819	974.805226052005
277.645890006691	974.765293852028
279.639834465525	974.72536178845
281.637170858525	974.685428152334
283.637826235917	974.645497826285
285.64197200974	974.605565596282
287.649518718755	974.565633641836
289.660486014325	974.525704135939
291.675003244662	974.485769628198
293.692823855249	974.445839260071
295.714162826327	974.405907631505
297.73896237591	974.365976646512
299.767261119136	974.326045972793
301.799080944671	974.286114533811
303.834388970193	974.246184194983
305.873247339414	974.206253141395
307.915625687623	974.166323654313
309.961610339214	974.126396173883
312.011310860599	974.086460623893
314.064318853669	974.046532696384
316.121032130215	974.006600403979
318.181232417551	973.966671594647
320.245105459176	973.926744835075
322.31276388898	973.886814899795
324.384050169	973.84688069579
326.458748843017	973.806953519771
328.537231113201	973.767024225016
330.619393434348	973.72709519926
332.705256402358	973.687167845779
334.794914049608	973.647236651779
336.888172194501	973.607308190622
338.985180335973	973.567381466412
341.086036607157	973.527456753632
343.190854247242	973.487521016731
345.299058442914	973.447595336112
347.411186426777	973.407666915887
349.52710044781	973.367738387232
351.646801534314	973.327810933629
353.770353588052	973.287883659625
355.89777318296	973.247955597814
358.029025354586	973.208028321239
360.164158973974	973.168101985273
362.30323148566	973.128177938111
364.44637322033	973.088245296716
366.59312956312	973.048319314976
368.743865250572	973.008393191544
370.898580076158	972.968466291753
373.057239429183	972.928539912208
375.219878702074	972.888614573257
377.38656172227	972.848686927959
379.557170732851	972.808761629525
381.731840593987	972.768836540514
383.910590323055	972.728909046244
386.093296144935	972.688984355501
388.280118723802	972.649058267645
390.47098918142	972.609133051804
392.665962934222	972.569208774278
394.865099353754	972.529282670472
397.068305623796	972.489357966228
399.275666586746	972.449434172626
401.487240511815	972.409508087742
403.702908336679	972.36958431522
405.922806151688	972.329664929076
408.147186610294	972.28973354061
410.375388623256	972.249812358672
412.607989345455	972.209886932369
414.844759736783	972.169964084303
417.08585222952	972.130039908898
419.331200617485	972.090118057505
421.580943961728	972.050197589271
423.835169082577	972.010269531117
426.09345540277	971.970350862736
428.356342428877	971.930421807828
430.623249616106	971.890500775787
432.89464044181	971.850578614307
435.170459473413	971.810657950096
437.450800904403	971.770735478869
439.735570182678	971.73081153078
442.024691506769	971.690888946433
444.318251319275	971.650967819049
446.616342047369	971.611046194138
448.918943972885	971.571125401087
451.226114061655	971.531203425107
453.537792860121	971.491283206133
455.854091155033	971.451364649487
458.175114772763	971.411439816279
460.500507867697	971.371518320591
462.830473221814	971.33159859023
465.165123152456	971.291678660974
467.504455447819	971.251757689519
469.848418294901	971.211841446257
472.197298997908	971.171916343495
474.550585816831	971.13199743382
476.908652517273	971.092080524502
479.271627186917	971.052158550121
481.639219876071	971.01223873403
484.011567662051	970.972320327626
486.388764055522	970.932403331925
488.770903201863	970.892481902223
491.15773017357	970.852564209385
493.549478140743	970.812645798307
495.946114142852	970.772727118551
498.347631975033	970.732809800286
500.754123697597	970.692891079148
503.165514830605	970.652975689265
505.582017031445	970.613054327428
508.003278806403	970.573137899762
510.429609480369	970.533220580226
512.860965343225	970.493303838891
515.297392084136	970.453388169613
517.738965791847	970.413468613033
520.185459305831	970.37355332402
522.63714441293	970.333636180844
525.093918023806	970.293720155769
527.555859672419	970.253806034015
530.023097843191	970.213887099102
532.495346029303	970.173972069986
534.972856589867	970.134056726567
537.455621191637	970.094143321681
539.943771862025	970.054231254597
542.43740402714	970.01430969449
544.935935260234	969.97439502159
547.439807156035	969.93448244326
549.949162814826	969.894566273086
552.463788025451	969.854653052907
554.983880058614	969.814738184506
557.509346525443	969.774825900054
560.040362772809	969.734911415968
562.576801172407	969.695002793434
565.119046849809	969.655083387917
567.666424556878	969.615169893753
570.219322836414	969.575263901944
572.778234736112	969.535341835647
575.342141437032	969.495438278328
577.912244376225	969.455516288045
580.487368891465	969.415614092004
583.068804828373	969.375697776495
585.655652391478	969.335781298977
588.247912022431	969.295877814228
590.84644115981	969.255957631697
593.450165331355	969.216056777606
596.060358796817	969.176140016946
598.675994977563	969.136230633385
601.297569576374	969.096314386569
603.924644193099	969.056411615323
606.558119628269	969.016493033593
609.196965698767	968.976591200156
611.842303428317	968.936671826704
614.492983453764	968.89677221933
617.150332491334	968.856852453419
619.813021897656	968.816950686567
622.482265807863	968.77704147737
625.157581831928	968.737127919824
627.838691240899	968.697219299817
630.525938978805	968.657311493919
633.21939421133	968.617402461699
635.918988333866	968.577494739769
638.624824143248	968.537587565651
641.336953325464	968.49768189654
644.055493059241	968.457779411141
646.780676103676	968.417860861482
649.511419082019	968.377964865808
652.249280358994	968.338048576673
654.992882786784	968.298152127899
657.74360576524	968.258240905062
660.500446976045	968.218329040246
663.26337514584	968.178426100652
666.03302323522	968.138520629823
668.809231628218	968.09861685557
671.592134070759	968.058707737767
674.381373408974	968.018812197467
677.17791553555	967.978898193567
679.980482312298	967.938995889532
682.789910040775	967.899090438207
685.605993786882	967.859194318993
688.429409669966	967.819287533544
691.25942009398	967.779379191432
694.095929442783	967.739481096693
696.939683263094	967.699571172449
699.789854675545	967.6596761183
702.647523120984	967.619764561366
705.511523408769	967.57987118477
708.383177891257	967.53996037288
711.261248913987	967.500059183214
714.146446554546	967.460165822117
717.039356245808	967.420253267797
719.938603386183	967.380362765889
722.84580840707	967.34045009206
725.759373502376	967.300553610425
728.680497623096	967.260660541484
731.609451353848	967.220748265524
734.544841991191	967.180860286617
737.488475921377	967.140952217671
740.438890048194	967.101052567674
743.396723850365	967.061161335754
746.362622348746	967.02125084667
749.335171972998	966.981363641122
752.316127027483	966.941460475156
755.304315618638	966.901564155
758.30026908122	966.861665200401
761.303809365463	966.821767596832
764.31505760914	966.781869641966
767.334006994012	966.741973636571
770.360825130542	966.702075765228
773.395390563213	966.662180353685
776.437910721721	966.622281761358
779.48816324453	966.582380277675
782.545945910987	966.542492427895
785.612325455433	966.502594866739
788.686577625185	966.46269907908
791.768859544788	966.422804223377
794.85926435536	966.382909382091
797.957814558078	966.343014736369
801.064546821061	966.303121695159
804.17960805472	966.26322569666
807.302789043628	966.223332815705
810.434355714546	966.183438756899
813.574237851431	966.143545685541
816.72253545304	966.103652844871
819.879289323248	966.063760730014
823.044579788736	966.023869367385
826.218489766584	965.983975635082
829.400853623004	965.944083775814
832.591843798815	965.904192707773
835.791547119249	965.864303622496
839.000146846837	965.824401878521
842.216646577146	965.784523207116
845.442931890713	965.744620874235
848.677113176979	965.704743583295
851.921246184561	965.664850295542
855.17405657752	965.624960492072
858.435852306212	965.585071424456
861.706718514126	965.545183605637
864.986783125727	965.505292093666
868.275767424835	965.465406787518
871.574208791045	965.425518416661
874.881880402758	965.38562101841
878.198057161671	965.345746911784
881.524703569852	965.30585757694
884.860578575809	965.2659598214
888.205001254876	965.226088406526
891.560209312473	965.186198213285
894.924652825638	965.146302269858
898.297870353834	965.106430453655
901.681932153752	965.066546098549
905.075805509857	965.026654072747
908.478864147742	964.986773842851
911.892142291951	964.946889349815
915.315304833773	964.906995058721
918.747536744168	964.867115725977
922.190153053146	964.827243151481
925.643771184426	964.787347177956
929.10639343131	964.747478511793
932.580421707079	964.707592625296
936.064388651958	964.667710740678
939.558673135859	964.627820518076
943.062572680009	964.58794989469
946.577841722734	964.548069512427
950.103653818796	964.508187980715
953.639938756334	964.468309360121
957.186986526366	964.428428134595
960.744597423553	964.388540841996
964.312259682149	964.348673469986
967.891790298905	964.308792773424
971.482028449966	964.268915100837
975.083279206473	964.229037808766
978.695610838922	964.189147288117
982.317855256863	964.149283617796
985.952487017912	964.109408711917
989.598520512131	964.069529806402
993.255624713374	964.029654068907
996.924124686242	963.989778672408
1000.60408736097	963.949905963319
1004.29579731154	963.910028615679
1007.99886120496	963.870155775741
1011.71373398949	963.830281881191
1015.44035477373	963.790408425579
1019.17880184201	963.750535124071
1022.929127163	963.710664088278
1026.69158228255	963.670789897753
1030.46590771687	963.630913379945
1034.25191944649	963.591048479923
1038.05076150301	963.551179587781
1041.86209538705	963.511301204515
1045.68505176208	963.471437185059
1049.52104793024	963.43156824905
1053.36965376574	963.391695955168
1057.23058544188	963.351826517313
1061.10415991498	963.311955397397
1064.99025455602	963.272092544204
1068.8897184244	963.232225262828
1072.8021629799	963.192356514353
1076.72748684197	963.152488391087
1080.66579417718	963.112623788449
1084.61747697569	963.072756237728
1088.58228740532	963.032888132474
1092.56021364403	962.993027243035
1096.55202162548	962.953163368241
1100.55745996553	962.913298722077
1104.57649733611	962.873433751044
1108.60914699386	962.83357288752
1112.65587206521	962.793708974272
1116.71641093639	962.753845891546
1120.79089567827	962.713984448916
1124.87954243402	962.674119884916
1128.98207904607	962.634266381451
1133.09969525427	962.594401686475
1137.23128631019	962.554544418738
1141.37767224441	962.514685795234
1145.53876446397	962.474826604491
1149.71455562379	962.434966177173
1153.90496761097	962.39510878425
1158.11037168222	962.355252348112
1162.33092287644	962.315398034654
1166.5669013657	962.275532833099
1170.81720217437	962.235689171257
1175.08417959107	962.195829116728
1179.3661373326	962.155970163512
1183.66324641973	962.116117350115
1187.97622492705	962.076266020944
1192.30529276119	962.036411518241
1196.65016389363	961.996559124875
1201.01112686729	961.956705342729
1205.38808869057	961.916855848955
1209.78158086327	961.877006100207
1214.19163754358	961.837151963051
1218.61783372866	961.797304569658
1223.06098046114	961.757448986983
1227.52022594462	961.71760575254
1231.99701571177	961.677762686462
1236.49143795885	961.637907336266
1241.00217117447	961.598067955783
1245.53108946467	961.558215568558
1250.07678187207	961.518368674039
1254.6399393863	961.4785239666
1259.22088062973	961.438679218894
1263.81967027758	961.398837042119
1268.43667580728	961.358991110965
1273.07153255641	961.319148614166
1277.72471064567	961.279306333425
1282.39630783827	961.239472434449
1287.0873841169	961.199623993073
1291.79630133592	961.159789081169
1296.52473279478	961.119941539357
1301.27125428224	961.080106992734
1306.03748960067	961.040264801417
1310.82260222696	961.000431832924
1315.62777931828	960.960591988794
1320.45227222507	960.920753136071
1325.29627911903	960.880917803697
1330.16030876642	960.841082587347
1335.04445814267	960.801262508996
1339.95067550741	960.761413760717
1344.87551363487	960.72158795538
1349.82189173494	960.681752146082
1354.78865623978	960.641917776306
1359.77607121724	960.602092501615
1364.78536649786	960.562259408936
1369.81565070947	960.522423383871
1374.86663973591	960.482599663266
1379.9399859211	960.442773348361
1385.0354562692	960.402955175127
1390.154194141	960.363112444798
1395.2931354524	960.32330305328
1400.45668170431	960.28345778033
1405.64027734902	960.243641236244
1410.84775561088	960.203817887425
1416.07833243383	960.163989425986
1421.33143586213	960.124188193262
1426.61077302607	960.084356624203
1431.91243279457	960.044524558875
1437.23644333086	960.004708783902
1442.58508660925	959.964890204311
1447.95809822435	959.925071960021
1453.35563460303	959.885258770676
1458.77849630243	959.845432509091
1464.22501349848	959.805627456846
1469.69820447591	959.765826668743
1475.1987895859	959.726007487285
1480.72435162901	959.686170025743
1486.27245614105	959.646376929066
1491.84940692699	959.606575936672
1497.45424242298	959.56676221005
1503.08529982009	959.526952142168
1508.74322168807	959.487120663105
1514.42507934651	959.447341170047
1520.13843256008	959.407512764544
1525.87639875464	959.367730067736
1531.64570690576	959.327895271525
1537.43893969888	959.288121996787
1543.26519632802	959.248311402441
1549.11917110752	959.208509323799
1555.00225438641	959.168687174117
1560.91161006891	959.128912896254
1566.85450150112	959.089112421768
1572.82718440549	959.049295187763
1578.82728042325	959.009494140257
1584.85736778186	958.969727829113
1590.9228910867	958.929922312832
1597.01804825416	958.890135293932
1603.14583192851	958.850337834277
1609.30480037196	958.810546196099
1615.49601785337	958.770759980233
1621.7205013867	958.730936159269
1627.97251947452	958.691179867765
1634.26286273865	958.651389913066
1640.58641026667	958.611603908162
1646.94396872016	958.571826710174
1653.3371362932	958.532032650563
1659.76338811671	958.492257750177
1666.22600717228	958.452464229867
1672.72215778484	958.412695879499
1679.25614725959	958.372904110744
1685.82432769598	958.333137157647
1692.43099853066	958.293353317915
1699.07356442933	958.253574222933
1705.75301705861	958.213804459356
1712.47113735086	958.174030596208
1719.22745260335	958.134245781021
1726.02030903871	958.094493237666
1732.8554496796	958.054726211081
1739.73063263345	958.014924975166
1746.64014706761	957.975182540309
1753.59444048928	957.935405205245
1760.58766068302	957.895656546048
1767.62509970156	957.855897851793
1774.70524940332	957.816135293495
1781.82767654343	957.776363738994
1788.99101293559	957.736606983345
1796.19817554299	957.696850185445
1803.44942476114	957.657105640188
1810.74727961285	957.617353198802
1818.09058045686	957.577590725339
1825.4777456701	957.537853858281
1832.91382652681	957.498095691208
1840.39513648101	957.458342331389
1847.92286083185	957.418590280163
1855.4975367993	957.378859145807
1863.12347028088	957.339119406404
1870.79934548741	957.299364203878
1878.52248387334	957.259620105953
1886.29534796758	957.219896434803
1894.12228099271	957.180144061295
1901.99796785553	957.140424962739
1909.92935192034	957.100722139786
1917.92010202153	957.060960547966
1925.95876144825	957.021219399934
1934.04977844154	956.981494512618
1942.19682777685	956.941768725238
1950.4001115829	956.902056119395
1958.66276007439	956.862328090683
1966.98197140468	956.822638301289
1975.366204045	956.782921646001
1983.81024932929	956.743204424995
1992.31441277749	956.703489780626
2000.87967822818	956.66377816328
2009.5071421436	956.624075315268
2018.19917557485	956.584329218082
2026.9467317614	956.544660156747
2035.76726392328	956.504943976113
2044.65082723991	956.465245008491
2053.60175184679	956.42555265296
2062.62205088779	956.385850169722
2071.70994257608	956.346160209943
2080.86882328105	956.306467311528
2090.09856397119	956.266770340544
2099.3987584351	956.227076328499
2108.77064274677	956.187398931895
2118.2187250684	956.147722798205
2127.74392797416	956.108033976113
2137.34381059995	956.068356593392
2147.0217480233	956.028689906454
2156.78100593083	955.989015643585
2166.62038808242	955.949346316495
2176.54178628199	955.909678129945
2186.54617243187	955.870032927733
2196.64008953554	955.830340688486
2206.81226883606	955.790684453658
2217.07262502422	955.751050747331
2227.42780556394	955.711419954854
2237.87945540242	955.671729792427
2248.41269129022	955.632085414504
2259.0404116939	955.592441973616
2269.76371741042	955.552811342381
2280.58696532423	955.513161857474
2291.50589198228	955.47358213779
2302.54076160013	955.433946170872
2313.67697739852	955.394281798163
2324.90742057199	955.354680989558
2336.25106951184	955.315069281833
2347.7059122336	955.27545889665
2359.27342473344	955.235844829142
2370.95362910865	955.196227385656
2382.7466179457	955.15662269763
2394.65731543314	955.117029507686
2406.69039003007	955.077422332577
2418.8428063194	955.037829091942
2431.12006746761	954.998257950914
2443.53038332633	954.95865220238
2456.0642334143	954.91907178417
2468.73094906823	954.879495343298
2481.53322524629	954.839932483408
2494.47695450884	954.800373354845
2507.56493416582	954.760818870864
2520.80032566894	954.721239731165
2534.17645105936	954.681686957261
2547.70381864497	954.642150291123
2561.38971229943	954.602646094451
2575.24737095047	954.563080589311
2589.25720590872	954.523582357134
2603.44501345017	954.484028574149
2617.79287379734	954.444478525401
2632.30396278119	954.405004289127
2647.00832487613	954.365499008248
2661.89682524856	954.326002318972
2676.97504848003	954.286513247408
2692.24835804934	954.246964321
2707.69586192718	954.207498358968
2723.35239281106	954.168040587647
2739.22407325489	954.12856673742
2755.3073052384	954.089111833722
2771.61273472986	954.049654092735
2788.14224248304	954.010190391099
2804.89637716208	953.970759471394
2821.89230997798	953.931311451381
2839.1260562156	953.891895881636
2856.61533064896	953.852535407153
2874.38876698434	953.81306374001
2892.40009738176	953.773721272269
2910.71244978815	953.734266753781
2929.27797579786	953.694967773797
2948.17467342306	953.655530938527
2967.34121411306	953.616217110676
2986.84227929756	953.576840452577
3006.65204639334	953.537504170741
3026.79605852391	953.498182946942
3047.28779905628	953.458894753147
3068.15079630467	953.41955902983
3089.36610955165	953.380284655606
3110.97338921559	953.340975153215
3132.96020965588	953.30168590197
3155.34477081897	953.262437147265
3178.1577816901	953.223206611696
3201.41824067873	953.184025435297
3225.16480201664	953.144808183648
3249.38532282758	953.105577910126
3274.08106184012	953.06643028649
3299.31450659991	953.02721022082
3325.04973898981	952.988121026169
3351.38461670515	952.948965389862
3378.28738169934	952.909859257291
3405.80507060722	952.870752466294
3433.95126467172	952.831662287315
3462.75255336277	952.792635852117
3492.27232153984	952.753595288313
3522.51754256171	952.714601849332
3553.54349501801	952.675691778098
3585.43852577596	952.636657859523
3618.12294374587	952.597743261335
3651.71898531462	952.558932967701
3686.34488697287	952.520048116705
3721.96379145621	952.481153576542
3758.59504769295	952.442435349618
3796.43897990244	952.403650952676
3835.46903195366	952.364912281166
3875.76989165666	952.326276103468
3917.49332680149	952.287616937651
3960.66386727459	952.249045309809
4005.43307507802	952.210466071701
4051.85099534424	952.171997104365
4100.11630030812	952.133581275043
4150.37193325644	952.095202237454
4202.75013345816	952.056882053676
4257.42439040362	952.018666363662
4309.75890580276	951.983611083858
4369.47544784496	951.945941234263
4432.88590438842	951.90757885608
4499.00320244302	951.869646398971
4568.72426036637	951.831934853643
4642.67620405844	951.794288708846
4721.25203160475	951.756815135582
4805.12533704681	951.719382014261
4894.75001965616	951.682232980508
4991.25284256554	951.645252234924
5095.63451635499	951.608521692616
5209.3073854025	951.572019112621
5333.87156157872	951.535800070728
5471.43914571812	951.499969378046
5625.0142458733	951.464594637036
5798.6693073222	951.429710942932
5997.79388829815	951.395537677847
6230.87028843063	951.362061385163
6509.367500267	951.329681654375
6853.40637583471	951.298708724804
7297.7153778685	951.269541313435
7797.7153778685	951.246443132553
8297.7153778685	951.230214031379
8797.7153778685	951.218881311274
9297.7153778685	951.210881652384
9797.7153778685	951.205318046119
10297.7153778685	951.201424156532
10797.7153778685	951.198686364616
11297.7153778685	951.196760289251
11797.7153778685	951.195429963827
12297.7153778685	951.19453887139
12797.7153778685	951.193749591406
13297.7153778685	951.193065213958
13797.7153778685	951.192489668969
14297.7153778685	951.192025697479
14797.7153778685	951.191675278995
15297.7153778685	951.191788172493
15797.7153778685	951.192124173783
16297.7153778685	951.192571310171
16797.7153778685	951.193127627371
17297.7153778685	951.193790388215
17797.7153778685	951.194556569904
18297.7153778685	951.195422854743
18797.7153778685	951.196385555852
19297.7153778685	951.197440379886
19797.7153778685	951.198597695369
20297.7153778685	951.19983689603
