# Supplementary material for: Discovering two general characteristic times of transient responses in solid oxide cells
Source: Nat Commun. 2024 May 30;15:4587. doi: 10.1038/s41467-024-48785-1 (PMC11137161; doi:10.1038/s41467-024-48785-1)
Supplement: Supplementary file 4 — Source Data [file 41467_2024_48785_MOESM4_ESM.zip › SourceData/Fig2g_T2.dat]

flowtime	ave_temperature
0	1077.63948349362
0.001	1077.63734896051
0.011	1077.6305835483
0.021	1077.62646881784
0.031	1077.62341579641
0.041	1077.62094509545
0.051	1077.61884785969
0.061	1077.61701331339
0.071	1077.61537490573
0.081	1077.61388986566
0.091	1077.61252868522
0.101	1077.61127014466
0.121	1077.60906182078
0.161	1077.60546115693
0.241	1077.60010813414
0.401	1077.59271558881
0.721	1077.58213986206
1.361	1077.56449357347
2.641	1077.53126800109
5.201	1077.46624950572
10.321	1077.33773533903
20.561	1077.08320129596
41.041	1076.5820444717
73.7333914264001	1075.80128172629
107.231290908649	1075.01980193477
141.523048779266	1074.24041697741
176.721833896479	1073.46159613732
212.87780675107	1072.68344984247
250.049191291845	1071.906075041
288.302430783927	1071.1293527631
327.702083822442	1070.35338414037
368.321920887227	1069.57815129682
410.239476824355	1068.80371750155
453.540842644672	1068.03008979416
498.318309354893	1067.2573412485
544.674875769635	1066.48557785891
592.727490708648	1065.71481876415
642.603110577891	1064.94497655843
694.432551806108	1064.17637909857
748.379579281413	1063.40901898361
804.621253220746	1062.64300139043
863.357937602002	1061.87837664132
924.812058905224	1061.1152200855
989.233036318052	1060.35383905454
1056.92158372747	1059.59431506467
1128.21733231408	1058.83681544812
1203.51320169527	1058.08155383242
1283.26925846969	1057.32887247941
1368.03931094833	1056.57886631791
1458.45994674738	1055.83193383851
1555.30471102408	1055.08850952568
1659.51949212438	1054.34916306028
1772.28369488993	1053.61427775233
1895.03938241217	1052.88462307798
2029.62981462077	1052.1611357318
2178.45388605558	1051.444814125
2344.66308782164	1050.73716868529
2532.56417143541	1050.04005418176
2748.19710872891	1049.35584102538
3000.32077378267	1048.68798149159
3302.32875104531	1048.04133655074
3675.95937387643	1047.42255939133
4159.01608685706	1046.84243026452
4659.01608685706	1046.41122134699
5159.01608685706	1046.10149679219
5659.01608685706	1045.87896881647
6159.01608685706	1045.71917832655
6659.01608685706	1045.60435702688
7159.01608685706	1045.52185668565
7659.01608685706	1045.46255117754
8159.01608685706	1045.42000943969
8659.01608685706	1045.38947619081
9159.01608685706	1045.36750358793
9659.01608685706	1045.35167489058
10159.0160868571	1045.34033284682
10659.0160868571	1045.33222998663
11159.0160868571	1045.32639780719
11659.0160868571	1045.32227571113
12159.0160868571	1045.31928702398
12659.0160868571	1045.31706320937
13159.0160868571	1045.31545656086
13659.0160868571	1045.31436171266
14159.0160868571	1045.31337908938
14659.0160868571	1045.3125120366
15159.0160868571	1045.3117651842
15659.0160868571	1045.31114170626
16159.0160868571	1045.31128803683
16659.0160868571	1045.31169914303
17159.0160868571	1045.31223155027
17659.0160868571	1045.31288322766
18159.0160868571	1045.31365132724
18659.0160868571	1045.31453280871
19159.0160868571	1045.31552425157
19659.0160868571	1045.31662174281
20159.0160868571	1045.31782082139
