# Supplementary material for: Discovering two general characteristic times of transient responses in solid oxide cells
Source: Nat Commun. 2024 May 30;15:4587. doi: 10.1038/s41467-024-48785-1 (PMC11137161; doi:10.1038/s41467-024-48785-1)
Supplement: Supplementary file 4 — Source Data [file 41467_2024_48785_MOESM4_ESM.zip › SourceData/Fig2g_V1.dat]

flowtime	ave_temperature
0	1052.98173708971
0.001	1052.97960229826
0.011	1052.9728354179
0.021	1052.9687194095
0.031	1052.965665325
0.041	1052.96319375228
0.051	1052.96109580751
0.061	1052.9592606608
0.071	1052.95762173835
0.081	1052.95613624646
0.091	1052.95477466516
0.101	1052.95351575509
0.121	1052.95130676981
0.161	1052.94770509988
0.241	1052.94235099981
0.401	1052.93495902561
0.721	1052.92439082575
1.361	1052.90676982078
2.641	1052.87363329928
5.201	1052.80891682272
10.321	1052.68152390045
20.561	1052.43129956991
41.041	1051.94690693455
74.8648281290135	1051.18929553926
110.581103278824	1050.43378465146
148.400559576399	1049.68311951761
188.705557812791	1048.93623234643
231.87672311308	1048.19344425009
278.373055725944	1047.4551570146
328.755960326499	1046.72190110359
383.724916440755	1045.99449349958
444.179538766028	1045.27372862362
511.280038792222	1044.56080774234
586.576450365434	1043.85732322161
672.203226150098	1043.16528448592
771.188147974342	1042.48743140128
888.009795116908	1041.82784471613
1029.70048100228	1041.19190740017
1207.94527362479	1040.58803279525
1444.08004507279	1040.02853218795
1781.71642615651	1039.53302894101
2281.71642615651	1039.14894142221
2781.71642615651	1038.94792590469
3281.71642615651	1038.84266922054
3781.71642615651	1038.78751172596
4281.71642615651	1038.75869488804
4781.71642615651	1038.74357150825
5281.71642615651	1038.73566344833
5781.71642615651	1038.73155147313
6281.71642615651	1038.72934238962
6781.71642615651	1038.72827958865
7281.71642615651	1038.72769985484
7781.71642615651	1038.72735723879
8281.71642615651	1038.72713214985
8781.71642615651	1038.72702640249
9281.71642615651	1038.72704120158
9781.71642615651	1038.72717623037
10281.7164261565	1038.72742996063
