# Supplementary material for: Discovering two general characteristic times of transient responses in solid oxide cells
Source: Nat Commun. 2024 May 30;15:4587. doi: 10.1038/s41467-024-48785-1 (PMC11137161; doi:10.1038/s41467-024-48785-1)
Supplement: Supplementary file 4 — Source Data [file 41467_2024_48785_MOESM4_ESM.zip › SourceData/Fig2g_VXS.dat]

flowtime	ave_temperature
0	1202.2215602929
0.001	1202.1839913274
0.011	1202.06544459945
0.021	1201.99350574975
0.031	1201.94018540158
0.041	1201.89705874701
0.051	1201.86046401109
0.061	1201.82846781341
0.071	1201.79991504618
0.081	1201.77405421655
0.091	1201.75036900635
0.101	1201.72849034102
0.121	1201.69017142082
0.161	1201.62794691649
0.241	1201.53590612394
0.401	1201.40906079708
0.721	1201.22673866702
1.361	1200.92015558293
2.641	1200.34204638815
4.41346332850289	1199.55887476267
6.22458755411328	1198.76861887093
8.05827495027159	1197.97621919777
9.9096060008393	1197.1828209141
11.7763102693929	1196.38905371025
13.6575969095753	1195.59508201003
15.5530704660714	1194.80111513855
17.4628384494029	1194.00715418426
19.3870176515676	1193.21325192974
21.3258569114497	1192.41943810495
23.2796835913387	1191.62570609181
25.2488150906292	1190.83205455108
27.2335714079027	1190.03850025445
29.234320642588	1189.24504266001
31.251436487014	1188.45168284333
33.2853025016306	1187.65842555368
35.336321845709	1186.86526790492
37.4048980956393	1186.07221436733
39.4914544791723	1185.27926833989
41.5964316648961	1184.48642791397
43.7202741809568	1183.69369945444
45.8634527929023	1182.90108199653
48.0264454723084	1182.10858155529
50.2097567153877	1181.31620432623
52.4139190826096	1180.52393004276
54.6394199588284	1179.73178088507
56.8868198986604	1178.93975878283
59.1566974423007	1178.14786038872
61.4496345650843	1177.3560851871
63.7662250071783	1176.56443549883
66.107082977454	1175.77292648343
68.4728820130586	1174.98154051032
70.8642587894138	1174.19030157048
73.2819379792481	1173.39918828818
75.7265963603675	1172.60823060546
78.199020220417	1171.8173957431
80.699912558782	1171.02673544586
83.2301585153165	1170.23618926088
85.7904715860555	1169.44583526397
88.3818377991126	1168.65559524997
91.0050116510838	1167.86554392902
93.6610166797255	1167.07561868776
96.3506925267826	1166.28590620762
99.0751985468405	1165.4963099927
101.83539190784	1164.70692916378
104.632501811534	1163.91768650161
107.467517850461	1163.12865152385
110.341709015867	1162.3397703194
113.256184175649	1161.55111236186
116.212343459473	1160.76261087419
119.211377676309	1159.97433744026
122.254787905098	1159.18623476563
125.3438995716	1158.39837119113
128.480349497794	1157.61069099549
131.665604121953	1156.82325165906
134.901411479179	1156.03601895685
138.189436289961	1155.24903363043
141.53157056432	1154.46227941065
144.929702052845	1153.67576963721
148.385842375324	1152.88949824098
151.902047004565	1152.10350491982
155.480624687129	1151.31776353137
159.123849232857	1150.53233586933
162.834369010362	1149.74716996928
166.61468656009	1148.96230332796
170.46758298908	1148.17773822177
174.395960459157	1147.39349152044
178.402923357177	1146.6095666453
182.491721346237	1145.8259883967
186.665870834306	1145.04276401959
190.92907849716	1144.25990813513
195.285293473604	1143.47743516915
199.738722737257	1142.69534241798
204.293748954477	1141.91368780755
208.955300922324	1141.13246951701
213.72853374059	1140.351721511
218.619066460183	1139.57144581667
223.632814195836	1138.79166204113
228.776123722126	1138.0123945858
234.055838478346	1137.23367931975
239.479419139592	1136.45551050314
245.054698313518	1135.6779592348
250.790470636053	1134.90103330548
256.696105576252	1134.12478409167
262.781934117747	1133.34925556306
269.059282110687	1132.5744719976
275.54040219964	1131.80048136749
282.238764116534	1131.02734518898
289.169300554075	1130.2551089048
296.348414962934	1129.48383357289
303.794288526143	1128.71359226017
311.527200411532	1127.94446598053
319.569858744912	1127.17650041723
327.947313446504	1126.40983503014
336.688299554539	1125.64454431927
345.82497478971	1124.88075184889
355.39398488232	1124.11862855322
365.437735998841	1123.35825453935
376.004034039763	1122.59982125327
387.14851090916	1121.84350907631
398.935769527569	1121.08959024267
411.442460677503	1120.33832133396
424.759302185146	1119.58996239472
438.993909661365	1118.84490004008
454.276857283435	1118.10357447925
470.768061686176	1117.36653425781
488.666512629921	1116.63431845247
508.220286865191	1115.90785497898
529.75162736861	1115.18802480045
553.679015693059	1114.47608532831
580.563798030902	1113.77369247698
611.182074044992	1113.08292325163
646.639079781346	1112.40677000713
688.58707843496	1111.7491477596
739.612791703554	1111.115825312
804.062141445353	1110.515421732
889.929802306713	1109.96091166165
1013.80219566408	1109.47292938473
1216.86238695739	1109.08232523379
1622.98276954401	1108.82983108412
2122.98276954401	1108.74279086818
2622.98276954401	1108.71845392125
3122.98276954401	1108.71157406688
3622.98276954401	1108.70945688839
4122.98276954401	1108.70882831319
4622.98276954401	1108.70863996749
5122.98276954401	1108.70859301131
5622.98276954401	1108.70868801594
6122.98276954401	1108.70892148023
6622.98276954401	1108.70928540205
7122.98276954401	1108.70976794661
7622.98276954401	1108.71035213592
8122.98276954401	1108.71102132875
8622.98276954401	1108.71175504046
9122.98276954401	1108.71253143796
9622.98276954401	1108.71332617715
10122.982769544	1108.71411554083
