# Supplementary material for: Discovering two general characteristic times of transient responses in solid oxide cells
Source: Nat Commun. 2024 May 30;15:4587. doi: 10.1038/s41467-024-48785-1 (PMC11137161; doi:10.1038/s41467-024-48785-1)
Supplement: Supplementary file 4 — Source Data [file 41467_2024_48785_MOESM4_ESM.zip › SourceData/Fig2g_cp1.dat]

flowtime	ave_temperature
0	1029.34770765674
0.001	1029.34556637205
0.011	1029.33859397074
0.021	1029.33426881006
0.031	1029.33102144021
0.041	1029.32837346534
0.051	1029.32611382405
0.061	1029.32412890464
0.071	1029.32234936375
0.081	1029.3207298939
0.091	1029.31923899927
0.101	1029.31785388751
0.121	1029.31539733214
0.161	1029.31128773518
0.241	1029.3048088568
0.401	1029.29475965515
0.721	1029.27803645345
1.361	1029.24727851665
2.641	1029.18757443382
5.201	1029.06973932789
10.321	1028.83632309676
20.561	1028.37639716924
38.3725651179857	1027.59626859392
56.6378080355177	1026.81552303224
75.3534817650496	1026.036837357
94.5814237105358	1025.25892502342
114.355293102031	1024.48167715331
134.707974518944	1023.70522032066
155.67775241984	1022.9294681569
177.302962992426	1022.15458363927
199.629063180577	1021.38043563271
222.70069842692	1020.60719513235
246.570746352783	1019.83489277077
271.296835723869	1019.06346728608
296.938780395297	1018.29313116208
323.568108063495	1017.52391152377
351.262978842484	1016.75574650971
380.105573459967	1015.98896730621
410.197743359219	1015.22356131171
441.649952176212	1014.45962748449
474.587018466738	1013.69725156718
509.149526537597	1012.9366685624
545.503186237788	1012.17802435477
583.838541769512	1011.42161133439
624.38286010181	1010.66736184636
667.386427415708	1009.91586456827
713.165456214383	1009.16715617547
762.080604804285	1008.42174994638
814.578254799688	1007.68011118919
871.207001319286	1006.9426221704
932.6356403831	1006.21006153381
999.719311004456	1005.48301495537
1073.53421954321	1004.7625379438
1155.49639194638	1004.04996591769
1247.51468961323	1003.3467643824
1352.19955213799	1002.6550794003
1473.27749782215	1001.97772737638
1616.27883984325	1001.31861076072
1789.84591950506	1000.68342784721
2008.449893221	1000.08035746765
2298.43757921224	999.522221515716
2714.08879951428	999.028713053876
3214.08879951428	998.688853712595
3714.08879951428	998.494319408797
4214.08879951428	998.38293361197
4714.08879951428	998.319239193244
5214.08879951428	998.282712474948
5714.08879951428	998.261826189953
6214.08879951428	998.249851517021
6714.08879951428	998.243022480338
7214.08879951428	998.239107270404
7714.08879951428	998.23684593256
8214.08879951428	998.235560051142
8714.08879951428	998.234874177869
9214.08879951428	998.234424234498
9714.08879951428	998.234211878738
10214.0887995143	998.23411762562
