# Supplementary material for: Discovering two general characteristic times of transient responses in solid oxide cells
Source: Nat Commun. 2024 May 30;15:4587. doi: 10.1038/s41467-024-48785-1 (PMC11137161; doi:10.1038/s41467-024-48785-1)
Supplement: Supplementary file 4 — Source Data [file 41467_2024_48785_MOESM4_ESM.zip › SourceData/Fig2g_cp2.dat]

flowtime	ave_temperature
0	1029.3477691788
0.01	1029.33969855898
0.02	1029.33549592943
0.04	1029.33044815248
0.08	1029.32429427663
0.16	1029.31698299321
0.32	1029.30882487489
0.64	1029.2999977584
1.28	1029.28891429844
2.56	1029.27065021463
5.12	1029.23594383085
8.07277876599614	1029.19649243908
11.0679348619298	1029.15677654976
14.0852391554325	1029.1169576405
17.116658343641	1029.07707627299
20.1573075374819	1029.03716085878
23.2045151604729	1028.99722928169
26.2570064050529	1028.95728577917
29.3138489102361	1028.91733973368
32.3748388711311	1028.87739082928
35.4397544288406	1028.83744148024
38.5085620596317	1028.79748943931
41.5810574400993	1028.75753852526
44.6573303916589	1028.71758740225
47.7373687825896	1028.67763615796
50.8211675330797	1028.63768497554
53.9087358271421	1028.59773368603
57.0000698850668	1028.557782688
60.0951968197103	1028.51783204558
63.194148856961	1028.47788116385
66.2969121543344	1028.43793043683
69.4035033724053	1028.39797984114
72.5139374615933	1028.35802926308
75.628220549878	1028.31807899001
78.7463812157029	1028.2781289272
81.868440723085	1028.2381805368
84.994534909357	1028.19823224271
88.1246765487359	1028.15827781491
91.2583895700086	1028.11832820964
94.3960567522448	1028.07837936502
97.5377428829095	1028.03843044118
100.683446955186	1027.99848078315
103.833116198783	1027.95853144532
106.986780909874	1027.91858242091
110.144470920941	1027.87863339354
113.306191152842	1027.83868458588
116.471964166332	1027.79873584726
119.641800631031	1027.75878728481
122.815719766333	1027.71883867283
125.993722878254	1027.67889025347
129.17583057462	1027.63894188662
132.362052331693	1027.59899446202
135.552468784137	1027.55904574274
138.74698186229	1027.51909777902
141.945657302886	1027.47915005919
145.148520106755	1027.43920241981
148.355582216588	1027.3992547763
151.566848818932	1027.35930765048
154.782367109578	1027.31936016229
158.002113516079	1027.27941290984
161.226112600169	1027.23946575517
164.454377877645	1027.19951883261
167.686933786497	1027.1595719715
170.923791013717	1027.1196254922
174.164986249107	1027.07967788496
177.410433692754	1027.03973246433
180.660316832806	1026.9997857024
183.914532404505	1026.95984127888
187.173277069705	1026.91989668611
190.436543295076	1026.87994527064
193.703779184803	1026.84000066481
196.975547098934	1026.80005548858
200.251806696021	1026.76010999591
203.532538148592	1026.72016402818
206.817708478333	1026.6802200081
210.107484177075	1026.64027691289
213.401948074026	1026.60032595952
216.700457752478	1026.56038267177
220.003651889394	1026.52043765885
223.311394304144	1026.48049278629
226.623702946735	1026.44054816622
229.940605131766	1026.40060545741
233.262266039555	1026.36065751353
236.588256996117	1026.32071409185
239.918960329846	1026.28076988439
243.254317080956	1026.24082563171
246.594330019966	1026.20088115833
249.938987189854	1026.16094214845
253.288753472262	1026.12099106673
256.642622675999	1026.08104904484
260.001361337386	1026.04110584749
263.364877694446	1026.00116238028
266.733155811228	1025.96121861414
270.106177154333	1025.92127529522
273.483986265557	1025.88133233485
276.866620359619	1025.841388627
280.254022857724	1025.80144666935
283.646349125863	1025.7615030514
287.043465171152	1025.72155927612
290.445364345919	1025.68161707875
293.852187902797	1025.64167446697
297.263907592424	1025.60173193941
300.680537665518	1025.56178955304
304.102097296128	1025.52184705098
307.528583647396	1025.48190581514
310.960112597847	1025.44196422957
314.396661678719	1025.40202451108
317.838399055052	1025.36207655616
321.284621698241	1025.3221412559
324.736429094002	1025.28219301505
328.192710122025	1025.24225335362
331.654213880558	1025.20231317941
335.120903876194	1025.1623704829
338.592568767227	1025.12242946953
342.069362090313	1025.08248871993
345.551314446259	1025.04254737739
349.0383817759	1025.00260640209
352.530603637815	1024.96266546239
356.0279907658	1024.9227252152
359.530611591819	1024.88278392593
363.038382367009	1024.84284348599
366.551385389555	1024.80290304633
370.069628480485	1024.7629627602
373.593133010125	1024.72302246555
377.121906086378	1024.6830824954
380.655984315645	1024.64314242205
384.195366525056	1024.60320239555
387.740064819913	1024.56326410544
391.290241410839	1024.52332689326
394.846001511047	1024.48338034173
398.406520476746	1024.44345019076
401.973269190764	1024.40350163167
405.544612044498	1024.36356970734
409.122044789082	1024.32362271717
412.704226223751	1024.28369193142
416.292618230296	1024.24374510506
419.885788246035	1024.20381408355
423.485166657999	1024.16386734928
427.089346005077	1024.12393662381
430.699779511546	1024.08399007784
434.315045731263	1024.04406124133
437.936756793814	1024.00411798753
441.563614788807	1023.964180374
445.196139639073	1023.92423725256
448.833838426269	1023.88430654662
452.477851386066	1023.84436118703
456.126850323306	1023.80443153
459.782279037186	1023.764485514
463.442649216062	1023.72455591944
467.10947496032	1023.68461047543
470.781310196611	1023.64468248021
474.45976858729	1023.6047351404
478.143077421162	1023.56480690207
481.83300759705	1023.52486130391
485.5279645832	1023.4849327433
489.22953397853	1023.44499002779
492.936413429517	1023.40505789544
496.649594761696	1023.36511553322
500.368135537426	1023.32518144456
504.092815182517	1023.28524275156
507.823213878215	1023.24531371973
511.560244350006	1023.20536989642
515.302532019671	1023.1654361194
519.051026949189	1023.12550489614
522.805979854685	1023.08556360531
526.566453463077	1023.04563267115
530.333433186063	1023.0056941008
534.106208528399	1022.96575956377
537.885169792781	1022.92582381086
541.670212025733	1022.88588379666
545.460940132565	1022.84595008599
549.257962295425	1022.80602142198
553.061769820129	1022.76608374027
556.871514476672	1022.72614307251
560.686919848354	1022.68621617562
564.509312475763	1022.64627540784
568.337375040335	1022.60634647994
572.172253219465	1022.56640982797
576.01321608648	1022.52647759449
579.860698706317	1022.48654054593
583.714247553121	1022.4466078528
587.574292989418	1022.40667364856
591.440699828165	1022.36673959698
595.313493324483	1022.32680590866
599.192719326161	1022.28687247023
603.078412843457	1022.24693867864
606.970550212208	1022.20700539926
610.869192107702	1022.16707226477
614.77436357362	1022.12713882399
618.686045566861	1022.0872059126
622.60430086525	1022.04727295087
626.529135570468	1022.00734004166
630.460565893144	1021.96740764326
634.398653316153	1021.9274748169
638.34336681308	1021.88754243821
642.294761840698	1021.8476103801
646.252881506675	1021.8076776294
650.217668451245	1021.76774531334
654.189177121726	1021.72781353781
658.167472794719	1021.68787617703
662.152009428272	1021.6479526958
666.144184571227	1021.60801868927
670.142958809156	1021.56808661272
674.148536495687	1021.52815088436
678.160561868781	1021.48822597858
682.180135276954	1021.44828901044
686.206054038403	1021.40836405245
690.239541698623	1021.36843117559
694.279810976029	1021.32850015853
698.327061671331	1021.28856933712
702.381325678654	1021.24863901601
706.442666037313	1021.20870858291
710.511083639351	1021.16877807874
714.586583645533	1021.12884792336
718.669214007889	1021.08891784509
722.758995091111	1021.04898790983
726.85595410286	1021.00905842922
730.960150414864	1020.9691285412
735.071554794494	1020.92919872561
739.190187384376	1020.88926974241
743.316146957692	1020.84934034929
747.449404070627	1020.80941088404
751.589964129984	1020.76948209686
755.737910524424	1020.72955313117
759.893237832603	1020.68962430873
764.055974105167	1020.64969549437
768.226133429823	1020.60976871739
772.403942286807	1020.56983763555
776.588963359378	1020.52991062747
780.781636690981	1020.48998213002
784.981819811101	1020.45005438813
789.189605854119	1020.41012616226
793.404957388272	1020.37019867499
797.627966120874	1020.33027067615
801.858591793505	1020.29034331539
806.096915851463	1020.25041605853
810.342963330546	1020.21048864502
814.596731665642	1020.17056153808
818.85826758745	1020.1306347634
823.127620809401	1020.09070770163
827.404774920324	1020.05078109551
831.689793083362	1020.01085457719
835.982699191865	1019.97092809072
840.28351119456	1019.93100179705
844.592264454988	1019.89107574587
848.90899987957	1019.85115129605
853.233905767286	1019.81122238005
857.566512780114	1019.77129838351
861.907369352756	1019.73137257171
866.256293687903	1019.69144685675
870.613311314268	1019.65152158667
874.978485908261	1019.61159646437
879.351848920479	1019.57167125893
883.733406562301	1019.53174651513
888.123224972021	1019.49182149831
892.521289618737	1019.45189712711
896.927687281165	1019.41196769967
901.341874222881	1019.37205056897
905.765227240164	1019.33212431212
910.196752025361	1019.29219989979
914.636668615342	1019.25227637762
919.08509214492	1019.21235208107
923.541952423001	1019.17242863746
928.007360829151	1019.13250517739
932.481331918072	1019.09258183121
936.963894913257	1019.05265865151
941.455085046494	1019.01273611421
945.95499136736	1018.97281252243
950.463511615233	1018.93289017803
954.980803471012	1018.89296752901
959.506849474731	1018.85304501094
964.04168145661	1018.81312279291
968.585350638338	1018.77320060956
973.13787816607	1018.73327866724
977.699308861446	1018.69335690067
982.269680253179	1018.65343511581
986.849007762083	1018.61351356828
991.437336208961	1018.57359274281
996.034766484647	1018.53367158959
1000.64127877686	1018.4937496842
1005.25680410932	1018.45382888233
1009.88148788997	1018.41390824763
1014.51536770505	1018.37398797449
1019.15850392943	1018.3340670609
1023.81084037149	1018.29414688511
1028.47248144485	1018.25422681678
1033.14345833438	1018.21430100265
1037.82311559381	1018.17438963151
1042.51316695619	1018.13446784595
1047.21240903233	1018.09454791674
1051.92107865556	1018.05462856623
1056.63926312367	1018.01470935807
1061.36699851093	1017.97479059887
1066.10435743542	1017.93487303101
1070.85150119891	1017.89495245503
1075.60809140029	1017.85503440671
1080.37444879155	1017.81511609188
1085.1505615178	1017.77519793666
1089.93646866318	1017.73527889718
1094.73208410233	1017.69536265025
1099.53776354259	1017.6554445966
1104.35331036064	1017.61552699063
1109.17879892206	1017.57560950552
1114.01426431658	1017.53569240841
1118.85977428747	1017.4957754363
1123.71536489432	1017.45585859747
1128.58107336349	1017.41594197479
1133.45694718526	1017.37602548214
1138.34302350067	1017.33610918665
1143.23934785413	1017.29619328666
1148.14599034881	1017.25627711818
1153.06293966756	1017.21636130515
1157.99026130593	1017.1764467392
1162.92813147611	1017.13653007281
1167.87631237215	1017.09661542021
1172.83507565157	1017.05670013872
1177.80436564562	1017.01678532863
1182.78426350323	1016.97687052896
1187.77479317482	1016.93695600618
1192.77601206025	1016.89703510684
1197.78714184399	1016.85713241616
1202.8104946727	1016.81721337094
1207.84403671207	1016.77729975979
1212.88847533542	1016.73738608029
1217.94382547119	1016.69747272794
1223.01015223849	1016.65755961741
1228.08751021911	1016.61764647193
1233.1759189582	1016.57773361887
1238.27543989	1016.53782096495
1243.38612278905	1016.49790842103
1248.50800618774	1016.45799659389
1253.64120685594	1016.41808396557
1258.78564647952	1016.37817214092
1263.94145347122	1016.3382604727
1269.10867321732	1016.29834908488
1274.28736740651	1016.25843762027
1279.47755149837	1016.21852649982
1284.67929583204	1016.17861552092
1289.89264464394	1016.1387049
1295.11767071386	1016.09879434007
1300.35440818391	1016.05888403182
1305.60291641825	1016.01897385644
1310.86323936226	1015.97906390344
1316.13543299278	1015.93914741875
1321.41865876009	1015.89924741801
1326.71512821541	1015.8593357344
1332.02331989945	1015.81942629842
1337.34355923498	1015.77951731321
1342.67593379697	1015.73960851367
1348.02049609396	1015.69970005145
1353.37731925852	1015.65979209363
1358.7464992994	1015.61988394248
1364.128038692	1015.57997602502
1369.52199745914	1015.54006895399
1374.92851893475	1015.50016076173
1380.34748009249	1015.46025361224
1385.77905144258	1015.42034669511
1391.223294071	1015.380439872
1396.68025037253	1015.34053322577
1402.1499742915	1015.30062698812
1407.63255183997	1015.26072126001
1413.12808342343	1015.22081457885
1418.63646805913	1015.18090945748
1424.15795160259	1015.1410041906
1429.69254506341	1015.10109803368
1435.24015577149	1015.06119332584
1440.80101632707	1015.02128838924
1446.37512637999	1014.98138385036
1451.96257320483	1014.94147989017
1457.56346996406	1014.901575199
1463.17774616568	1014.86167141708
1468.80556199888	1014.8217685735
1474.44708283126	1014.78186406103
1480.10210541411	1014.74195352582
1485.76980585562	1014.70206100683
1491.45277948064	1014.66215565937
1497.14923506413	1014.62225281481
1502.8595626446	1014.58235047278
1508.58386807386	1014.54244893167
1514.32230077141	1014.50254643797
1520.07475819301	1014.46264350119
1525.84121056103	1014.42273653506
1531.62110732603	1014.38284595478
1537.41686142684	1014.34294229226
1543.22661043167	1014.30304119198
1549.05076188193	1014.26314080861
1554.88945637539	1014.22324078011
1560.7427823193	1014.18334120107
1566.61084245218	1014.14344309572
1572.49389123186	1014.10354145299
1578.39144396814	1014.06364337807
1584.30406512218	1014.02374400491
1590.23160029119	1013.983845538
1596.17422206989	1013.94394720398
1602.13198869599	1013.90404911056
1608.10497481561	1013.86415132777
1614.09326594199	1013.82425423715
1620.09700546675	1013.78435720452
1626.11624198167	1013.7444590365
1632.15084364517	1013.70456359651
1638.20126352084	1013.66466572001
1644.26717246269	1013.62476970066
1650.34889330734	1013.58487387927
1656.44649754268	1013.54497901683
1662.56017365507	1013.50508235864
1668.68968800279	1013.46518749541
1674.83535810312	1013.4252942107
1680.99747048243	1013.38539749726
1687.17553792679	1013.34550363346
1693.37004430851	1013.30560956987
1699.58100227581	1013.26571596193
1705.80852667872	1013.22582227698
1712.05264959153	1013.18592909834
1718.31349473592	1013.14603694192
1724.59126780386	1013.10614314919
1730.88575629508	1013.06625108764
1737.19727863163	1013.02635906234
1743.52588665075	1012.98646808978
1749.87179412888	1012.94657572958
1756.23482695398	1012.90668473077
1762.6152490917	1012.86679383206
1769.01312412528	1012.8269031809
1775.42853958926	1012.78701290919
1781.86160478957	1012.74712406401
1788.31259905124	1012.70723261744
1794.78115028567	1012.66734373357
1801.2677231238	1012.62745460743
1807.77232824937	1012.58756669444
1814.29521424374	1012.54767700745
1820.83614149926	1012.50778902315
1827.39543986092	1012.46790125196
1833.97319611383	1012.42801364299
1840.56948901901	1012.3881262954
1847.18441415334	1012.3482402207
1853.81823591318	1012.3083526552
1860.47075955558	1012.26846728397
1867.14240487633	1012.22858026091
1873.83294967696	1012.18869591196
1880.5428974737	1012.14880925544
1887.27191508919	1012.10892443724
1894.02036774878	1012.06904006294
1900.78838698297	1012.02915548017
1907.57599396494	1011.98926868079
1914.38286696807	1011.94938978073
1921.21041302999	1011.90950444545
1928.05759006799	1011.86962151152
1934.9248679461	1011.82973887894
1941.81235768032	1011.78985767013
1948.72036542035	1011.74997428584
1955.64857427278	1011.71009281759
1962.59737709645	1011.67021144506
1969.56685184326	1011.63033091306
1976.55720745459	1011.59045033033
1983.56849752223	1011.55056985827
1990.60080419859	1011.5106869465
1997.65375882336	1011.47081265768
2004.7289520362	1011.43093132789
2011.8252009055	1011.39105272375
2018.94305454359	1011.35117414829
2026.08258376725	1011.31129614677
2033.24395768336	1011.27142052622
2040.42767217979	1011.23154142258
2047.63316733215	1011.19166378405
2054.86077472737	1011.15178884374
2062.11105291483	1011.11191108966
2069.38355967906	1011.07203694241
2076.67902320929	1011.0321599599
2083.99699545112	1010.99228519458
2091.33795409001	1010.95240882926
2098.70167571204	1010.91253692661
2106.08905771251	1010.87266272008
2113.49974815683	1010.83278895718
2120.9339031441	1010.79291590422
2128.39172974013	1010.75304323626
2135.87337554611	1010.71317098408
2143.3789949111	1010.67329916715
2150.9087468622	1010.63342900845
2158.46302323713	1010.59355636281
2166.04143102936	1010.55368592748
2173.64446884897	1010.51381579652
2181.27227502241	1010.47394602992
2188.92500014664	1010.43407664515
2196.60279917112	1010.39420761993
2204.30582368035	1010.35433909445
2212.0342534413	1010.31447108878
2219.78827338774	1010.27460358324
2227.56806583161	1010.23473619602
2235.37373955587	1010.1948693548
2243.20548794194	1010.15500307599
2251.06350896241	1010.11513717734
2258.94796590919	1010.07527168393
2266.85902814492	1010.03540665162
2274.79687725848	1009.99554211794
2282.76170358017	1009.95567802117
2290.75368637928	1009.91581422464
2298.77297860947	1009.87595121392
2306.8198322668	1009.83608846932
2314.89439596345	1009.79623046176
2322.9977283618	1009.75636323302
2331.12805034884	1009.71650309557
2339.28690346484	1009.67664227753
2347.474248028	1009.636781914
2355.69027715979	1009.59692214912
2363.93521520944	1009.55706490963
2372.2096882904	1009.51720320817
2380.51287232296	1009.47734557121
2388.84571685054	1009.43749022542
2397.20880864718	1009.39762942801
2405.60110914442	1009.35777318321
2414.02368263168	1009.31791688973
2422.47662796546	1009.27806379392
2430.9607354958	1009.23820519788
2439.47494464671	1009.19835092499
2448.02028936321	1009.15849652804
2456.59685670732	1009.1186429163
2465.20493040501	1009.07878951127
2473.84467095231	1009.03893678598
2482.51634274767	1008.99908783022
2491.22088744772	1008.9592320392
2499.95693068052	1008.91938178435
2508.72580461758	1008.87953402286
2517.52818363775	1008.83968055559
2526.36293033871	1008.79983174665
2535.23120048352	1008.75998646748
2544.13391021392	1008.72013380407
2553.06953675024	1008.68028676035
2562.03946680591	1008.64043988144
2571.04386942429	1008.60059333682
2580.0829529227	1008.56074727468
2589.15696068684	1008.52090186824
2598.26617760372	1008.48105983007
2607.41151354199	1008.4412169022
2616.59290640764	1008.40138389347
2625.81279514348	1008.36152822945
2635.06607604605	1008.32169915457
2644.35907205205	1008.28183691603
2653.68418577989	1008.242000497
2663.04759487353	1008.20216029609
2672.44856421585	1008.16232032943
2681.88729998417	1008.1224810326
2691.36411321345	1008.08264246226
2700.87933110928	1008.04280775576
2710.43403615858	1008.00296627638
2720.02676067685	1007.9631303484
2729.65899833243	1007.92329811039
2739.33180826584	1007.88345804108
2749.04345137267	1007.84364701819
2758.80120030352	1007.80378433444
2768.59256358753	1007.76397955898
2778.43195509138	1007.72414168977
2788.3113945005	1007.68429332279
2798.22842977054	1007.64448239395
2808.19256885951	1007.60464834662
2818.19822335394	1007.56481826468
2828.24656649464	1007.52498943665
2838.33809819231	1007.48516132754
2848.4731869957	1007.44533391594
2858.6521991378	1007.40548623587
2868.87012267417	1007.36568678182
2879.13953955471	1007.32585679703
2889.452795854	1007.28603170427
2899.81135076191	1007.24620790268
2910.2157405152	1007.20638516986
2920.66644842352	1007.16656301693
2931.16383355685	1007.12674176624
2941.70834331783	1007.08692120958
2952.30037386379	1007.04710133734
2962.94032220995	1007.00728765686
2973.63006761696	1006.96746311236
2984.36691265231	1006.92764696409
2995.15333942912	1006.88783053165
3005.98949955221	1006.84801490644
3016.8758430152	1006.80817834016
3027.80685085294	1006.76839141523
3038.79640524162	1006.72855094265
3049.82996528718	1006.6887661169
3060.92320649384	1006.6489268368
3072.06120197393	1006.60912053059
3083.25339822757	1006.56933544927
3094.50606139178	1006.52952122336
3105.8112338302	1006.48971290434
3117.17084606866	1006.44990905689
3128.5864428722	1006.4100995574
3140.0566708349	1006.37029510839
3151.58325398191	1006.33049130092
3163.16665600188	1006.29068812021
3174.80734026811	1006.25089077503
3186.5073054279	1006.21108373972
3198.26399037119	1006.17128438244
3210.07994953865	1006.1314852501
3221.95554885462	1006.09168698814
3233.89135034316	1006.05188963352
3245.88793264671	1006.01209343404
3257.94595531056	1005.97230680295
3270.06864847562	1005.93250662205
3282.25220857841	1005.89270223819
3294.49564740039	1005.85292049162
3306.80626243455	1005.8131285274
3319.18124334312	1005.77333813704
3331.62141842111	1005.73354942048
3344.12765722158	1005.69376622572
3356.70205601604	1005.65397427949
3369.34220499717	1005.61419440411
3382.05230431791	1005.5744043235
3394.82946240106	1005.53462211141
3407.67657400258	1005.49484012298
3420.59409471814	1005.45505927596
3433.58278306597	1005.41527971194
3446.64345238918	1005.37550124601
3459.77686414953	1005.33572394101
3472.98380891112	1005.29595352615
3486.26699971813	1005.25617835686
3499.62527916489	1005.21639837464
3513.05744606543	1005.17662739836
3526.56696825196	1005.13685656598
3540.15434022243	1005.09708668049
3553.82033593069	1005.0573181818
3567.56588963059	1005.0175514959
3581.39209481726	1004.97778562429
3595.29970943307	1004.93802100602
3609.2896536667	1004.89826555186
3623.3656593155	1004.85849515315
3637.52293295487	1004.8187362703
3651.76606870916	1004.77897760153
3666.09566434789	1004.73922022565
3680.51271352047	1004.699464205
3695.01824433224	1004.65970990836
3709.61343284891	1004.61995663918
3724.29921264954	1004.58020549479
3739.07693605133	1004.54049748657
3753.96333663353	1004.50074721048
3768.94326390137	1004.46099435042
3784.01632523835	1004.42125057426
3799.18656679714	1004.38147162794
3814.44111216622	1004.34177263834
3829.81133214164	1004.3020272748
3845.28003023907	1004.26228848229
3860.85041172541	1004.22255206552
3876.52408195895	1004.18281738259
3892.30241458476	1004.14308459402
3908.18686583475	1004.10335330126
3924.17875150184	1004.06362366066
3940.27946766606	1004.02389610234
3956.49060462502	1003.98417060404
3972.81376613404	1003.94445345569
3989.25318199516	1003.90472377102
4005.80445516668	1003.86500436961
4022.47266157459	1003.82528652323
4039.25928452649	1003.78557021734
4056.16582090406	1003.74585594177
4073.19399776882	1003.70614376393
4090.34559630065	1003.6664336439
4107.62240639463	1003.62673279735
4125.02940752884	1003.58701838923
4142.56159083903	1003.54731541195
4160.22494127659	1003.50761388748
4178.02109120608	1003.46791407891
4195.95181409964	1003.42821685082
4214.01930194051	1003.38852202052
4232.22569766354	1003.34882915941
4250.57297926036	1003.30917248195
4269.07910985552	1003.2694541266
4287.71647252712	1003.22976307884
4306.49891381405	1003.19008152449
4325.43209201678	1003.15040978102
4344.52193712423	1003.11072146081
4363.76170491959	1003.07104668389
4383.15919284153	1003.03137344187
4402.71645019869	1002.991703064
4422.43621662857	1002.95207504816
4442.34110127505	1002.91242058147
4462.41943781824	1002.87275652941
4482.66784199303	1002.83305142027
4503.06663513151	1002.79344784063
4523.66962648042	1002.75379010125
4544.4504365019	1002.71409994502
4565.39347739294	1002.67449740611
4586.54671998308	1002.63484996009
4607.88806963732	1002.59520810861
4629.4222379678	1002.5555797359
4651.1583582047	1002.5159357144
4673.08966282334	1002.47630578969
4695.22577647224	1002.43667828672
4717.56997710846	1002.39705411436
4740.1261167474	1002.35741101934
4762.88533476546	1002.31781873864
4785.87893681046	1002.27821471116
4809.102444213	1002.23860216885
4832.55311405639	1002.19899602579
4856.23699427302	1002.15939501323
4880.15950277653	1002.11979578084
4904.32413036321	1002.08022177592
4928.74888902263	1002.0405992998
4953.40637438918	1002.00103840831
4978.33755799228	1001.96143237597
5003.51674403248	1001.92186867363
5028.97360869917	1001.88228254853
5054.69663578596	1001.84273914984
5080.71669321037	1001.80321620498
5107.05083554511	1001.76359731898
5133.63830435401	1001.72410359405
5160.56661624968	1001.68455253373
5187.80059831652	1001.64500738041
5215.34783468002	1001.60546942129
5243.21699858663	1001.56593626017
5271.41527416997	1001.52640893255
5299.95075866888	1001.48688709154
5328.83149348859	1001.44738242005
5358.07435938284	1001.40785883337
5387.66972691936	1001.36836623002
5417.64534429433	1001.32885579564
5447.99239406388	1001.28937513964
5478.73865321508	1001.24987730912
5509.87582643786	1001.21039794436
5541.4236338347	1001.17092565468
5573.39322007838	1001.13145969957
5605.79542410338	1001.09200065149
5638.64184855942	1001.05254907022
5671.94488555866	1001.01314527191
5705.75183137758	1000.97374398413
5740.07249744313	1000.93425038092
5774.83323981982	1000.89490792941
5810.17497314998	1000.85548626884
5846.03520325009	1000.81609285787
5882.44763186598	1000.77668601185
5919.40815504906	1000.7373020034
5956.94677884015	1000.69792814082
5995.08236975129	1000.65857408839
6033.84392389512	1000.6192054734
6073.22714078989	1000.57987408473
6113.27986570566	1000.54052469512
6153.99484435236	1000.5012009088
6195.40997516963	1000.46189041963
6237.55154835469	1000.42260274381
6280.45720642381	1000.38338623887
6324.22008513932	1000.34411073053
6368.7902475463	1000.3048598595
6414.21107840965	1000.26560189811
6460.49045243695	1000.22636939982
6507.67520323961	1000.1871498696
6555.79894975123	1000.14794820875
6604.90275129344	1000.10876266001
6655.02716854773	1000.0696082568
6706.23411637661	1000.03043976501
6758.52815521854	999.991318443565
6811.99675698994	999.95219077701
6866.65743652032	999.913180109747
6922.70436866697	999.874025661502
6979.9616665871	999.83504966747
7038.7232971765	999.796032409882
7098.96500265955	999.757036568973
7160.75798046776	999.718042755099
7224.1454707442	999.679086126841
7289.23068640282	999.640161314043
7356.11372126124	999.601277298549
7424.91634857349	999.562429596489
7495.75982124525	999.523566933463
7568.67659357182	999.484760482074
7643.83605487626	999.446000861349
7721.40078715772	999.40729555109
7801.56008477683	999.368614161072
7884.45196409546	999.329974674818
7970.26253560622	999.291384901774
8059.20900529523	999.252827816297
8151.48413904124	999.214337270218
8247.37799164586	999.175911799496
8347.20124707315	999.137549990559
8451.28736432531	999.099271754442
8560.05534121329	999.061037693014
8673.84709073146	999.022886658093
8793.15372825324	998.984850322609
8918.61974170877	998.946784698787
9050.46159175642	998.908970111537
9189.92301254411	998.871208058333
9337.64959353586	998.833591770452
9494.7375417324	998.796099760836
9662.33379333619	998.758676341948
9841.46901723419	998.721596201257
10034.7102399311	998.68456185116
10243.4259807093	998.64786275302
10470.914754278	998.611391338662
10720.4130123669	998.575225354048
10996.3610980653	998.539368495246
11304.1941845091	998.50405044641
11652.835416587	998.469231953002
12053.3597736887	998.435024709293
12521.7102920249	998.401705957318
13021.7102920249	998.372291062261
13521.7102920249	998.348094658998
14021.7102920249	998.328089384183
14521.7102920249	998.311632661056
15021.7102920249	998.29802439489
15521.7102920249	998.286914676591
16021.7102920249	998.277670985363
16521.7102920249	998.270137108793
17021.7102920249	998.263913330266
17521.7102920249	998.258723170424
18021.7102920249	998.254447439878
18521.7102920249	998.25097976337
19021.7102920249	998.248054456264
19521.7102920249	998.245681091104
20021.7102920249	998.243740437741
20521.7102920249	998.242253547028
21021.7102920249	998.240850201685
21521.7102920249	998.239534597534
22021.7102920249	998.238314483185
22521.7102920249	998.23719541756
23021.7102920249	998.236182232756
23521.7102920249	998.235279179421
24021.7102920249	998.234489818481
24521.7102920249	998.233817081983
25021.7102920249	998.233913026041
25521.7102920249	998.234238652744
26021.7102920249	998.234679541013
26521.7102920249	998.235234224077
27021.7102920249	998.235900168324
27521.7102920249	998.236674679841
28021.7102920249	998.237572776548
28521.7102920249	998.23857234355
29021.7102920249	998.239669390028
29521.7102920249	998.240859375729
30021.7102920249	998.242137302693
