# Supplementary material for: Discovering two general characteristic times of transient responses in solid oxide cells
Source: Nat Commun. 2024 May 30;15:4587. doi: 10.1038/s41467-024-48785-1 (PMC11137161; doi:10.1038/s41467-024-48785-1)
Supplement: Supplementary file 4 — Source Data [file 41467_2024_48785_MOESM4_ESM.zip › SourceData/Fig2g_heat_timescales.dat]

Name	tau_heat
Base	1093.71931316819
k1	1093.71931316819
k2	1093.71931316819
cp1	638.431044153543
cp2	2004.29585170984
H1	699.247440422999
L1	547.523722941059
L2	2182.61218850971
T1	1019.70622113741
T2	1119.36962049053
V1	545.366190929988
VXS	228.574502965442
S1	1093.71931316819
S2	1093.71931316819
