# Supplementary material for: Discovering two general characteristic times of transient responses in solid oxide cells
Source: Nat Commun. 2024 May 30;15:4587. doi: 10.1038/s41467-024-48785-1 (PMC11137161; doi:10.1038/s41467-024-48785-1)
Supplement: Supplementary file 4 — Source Data [file 41467_2024_48785_MOESM4_ESM.zip › SourceData/Fig2g_k1.dat]

flowtime	ave_temperature
0	1029.24057469716
0.00021	1029.23964628269
0.00042	1029.23888169491
0.00063	1029.23824296252
0.00084	1029.23768826544
0.00105	1029.23719174986
0.00126	1029.2367372461
0.00147	1029.23631426025
0.00168	1029.23591577052
0.00189	1029.23553692188
0.0021	1029.23517426292
0.0042	1029.23228434653
0.0063	1029.2298229282
0.0084	1029.22764906059
0.0105	1029.22568489584
0.0126	1029.22388225358
0.0147	1029.2222090448
0.0168	1029.22064274412
0.0189	1029.21916685391
0.021	1029.21776889422
0.0252	1029.21522002433
0.0336	1029.21082085263
0.0504	1029.20376699151
0.084	1029.19345054914
0.1512	1029.17985490676
0.2856	1029.16348442769
0.5544	1029.14394707364
1.092	1029.11773311079
1.91187423175439	1029.08508121349
2.91659490252868	1029.04860928886
4.01923110102006	1029.01067506602
5.18273041479223	1028.9722422353
6.39447529852451	1028.933572036
7.6486418425796	1028.89475910218
8.94185611431521	1028.85587593102
10.2728401359337	1028.8168722263
11.6383839892422	1028.77776775072
13.0356992103559	1028.73857357562
14.46218330061	1028.69927750801
15.9146061307433	1028.6599048649
17.3905061787316	1028.62046057183
18.8874879409148	1028.58094635538
20.4031209166125	1028.54134640338
21.9342768238776	1028.50171297455
23.4797739031604	1028.46202584527
25.0376062858355	1028.42230699859
26.6065937231355	1028.38255256618
28.1853807375837	1028.3427512596
29.7721394148369	1028.30294469268
31.3666841124202	1028.26309375186
32.9672558990902	1028.22324084676
34.5737876355077	1028.18337682651
36.1858431916092	1028.14349649607
37.802771796028	1028.10358404179
39.4232778302408	1028.06367631508
41.0475554514677	1028.02375538191
42.6750713285499	1027.98384746168
44.306358770887	1027.9439284967
45.9409715058595	1027.9039981672
47.578447898134	1027.86407243436
49.2189800318847	1027.8241228196
50.8615890848245	1027.78419057759
52.5069918523391	1027.74424385524
54.1545949638726	1027.70431131997
55.8049854070674	1027.66437213638
57.4578922497971	1027.62443524149
59.1134139646607	1027.58447563324
60.7706114372683	1027.54453368211
62.4302192280449	1027.50459731324
64.0924729985565	1027.46464591256
65.7567501792067	1027.42468975172
67.4228541445507	1027.38475867126
69.0918345409483	1027.34480703568
70.7628360249911	1027.30485007431
72.4356376477174	1027.2649161121
74.1112055950608	1027.22498088311
75.7894910397184	1027.18501116807
77.4690491651769	1027.14506560881
79.1508965408602	1027.10511273441
80.8347274696509	1027.06517397444
82.5211400489584	1027.02523856351
84.2102801670509	1026.98528527831
85.9013953109149	1026.94532862826
87.5943448933564	1026.9053961436
89.2901567463202	1026.86544273736
90.9879458453033	1026.82549896547
92.6881250314332	1026.78554987482
94.3904707631657	1026.74559476886
96.0947288579467	1026.70565068568
97.8013730060719	1026.66571750187
99.5108717372977	1026.6257642829
101.222371867098	1026.58582780313
102.93659420762	1026.5458601899
104.6522060573	1026.50592597536
106.370643173134	1026.46598581326
108.091654342181	1026.42604791828
109.81534174069	1026.38609429202
111.54102977091	1026.34614717538
113.269002173097	1026.30620193001
114.999342964033	1026.26625760221
116.732095186642	1026.22631197913
118.467205879284	1026.18636572886
120.204650626794	1026.14640947232
121.943998039023	1026.10647603208
123.686243605311	1026.06653159279
125.430912746999	1026.02658951738
127.178111195273	1025.98665783461
128.928298672666	1025.94670456492
130.680533156975	1025.90675741757
132.435085826866	1025.86681302288
134.192080749023	1025.82686930795
135.951551232703	1025.78692568333
137.71350472218	1025.74698239618
139.477959621552	1025.70702445707
141.244272113474	1025.66709296011
143.013613691102	1025.62716484122
144.786140219271	1025.58721322244
146.560813211185	1025.54726685218
148.337868619716	1025.50732294124
150.117419159117	1025.4673802279
151.899521733914	1025.42743778827
153.68419221065	1025.38749594226
155.471460839921	1025.34755285754
157.261275916609	1025.30760769826
159.053547594549	1025.26767080207
160.848651285081	1025.22773430331
162.646608425809	1025.18778059741
164.446649367463	1025.14783759935
166.249259007998	1025.10789490245
168.054454064054	1025.06796303158
169.862729012873	1025.0280169157
171.673442952878	1024.98807178846
173.486643632482	1024.94813820646
175.30286010855	1024.90819271397
177.121554694484	1024.868251826
178.942940664153	1024.82831092389
180.767021338711	1024.7883698499
182.593792852827	1024.74842923673
184.423280270322	1024.70848516979
186.255328819169	1024.66853477139
188.089652553813	1024.628615191
189.927670843473	1024.58867118362
191.768265316083	1024.54872818896
193.611486396009	1024.50878641999
195.457394482135	1024.46884570995
197.306042488213	1024.42891449325
199.157873885339	1024.38896404603
201.012002685894	1024.34902033745
202.868744392614	1024.30908458407
204.72847281464	1024.26914800104
206.591154021777	1024.22920701716
208.456587205354	1024.18926824202
210.324879734041	1024.14932911502
212.196019522763	1024.10938590741
214.069819071945	1024.0694535464
215.946792613325	1024.02951793667
217.826791638088	1023.98958479835
219.709938496611	1023.94962257959
221.594866113514	1023.90968930395
223.482942991837	1023.8697556171
225.37415477239	1023.82981907014
227.268371015792	1023.78988122349
229.165534793732	1023.7499426757
231.065617380814	1023.71000432722
232.96863277798	1023.67008123131
234.875312805222	1023.63012056533
236.783870344219	1023.59018397088
238.695457884968	1023.55025072523
240.610240581127	1023.51031523522
242.528115973317	1023.47036541453
244.448400479672	1023.43044313877
246.372423162343	1023.39050971712
248.299652800325	1023.35057111634
250.229844824763	1023.31063041707
252.162902429982	1023.27069165369
254.098923726092	1023.23075499477
256.03801541666	1023.19081789386
257.98016082052	1023.15088221075
259.925433792488	1023.11094549691
261.873789076131	1023.07102396878
263.825972965784	1023.03106591105
265.78020671168	1022.99113624307
267.73788239766	1022.95119561198
269.698467861921	1022.91126310571
271.662366734764	1022.87132867118
273.629489619	1022.83139496419
275.599877820215	1022.7914637625
277.57366031369	1022.75152471481
279.550454830332	1022.71158244278
281.530106287493	1022.67165146885
283.51317948321	1022.63171459004
285.499386700104	1022.59178099745
287.488896552603	1022.55184786919
289.481737748657	1022.51191179944
291.477768773572	1022.47197749402
293.477083123728	1022.43204251988
295.479652640662	1022.39210803125
297.485507026741	1022.35217382722
299.494665977263	1022.31223962709
301.507135142726	1022.27230543914
303.522920591426	1022.23237819381
305.542378062686	1022.19242939997
307.56442521967	1022.15250092691
309.59009392603	1022.1125725136
311.619393880763	1022.07263866394
313.65205506964	1022.03270329195
315.688005397244	1021.99277649559
317.727687414793	1021.95283417772
319.770315658236	1021.91291372106
321.817013365599	1021.87296695806
323.866438882247	1021.83301662278
325.918412344649	1021.79310939528
327.975155137113	1021.7531712569
330.035082664417	1021.71324557336
332.098844569797	1021.67330818991
334.165842055324	1021.63337450002
336.236271538709	1021.5934425983
338.310231561826	1021.5535129897
340.387847399715	1021.51357778585
342.468833956049	1021.47364860672
344.553511297621	1021.43371477995
346.641642608361	1021.39377961471
348.733164273865	1021.35385329719
350.828544903083	1021.31392457375
352.927665499699	1021.27399135031
355.030295960776	1021.23405924132
357.13650099743	1021.19412882597
359.246376116579	1021.15420248774
361.360142725408	1021.11427885845
363.47795303857	1021.07432333163
365.598120960069	1021.03439906025
367.722310121851	1020.99447421099
369.850497277213	1020.95455135318
371.982795364969	1020.91461294515
374.118382345877	1020.87468125181
376.257622254808	1020.83475494086
378.400810135935	1020.79482489084
380.547752000001	1020.75489597731
382.698515762276	1020.71496888513
384.853206491777	1020.67503559964
387.011496680865	1020.63510336151
389.173449613672	1020.59518119664
391.339616679755	1020.55525145698
393.509594876573	1020.51532166638
395.683388263218	1020.47539317195
397.861074281676	1020.4354647401
400.042663319296	1020.39553546005
402.228115953117	1020.35560433185
404.417337720209	1020.31567768212
406.610581022032	1020.27575050773
408.807824361299	1020.23582321598
411.009068592887	1020.1958949557
413.214267509437	1020.15596724145
415.423458427827	1020.1160389713
417.636617754106	1020.07611908024
419.854217946391	1020.03618090904
422.07525099725	1019.99625732774
424.300535157743	1019.95633035474
426.529888924759	1019.91640335694
428.763318468646	1019.87648318639
431.001213813985	1019.83654785181
433.242732721384	1019.7966219187
435.488409568457	1019.75669827265
437.738380914345	1019.71677088908
439.992443970099	1019.67685066847
442.251011262641	1019.6369165934
444.513306908741	1019.5969885685
446.779680902571	1019.55706336154
449.050299040998	1019.51714961293
451.325823836571	1019.47721894327
453.605299327471	1019.43729413593
455.889067667454	1019.39736564628
458.176925800568	1019.3574431195
460.469223493098	1019.31751775791
462.765806024081	1019.27759258874
465.06669268303	1019.23767168018
467.372136539915	1019.19774250986
469.681670650998	1019.1578158693
471.995448033484	1019.11789492435
474.313807056219	1019.07797698443
476.636930559207	1019.0380460544
478.964073065416	1018.99812587526
481.295868412026	1018.95820704952
483.632404134279	1018.91827347914
485.972827544858	1018.87834793367
488.317615070381	1018.83842954659
490.667196038926	1018.79850849991
493.021423399614	1018.75858625509
495.380235586366	1018.71866326918
497.743597694209	1018.67874069068
500.111542674093	1018.63881929586
502.484149784843	1018.5988950254
504.861256983491	1018.558984536
507.243694138975	1018.51904922096
509.629990988581	1018.47912862423
512.021034016576	1018.43920502789
514.416652590586	1018.39928502597
516.817071454393	1018.35937346758
519.222808961348	1018.31944128959
521.632632176744	1018.27953600105
524.048174150553	1018.23959975714
526.46757256718	1018.19967662192
528.891628653827	1018.15975830153
531.320644968048	1018.11984285127
533.754805416235	1018.07992405969
536.193917211877	1018.04000581651
538.638024169269	1018.00008041904
541.086697791579	1017.96016303
543.540438789121	1017.92024105523
545.998975097634	1017.88032826617
548.462882944861	1017.84040730491
550.93166870683	1017.8004950071
553.405878748281	1017.76055664347
555.883907304192	1017.7206438198
558.367348000195	1017.68072794274
560.856022029348	1017.64081022273
563.349825346072	1017.60089447773
565.848892209993	1017.56097372186
568.352919454563	1017.52105799021
570.862232712734	1017.48115344009
573.377547492841	1017.44121303439
575.896615352621	1017.40131534
578.42214192598	1017.36137692454
580.951562881266	1017.32146502554
583.486566836857	1017.28155195941
586.027091741338	1017.24163649524
588.572996699807	1017.20172356282
591.124455179848	1017.16180360737
593.681029073825	1017.12188656868
596.242915933873	1017.08198639874
598.811211940545	1017.04204898313
601.383532840455	1017.00213457964
603.96136958228	1016.96222200628
606.54485322928	1016.92230921346
609.133980484187	1016.88240032635
611.729017043266	1016.84247931843
614.32918930634	1016.802561053
616.934685367322	1016.76264841404
619.545883974813	1016.72273647393
622.162843465689	1016.68282130363
624.785364104789	1016.64290756201
627.413551897293	1016.60299723637
630.047644780234	1016.56307620348
632.6869481637	1016.52316681683
635.332242900679	1016.48325671957
637.983495926536	1016.44334251155
640.64044732786	1016.40342662599
643.302997185884	1016.36351388969
645.97136800869	1016.32360234948
648.645652698462	1016.28369003235
651.325812083044	1016.24377860235
653.831359603688	1016.20654207655
656.522854284718	1016.16662974799
659.220260196125	1016.126724665
661.924081505233	1016.0868102235
664.633698182237	1016.04689681895
667.349193156178	1016.00698490976
670.070681162199	1015.96707445378
672.798274756391	1015.92716464933
675.532032274027	1015.88725470779
678.271958242711	1015.84734555936
681.018121193931	1015.80743423527
683.770385197563	1015.76753201776
686.529393380929	1015.72761082937
689.293847965538	1015.68770284471
692.064676899846	1015.64779524348
694.841919887601	1015.60789046265
697.625789201968	1015.56798203555
700.416045910767	1015.52806918176
703.212394562178	1015.48816265766
706.015292945062	1015.44825680712
708.824803881711	1015.40834421586
711.640467171291	1015.36843651292
714.46264197714	1015.32853041403
717.2914570571	1015.28862325175
720.12685250675	1015.24871762904
722.968953376207	1015.20880880709
725.817547803259	1015.16891582551
728.673782325333	1015.12900486639
731.536388631548	1015.08908122558
734.404470169196	1015.04917834941
737.279532164098	1015.00927650382
740.161666025745	1014.96938394527
743.051561708779	1014.92946866445
745.947590849491	1014.88955639414
748.849985169144	1014.84967128282
751.760739125042	1014.80974675149
754.676995224789	1014.76984323086
757.600301671775	1014.72994276744
760.53090015646	1014.69004517702
763.469021254291	1014.6501418624
766.414260193814	1014.61023334517
769.366249855928	1014.57032990351
772.325383347161	1014.53042343191
775.29145063109	1014.4905256242
778.265114463834	1014.45062205915
781.245964352907	1014.41071999912
784.234130443012	1014.37081576883
787.229467651821	1014.33091643658
790.232361959469	1014.29101296847
793.2425209639	1014.25111051395
796.260037167679	1014.21121866815
799.285733838764	1014.17132130979
802.319213883881	1014.13140338717
805.358931400548	1014.09150756572
808.406585899078	1014.05161134434
811.462167430362	1014.01171335484
814.525560981562	1013.9718025783
817.595802571703	1013.93191108454
820.674394823022	1013.8920116969
823.760749741156	1013.85211135367
826.854812945792	1013.81221127778
829.956624062786	1013.77231423597
833.066439221972	1013.73242424828
836.184830462071	1013.69251414353
839.310245288753	1013.65262381382
842.444252390407	1013.61272383572
845.586115379334	1013.57282455806
848.735910233958	1013.53293046007
851.894064882724	1013.49303700192
855.060653440601	1013.45313211254
858.234788721378	1013.41324140152
861.417619612473	1013.3733453662
864.608744183403	1013.3334490994
867.808165505858	1013.29355669755
871.016216037178	1013.25365867516
874.232465651595	1013.21376702981
877.457451081367	1013.17386801463
880.690598067391	1013.13397518536
883.932430338507	1013.09408379127
887.18308923461	1013.05418740439
890.442188694831	1013.01430351273
893.710775159631	1012.9744073679
896.987869889778	1012.93451006833
900.273399823601	1012.89461012766
903.567168685115	1012.85472341987
906.870292577304	1012.81483975884
910.183051010243	1012.77493845722
913.504003323284	1012.73505183247
916.834394775785	1012.69515642786
920.173516786871	1012.65526751594
923.521937543563	1012.61537758865
926.879597490609	1012.57548750108
930.246508584103	1012.53559766834
933.622717876785	1012.49570807191
937.008271090416	1012.45581872097
940.403214989578	1012.41594582241
943.80898016691	1012.37603441995
947.222305455968	1012.33614959866
950.645487187097	1012.29627628029
954.079545418265	1012.2563848747
957.522949755808	1012.21648439025
960.97494193087	1012.17660036395
964.436971245643	1012.1367319946
967.910430205552	1012.09682162141
971.391689334579	1012.05695765016
974.884828042161	1012.01705178479
978.386205343311	1011.9771772188
981.898596428	1011.937285267
985.420500282175	1011.89740495867
988.952973623894	1011.85751607723
992.495286804106	1011.81763577831
996.048231852666	1011.77774958214
999.611313585754	1011.73786888884
1003.18505417088	1011.6979833342
1006.76904837614	1011.65810124316
1010.36363790069	1011.61822202764
1013.96911424797	1011.57833597016
1017.58488950358	1011.53845517704
1021.2114720563	1011.49858030913
1024.84943477247	1011.45868938966
1028.49734485016	1011.41883119314
1032.15823366549	1011.37892110238
1035.82736797692	1011.33907016943
1039.5102275454	1011.29916930652
1043.20223617578	1011.25928894323
1046.9053193824	1011.21942918864
1050.62143104743	1011.17953315176
1054.34722757596	1011.13966395866
1058.08524582477	1011.09977737957
1061.83389319758	1011.05990512914
1065.59455024211	1011.02002396402
1069.36641267791	1010.9801591117
1073.15106138518	1010.94027201198
1076.94642375529	1010.90040857255
1080.75478684561	1010.86051058206
1084.57288501422	1010.8206470278
1088.4040513056	1010.78079112227
1092.24906939576	1010.74088982988
1096.10359773689	1010.70103961373
1099.97261440402	1010.66115104692
1103.85243746028	1010.62127169056
1107.74399781643	1010.5814173283
1111.64977923439	1010.54153947926
1115.56752391831	1010.50165299577
1119.496418047	1010.46180255203
1123.44005586922	1010.42190660174
1127.39397676687	1010.38204733734
1131.36185784601	1010.34219652853
1135.34459461982	1010.3023015145
1139.33781052915	1010.26243605573
1143.34450372253	1010.22257058273
1147.36471549849	1010.18271641163
1151.3996377377	1010.14283126094
1155.4461764702	1010.10297420663
1159.50722918884	1010.06308387627
1163.5794450149	1010.02324399882
1167.66802835513	1009.98335932719
1171.76843207163	1009.94351151137
1175.88449645762	1009.90363835692
1180.01365422696	1009.86377706424
1184.15717993188	1009.82390902157
1188.31441906069	1009.78404347376
1192.48567825924	1009.7441804119
1196.67126596219	1009.70432058443
1200.87157237567	1009.66445297205
1205.08582580065	1009.62459185668
1209.31476192998	1009.58473033637
1213.55838881527	1009.54486909142
1217.81678690258	1009.50500820904
1222.09004647588	1009.46514782592
1226.37827311988	1009.42526817487
1230.67943860125	1009.38544235715
1234.99941790787	1009.34556861937
1239.33307462571	1009.30571463761
1243.6826084444	1009.26585713509
1248.04769206151	1009.22599405496
1252.42776761075	1009.18613822155
1256.82368615863	1009.14628379287
1261.23566065239	1009.10642741883
1265.66353337025	1009.06657010531
1270.10725672375	1009.02671600947
1274.56724768543	1008.98686184473
1279.04355808159	1008.947008027
1283.53628673395	1008.90715762173
1288.04588020342	1008.86730298914
1292.57192126105	1008.82745100493
1297.11477202147	1008.78759703544
1301.67426746154	1008.74774965624
1306.25122594271	1008.70790288589
1310.84578446856	1008.66804334316
1315.45653195832	1008.62820298375
1320.08575547815	1008.58832226325
1324.72882055101	1008.54851131674
1329.39393588954	1008.50863566778
1334.07359702355	1008.46881341714
1338.7741474016	1008.42896452533
1343.4925219179	1008.38911069359
1348.22820047779	1008.34926690881
1352.98244532221	1008.30942450974
1357.75549548624	1008.2695796297
1362.54712665724	1008.22970867449
1367.35426334034	1008.18990903947
1372.18560388572	1008.15004740941
1377.03371270257	1008.1102086975
1381.90144833336	1008.07036670215
1386.78848761886	1008.03052539473
1391.69499182011	1007.99068514008
1396.62116863783	1007.95084954038
1401.56767503049	1007.91101413167
1406.53461986533	1007.87116843925
1411.52079731079	1007.83133200869
1416.52744713081	1007.79149562719
1421.55465992679	1007.7516590876
1426.60250013507	1007.71182377952
1431.67120903781	1007.67199190625
1436.76131198283	1007.63215443108
1441.87217992859	1007.59232470252
1447.00489615314	1007.5524914
1452.15909135021	1007.51265627955
1457.3346189396	1007.47282600864
1462.53220030607	1007.4329957676
1467.75193330229	1007.39315351962
1472.99233056307	1007.3533462626
1478.25810327091	1007.31348009456
1483.54154959196	1007.2737023715
1488.85452369206	1007.23386450846
1494.18911960189	1007.19402429064
1499.54510702045	1007.15417927461
1504.92192374331	1007.11439899571
1510.32844358406	1007.07455309501
1515.75586948751	1007.03472975022
1521.2073700786	1006.99490886634
1526.6833909208	1006.955093516
1532.18480723897	1006.91526821655
1537.71035534673	1006.8754443758
1543.26034425102	1006.83562659191
1548.8357305434	1006.79580875394
1554.43662277588	1006.75599594275
1560.06384830103	1006.71618701837
1565.71808411345	1006.67635321387
1571.395907224	1006.63655036577
1577.10185334816	1006.59672849052
1582.83332145417	1006.55692010434
1588.59237702426	1006.51710264702
1594.37783364257	1006.47726076887
1600.18624698266	1006.43749318194
1606.02861006731	1006.39767397872
1611.89749887743	1006.35787183245
1617.79556057078	1006.31805705951
1623.72106027144	1006.27825471633
1629.67598476975	1006.23843890596
1635.65845515691	1006.19863638151
1641.67060605258	1006.15883275196
1647.71241689272	1006.11904090648
1653.78583260887	1006.07922253517
1659.88695018117	1006.03944397964
1666.02203381094	1005.9996181022
1672.1839362574	1005.9598258066
1678.3780013343	1005.92004095602
1684.60556313222	1005.88022564577
1690.86201020297	1005.84043214681
1697.15092332184	1005.80064211354
1703.47302177784	1005.76084187372
1709.82684986478	1005.72105892316
1716.21534290472	1005.68125494038
1722.63529509202	1005.64147551981
1729.09084617304	1005.60167351896
1735.57850891595	1005.56189335803
1742.10202426191	1005.52210285325
1748.65988459201	1005.48232063331
1755.25364380288	1005.44252976007
1761.88205610433	1005.40274059522
1768.54558952909	1005.36296497289
1775.24671207501	1005.32315135937
1781.97920107574	1005.28340309793
1788.75433268726	1005.24362375455
1795.56704511192	1005.20384605628
1802.41782940881	1005.16406269819
1809.3059186035	1005.12428171144
1816.23192828915	1005.0845308277
1823.2013428712	1005.04473531925
1830.20656814703	1005.00495877407
1837.25114544425	1004.9651911387
1844.33688376626	1004.92542240608
1851.4638268345	1004.88566655948
1858.63453862025	1004.84589510638
1865.84645469138	1004.80611549333
1873.09832506179	1004.76637141554
1880.39689204194	1004.72658658099
1887.73492902165	1004.68683490099
1895.11880447294	1004.64707587108
1902.5474306315	1004.60731771163
1910.02124222363	1004.56756488876
1917.54152426035	1004.52780464098
1925.10715127869	1004.48803906022
1932.71737628495	1004.44828947691
1940.37554369222	1004.40853918008
1948.08181704734	1004.36878964394
1955.83664688184	1004.32906667013
1963.64555889906	1004.28928674692
1971.49766906219	1004.24955498504
1979.40279022063	1004.20981077831
1987.35878733248	1004.17006817529
1995.36631087232	1004.13032835665
2003.42625946546	1004.09059391549
2011.54007390386	1004.05085712353
2019.70763226105	1004.01114442637
2027.93428050783	1003.97136459147
2036.2064527134	1003.931654323
2044.53898013962	1003.89192144807
2052.92752649345	1003.85218335069
2061.37135762283	1003.81246860168
2069.8758362461	1003.77273333915
2078.43697427914	1003.73303166645
2087.06244266321	1003.69330669459
2095.74762589691	1003.65357700001
2104.49189733221	1003.61386260326
2113.29905139346	1003.57414975438
2122.16988610386	1003.53444375011
2131.10640271675	1003.49478947484
2140.12083492024	1003.45499725099
2149.18232708886	1003.41535808444
2158.32630998722	1003.37558803935
2167.52315720413	1003.33596676533
2176.80791930515	1003.29623912393
2186.15633017453	1003.25654859616
2195.57763033731	1003.21684233837
2205.06862572476	1003.17716200075
2214.63607888351	1003.13745775913
2224.27479839854	1003.09778088612
2233.9920143617	1003.05809301668
2243.78565074566	1003.01840114499
2253.65531288714	1002.97873125658
2263.6071044007	1002.93903554481
2273.63517912136	1002.89938242369
2283.75097665052	1002.85969256399
2293.94581762843	1002.8200256305
2304.22625943364	1002.78035538817
2314.59215544196	1002.74069101861
2325.04576368585	1002.7010288404
2335.58840871408	1002.66135107204
2346.21667043846	1002.62172696693
2356.94575689012	1002.58207331448
2367.76855276232	1002.54241828391
2378.68549716281	1002.50276616409
2389.69821741616	1002.46312233623
2400.80987745495	1002.42348511073
2412.02323363122	1002.38384262527
2423.33771554701	1002.34420804528
2434.75651202136	1002.30459922404
2446.28808033677	1002.26493343802
2457.91680621267	1002.22531320878
2469.65699565761	1002.18572099678
2481.51810579025	1002.14608734896
2493.4888506541	1002.10647217333
2505.5758782967	1002.06685740378
2517.78044327925	1002.02731556181
2530.12642111442	1001.9876982969
2542.59166641338	1001.94806296762
2555.17159403798	1001.90851664095
2567.89584023433	1001.86891110897
2580.7468151535	1001.82932343895
2593.73163855459	1001.78975175619
2606.85700595332	1001.75016289639
2620.11868047961	1001.71059096951
2633.52381253336	1001.67103325996
2647.07882455533	1001.63145727936
2660.77906262684	1001.59189925839
2674.6323706165	1001.55235727816
2688.64614186255	1001.5128057977
2702.81882879828	1001.47325953049
2717.15412312359	1001.43372008965
2731.65639389403	1001.39417280175
2746.32467435374	1001.35464659837
2761.16878025713	1001.31512478536
2776.19248761675	1001.27560765492
2791.39977101704	1001.23609594323
2806.79498469037	1001.19658999552
2822.38272496032	1001.1570905769
2838.16800828058	1001.11759697003
2854.15569051533	1001.07819199423
2870.38479312959	1001.03862800245
2886.79273532526	1000.99915875567
2903.42131824237	1000.95977070425
2920.30825239894	1000.92030799918
2937.42510139729	1000.88085013375
2954.77712430377	1000.84133347392
2972.34137734079	1000.80196758541
2990.18856197384	1000.76249949958
3008.27626843641	1000.72311696328
3026.64756433248	1000.6837049154
3045.29292120361	1000.64431163518
3064.22544381797	1000.604859972
3083.42110230361	1000.56551892503
3102.93828378085	1000.52614619227
3122.76640019058	1000.48677617434
3142.91179399819	1000.44741561253
3163.38445955491	1000.40809280442
3184.20969015881	1000.36873406251
3205.37421384329	1000.32940839264
3226.9016494519	1000.29009850141
3248.80700913275	1000.25088815077
3271.15351772009	1000.21150489784
3293.84996415934	1000.1723155209
3317.01588394276	1000.1329949567
3340.58208741459	1000.09381679986
3364.64264229342	1000.05450869611
3389.12669864578	1000.01536311506
3414.14516296756	999.976148340871
3439.66458384511	999.936955872521
3465.70980883863	999.897776881564
3492.30081562086	999.858627388419
3519.46949755488	999.819506605408
3547.24877621817	999.780403968264
3575.66555458033	999.741290150915
3604.72615229289	999.702224023241
3634.48143692859	999.663157396457
3664.94762458868	999.624135154976
3696.1771815589	999.585099981241
3728.17862915085	999.546151405474
3761.04395913989	999.507189571236
3794.78500275294	999.468222025161
3829.42001629664	999.429353324871
3865.06310185683	999.39045269851
3901.71349238021	999.351602097288
3939.44818255895	999.312824653189
3978.37254838817	999.27406718407
4018.54478883652	999.235315214286
4060.01079264286	999.196619584307
4102.87454539037	999.15801603742
4147.28885538902	999.119408690361
4193.30527941431	999.080818831967
4241.00321645917	999.042339418092
4290.58602087413	999.00388266753
4342.1585488442	998.965494605383
4395.89662983318	998.927182465233
4452.00215973603	998.888928396767
4510.66835962116	998.850760199235
4572.15011130452	998.812700199967
4636.76571106357	998.774619452704
4704.63789615401	998.736726516131
4776.28415230279	998.698934329488
4852.11595953514	998.661263618779
4932.63665503517	998.623784854848
5018.57404916364	998.586358823279
5110.42175683652	998.549224100085
5209.35632276757	998.512182359148
5316.1920676845	998.475357855948
5432.24058901139	998.43874492304
5559.02475417701	998.402516974481
5699.00965514683	998.36663046489
5855.04029670596	998.331087011202
6030.63450813318	998.296151786115
6231.68565823075	998.261729798688
6465.31669761066	998.228180724297
6743.8710168802	998.19554516847
7085.28303676172	998.164276462897
7522.0289108254	998.134746720107
8022.0289108254	998.110546082127
8522.0289108254	998.093389576214
9022.0289108254	998.081269228003
9522.0289108254	998.0726876181
10022.0289108254	998.066584379501
10522.0289108254	998.062166492449
11022.0289108254	998.059019824896
11522.0289108254	998.056868366257
12022.0289108254	998.055322038964
12522.0289108254	998.054256906613
13022.0289108254	998.053302944019
13522.0289108254	998.052461576205
14022.0289108254	998.051738225055
14522.0289108254	998.051136717315
15022.0289108254	998.051191824686
15522.0289108254	998.051491055564
16022.0289108254	998.051911051718
16522.0289108254	998.05245033553
17022.0289108254	998.053106130836
17522.0289108254	998.053875112905
18022.0289108254	998.054753709776
18522.0289108254	998.055737932988
19022.0289108254	998.056823241703
19522.0289108254	998.058004830024
20022.0289108254	998.059277403508
