# Supplementary material for: Discovering two general characteristic times of transient responses in solid oxide cells
Source: Nat Commun. 2024 May 30;15:4587. doi: 10.1038/s41467-024-48785-1 (PMC11137161; doi:10.1038/s41467-024-48785-1)
Supplement: Supplementary file 4 — Source Data [file 41467_2024_48785_MOESM4_ESM.zip › SourceData/Fig2g_k2.dat]

flowtime	ave_temperature
0	1028.5276597844
0.001	1028.52618494794
0.011	1028.52292945504
0.021	1028.52096744986
0.031	1028.51940487834
0.041	1028.51804747738
0.051	1028.51682700384
0.061	1028.51571049803
0.071	1028.51467828632
0.081	1028.51371710506
0.091	1028.51281717122
0.101	1028.51197093757
0.121	1028.5104518667
0.161	1028.50790643519
0.241	1028.5039751961
0.401	1028.49816796381
0.721	1028.48899814383
1.361	1028.47242877545
2.641	1028.44006697351
5.201	1028.37568771611
10.321	1028.24751625173
20.561	1027.99325332791
41.041	1027.49259369079
73.7658220911371	1026.71246940058
107.324390877335	1025.93153341043
141.702171174355	1025.15268903551
177.013744255019	1024.37455729264
213.317692535196	1023.59698253413
250.668640276191	1022.82019189232
289.135573606203	1022.04415877075
328.790507918171	1021.26872827392
369.70190194889	1020.49415846604
411.956467132167	1019.72037849067
455.642848588882	1018.94739225387
500.855943023386	1018.17540083046
547.709404299836	1017.40436658739
596.323021262752	1016.63433752998
646.82876158956	1015.86545939239
699.378813577151	1015.09779854583
754.142627179909	1014.3314444609
811.310775446691	1013.56646349864
871.095938490541	1012.80302143716
933.743944821156	1012.04128614934
999.538976632451	1011.2813171981
1068.79972376827	1010.52328875143
1141.89538328482	1009.76748797328
1219.26566368832	1009.0141595523
1301.42931644484	1008.26355791778
1389.00028506448	1007.51580752164
1482.69032391571	1006.77162491031
1583.40756501553	1006.03121555237
1692.23085195523	1005.29519771841
1810.51414833716	1004.56435531407
1939.99024568838	1003.83930380939
2082.85025000928	1003.12126534404
2242.01718986941	1002.41155986948
2421.43461908224	1001.71184827482
2626.56759303929	1001.0243057624
2865.25298259894	1000.35231712868
3149.40701630628	999.700227302822
3498.01418895657	999.074368259832
3943.61882813736	998.484185796254
4443.61882813736	998.010721979048
4943.61882813736	997.672254916745
5443.61882813736	997.430317694945
5943.61882813736	997.25742807188
6443.61882813736	997.133803955931
6943.61882813736	997.045356784977
7443.61882813736	996.982204632077
7943.61882813736	996.937043605033
8443.61882813736	996.904799514439
8943.61882813736	996.881689299547
9443.61882813736	996.865202172847
9943.61882813736	996.853409745074
10443.6188281374	996.844903280989
10943.6188281374	996.838856454134
11443.6188281374	996.834606611147
11943.6188281374	996.831492466701
12443.6188281374	996.829277259078
12943.6188281374	996.82772605498
13443.6188281374	996.826611438533
13943.6188281374	996.825597779863
14443.6188281374	996.824688524445
14943.6188281374	996.823887439841
15443.6188281374	996.82319725721
15943.6188281374	996.823316237144
16443.6188281374	996.82365553488
16943.6188281374	996.824105098466
17443.6188281374	996.8246634263
17943.6188281374	996.825328394128
18443.6188281374	996.826097798547
18943.6188281374	996.826969001296
19443.6188281374	996.827938941202
19943.6188281374	996.829004201102
20443.6188281374	996.830161026107
