# Supplementary material for: Discovering two general characteristic times of transient responses in solid oxide cells
Source: Nat Commun. 2024 May 30;15:4587. doi: 10.1038/s41467-024-48785-1 (PMC11137161; doi:10.1038/s41467-024-48785-1)
Supplement: Supplementary file 4 — Source Data [file 41467_2024_48785_MOESM4_ESM.zip › SourceData/Fig3b_Adjusted.dat]

flowtime	potential	current_density	h2o_molefrac	h2_molefrac	o2_molefrac	ave_temperature
0	1.09275737156345	-0.999998998704898	0.424616923982758	0.571763338757203	0.271623769357836	1063.31788036232
1e-07	1.09212517012503	-0.995003556398244	0.424618004926807	0.57176228357931	0.271623447643491	1063.31788286439
2e-07	1.09149222283906	-0.990002803405862	0.424619824837761	0.571760528295759	0.271622857856028	1063.31788508142
3e-07	1.09085918061269	-0.985002705065951	0.424622163996622	0.571758293271319	0.271622035340262	1063.31788706216
4e-07	1.09022599811998	-0.9800027327828	0.424624880497268	0.571755716813438	0.271621005206123	1063.31788884046
5e-07	1.08959268035181	-0.975002714970651	0.424627882024781	0.57175288608181	0.271619786279369	1063.31789044084
6e-07	1.08895924875631	-0.970002734154597	0.424631107966596	0.571749856350991	0.27161839324049	1063.31789188173
7e-07	1.08832571236236	-0.965002789152012	0.424634518134905	0.571746662932151	0.271616837889171	1063.31789317745
8e-07	1.08769206735627	-0.960002770974513	0.424638085595788	0.571743328592191	0.271615129941781	1063.3178943394
9e-07	1.08705832684774	-0.9550027806547	0.424641791996918	0.571739868263853	0.271613277574018	1063.3178953769
1e-06	1.08642448873881	-0.950002749727141	0.424645624659708	0.571736291898123	0.271611287773917	1063.31789629771
1.1e-06	1.08579053864272	-0.945002505671594	0.424649574684284	0.571732606264432	0.271609166593172	1063.3178971084
2.1e-06	1.07944537906034	-0.895002495627304	0.42469840690939	0.571686734260644	0.271577780052037	1063.31789727378
3.1e-06	1.07309214785048	-0.845002268502913	0.424755492589532	0.571632827216902	0.271537886195928	1063.31789138599
4.1e-06	1.06673123871087	-0.795002174263076	0.424820116414748	0.571571588119022	0.271490541109295	1063.31788077627
5.1e-06	1.06036294543332	-0.745002034608875	0.424891720366633	0.571503577111981	0.271436462388247	1063.31786647572
6.1e-06	1.05398755967029	-0.695001932800795	0.424969844381928	0.571429256328202	0.271376166360955	1063.31784932848
7.1e-06	1.04760534482887	-0.645001836482768	0.425054100299882	0.571349013863813	0.271310041945734	1063.31783004969
8.1e-06	1.04121655589476	-0.595001732648639	0.425144155847451	0.571263180116952	0.271238393490264	1063.31780925937
9.1e-06	1.03482143923125	-0.545001581384455	0.425239723329622	0.571172039693977	0.271161466879029	1063.31778750414
1.01e-05	1.02905873341635	-0.500001457543993	0.425337176305805	0.571079019895838	0.27108123735267	1063.31776533416
1.21e-05	1.02902296340812	-0.500001322989795	0.425467522741886	0.570953594820574	0.270955351835996	1063.31772234858
1.61e-05	1.02896560846081	-0.500001332670232	0.425676658605315	0.570752356376779	0.270750322538754	1063.31763861096
2.41e-05	1.02887479103668	-0.500001487181937	0.426006083924664	0.570436546298976	0.270410598102703	1063.31747630997
4.01e-05	1.02873406473545	-0.500001445599637	0.426505895228217	0.569958595086823	0.269836487298442	1063.31717024484
7.21e-05	1.02851758309508	-0.500001422287321	0.427243397088775	0.569254271342733	0.268840722366461	1063.31662450208
0.0001361	1.0281845623177	-0.500001387317577	0.428312086896547	0.568234243463488	0.267100519792625	1063.31571757719
0.0002641	1.02767575100988	-0.500001368013497	0.429844097317483	0.566771882865607	0.264154704424334	1063.31429545149
0.0005201	1.0269173560284	-0.500001315038714	0.432029950623699	0.564683437798339	0.259556236838338	1063.31213114432
0.000997339977368188	1.02589919100205	-0.50000132395471	0.434993414230113	0.561844765595972	0.253640972270513	1063.30905429511
0.00165780658671406	1.02486137919241	-0.500001452677198	0.438228985863334	0.558729462253581	0.248370693788568	1063.30564345663
0.00249804729674074	1.02384844596279	-0.500001388537732	0.441738903252041	0.555323849655239	0.244256336761004	1063.3020358044
0.00348196722542255	1.0228842365433	-0.500001557972509	0.445469979133009	0.55167439061859	0.241376249017061	1063.29842066938
0.00456182235980343	1.02197377850376	-0.500001513154757	0.449337225486509	0.547867778265479	0.239523169431408	1063.29494537431
0.00570244320672915	1.02110872099722	-0.500001031394774	0.453275160846072	0.543975542632105	0.238404034775469	1063.29166945718
0.00643135443918131	1.02058571704128	-0.500002213571159	0.455751593188284	0.541522876694313	0.23795313156559	1063.2897432409
0.00763810045631635	1.01976595399099	-0.500002052288832	0.459745820918968	0.537561739987511	0.237511653946219	1063.28677498681
0.0086650868115926	1.01909472880074	-0.500002167933345	0.463081629938262	0.534250968220441	0.237297711941991	1063.28441912314
0.009933998349188	1.01829461846836	-0.500001959096819	0.467112764056467	0.530248282324502	0.237163862434988	1063.28171993723
0.0112357237299438	1.01749866612225	-0.500002228679158	0.471155578515705	0.526233254781154	0.237096145250245	1063.27913596165
0.0122639260528177	1.01688375421234	-0.50000204301171	0.474291718721078	0.523118510138249	0.237066619826581	1063.27719574394
0.0136351830539843	1.01608594444194	-0.500002095345605	0.478372989284044	0.519065192622821	0.237047662082458	1063.2747611397
0.0150454402735012	1.01528801848589	-0.500002042507627	0.482463222946185	0.51500327049274	0.237037925236504	1063.27239691366
0.016387163665415	1.0145488783334	-0.500002004100472	0.486257578150098	0.511235525062056	0.23703276048405	1063.27025869847
0.0178890876772741	1.01374611842643	-0.500001782051302	0.490382976166569	0.507139562769929	0.237029240716373	1063.26798734374
0.0194435731014621	1.01294157674622	-0.500001905819631	0.494521611864929	0.503031036389575	0.237026604617045	1063.26575204071
0.0210571981517748	1.0121346349114	-0.500002063875482	0.498675905838137	0.498907624835714	0.2370243035399	1063.26354222321
0.0227364747459771	1.01132530795465	-0.500001910682332	0.502845096257763	0.494770170005868	0.237022029785178	1063.26134922543
0.0244892429025156	1.01051377162613	-0.500002066876425	0.507028158906097	0.490619815830789	0.237019725374362	1063.2591642688
0.0263250889915135	1.00970015939841	-0.500002078850935	0.511223784365332	0.48645798262193	0.237017316403834	1063.25697810792
0.028323352705903	1.00885769853678	-0.50000187937756	0.515569759181865	0.482148283492578	0.237014675167457	1063.25470715247
0.0303673481775167	1.00804118163591	-0.500001938996459	0.519783403935767	0.477971223872174	0.237011972207426	1063.25248645312
0.0325420704187132	1.00722361244441	-0.500002115188247	0.524003660475837	0.473789353996562	0.237009178243697	1063.25022785747
0.034872447168045	1.00640613315014	-0.50000195964242	0.528224285315222	0.469609324605338	0.237006194885048	1063.24791513325
0.0373933353245339	1.00559014249115	-0.500002133115304	0.532438391462538	0.465438575648372	0.237003088719947	1063.24552629254
0.0401535799098781	1.0047775960318	-0.500002140821867	0.536635983420599	0.461287928223884	0.236999845276769	1063.2430318416
0.0434908791741219	1.00391045710457	-0.500001894978413	0.541117802942163	0.456862199040365	0.236996181495538	1063.24017234359
0.0470159675233623	1.0031177694484	-0.500002122847656	0.545218208414143	0.45282015931383	0.23699262426228	1063.23730619089
0.0517130634178714	1.00226169701718	-0.500002302682112	0.54965328259075	0.448460676648792	0.236988767897707	1063.23372271615
0.0569110665232742	1.00152808718067	-0.500002283775075	0.553462337450575	0.444730766464181	0.23698509627672	1063.23000440922
0.0637690607151589	1.00085437881064	-0.500002786352873	0.556975242602259	0.441310648125744	0.236981812472901	1063.22545691882
0.0738348249741569	1.00028300369239	-0.500003085217706	0.559977813826443	0.438413325302085	0.236978910529213	1063.21939298892
0.0916459154051897	0.999874831220411	-0.500003512612289	0.562161940618618	0.436334574856675	0.236977013946955	1063.21003185228
0.127268096267255	0.999689904772434	-0.500004228914718	0.563214841491016	0.435351231139284	0.236976629407349	1063.19467906757
0.198512457991387	0.999659825710524	-0.499998421875487	0.563488672421251	0.435101861431327	0.23697710693035	1063.17087644552
0.366054572617485	0.999690038130137	-0.499997366826502	0.563530137413377	0.435063441020172	0.236977689946205	1063.12862847331
0.524583849545159	0.999721041149229	-0.499997324112018	0.563533747112072	0.435059950016429	0.236978150355119	1063.09361846999
0.705814788125188	0.999754688332062	-0.499997136107286	0.563534915057634	0.435058932024852	0.23697848771068	1063.05620188066
0.899755615908019	0.999789713508423	-0.499997911370033	0.563535802147017	0.43505813041457	0.236978914345004	1063.01744665101
1.10639053376384	0.9998261347194	-0.499996846206723	0.563536913488646	0.435057096962298	0.236979131053204	1062.97687021335
1.31026849988371	0.999862019563714	-0.499997819213098	0.563537567191228	0.435056464231553	0.236979673461038	1062.93724667431
1.51622960989931	0.999897901311353	-0.49999779144028	0.563538306183525	0.435055758854421	0.23698014596757	1062.8975061345
1.72365126864445	0.999933724377642	-0.499996894375106	0.563539137583561	0.435054960276073	0.23698053723205	1062.85770382568
1.93219343444788	0.999969864630601	-0.499997777625673	0.56353961776546	0.435054507486901	0.236981177349584	1062.81786226685
2.14163441507804	1.0000057961793	-0.499996913103839	0.563540317504253	0.435053837248625	0.236981627666096	1062.77799518019
2.35182650843277	1.00004188862519	-0.499996878651134	0.563540810638766	0.43505337544277	0.236982194830444	1062.73810782467
2.56265191113641	1.00007798403743	-0.499996626185145	0.563541311914731	0.435052901632771	0.236982765606693	1062.69820571581
2.77402387585278	1.00011417881319	-0.499996866738631	0.563541658348229	0.435052580224268	0.236983395898044	1062.65829169249
2.98587237005915	1.00015050999763	-0.499997780600582	0.563541801311857	0.435052462284464	0.23698412504465	1062.61836858025
3.19814373068249	1.00018660371014	-0.499996880913677	0.563542194850392	0.435052101658945	0.236984643611933	1062.57843909328
3.41079982405392	1.00022298032272	-0.499997783080476	0.563542281762227	0.435052036683178	0.236985388800072	1062.53850330046
3.62380381931536	1.00025912225221	-0.49999688699731	0.563542565996914	0.435051783308368	0.236985922082915	1062.49856419852
3.8371355636783	1.00029551463896	-0.499997580505866	0.563542631813916	0.435051745939498	0.236986676596025	1062.45862084831
4.05077047470222	1.00033176021317	-0.499997100036983	0.563542701414418	0.435051693554613	0.236987255541876	1062.41867585462
4.26469835085812	1.00036807193618	-0.499996872961685	0.563542713046626	0.435051716301416	0.236987886949618	1062.37872848866
4.47890542129541	1.0004045343939	-0.499997585358595	0.563542616693309	0.435051839681645	0.23698865974783	1062.33877924563
4.69338085948569	1.00044084806181	-0.499997097273954	0.563542520273514	0.43505195400484	0.236989253161934	1062.29882968642
4.90812244501867	1.00047722409725	-0.499996867638916	0.563542365491187	0.435052142704812	0.23698989832479	1062.25887888283
5.12312312711609	1.00051378155307	-0.499997786242135	0.563541996701862	0.435052534368454	0.236990691499986	1062.21892700243
5.33837689631987	1.00055023394773	-0.499997769222464	0.563541716447885	0.435052841166332	0.236991379220776	1062.17897523021
5.55388421707534	1.00058656801705	-0.499996879412937	0.563541549642705	0.435053031018381	0.236991954835687	1062.13902321836
5.76964377081499	1.00062318712217	-0.499997775422409	0.563541021861575	0.435053587271718	0.236992751934627	1062.09907036156
5.98565104771212	1.00065956763787	-0.499996876622051	0.563540726067774	0.435053914611988	0.236993336595268	1062.05911799777
6.20190878958995	1.00069619303679	-0.499997573257432	0.563540216683203	0.435054446037841	0.236994139769395	1062.01916460283
6.41841155223431	1.00073267052405	-0.499997080541874	0.56353971555918	0.435054970444202	0.236994765155836	1061.97921231523
6.63516550655652	1.00076934348086	-0.499997759020984	0.563539017465148	0.435055697770091	0.236995556167864	1061.93925909471
6.8521657792678	1.00080580051694	-0.499996863454254	0.563538536047794	0.435056207634099	0.236996155622904	1061.89930660622
7.06941654630243	1.00084240700558	-0.49999685191078	0.563537842137096	0.43505693129619	0.236996861353588	1061.85935348699
7.26964420870432	1.00087598846535	-0.49999612378804	0.563537426704686	0.435057314447397	0.236997478345376	1061.82257020797
7.48737422786572	1.00091265106922	-0.499996315984055	0.56353666713716	0.435058146976612	0.236998206037898	1061.78261695102
7.70535124066983	1.00094927669782	-0.499996051848549	0.563535928580017	0.435058920363274	0.236998905078598	1061.7426644442
7.92357959139289	1.00098596116907	-0.499996021741481	0.56353507262513	0.435059810674738	0.236999631493412	1061.70271171926
8.14205835764148	1.00102270805346	-0.499996283282601	0.563534058533764	0.435060847039208	0.23700037856429	1061.66275915659
8.36078869089878	1.00105939807741	-0.499996053583096	0.56353316211118	0.435061767765632	0.237001092278821	1061.62280681427
8.57977206347669	1.00109614131403	-0.499996045142199	0.563532165029478	0.435062790210434	0.237001828768734	1061.58285444851
8.79900862558767	1.00113290738145	-0.499996023762815	0.563531102825915	0.43506388655575	0.237002568747571	1061.54290209281
9.01849871152559	1.0011697336951	-0.499996293905464	0.56352989324957	0.43506511735288	0.237003328228392	1061.50294992593
9.2382436377312	1.00120650027532	-0.499996051347214	0.563528819787378	0.435066215457554	0.237004055444283	1061.46299793331
9.45824463864097	1.00124332161821	-0.499996017053196	0.563527632419501	0.43506743607984	0.237004805512313	1061.42304593417
9.67850197232754	1.00128020684531	-0.499996280152948	0.563526282545182	0.435068808625396	0.237005576283873	1061.38309398598
9.89901620477997	1.00131702932715	-0.499996033501194	0.563525066727934	0.435070049131259	0.237006313687616	1061.34314232253
10.1197891985338	1.00135395200877	-0.499996275211787	0.563523644306069	0.435071497017701	0.237007088543891	1061.30319062807
10.3408210755445	1.00139081586515	-0.499996047469348	0.563522328125864	0.435072833407601	0.237007831457616	1061.26323907807
10.5621129259084	1.00142773406689	-0.499996034620382	0.563520907160946	0.435074285771342	0.237008597506297	1061.22328776461
10.7836663586091	1.00146467323651	-0.499996006675285	0.56351945319633	0.435075767298156	0.237009367775001	1061.18333628135
11.0054807245236	1.00150163319675	-0.499995998969019	0.563517927656633	0.435077322587928	0.237010138061836	1061.14338504789
11.2275577183501	1.0015386918303	-0.499996469011896	0.563516195145745	0.435079083694815	0.237010955738177	1061.10343388002
11.4498980078762	1.00157561329422	-0.499995988117829	0.563514721956249	0.435080583212584	0.237011691379286	1061.06348299462
11.672503463125	1.00161265465815	-0.499996188009526	0.563513007031635	0.435082313738654	0.237012482143025	1061.0235319983
11.8953737742935	1.00164966657838	-0.49999602322221	0.563511330940841	0.435084020205921	0.237013251247336	1060.98358140921
12.1185115253533	1.00168671995595	-0.499995994993158	0.563509603641363	0.435085775584726	0.237014039824298	1060.94363060926
12.3419158381586	1.0017237968591	-0.499995990431785	0.563507806591168	0.435087605903347	0.237014830121797	1060.90368003292
12.5655882809582	1.00176089053242	-0.499995985154917	0.563505973415096	0.435089466395807	0.237015627172067	1060.86372953708
12.7895296152049	1.00179804372513	-0.499996257645018	0.563504010837801	0.435091443149803	0.237016442553622	1060.82377910696
13.0137405215308	1.00183514248641	-0.499996030620455	0.563502142977984	0.435093341380864	0.237017221728709	1060.78382912344
13.2382238220756	1.00187229354378	-0.499996021746499	0.563500177216227	0.435095341796726	0.237018024867875	1060.74387883791
13.4629781451757	1.00190950159244	-0.499996268158475	0.563498066404865	0.435097475575463	0.237018847748263	1060.70392879553
13.6880051814159	1.00194664777174	-0.49999602772961	0.563496104934052	0.435099459374908	0.237019633071657	1060.66397904976
13.9133069112842	1.00198385398903	-0.499996005623284	0.563494012679709	0.435101578502821	0.237020443524558	1060.62402925888
14.1388834121659	1.0020210782342	-0.499995992206842	0.563491884000781	0.43510373450702	0.237021257787262	1060.58407952438
14.3647353275668	1.00205832574948	-0.499995996700894	0.563489705299518	0.435105945228015	0.23702207608672	1060.54412992115
14.5908637275446	1.00209558459705	-0.499995965156754	0.563487493676264	0.435108183347282	0.23702289567089	1060.50418050673
14.8172700128256	1.00213290783843	-0.499996239217589	0.56348512002505	0.435110572951907	0.237023736983274	1060.46423120296
15.043955149335	1.00217017271803	-0.499995998682047	0.563482881020103	0.43511284274813	0.237024539080908	1060.42428212353
15.2709207297643	1.00220749081229	-0.499995983718291	0.563480547512835	0.435115203276445	0.237025367967489	1060.38433295076
15.4981665655264	1.00224482616761	-0.499995964235355	0.563478155881463	0.435117628094075	0.237026197822638	1060.34438393406
15.7256938881624	1.00228222680563	-0.499996223214621	0.563475627294881	0.435120179489015	0.237027048466505	1060.30443509304
15.953504026843	1.00231956449091	-0.499995997481567	0.563473229378862	0.435122595546087	0.237027865510146	1060.26448631205
16.1815976680694	1.0023569524318	-0.499995952141297	0.563470736770341	0.435125120395905	0.237028706254039	1060.22453786754
16.4099770840331	1.00239440396162	-0.499996197565644	0.563468085421091	0.435127798841799	0.237029562214266	1060.18458923019
16.6386415213912	1.00243180766656	-0.499996028468337	0.563465549276652	0.435130355244387	0.237030394642301	1060.1446407924
16.8675924593414	1.00246925463511	-0.499995994951391	0.563462931248732	0.435133004503208	0.237031243638015	1060.10469275108
17.0968325270328	1.00250672128953	-0.499995983989726	0.563460264424578	0.435135704947953	0.237032095123723	1060.06474446868
17.3263606972622	1.00254424792847	-0.499996235309605	0.563457451649561	0.435138539615799	0.23703296313429	1060.02479642953
17.5561787188372	1.00258171446806	-0.499996007695516	0.563454767893978	0.435141243026098	0.237033799908346	1059.98484851961
17.7862876899648	1.00261923423977	-0.499995978917407	0.563451995881623	0.435144046630058	0.23703465943426	1059.94490091444
18.0166897249774	1.00265677483388	-0.499995966272316	0.563449178010472	0.435146892052725	0.237035522378964	1059.90495313277
18.2473841687446	1.00269433376972	-0.499995951594968	0.56344631285849	0.435149787430851	0.237036387706457	1059.86500554802
18.4783725273198	1.00273195264805	-0.499996228714351	0.563443298022452	0.435152818703133	0.237037271002486	1059.82505812053
18.7096560748322	1.00276951101063	-0.499995979633799	0.563440419037954	0.435155729919849	0.237038120169435	1059.78511101221
18.941237018868	1.00280712168084	-0.499995951035431	0.563437457633024	0.435158725241283	0.237038993836972	1059.74516370827
19.1731146017037	1.00284479534215	-0.499996221941152	0.563434340637465	0.435161864048089	0.237039887414985	1059.70521665605
19.4052906552863	1.00288240988536	-0.499995974747444	0.5634313319216	0.43516489815146	0.237040742760816	1059.66526985908
19.6377670365436	1.00292007542511	-0.49999595550696	0.563428245749538	0.435168010309047	0.237041622867539	1059.62532304863
19.8705440491373	1.00295780441568	-0.49999621775941	0.563425016952331	0.435171268098397	0.237042522706424	1059.58537627609
20.103622294486	1.00299546872681	-0.499995983544294	0.563421904099719	0.435174405127937	0.237043389401479	1059.54542981131
20.3370039480095	1.00303318933744	-0.499995954139719	0.563418709281444	0.435177626777503	0.237044277446427	1059.50548341013
20.5706897644608	1.00307092952334	-0.499995928960367	0.563415466398067	0.435180900230533	0.237045167711045	1059.46553705881
20.8046804227224	1.00310873215438	-0.499996205836354	0.563412068892596	0.435184321495789	0.237046075622476	1059.42559088333
21.0389773408531	1.00314646939293	-0.499995978506105	0.563408817103581	0.435187593760995	0.237046952621979	1059.38564480538
21.2735814772184	1.0031842603847	-0.499995948735721	0.563405478068761	0.435190963885292	0.237047850952097	1059.34569909002
21.5084953603298	1.00322207229161	-0.499995920791123	0.56340208151574	0.435194396014372	0.237048752610179	1059.30575308196
21.7437176688064	1.00325994598275	-0.499996200082734	0.563398542570828	0.435197955117271	0.237049671372021	1059.26580751841
21.9792514155582	1.00329775585532	-0.499995977552111	0.563395145089146	0.435201379424361	0.237050556273679	1059.22586203099
22.2150974464708	1.00333561732105	-0.499995947022899	0.563391661949276	0.435204888291853	0.237051465776526	1059.18591664133
22.4512567484729	1.00337350094986	-0.499995916868588	0.563388126483592	0.4352084569648	0.237052376154553	1059.14597133177
22.6877302023085	1.00341144514484	-0.499996189820626	0.563384443205464	0.435212162089913	0.237053305377421	1059.10602617215
22.924519104254	1.00344932492912	-0.499995960211235	0.563380885930185	0.435215738348666	0.237054200608303	1059.06608117294
23.1616248210753	1.00348725803077	-0.499995941007032	0.563377263060071	0.435219392301759	0.23705511874549	1059.02613639951
23.3990490977142	1.00352521150583	-0.499995903718939	0.563373591979606	0.435223098225458	0.237056039360068	1058.98619154716
23.6367918853577	1.00356322387507	-0.499996191188971	0.563369777000055	0.435226934296609	0.237056981148003	1058.94624688714
23.8748547563471	1.00360117731349	-0.499995941850457	0.563366086388775	0.435230650074168	0.237057883040215	1058.90630252926
24.1132399164153	1.00363918161583	-0.499995922010453	0.563362309857487	0.435234452488322	0.237058809673779	1058.86635818385
24.3135107374056	1.00367119883239	-0.499996525332916	0.563358828009439	0.435237831908414	0.237059607319249	1058.83283861535
24.5524911551323	1.00370917371288	-0.49999621155139	0.563355141678854	0.435241655968346	0.237060486719644	1058.79289412041
24.7917942294542	1.00374717982604	-0.499995914707665	0.563351359816425	0.435245477375794	0.237061386985719	1058.7529504012
25.0314250613426	1.00378524893955	-0.499995884275473	0.563347467413895	0.435249405039623	0.237062323749584	1058.71300638117
25.2713822930223	1.00382338217988	-0.499996159258231	0.563343411281716	0.435253475222527	0.237063284349632	1058.67306268855
25.5116683350754	1.00386145477587	-0.499995909950501	0.563339494766115	0.435257423127357	0.237064199239153	1058.63311930312
25.7522854613871	1.00389957818921	-0.499995889115213	0.563335492431654	0.435261453117861	0.237065142505837	1058.59317580799
25.9932334643355	1.00393771988603	-0.499995880525476	0.563331439978337	0.435265539965094	0.237066087882125	1058.55323234198
26.2345129701064	1.0039759265023	-0.499996155989624	0.563327248865571	0.435269753012371	0.237067056519138	1058.5132892779
26.4761268479495	1.00401406538779	-0.499995905036904	0.563323210803459	0.43527381536075	0.237067982231973	1058.47334633823
26.7180763022462	1.004052257082	-0.499995867775672	0.563319076831155	0.435277983549161	0.237068934618887	1058.43340328908
26.9603611310785	1.00409051389835	-0.499996149022815	0.563314786300672	0.435282295316152	0.237069909838219	1058.39346055426
27.20298369794	1.00412870497071	-0.499995921790934	0.563310638478011	0.435286461720605	0.237070840672077	1058.35351786937
27.4459447580265	1.00416694912248	-0.499995899868806	0.563306409288874	0.435290722816617	0.237071799540711	1058.31357555334
27.6892470257928	1.00420521314016	-0.49999586229519	0.563302137389449	0.435295029563321	0.237072760874082	1058.27363308812
27.9328900585453	1.00424353749347	-0.499996140210702	0.56329772755641	0.435299461304121	0.237073745000901	1058.23369082787
28.1768755756288	1.00428179688213	-0.499995904293917	0.563293450482914	0.435303756946552	0.237074685986769	1058.19374875319
28.4172140466967	1.00431945547176	-0.499995911579031	0.563289155814423	0.43530807618059	0.23707518841414	1058.15445843893
28.6618838902542	1.00435781262097	-0.499996099518283	0.563284693897794	0.435312566247821	0.237076169853113	1058.1145164914
28.9068995465793	1.00439612715212	-0.499995875484066	0.563280308354997	0.435316983803802	0.237077103283079	1058.07457503637
29.1522645163413	1.00443448936188	-0.49999585801971	0.563275851765015	0.435321467036908	0.237078073500271	1058.03463341786
29.3979782910213	1.00447286991302	-0.499995826162038	0.563271362047085	0.435325984822822	0.23707904605718	1057.99469202665
29.6440427473702	1.00451129117332	-0.499995917315541	0.563266808658649	0.43533057152199	0.237080048225906	1057.95475067253
29.8904586101042	1.00454973898186	-0.499996115066526	0.56326216626987	0.435335236118184	0.237081052248726	1057.9148096302
30.1372282953111	1.00458813153261	-0.499995887601073	0.563257646076565	0.435339779521293	0.23708199087206	1057.87486871624
30.3775736636332	1.00462561440964	-0.499996486545724	0.563252971109995	0.435344461471005	0.237082679528225	1057.83602188117
30.6250437049485	1.00466386095392	-0.499995367575246	0.563248647995333	0.435348837179073	0.237083285445319	1057.79608158397
30.8728736696134	1.00470247819708	-0.499996107370287	0.563243740136796	0.435353768543062	0.237084451146819	1057.75614061647
31.1210599209271	1.00474095051211	-0.499995919743846	0.563239095463057	0.435358436485536	0.23708543436816	1057.71620040307
31.3696076294082	1.00477946096763	-0.499995865889884	0.563234366879225	0.435363191918559	0.237086408334868	1057.67626018073
31.6185172691985	1.00481798998545	-0.499995827754833	0.563229607743557	0.435367978990809	0.237087392439158	1057.63631999819
31.8677896035584	1.00485654731097	-0.499995850592986	0.56322481282128	0.43537280699444	0.237088398661906	1057.59637994677
32.117425969387	1.00489516532476	-0.499996132228317	0.56321987444465	0.435377767980111	0.237089451238091	1057.55644011274
32.3674282486614	1.00493370355966	-0.499995884571302	0.563215075808117	0.435382585288709	0.237090395628863	1057.51650044947
32.6177980426971	1.0049723060682	-0.499995891393489	0.563210203534244	0.435387483380064	0.237091393509827	1057.47656086842
32.8685363865834	1.00501092359014	-0.499995879956125	0.563205292837367	0.435392426461399	0.237092396998486	1057.43662162845
33.1196459629207	1.00504955616604	-0.499995860061927	0.563200352088641	0.435397394590711	0.237093400933826	1057.39668225286
33.3711264609776	1.00508820862826	-0.499995834894896	0.563195387796792	0.435402393264625	0.237094408442894	1057.35674314661
33.6229801111159	1.00512687264998	-0.499995818916987	0.563190407824552	0.435407399814093	0.237095415660391	1057.31680414275
33.8752081038882	1.00516560315072	-0.49999611103717	0.56318526949793	0.435412551668383	0.237096477055862	1057.27686523291
34.1278115874192	1.00520426691284	-0.499995868857395	0.563180279476197	0.43541757383098	0.237097447894042	1057.23692680894
34.3807941731999	1.00524298553	-0.499995871189569	0.563175198264986	0.435422681817887	0.237098460922274	1057.1969881785
34.6341551200437	1.00528171358924	-0.499995834883264	0.5631700999513	0.435427808984332	0.237099472658957	1057.15704969552
34.8878959192829	1.00532046332516	-0.499995824249207	0.563164972428012	0.43543296637322	0.237100490282951	1057.1171114651
35.1420187388612	1.00535927319425	-0.499996093704702	0.563159714326957	0.435438241657566	0.237101558159104	1057.07717331846
35.3965246727617	1.00539801936907	-0.499995864751594	0.563154577035718	0.43544341101323	0.2371025367389	1057.03723559257
35.651416973262	1.00543681564401	-0.499995844274395	0.563149370232539	0.435448644007305	0.23710355177719	1056.99729773145
35.9066953539984	1.00547562659029	-0.499995823791969	0.563144124628853	0.435453916324837	0.237104570286784	1056.95736004376
36.1623615055887	1.0055144625873	-0.499995834854099	0.563138835966571	0.435459232462162	0.237105604313995	1056.9174225507
36.4184172559086	1.00555331112577	-0.499995822533469	0.563133546919568	0.435464548545074	0.237106633723807	1056.87748518783
36.6748640142621	1.00559217503416	-0.499995812785249	0.563128232480214	0.435469895927517	0.237107663738803	1056.83754794373
36.9317031337404	1.00563105474107	-0.499995800091418	0.563122872719562	0.435475282204722	0.237108695842998	1056.79761085516
37.1889362145223	1.00566999902148	-0.4999960790425	0.563117389403951	0.435480789152779	0.237109777671372	1056.75767402258
37.4465654913047	1.0057088709239	-0.499995846423707	0.56311206436142	0.435486137313099	0.237110770699203	1056.71773732256
37.7045924217734	1.00574779647166	-0.499995811724748	0.563106649861526	0.43549157974639	0.2371118003516	1056.67780068468
37.9630180156695	1.00578674032851	-0.49999578703937	0.563101211391545	0.435497052769783	0.237112840639241	1056.63786405439
38.2218429227695	1.00582574806053	-0.499996057733588	0.563095616940304	0.435502668958353	0.237113928668305	1056.59792795833
38.4810712309779	1.00586468627617	-0.499995829029082	0.563090177462196	0.435508127129445	0.237114928028943	1056.55799173501
38.7407027193766	1.00590367507409	-0.499995804097608	0.563084664671037	0.435513671436048	0.237115962402142	1056.51805587927
39.000740399998	1.00594268114465	-0.499995767718543	0.563079122714189	0.435519241014681	0.237117004198232	1056.47811996366
39.2611845101495	1.00598169380087	-0.49999568167033	0.563073561033891	0.435524833761756	0.237118031717009	1056.43818421081
39.5220367417464	1.00602083846353	-0.499996185667167	0.563067818491104	0.435530606802609	0.237119249816905	1056.39824841447
39.7832974357861	1.00605985395956	-0.499996014656276	0.563062209273165	0.43553623541852	0.237120216401081	1056.35831349928
40.0449729997291	1.00609894014249	-0.499996097803205	0.563056545691338	0.435541930075439	0.237121221164426	1056.3183780166
40.307060355819	1.00613805583658	-0.49999617606937	0.563050820177105	0.435547677953671	0.237122373198604	1056.27844301123
40.5695632766121	1.00617707545723	-0.499995721443407	0.563045247711184	0.435553277354994	0.237123313598205	1056.23850815606
40.8324833968534	1.00621622272263	-0.499995846740485	0.56303949721036	0.435559060249422	0.237124401881357	1056.19857325551
41.0958210756968	1.00625533198128	-0.499995789622551	0.5630337066617	0.435564876874608	0.237125212377865	1056.15863884985
41.3595802418183	1.00629454842151	-0.499996035878319	0.563027884629927	0.435570720703326	0.237126542554254	1056.11870417958
41.6237598102169	1.00633367390053	-0.49999578012401	0.563022158156371	0.435576474069959	0.237127578709055	1056.0787699867
41.8883635872161	1.00637292734183	-0.499996119440867	0.563016250277082	0.435582413528799	0.23712874214265	1056.03883561466
42.1533910640416	1.00641210826434	-0.499996047572558	0.563010391321475	0.435588296511013	0.23712975712966	1055.99890181554
42.418846717337	1.00645128233727	-0.499995810778668	0.56300458093686	0.435594126823462	0.237130768617486	1055.9589679203
42.6847305905465	1.00649051478434	-0.499995815736545	0.562998697681177	0.435600035304948	0.237131834588965	1055.91903425621
42.9510449064981	1.00652976898953	-0.499995837827652	0.562992771848139	0.435605987826775	0.237132914341557	1055.87910073604
43.2177913118063	1.00656903464907	-0.499995844961673	0.562986843674117	0.435611947809404	0.237133990332811	1055.83916743343
43.484971948919	1.00660831886929	-0.499995850655964	0.562980863846621	0.435617955573011	0.237135066809994	1055.79923419103
43.7525879290461	1.00664760656541	-0.499995811909191	0.562974883664339	0.435623956930711	0.237136128173327	1055.75930106944
44.0206407606144	1.00668692304159	-0.499995819552926	0.562968871247339	0.435630002319672	0.237137213813015	1055.71936829033
44.2891334495998	1.00672623954954	-0.499995755669999	0.56296286928198	0.43563603147302	0.237138276303601	1055.67943557629
44.5580671454542	1.00676559167638	-0.499995788156348	0.562956807371198	0.435642123870842	0.237139369457432	1055.63950288209
44.8274426990819	1.00680498501327	-0.499996022998158	0.562950662263844	0.435648293730367	0.237140486249041	1055.59957052226
45.0972630786211	1.00684432457676	-0.49999580605311	0.562944611966638	0.435654363327151	0.237141528829329	1055.55963822936
45.3675294636398	1.00688371208678	-0.499995798830649	0.562938500915581	0.435660500342253	0.237142605972279	1055.51970618912
45.6382443009009	1.00692311652753	-0.499995773816882	0.562932365204133	0.435666668994916	0.23714369239862	1055.47977441197
45.9094101092998	1.00696253421162	-0.499995746843189	0.56292622798202	0.435672841131837	0.237144777121813	1055.43984236462
46.181025789967	1.00700201793726	-0.499996024971368	0.562919932414894	0.435679158536149	0.237145915139757	1055.39991093694
46.45309631403	1.00704142053239	-0.49999574981445	0.562913806373584	0.435685303449444	0.237146946078354	1055.3599794374
46.7256219294073	1.00708086343519	-0.499995631842711	0.562907619696717	0.43569151664859	0.237147992699031	1055.32004821914
46.9986053141362	1.00712033716534	-0.499995590014798	0.562901391103916	0.435697771717169	0.237149068860617	1055.28011708015
47.2720477709305	1.0071598452055	-0.499995630314572	0.562895112897625	0.435704083033903	0.237150179556038	1055.24018623434
47.5459520756708	1.00719933321679	-0.499995497303777	0.562888858013177	0.435710365425326	0.237151234458293	1055.20025544997
47.8203194232829	1.00723885538504	-0.499995461279114	0.562882567947853	0.435716682069983	0.237152319148424	1055.16032478153
48.0951513858305	1.00727845072117	-0.499995697161563	0.562876170145207	0.43572310726996	0.237153500158311	1055.12039420773
48.3704493908244	1.00731805138663	-0.499995932607459	0.562869707930822	0.435729597379634	0.237154643452152	1055.08046387367
48.6462158860953	1.0073575988715	-0.499995775629193	0.56286339983048	0.435735931993771	0.237155718213607	1055.0405338493
48.9224537837807	1.00739718840171	-0.499995763587185	0.562857011337661	0.435742340273519	0.237156816693136	1055.00060378966
49.1991636429863	1.00743679573069	-0.499995763048504	0.562850596392289	0.435748787621259	0.237157923521286	1054.96067414643
49.4763491588533	1.00747641736733	-0.499995751835194	0.562844171099187	0.435755239318551	0.237159028658034	1054.92074448298
49.7540109917596	1.00751605369754	-0.499995747592552	0.56283772706494	0.435761710864937	0.237160135059735	1054.88081498003
50.032151068056	1.00755570542473	-0.499995735191214	0.562831257707634	0.4357682137629	0.237161243149625	1054.84088559185
50.310771010943	1.00759537159263	-0.499995726889731	0.562824778198234	0.435774721167193	0.237162351136137	1054.80095656263
50.5898741464106	1.00763505390802	-0.499995706592736	0.562818274367186	0.435781251638988	0.237163460536909	1054.76102756425
50.869461513035	1.007674797837	-0.499995996058216	0.562811633504264	0.435787914800697	0.237164619449873	1054.7210987852
51.1495354869029	1.00771447083383	-0.499995765790904	0.562805154896632	0.435794417484216	0.237165689128214	1054.68117023558
51.4300985106627	1.00775419356727	-0.499995740265021	0.562798599711828	0.435800998369253	0.237166791427361	1054.64124174155
51.7111518307326	1.00779393500494	-0.499995723563798	0.562792017904105	0.435807608318093	0.237167907384405	1054.60131344294
51.9926976693801	1.0078336961925	-0.499995718360245	0.562785415313918	0.435814244657089	0.237169025235034	1054.5613853028
52.2747380004234	1.00787346824212	-0.499995706837946	0.562778793298587	0.435820891936943	0.237170142682357	1054.52145731902
52.4750900479019	1.0079016661608	-0.499995418687058	0.562773915966244	0.4358255544492	0.23717112681549	1054.49313019845
52.7579898376163	1.00794139129775	-0.499995130513219	0.562767495117111	0.435832220831401	0.237172105556232	1054.45320120768
53.0413803866028	1.00798113415325	-0.499994762601884	0.562760976009054	0.435838785228196	0.237173132898185	1054.41327382883
53.325274036561	1.00802100495997	-0.499994990249958	0.562754216433415	0.435845565897884	0.237174298439807	1054.37334656373
53.6096724911538	1.00806085335727	-0.499995039911078	0.562747463449482	0.435852337980996	0.237175428264281	1054.3334194216
53.8945775305842	1.00810066382113	-0.499994741680054	0.562740861779306	0.435858978868844	0.237176504067242	1054.29349257618
54.1799921522224	1.00814058152024	-0.499994963912587	0.562734045996514	0.435865822370539	0.237177671692237	1054.25356572759
54.4659172463031	1.00818047493425	-0.499994997946117	0.562727242451298	0.435872647307944	0.237178803703249	1054.2136391817
54.7523558933826	1.00822038188485	-0.499995021971108	0.562720431945623	0.435879485215298	0.237179925689753	1054.17371271236
55.0393095439694	1.00826025357535	-0.499994745994905	0.562713745598028	0.435886200815536	0.237181009799982	1054.13378643476
55.3267805041708	1.00830022900309	-0.499994959264748	0.562706868457242	0.435893106806244	0.237182182414231	1054.09386030942
55.614770792909	1.00834018032263	-0.499994971153357	0.562700009207053	0.435899987937387	0.237183316010427	1054.05393448474
55.9032835154624	1.00838014653531	-0.499995006257182	0.562693142384903	0.4359068755324	0.237184449453153	1054.01400860272
56.1923191936743	1.00842012867986	-0.499995016213203	0.56268624467197	0.435913806445001	0.23718557966389	1053.97408319472
56.4818822087877	1.00846007230131	-0.499994721532968	0.562679479403582	0.435920601697657	0.237186666686742	1053.93415778462
56.7719734964481	1.00850012458273	-0.49999495776117	0.562672503158515	0.435927607668946	0.237187844886091	1053.89423254181
57.0625952340314	1.00854015282151	-0.499994996714306	0.562665559036361	0.435934566533834	0.237188987595411	1053.85430745211
57.3537494915858	1.00858014269465	-0.499994709959628	0.562658728030479	0.43594143504023	0.237190076474355	1053.81438273325
57.6454399507684	1.00862023829901	-0.499994927125625	0.562651703267785	0.435948487673771	0.237191257594327	1053.77445798412
57.9376673728136	1.00866031438245	-0.499994995926205	0.562644693338315	0.435955518928115	0.23719240138912	1053.73453354864
58.2304350475148	1.0087003974013	-0.499995003157866	0.562637686345722	0.4359625484181	0.237193540751775	1053.69460922508
58.5237447674383	1.00874044468563	-0.499994695870726	0.562630792975024	0.435969473080105	0.237194633706715	1053.65468514567
58.8175993340342	1.00878059969114	-0.499994911894039	0.562623704560465	0.435976589979284	0.237195820317076	1053.61476104156
59.1119995732889	1.00882073264362	-0.499994940735987	0.56261664721582	0.435983674321868	0.237196969756847	1053.57483746249
59.4069503655808	1.00886087698226	-0.499994991921032	0.562609578718296	0.435990761384963	0.237198113224655	1053.53491380612
59.7024521530423	1.00890103336662	-0.499994981661823	0.562602495195691	0.435997865559401	0.237199257967849	1053.49499027216
59.9985068724749	1.00894120754244	-0.499994980324996	0.562595379045104	0.436005016260352	0.237200404442507	1053.45506720135
60.2951189955489	1.00898134185603	-0.499994690093019	0.562588421012714	0.436012007812375	0.237201504295159	1053.4151441708
60.5455899233762	1.00901526010014	-0.499994724426173	0.562582319281867	0.43601803013767	0.237202616801689	1053.38148546842
60.8432364513948	1.00905529618065	-0.499993855421669	0.562575486317955	0.436024987090464	0.237203554089226	1053.34156254923
61.1414444659169	1.00909550522928	-0.499993817437435	0.562568360342116	0.436032141813693	0.23720466357204	1053.3016400238
61.4402179776104	1.00913598760482	-0.499994946255306	0.562560819512689	0.436039709032685	0.237206060870408	1053.26171723347
61.7395560787988	1.00917630388581	-0.49999522578549	0.562553525009831	0.436047025831046	0.237207282812291	1053.22179531346
62.0394663496968	1.00921653398119	-0.499994982918339	0.562546404909751	0.436054180309569	0.23720839159424	1053.18187345
62.3399503174479	1.00925657022657	-0.499993796012574	0.562539604124298	0.436061004528814	0.237209293258538	1053.14195215196
62.6410133278517	1.00929710410825	-0.499994928515652	0.56253202620168	0.436068610053742	0.237210671992402	1053.10202982516
62.9415836952891	1.0093369459133	-0.499993153021383	0.562525253722744	0.436075408777602	0.237211643900473	1053.06225005742
63.2438046822854	1.0093774964983	-0.499994248944056	0.562517686375806	0.436083001801564	0.237212996554058	1053.02232809112
63.5466029768145	1.00941785451345	-0.499994295553087	0.562510380635919	0.436090333944209	0.237214177045604	1052.98240724437
63.8499881788088	1.00945821416927	-0.499994304180568	0.562503095088304	0.43609764690632	0.23721533290968	1052.94248647851
64.1539620299871	1.00949858707311	-0.499994289174705	0.562495799118784	0.436104969485722	0.237216492471497	1052.90256578263
64.4585262027027	1.00953897617299	-0.499994306532272	0.56248846570798	0.43611232416648	0.23721765319065	1052.86264532288
64.7636836436495	1.0095793306907	-0.499994005334991	0.562481267730192	0.436119561702563	0.237218773514601	1052.82272520644
65.0694381225996	1.00961954635644	-0.499993047502548	0.562474226315151	0.436126627137168	0.2372197455296	1052.78280568087
65.3757953341905	1.00966021390523	-0.499994226855974	0.562466521915294	0.43613435460879	0.237221122646733	1052.74288503174
65.6827478315564	1.00970037318177	-0.499992778807103	0.562459577744325	0.436141331627564	0.237222033744558	1052.70296609181
65.990309926813	1.00974111583734	-0.49999417472935	0.562451805061658	0.43614913114447	0.237223449138033	1052.66304570575
66.2984716540806	1.00978160800321	-0.499994234105407	0.562444368881265	0.436156594036828	0.237224645026976	1052.62312675903
66.6072453123649	1.00982209809959	-0.499994229959213	0.562436947768061	0.436164041329808	0.237225807698893	1052.58320774486
66.9166315903089	1.00986260215508	-0.499994231846595	0.562429530219114	0.43617148817158	0.237226974753787	1052.54328889022
67.2266329270586	1.00990312007242	-0.499994230663922	0.562422088090918	0.436178951148679	0.237228144128912	1052.50337026353
67.5372523198228	1.00994365396354	-0.499994235070307	0.562414627623262	0.436186437078611	0.237229313708942	1052.46345174579
67.8484918394419	1.00998420158808	-0.499994233647836	0.56240716137625	0.436193930167743	0.237230484346442	1052.42353342717
68.1603542718428	1.01002476428511	-0.499994249770529	0.562399669945814	0.436201447542109	0.237231655919228	1052.38361532741
68.4728425797535	1.01006534062735	-0.499994253780479	0.562392187863386	0.43620895692624	0.237232828025184	1052.34369743511
68.785959618691	1.01010562666827	-0.499992734490592	0.562385172745701	0.436216008905893	0.237233722736058	1052.30378030943
69.0997126803797	1.01014651689401	-0.49999416496471	0.562377242081253	0.43622396476202	0.237235150812202	1052.26386195672
69.414093401394	1.01018715425466	-0.499994211984768	0.562369671327935	0.436231561974064	0.237236355791935	1052.22394486994
69.7291130042064	1.01022778718009	-0.499994216579535	0.562362112950159	0.436239140783821	0.237237527363151	1052.18402793438
70.0447739817947	1.01026843509824	-0.499994219695123	0.562354542278203	0.436246737252112	0.237238702326459	1052.14411096033
70.3610773350081	1.01030909846022	-0.49999422431864	0.562346979181624	0.436254326460189	0.237239879743254	1052.10419434311
70.6780271814501	1.01034977493105	-0.499994229046237	0.562339403239707	0.436261929774252	0.2372410584102	1052.06427777689
70.9956252463948	1.01039016001265	-0.49999272213458	0.562332290095314	0.436269073367129	0.237241958880116	1052.02436214452
71.2962458260471	1.01042884920969	-0.499993861099318	0.562324732589122	0.436276617295776	0.23724340041881	1051.98665264231
71.6151119480349	1.01046948607316	-0.49999337670991	0.562317259684312	0.436284156324717	0.237244514231483	1051.94673717708
71.9346389971186	1.01051025337155	-0.499993566390217	0.562309586632259	0.436291857022676	0.237245721118148	1051.90682143198
72.2548260899075	1.01055100529873	-0.499993627877839	0.562301906470169	0.436299555227995	0.237246905946412	1051.86690586194
72.5756760046416	1.01059172079079	-0.499993333136083	0.562294347684087	0.436307152275015	0.237248049911712	1051.82699081854
72.8971943453222	1.0106325404153	-0.499993567363787	0.562286610729885	0.436314919393959	0.237249270623575	1051.78707577092
73.2193824718748	1.01067333458473	-0.499993618376561	0.562278905841351	0.436322647061353	0.237250457332666	1051.74716077803
73.5422421895931	1.01071408871802	-0.499993326594279	0.562271320016072	0.436330263898216	0.237251601612854	1051.70724628681
73.8657789781388	1.01075494633771	-0.499993552080205	0.562263557190662	0.436338047118451	0.237252822050439	1051.66733185181
74.1899947088979	1.01079578619594	-0.499993594140268	0.562255805626898	0.436345827245108	0.23725401280789	1051.62741757291
74.5148920632049	1.01083658467768	-0.49999330448385	0.562248178187186	0.436353487254541	0.237255158968303	1051.58750369316
74.8404757288914	1.01087748863872	-0.499993569695876	0.562240380077174	0.436361304345768	0.237256385414451	1051.54758985215
75.1667474631046	1.01091831964042	-0.499993296907073	0.56223270603149	0.436369008985971	0.237257536728616	1051.50767628574
75.4937109654522	1.01095925315082	-0.499993544770462	0.562224879925289	0.436376858700829	0.237258764970762	1051.46776297254
75.8213697683888	1.01100015863633	-0.499993594363628	0.562217092176305	0.436384673507499	0.237259957012135	1051.42784973752
76.1497259907671	1.01104102882301	-0.499993290259702	0.562209384165237	0.436392414851208	0.237261105401282	1051.38793699064
76.4787851431752	1.01108200362883	-0.499993530414047	0.562201540369982	0.436400278814847	0.23726233575015	1051.34802417926
76.808548180994	1.01112290310339	-0.499993263095466	0.562193814062356	0.4364080375611	0.237263490469386	1051.30811167889
77.1390191832784	1.01116390699158	-0.499993515768129	0.562185926200476	0.436415952824043	0.237264720271319	1051.26819945375
77.4396653242326	1.0112009383356	-0.499992789592328	0.562178945374793	0.436422895814263	0.237265350174898	1051.2319606588
77.7715003239218	1.01124202115149	-0.499993284137051	0.562171043888198	0.436430880625572	0.2372665470572	1051.19204813799
78.1040475421065	1.01128307120389	-0.499993531809975	0.56216313758909	0.436438819920587	0.237267806812316	1051.1521366213
78.4373168828066	1.01132409088862	-0.499993571348185	0.562155251892347	0.436446725831512	0.237269010198445	1051.11222534664
78.7713119356577	1.01136507226074	-0.499993285345897	0.562147472177397	0.436454537729767	0.237270160995853	1051.07231412444
79.1060347231428	1.01140615720645	-0.499993525592758	0.562139533997051	0.436462504000278	0.237271394085554	1051.03240315544
79.4414889551288	1.01144722123311	-0.499993580368775	0.562131599574162	0.436470461326073	0.237272598491739	1050.99249240677
79.7776780669887	1.0114882430642	-0.499993297799728	0.562123789883103	0.436478295061486	0.237273752826183	1050.95258208428
80.1084045331747	1.01152844920783	-0.499992668856363	0.562116187651077	0.43648591481127	0.237274877075595	1050.91340513181
80.4460636936956	1.0115697446738	-0.499993699699769	0.562108033923583	0.436494102358911	0.237276253314267	1050.87349443657
80.7844630148171	1.01161063819469	-0.499992570398536	0.562100367627172	0.436501800179911	0.237277261669133	1050.83358523461
81.1236167826095	1.01165198063814	-0.499993701278865	0.562092159522391	0.436510031167656	0.237278643411346	1050.79367501313
81.4635180112245	1.01169290673365	-0.499992557535694	0.562084458162321	0.436517764393805	0.237279660982883	1050.75376624959
81.804180766379	1.01173422999724	-0.499993408536921	0.56207636421937	0.436525878867736	0.23728100743056	1050.71385628113
82.1455964541848	1.01177527531553	-0.499992801763122	0.562068467370999	0.436533808513528	0.237282103617534	1050.67394824265
82.4877832808183	1.01181663015241	-0.49999367367071	0.562060299491197	0.436541999052822	0.23728345892559	1050.63403891951
82.8307319453047	1.01185760567046	-0.499992544242946	0.562052576370339	0.436549752574642	0.237284469742578	1050.59413105156
83.174456655619	1.01189903361452	-0.499993694834403	0.562044312136213	0.436558038630496	0.237285858487407	1050.55422217783
83.5189504995038	1.01194004234543	-0.499992526136992	0.562036550906672	0.436565832852044	0.237286878185061	1050.51431485549
83.8497017534899	1.01197963070627	-0.499992467954188	0.562028893608291	0.436573492457138	0.237289194813163	1050.47608245172
84.1957288113198	1.01202110669606	-0.499993652206057	0.562020590599456	0.436581839593499	0.237290528226075	1050.43617425698
84.5425360319073	1.01206214861089	-0.499992469883227	0.562012819296143	0.436589643093326	0.237291609981866	1050.39626763952
84.8901388978153	1.01210364987319	-0.499993649941305	0.562004512623634	0.436597972288658	0.23729293946465	1050.35636002656
85.2385305454892	1.01214495242904	-0.499993649308046	0.561996448064183	0.436606069889744	0.237294152911036	1050.31645332363
85.5877207227068	1.01218602892192	-0.499992418895088	0.561988680821443	0.436613861513024	0.237295234456899	1050.2765473845
85.937717935164	1.0122275717774	-0.499993616831082	0.56198032663701	0.43662223887029	0.23729656421833	1050.2366402826
86.2885166409802	1.01226891738407	-0.499993642660828	0.561972226490639	0.436630371754939	0.237297778512745	1050.19673401944
86.6393227048423	1.01231007379989	-0.499993160978103	0.561964282030209	0.436638338117456	0.237298958211109	1050.15691909771
86.9917433327306	1.01235142839671	-0.499993158633103	0.561956168181207	0.436646472188113	0.23730016066147	1050.11701326017
87.3449793521523	1.01239275968782	-0.499992854985994	0.561948165102862	0.436654513134639	0.237301353225024	1050.07710807286
87.6990384141789	1.01243419159307	-0.49999307199683	0.561939996184188	0.436662711748969	0.237302586790726	1050.03720286033
88.0498536944036	1.01247511215547	-0.499993160468896	0.561931933231154	0.43667079493029	0.237303506054077	1049.99775445942
88.4055580462479	1.0125165165464	-0.499993105659628	0.561923792225138	0.436678962229347	0.237304703575486	1049.95784992111
88.7620969709503	1.01255794735061	-0.49999310397939	0.561915628255192	0.436687145916024	0.237305914056136	1049.91794530802
89.1194717524858	1.01259934716565	-0.499992810762272	0.56190757537999	0.436695236251716	0.237307098614033	1049.87804141861
89.4776908495977	1.01264084594778	-0.49999300126997	0.561899379550491	0.43670346274476	0.237308341912166	1049.83813739234
89.8367550115045	1.01268232299408	-0.499993030361895	0.561891187948525	0.436711681693999	0.237309556555427	1049.79823389055
90.1966709656791	1.0127238176541	-0.499993098898163	0.561882970043661	0.436719918665349	0.237310772799295	1049.75833054295
90.5574421176794	1.01276531520119	-0.499993072180015	0.561874768564876	0.436728148604557	0.237311982663143	1049.71842734757
90.9190718715257	1.01280678431894	-0.499992790100619	0.561866676280822	0.436736270014868	0.237313170852778	1049.67852456032
91.2815659764599	1.01284835458481	-0.499993014351888	0.561858409416167	0.43674455992617	0.237314414757325	1049.63862197629
91.6449283417324	1.0128898997331	-0.499993062295877	0.561850172145545	0.436752816215645	0.237315630733253	1049.59871942076
92.0091612982538	1.01293145700356	-0.49999304785912	0.56184194460182	0.436761079307694	0.237316846148195	1049.55881755624
92.3742732465492	1.01297298156498	-0.499992761767133	0.561833831731509	0.436769222148826	0.237318037228621	1049.51891560012
92.7402654654351	1.01301460741686	-0.499993012454779	0.561825507398905	0.436777569002041	0.237319282407944	1049.47901418366
93.1071450513129	1.01305620924262	-0.499993053401548	0.561817244815832	0.436785858730558	0.237320501150254	1049.43911274604
93.4579934355601	1.01309581394272	-0.499992676827738	0.561809431422122	0.436793669818581	0.237321323826773	1049.40104335103
93.8266173333718	1.01313736359186	-0.49999228176896	0.56180131517171	0.436801840498716	0.237322473600022	1049.36114273656
94.1961423701886	1.0131789944441	-0.499992197235347	0.561793102703945	0.436810088120127	0.237323691630387	1049.32124193525
94.5665690131867	1.01322069125887	-0.499992433823197	0.561784743992677	0.436818471561144	0.237324946255634	1049.28134172186
94.937904942002	1.01326231636217	-0.499992206353498	0.561776529416998	0.436826715912186	0.237326135451744	1049.24144181704
95.3101552501305	1.01330403845742	-0.499992471004852	0.561768137477274	0.436835126774886	0.237327385952547	1049.20154211287
95.6833240703461	1.01334569034867	-0.499992218425012	0.56175991141891	0.436843383254795	0.237328575656199	1049.16164263354
96.0542391098683	1.01338707886794	-0.499992585924163	0.561751573168938	0.436851739170597	0.237329481995499	1049.12208138111
96.4283252561497	1.01342868498807	-0.499992460679724	0.561743292060791	0.436860050220087	0.237330722243808	1049.08228070088
96.8042674443818	1.01347045909054	-0.499992644815351	0.561734916997659	0.436868452627287	0.237331984861846	1049.04238198047
97.181146519319	1.01351220982543	-0.499992675959824	0.561726577633546	0.436876818499021	0.237333210053536	1049.00248362386
97.5589682528544	1.01355397169934	-0.499992652022669	0.561718253789302	0.436885170383565	0.237334433795892	1048.96258543979
97.9377366376243	1.01359574739	-0.49999265129667	0.561709903989576	0.436893545478801	0.237335655989904	1048.92268778463
98.3174590824962	1.01363753887317	-0.499992664363911	0.561701543455002	0.436901933452871	0.237336880609164	1048.88279023783
98.6981390119617	1.01367934184145	-0.499992671592912	0.56169318241481	0.436910314791362	0.237338104980502	1048.84289282773
99.0797801462187	1.01372111259961	-0.499992375451163	0.561684954453147	0.436918582423586	0.237339295618602	1048.80299601096
99.4623905908652	1.01376302610922	-0.499992831938726	0.561676412583134	0.436927144166187	0.237340585994615	1048.76309930339
99.8459738689243	1.01380483467785	-0.499992630005865	0.561668087850653	0.436935495979115	0.237341783955584	1048.72320294241
100.230535776282	1.01384669042329	-0.499992615562356	0.561659706834334	0.436943903783511	0.23734300533853	1048.68330680684
100.601481845885	1.01388691663148	-0.49999217052019	0.561651729381803	0.436951897455592	0.237344222275435	1048.64491806228
100.987979390495	1.01392877663451	-0.49999208502805	0.561643378901952	0.436960292914884	0.237345429485748	1048.60502238568
101.375469632626	1.01397067315442	-0.499992128457982	0.561634947512532	0.436968744562787	0.237346650772169	1048.56512727192
101.763960601547	1.01401254140462	-0.499991851303628	0.561626636012161	0.436977089616944	0.237347845025064	1048.52523221282
102.153455407298	1.01405450737532	-0.499992049537196	0.56161816335874	0.436985589272998	0.237349104167264	1048.48533747876
102.543959829423	1.01409645049445	-0.499992109422334	0.561609698068036	0.436994074743228	0.237350334480045	1048.44544318079
102.93548075244	1.01413840629285	-0.499992130441446	0.561601229030939	0.437002572280478	0.237351561579484	1048.40554902608
103.328022226477	1.01418037479345	-0.499992138416421	0.561592796114455	0.437011025408448	0.237352789285394	1048.365655262
103.721590752678	1.0142223576273	-0.499992127616259	0.561584368262347	0.437019480005169	0.237354016826986	1048.32576164787
104.1161904949	1.01426430705168	-0.499991908249744	0.561575959399032	0.437027924455431	0.237355213459149	1048.2858685948
104.511829735578	1.01430636562483	-0.499992122018548	0.56156738769019	0.43703645230829	0.237356476419142	1048.24597557651
104.908511546405	1.01434833693503	-0.499991902766593	0.561559030208469	0.437044899923207	0.237357674213583	1048.20608298987
105.306242977456	1.01439041275454	-0.499992107908708	0.561550517647203	0.43705342784762	0.237358932925422	1048.16619054332
105.705028190612	1.01443246449969	-0.499992075152077	0.561542103912138	0.437061879669982	0.237360166267467	1048.1262986475
106.10487548437	1.0144744821762	-0.499991893758005	0.561533613892282	0.437070389724641	0.237361363759351	1048.08640704288
106.505790636041	1.01451660151811	-0.499992071963553	0.561525084637074	0.43707895107689	0.237362625711261	1048.04651553733
106.907777486127	1.01455884724772	-0.499992848401127	0.561516386747107	0.43708767708089	0.237363997493277	1048.0066242772
107.30884923058	1.01460057531561	-0.499991898054378	0.561508128952753	0.437095901566845	0.237365155638425	1047.96693068143
107.712998114167	1.01464273612265	-0.499992163746695	0.561499627360993	0.437104494765205	0.237366435327324	1047.92703976522
108.118233335264	1.01468479669928	-0.499991825195953	0.561491195624216	0.437112950184341	0.237367603592412	1047.88714996497
108.524569125864	1.01472700879437	-0.499992131684065	0.561482615717998	0.437121563151181	0.237368900127851	1047.84725982147
108.93200501883	1.01476910727755	-0.499991853028421	0.561474029824229	0.4371301023716	0.237370073706725	1047.80737084593
109.340555921482	1.01481138128679	-0.499992371784074	0.561465465760014	0.437138755078414	0.237371397438139	1047.76748110343
109.750217011438	1.01485346065569	-0.4999918334272	0.561457135290355	0.437147110699681	0.237372539882377	1047.72759237984
110.16100174677	1.0148957221581	-0.499992158434609	0.5614484698162	0.437155809426925	0.237373834055257	1047.68770387645
110.572915557666	1.01493787581995	-0.49999178921792	0.561439947537029	0.437164296897002	0.237375009028078	1047.64781594472
110.985967411316	1.01498016277973	-0.499992124525381	0.561431367919234	0.437172961923141	0.237376303935402	1047.60792770272
111.387069450445	1.015020930888	-0.499991342575628	0.561417691699415	0.437177111438049	0.237377366234576	1047.56934315577
111.802870155995	1.01506319305612	-0.49999123802101	0.56140900954148	0.437185566310742	0.237378576007876	1047.52942771909
112.219532127831	1.01510545683845	-0.499991179730821	0.561400463722078	0.437194131844662	0.237379802301008	1047.48953122599
112.637254785202	1.01514773798037	-0.499991174330826	0.561391900257659	0.43720272112808	0.237381038264086	1047.44964155178
113.056112565673	1.01519006195049	-0.499991290514869	0.561383270568624	0.437211376762508	0.237382294636182	1047.40975396152
113.476130702153	1.01523234231906	-0.49999117247366	0.561374737583278	0.437219935434431	0.237383513560798	1047.36986773958
113.897327023902	1.0152746893395	-0.499991279775633	0.561366107371852	0.437228591605393	0.23738476683665	1047.32998161839
114.319705998257	1.01531702658143	-0.499991280470269	0.56135750368531	0.437237220945257	0.237386006401362	1047.29009631664
114.743279742021	1.01535934466276	-0.499991152448177	0.561348964581952	0.437245785791819	0.237387223078385	1047.2502115031
115.16805685288	1.01540173188033	-0.499991258175055	0.561340314369093	0.437254461762051	0.237388477372526	1047.21032662322
115.594040084832	1.01544408024087	-0.49999113736284	0.561331755790901	0.437263046214407	0.237389697833568	1047.17044255871
116.02124158183	1.01548649491987	-0.499991244156271	0.561323095686222	0.437271732169029	0.237390952456019	1047.13055845798
116.449664468339	1.01552887014602	-0.499991125564064	0.561314530050051	0.437280323644537	0.23739217327493	1047.09067514193
116.879320667671	1.01557131182701	-0.499991233973697	0.561305859711747	0.437289019732369	0.237393428375174	1047.05079176661
117.310213115938	1.01561374466405	-0.499991235714683	0.561297213754925	0.437297690907401	0.237394669635078	1047.01090919727
117.742354118351	1.0156561882682	-0.499991232554522	0.561288568243213	0.437306361572142	0.237395908014446	1046.97102683044
118.175749487281	1.01569864488353	-0.499991229957197	0.561279925785724	0.437315029600396	0.237397146713599	1046.93114459776
118.610404281933	1.01574114503775	-0.49999134996853	0.56127123126719	0.437323750345585	0.237398405350576	1046.89126243902
119.046322931424	1.01578359921118	-0.499991227777895	0.561262648762069	0.437332358810996	0.237399627542349	1046.85138109981
119.48351811619	1.01582609232544	-0.49999120831514	0.561254017797857	0.437341016248226	0.237400863899166	1046.81149990721
119.921995180647	1.01586860174716	-0.499991199157452	0.561245372124571	0.437349688029686	0.237402103958486	1046.77161933445
120.361764739522	1.01591112754485	-0.499991183433037	0.561236689664134	0.437358395855326	0.237403343346451	1046.73173929296
120.802836518058	1.01595366647032	-0.499991167436394	0.561228002347152	0.437367108094776	0.23740458333039	1046.69185969599
121.245219309306	1.01599624885177	-0.499991296302727	0.561219256884177	0.437375878542638	0.23740584315853	1046.65198010511
121.688917029428	1.01603881606277	-0.49999130828104	0.561210598390703	0.437384563843647	0.237407086585516	1046.61210041819
122.133932458118	1.01608136181879	-0.499991162053785	0.561201989736144	0.437393198714507	0.237408306791419	1046.57222155962
122.580278787368	1.01612395136238	-0.499991150533552	0.561193324333729	0.437401890515776	0.237409545612968	1046.53234315686
123.02796513608	1.01616655518694	-0.499991132414102	0.561184626940837	0.437410612827958	0.237410786974419	1046.4924654277
123.477003165266	1.0162092071371	-0.499991263839562	0.561175851683338	0.437419413174942	0.237412048143161	1046.45258813814
123.927401931664	1.01625184390649	-0.499991271910386	0.561167142994039	0.437428147403866	0.237413292705298	1046.41271047171
124.379161197452	1.01629448931036	-0.499991256244207	0.561158463938557	0.437436853657982	0.237414534033512	1046.37283317405
124.832289226511	1.01633711523429	-0.499991127169377	0.561149837458615	0.437445506040486	0.237415756705113	1046.33295686697
125.286801515814	1.01637978659298	-0.499991105128461	0.561141116995785	0.437454251497853	0.237416995856629	1046.29308113571
125.742708925744	1.01642250519651	-0.49999122649108	0.56113232171774	0.437463071629771	0.237418258451135	1046.25320557808
126.20001770542	1.01646520933289	-0.499991239037353	0.561123598772373	0.437471820428738	0.237419504017997	1046.21332989528
126.658730653372	1.01650792105079	-0.499991219138285	0.561114904960481	0.437480541373861	0.237420746031556	1046.17345457613
127.11885624239	1.01655061737474	-0.499991091473818	0.561106238496279	0.43748923336911	0.23742196939306	1046.13358038026
127.580411909097	1.01659338690832	-0.499991205242505	0.561097437285919	0.43749805963621	0.2374232294645	1046.09370666846
128.043407761483	1.01663614673593	-0.49999121683162	0.561088680512632	0.437506841632905	0.237424475903701	1046.05383271789
128.507845417024	1.01667891513675	-0.499991203610671	0.561079959652577	0.437515589429273	0.237425719333602	1046.01395891906
128.973731091305	1.0167216936393	-0.499991185975429	0.561071226335092	0.437524348262359	0.237426963255444	1045.97408621968
129.441082281567	1.01676452000197	-0.499991311353601	0.561062398263269	0.437533201101516	0.237428225914985	1045.93421416524
129.909911164691	1.01680730114891	-0.499991190941678	0.561053722969344	0.437541903291787	0.237429453241045	1045.8943415006
130.380215129568	1.01685011831695	-0.499991169693765	0.561044980022697	0.437550671685069	0.237430694920869	1045.85447001756
130.85201289589	1.0168929864047	-0.499991295454174	0.561036136128693	0.437559540403487	0.237431958576382	1045.81459919815
131.325317069779	1.01693580906602	-0.499991178810755	0.561027443495115	0.437568259677047	0.237433186669639	1045.77472785645
131.800126157719	1.01697866689364	-0.499991149204106	0.561018690367753	0.437577038346187	0.237434428519837	1045.73485756163
132.27645753403	1.01702157480751	-0.499991277318622	0.561009838650668	0.437585914925044	0.237435692618227	1045.69498801722
132.754325058279	1.01706443831353	-0.499991155987189	0.561001136762347	0.437594643769367	0.237436921281773	1045.65511781101
133.233725637095	1.01710733639913	-0.499991134400441	0.5609923725222	0.437603433392527	0.237438163738702	1045.61524904554
133.714681676519	1.01715028547369	-0.499991250570448	0.560983501426521	0.437612329122325	0.237439427937262	1045.57538073656
134.197203724326	1.01719322006269	-0.49999125075948	0.560974729449965	0.437621128198203	0.237440676600256	1045.53551180012
134.68128917551	1.01723616054415	-0.499991246562276	0.560965928720576	0.437629953058246	0.23744192151664	1045.49564488858
135.166967896054	1.01727912193608	-0.499991242630629	0.560957149941825	0.437638759153374	0.237443167222159	1045.45577670568
135.654229425446	1.01732209003202	-0.499991236074421	0.560948346620732	0.43764758691905	0.237444413530029	1045.41591037436
136.143101773118	1.01736507700247	-0.499991231716832	0.560939553613754	0.437656406530063	0.237445658996957	1045.37604339728
136.633582179377	1.01740804225936	-0.499991092927234	0.560930821271923	0.437665164479867	0.237446886077562	1045.33617756132
137.12569010461	1.01745108237287	-0.499991209719721	0.560921937076923	0.437674073157039	0.237448148690112	1045.29631262381
137.6194421087	1.01749411249003	-0.499991207829218	0.560913140529212	0.43768289708241	0.237449398237862	1045.2564467398
138.11483178434	1.01753714796537	-0.499991197781137	0.56090431801291	0.43769174394452	0.237450644989045	1045.21658270719
138.611887809364	1.01758020290747	-0.499991198241524	0.560895495870665	0.437700591961445	0.237451891134728	1045.17671827969
139.110610712696	1.01762323574895	-0.49999105739369	0.560886757862459	0.437709356393833	0.23745311835916	1045.13685438278
139.611012772924	1.01766637446116	-0.499991302099278	0.560877806463487	0.437718332812119	0.237454401616039	1045.09699151763
140.113112683165	1.01770944203819	-0.499991181772133	0.560869044163175	0.43772712153926	0.237455635348473	1045.05712835144
140.616912342841	1.01775257723163	-0.499991299867847	0.560860138805909	0.437736051664872	0.237456898088541	1045.01726666502
141.122436326639	1.01779566730374	-0.499991170604847	0.560851387158249	0.437744829680901	0.237458129428077	1044.97740428974
141.629681701709	1.01783882998104	-0.499991285874435	0.560842472148414	0.437753769640689	0.237459392643053	1044.93754358905
142.138675773259	1.01788194859182	-0.499991157738724	0.560833708049755	0.43776256025145	0.237460624134665	1044.89768214585
142.649414988714	1.01792513705239	-0.499991274857088	0.560824791727242	0.437771501179917	0.237461888196627	1044.85782248799
143.161928358636	1.01796828418268	-0.499991153451656	0.560816020626859	0.437780298958456	0.237463120191654	1044.81796197911
143.676210976306	1.01801149815451	-0.499991261069884	0.560807100151458	0.43778924391294	0.237464383799708	1044.7781033358
144.192293181228	1.01805467130739	-0.499991130542645	0.560798320679038	0.437798050114864	0.2374656153919	1044.73824379608
144.710169549985	1.01809791411624	-0.499991249187824	0.560789391590655	0.437807003935262	0.237466879623845	1044.69838608186
145.229870181173	1.01814111485426	-0.499991117855973	0.56078060390873	0.437815818235521	0.237468111444025	1044.6585276484
145.751392020535	1.01818438391223	-0.499991239084883	0.560771679932507	0.437824767175021	0.237469376107897	1044.61867081212
146.274762475972	1.01822761051663	-0.499991100798658	0.560762878516067	0.437833594437661	0.237470608146997	1044.57881358298
146.799982887635	1.01827090799358	-0.499991222696625	0.56075394291346	0.437842555157575	0.23747187273995	1044.5389578433
147.327079522222	1.0183141614175	-0.499991093561761	0.560745148163183	0.437851376382654	0.237473105200495	1044.49910140482
147.856049752853	1.01835748462572	-0.499991210035583	0.560736204317279	0.437860344749111	0.237474370115985	1044.45924685592
148.386925477421	1.01840076585106	-0.499991077776628	0.560727400832896	0.437869174850443	0.237475602365692	1044.41939145137
148.919702027958	1.01844411650383	-0.499991196450109	0.560718454222778	0.437878146427285	0.237476867603971	1044.37953786553
149.454410696081	1.01848742411486	-0.49999106613905	0.560709644097638	0.437886982657921	0.237478100238943	1044.3396836564
149.991050030196	1.01853080221832	-0.499991181173333	0.560700690190339	0.437895961726218	0.237479365296321	1044.29983102742
150.529648393231	1.01857413749807	-0.499991055726961	0.560691872994077	0.437904805138659	0.23748059818368	1044.25997797441
151.070207136267	1.01861754271697	-0.499991175737248	0.560682915349915	0.437913787756458	0.237481863716604	1044.2201264298
151.612753983817	1.01866090268648	-0.499991033375464	0.560674090961904	0.43792263779211	0.237483096684459	1044.18027452613
152.157291303001	1.01870436660253	-0.499991270935278	0.560665083971952	0.43793167122925	0.237484381575786	1044.1404237543
152.703841899123	1.01874778850229	-0.499991294423672	0.560656175758677	0.437940604715841	0.23748563649793	1044.1005733642
153.252418504624	1.01879118892026	-0.49999116093452	0.560647318766524	0.437949486298964	0.23748686634311	1044.060723774
153.80303971566	1.01883463205985	-0.499991133990941	0.560638429165754	0.437958402540686	0.237488112652764	1044.02087410895
154.355712004162	1.01887811909536	-0.499991256780286	0.560629469357699	0.43796738789695	0.237489382044674	1043.9810257072
154.910460655752	1.01892159340334	-0.499991272600116	0.560620548989678	0.437976333162159	0.237490635093984	1043.9411775967
155.467297548582	1.01896507829234	-0.499991260641435	0.560611626887685	0.437985280253557	0.237491883985253	1043.90133010389
156.026239220192	1.01900854749045	-0.499991125002143	0.560602784519651	0.437994148962309	0.237493114624539	1043.86148297217
156.587298660913	1.01905208584363	-0.49999123018199	0.56059382382671	0.438003135738046	0.23749438111857	1043.82163683603
157.150497960767	1.0190956132263	-0.499991242320567	0.560584904543825	0.438012080581906	0.237495634228397	1043.7817909228
157.715848460588	1.01913915116266	-0.499991241353983	0.560575973090685	0.438021036571332	0.23749688397782	1043.74194595949
158.28337193007	1.01918270320603	-0.499991223542942	0.560567039708946	0.4380299949532	0.23749813318147	1043.70210146596
158.853083444638	1.01922623901596	-0.499991084971554	0.560558188257164	0.438038872990114	0.237499363772298	1043.66225726123
159.424995529372	1.01926984579549	-0.499991200092707	0.560549213675821	0.438047873611246	0.237500630748099	1043.62241420661
159.999133246505	1.01931344024842	-0.499991206139337	0.560540275337663	0.438056837009149	0.237501884297718	1043.58257129401
160.575507342506	1.01935704707974	-0.499991201033416	0.560531331829456	0.438065805415683	0.237503133915785	1043.54272921703
161.154138668361	1.01940066667444	-0.499991187421118	0.560522394104925	0.438074768434239	0.237504384246309	1043.50288783374
161.73504618768	1.01944426889509	-0.499991057192627	0.560513540385747	0.438083648921	0.237505615187671	1043.46304672509
162.31824281355	1.01948794317193	-0.499991170224758	0.560504549460844	0.438092665588845	0.237506882528208	1043.42320684722
162.903755679363	1.0195316059007	-0.499991174511485	0.56049559444	0.438101645541359	0.237508135977001	1043.38336713375
163.491596422909	1.01957527993929	-0.499991173160985	0.560486640173178	0.43811062460336	0.237509386465482	1043.3435282738
164.081786953119	1.01961899749479	-0.49999129180835	0.560477639470633	0.438119650918519	0.237510656106064	1043.30368982998
164.67434281877	1.01966267063157	-0.499991167212444	0.560468732970617	0.438128582490892	0.237511889540741	1043.26385252857
165.269290601562	1.01970638211766	-0.499991141668711	0.560459792579813	0.438137548862875	0.237513137452158	1043.22401541094
165.866642684705	1.01975010950254	-0.499991133240734	0.560450849778554	0.438146517493925	0.237514388695549	1043.18417909555
166.466420848934	1.01979384980287	-0.499991125021181	0.560441911757706	0.438155482068915	0.237515639137584	1043.14434337877
167.068643945469	1.01983760349946	-0.499991125829781	0.560432952302401	0.438164466587592	0.237516890082888	1043.1045086244
167.673336606624	1.01988140289382	-0.499991248009521	0.560423944228721	0.438173500775009	0.237518160666566	1043.06467389673
168.280509319217	1.01992518723469	-0.499991243018359	0.560414973922442	0.438182496632189	0.237519413733285	1043.02484039496
168.890191043434	1.01996898133359	-0.499991239295531	0.560406016158722	0.438191479814656	0.237520664239133	1042.98500764372
169.502403696198	1.02001278949471	-0.499991231070127	0.560397055421609	0.438200466173038	0.237521914968144	1042.94517539654
170.117165565516	1.02005661026753	-0.499991219575837	0.560388089763057	0.438209457345441	0.23752316546226	1042.90534408814
170.734501823124	1.02010041584537	-0.499991088132987	0.560379163318818	0.438218408733981	0.237524396617834	1042.86551348566
171.354434218043	1.02014429241278	-0.499991201318858	0.560370152938519	0.438227444904607	0.237525665265558	1042.82568301673
171.976975718155	1.02018815652837	-0.499991205506713	0.560361185482769	0.438236438345592	0.237526918992107	1042.78585365722
172.602154750744	1.02023203157942	-0.499991189533345	0.560352200167519	0.438245448623385	0.23752816890973	1042.74602535819
173.229999234646	1.0202759207955	-0.499991187306427	0.560343223562563	0.438254450494144	0.237529420248568	1042.70619759142
173.860528952717	1.02031982428231	-0.499991164359458	0.560334227372571	0.438263471622316	0.23753067081877	1042.66637050058
174.493766130464	1.02036370746771	-0.499991054136519	0.560325331547851	0.43827239342647	0.237531902770442	1042.62654418629
175.129734738224	1.02040766527415	-0.499991154832139	0.560316291003814	0.438281459456991	0.237533170943373	1042.58671829453
175.768453355045	1.02045161199891	-0.499991164246678	0.560307299878931	0.438290476027752	0.237534425355792	1042.54689354659
176.409952308286	1.02049556950458	-0.499991149944581	0.560298301361496	0.438299499652111	0.237535676019216	1042.50706945532
177.054254330758	1.0205395379834	-0.499991149884561	0.560289320028755	0.43830850623557	0.237536927023593	1042.46724632974
177.701387368474	1.020583490013	-0.499991017107593	0.560280393164792	0.438317458723398	0.237538158673597	1042.42742365907
178.351371216104	1.02062751456634	-0.499991134574189	0.560271359398174	0.438326518241792	0.237539426944464	1042.38760174068
179.004230807582	1.02067152696823	-0.499991129318896	0.560262356189016	0.438335546673617	0.237540680948276	1042.34778078963
179.65999478821	1.02071555062779	-0.499991122901512	0.560253356953325	0.438344571022667	0.23754193173469	1042.30796077558
180.318691599645	1.02075958859075	-0.499991113877536	0.560244348466802	0.438353604684436	0.23754318264379	1042.26814140637
180.98034506738	1.02080363931109	-0.49999110655607	0.560235345053841	0.438362633301034	0.237544433754517	1042.22832277853
181.644980810527	1.02084773513433	-0.499991231350358	0.560226268677877	0.438371734385937	0.237545704245857	1042.18850497436
182.312626041678	1.02089181521666	-0.499991238948782	0.560217270843411	0.438380758108209	0.237546957845698	1042.14868766519
182.983302705437	1.0209359033972	-0.499991227679308	0.560208302477959	0.438389753130723	0.237548208883273	1042.10887120348
183.657038882744	1.02097997637878	-0.499991094877332	0.560199359040791	0.438398722262405	0.237549440463419	1042.06905630932
184.33387525844	1.02102409116349	-0.499991078475176	0.560190359952904	0.438407746911704	0.237550689254362	1042.0292419677
185.013835551689	1.02106822123317	-0.499991068033009	0.560181346641243	0.438416785210701	0.237551940638325	1041.9894287006
185.696952634161	1.0211123655938	-0.499991064030967	0.560172337874098	0.438425819295939	0.237553191998885	1041.94961610059
186.383252640118	1.02115652374255	-0.499991053769974	0.560163321301359	0.438434860991769	0.237554443167207	1041.90980432947
187.072764758421	1.02120069512446	-0.499991043883384	0.560154302615232	0.438443904852968	0.237555694148608	1041.86999362506
187.765522597152	1.02124491070013	-0.49999117619769	0.560145218198776	0.438453013938119	0.237556964907227	1041.83018376083
188.461556094766	1.02128911184456	-0.499991180264073	0.560136190859568	0.438462066330614	0.237558218582864	1041.79037419028
189.160885805922	1.0213333228161	-0.49999117164465	0.560127188486649	0.438471095011227	0.237559469134518	1041.7505655646
189.863544002192	1.02137754545686	-0.499991152863487	0.560118194179996	0.438480115952615	0.237560720001079	1041.71075807506
190.569566722615	1.02142175177371	-0.499991024429828	0.560109226109433	0.438489108777783	0.23756195172707	1041.67095239581
191.279002439162	1.02146600152284	-0.499991015574769	0.560100209918904	0.438498150292422	0.23756320069866	1041.63114701733
191.991873019074	1.02151026570811	-0.499990999605087	0.560091181455447	0.438507203786718	0.237564452054453	1041.59134264762
192.708213226981	1.02155460597349	-0.499991248420693	0.560082018844139	0.438516390844523	0.237565741318419	1041.55153919604
193.428056536556	1.0215988736957	-0.499991142848401	0.560073036050921	0.438525399068451	0.237566978267035	1041.5117361824
194.151427948876	1.02164317379732	-0.499991122587543	0.560064047570443	0.438534414379056	0.237568226191515	1041.4719341302
194.878362290961	1.02168749135125	-0.499991107481566	0.560055015614755	0.438543471394502	0.237569477579002	1041.43213384491
195.608909710117	1.02173182264723	-0.499991105431771	0.560045972941042	0.438552538709012	0.237570728495782	1041.39233484918
196.343111959866	1.02177620056799	-0.49999123013293	0.560036877605801	0.438561659538119	0.237571998872044	1041.35253558717
197.080982205291	1.02182052834953	-0.499991105594433	0.560027922166234	0.438570641199666	0.237573233027039	1041.31273771518
197.822564692655	1.02186489555471	-0.499991076567247	0.560018892231145	0.438579696005848	0.237574481127848	1041.27294135197
198.567906499914	1.02190931161171	-0.499991208245116	0.560009775758677	0.438588836613391	0.237575751409829	1041.23314644733
199.317054130106	1.02195371502128	-0.499991206505484	0.560000745962381	0.438597893364461	0.237577004676022	1041.19335087778
200.070014234365	1.0219980925673	-0.499991071640868	0.559991776347262	0.438606887905846	0.237578236232584	1041.15355786573
200.826855065358	1.02204254562936	-0.499991186368784	0.559982663666378	0.438616024984948	0.237579503223773	1041.11376589599
201.587616504146	1.02208698846101	-0.499991186698067	0.559973625753148	0.438625089243794	0.237580756819027	1041.07397380253
202.352316325302	1.02213140707731	-0.49999104785073	0.559964647606538	0.438634092440796	0.237581988615583	1041.03418371149
203.121013778186	1.02217590077937	-0.499991164198585	0.559955526654125	0.438643237747301	0.237583255409986	1040.99439523493
203.893761122322	1.02222038298615	-0.499991167215746	0.559946492493893	0.43865229851074	0.237584509270662	1040.95460613003
204.670567215523	1.02226483914245	-0.499991033372112	0.559937537914915	0.438661279175152	0.237585740892754	1040.91481922722
205.451496715823	1.02230937055967	-0.499991141482504	0.559928414344353	0.438670426442141	0.237587007556611	1040.87503434854
206.236611625304	1.02235389411173	-0.499991151270586	0.559919350297246	0.438679515979693	0.237588260975716	1040.83524901052
207.025924997815	1.02239842303479	-0.499991131858186	0.559910324609459	0.438688567864552	0.237589511450651	1040.79546514499
207.819488739759	1.02244296589298	-0.499991137259799	0.559901258525695	0.438697657981327	0.237590761880458	1040.75568392623
208.617378957931	1.02248752591123	-0.49999113207932	0.559892205687037	0.438706736723164	0.237592012357398	1040.71590186957
209.419602088702	1.02253206232321	-0.499990995212198	0.559883240329579	0.438715728223602	0.237593243357733	1040.67612173699
210.226220761112	1.02257667440043	-0.499991100306121	0.559874103480363	0.43872488887826	0.237594510738869	1040.63634377149
211.037303438928	1.02262130658249	-0.499991229486066	0.559865003559936	0.438734015550032	0.237595783045706	1040.59656527172
211.852863569526	1.02266588697093	-0.499991108646515	0.559855989274145	0.438743053878275	0.237597016594002	1040.55678962203
212.672984909715	1.02271053950883	-0.499991210511468	0.559846883808557	0.438752185697574	0.237598282667365	1040.51701391833
213.497691574336	1.02275511485684	-0.49999096282857	0.559837944723101	0.438761149719218	0.23759949767466	1040.47724040439
214.327055060658	1.02279982232142	-0.499991199750733	0.559828764210833	0.438770355102296	0.237600780442791	1040.43746815272
215.161128069455	1.0228444577832	-0.499991079057393	0.559819784487521	0.438779361392774	0.23760201773516	1040.39769603751
215.999940146644	1.02288916114334	-0.499991192192892	0.559810637379552	0.438788531871114	0.237603283301174	1040.35792719632
216.843587848566	1.02293382331106	-0.499991069300857	0.559801648333018	0.438797547479949	0.237604516933075	1040.31815766246
217.692084024532	1.02297855163696	-0.499991173805731	0.559792516759948	0.438806703041326	0.23760578362628	1040.27839080738
218.545514266599	1.02302324161596	-0.499991060308751	0.559783514460691	0.438815731697062	0.237607017311569	1040.23862426188
219.403913714461	1.02306799638568	-0.499991165110787	0.55977438560171	0.438824884728847	0.237608284160956	1040.19886011944
220.267363697484	1.02311274099863	-0.499991161005184	0.559765336208059	0.43883396095179	0.237609536411428	1040.15909627136
221.135900154704	1.02315749263103	-0.499991157166864	0.55975624396391	0.438843076631836	0.237610785041679	1040.11933549487
222.009620775666	1.02320226187622	-0.499991146611194	0.559747199359777	0.438852148144543	0.237612035060464	1040.07957405354
222.888541588271	1.0232470407973	-0.499991146913456	0.559738107995588	0.438861263140972	0.237613284236076	1040.03981611206
223.772771548424	1.0232918349903	-0.499991132630296	0.559729062587863	0.43887033523784	0.237614534236395	1040.0000575151
224.662327892082	1.02333664151288	-0.499991136514416	0.559719965240416	0.438879456413575	0.237615783726322	1039.96030247208
225.557322849813	1.02338146227527	-0.499991116568062	0.559710907985712	0.438888539825409	0.23761703377044	1039.92054691172
226.457777828419	1.02342629324864	-0.499991125979374	0.559701823042058	0.438897648976977	0.237618282951572	1039.88079471236
227.363802830786	1.02347113887789	-0.499991105581093	0.559692772308399	0.438906726355965	0.237619532443925	1039.84104207412
228.275422121493	1.02351599667683	-0.499991108764452	0.559683670083174	0.43891585207737	0.237620781641835	1039.80129308612
229.192754630899	1.0235608686588	-0.499991093428118	0.559674622954822	0.438924926141494	0.237622031149816	1039.76154348136
230.115821680905	1.02360578275088	-0.499991210970096	0.559665476282002	0.438934097517544	0.237623298646723	1039.72179707902
231.044734018167	1.02365062000523	-0.499990964463152	0.559656523621057	0.438943075395632	0.237624512919058	1039.6820515367
231.979548939563	1.02369558710271	-0.499991189782059	0.559647338081447	0.438952286745735	0.237625793982708	1039.64230786288
232.920348069746	1.02374051864704	-0.499991216003078	0.559638227677105	0.438961421454662	0.237627048749732	1039.6025656514
233.867204624954	1.02378538855013	-0.499990944064304	0.559629289927865	0.438970384888508	0.237628259211854	1039.56282499322
234.820194841056	1.02383039484797	-0.499991179581337	0.559620097888199	0.4389796021281	0.237629541072984	1039.52308660647
235.779413277039	1.02387532941613	-0.499991058985943	0.559611063033863	0.438988661452175	0.237630777099827	1039.48334945498
236.744930751813	1.02392030165135	-0.49999104314961	0.559601989687133	0.438997760787099	0.237632022075065	1039.44361379161
237.716824775522	1.02396531875399	-0.49999117109163	0.559592841172827	0.439006933437752	0.237633290419236	1039.40388034156
238.695192159124	1.0240102905955	-0.499991030367667	0.559583818959352	0.439015981459035	0.237634522319674	1039.36414831794
239.680111337281	1.02405532998987	-0.499991149990929	0.559574688339215	0.439025137632422	0.2376357864842	1039.32441848161
240.671680703188	1.02410035745003	-0.499991146795173	0.559565573135551	0.439034276231703	0.237637037648913	1039.28469046007
241.669990876102	1.02414536502857	-0.499991018561636	0.559556577495569	0.439043298975067	0.237638266835383	1039.24496340262
242.675111950391	1.0241904441496	-0.499991129786877	0.55954742391162	0.439052477285658	0.237639531207159	1039.20523941175
243.687168545241	1.02423551080662	-0.4999911283813	0.559538315106046	0.439061610254092	0.237640782647606	1039.16551668043
244.706240922805	1.02428055505633	-0.499990993242577	0.559529315572269	0.439070636705175	0.237642011088329	1039.12579530875
245.732412631424	1.02432567015078	-0.499991101522736	0.559520154371092	0.439079821896141	0.237643274977171	1039.08607718181
246.765817719213	1.0243707747532	-0.499991107955905	0.559511054848144	0.439088945836817	0.237644526386424	1039.04636018507
247.806536797793	1.02441585724083	-0.499990974833178	0.55950205184976	0.439097975863584	0.237645754917463	1039.00664476509
248.854663066375	1.02446100999042	-0.499991082158039	0.559492887478589	0.439107164036012	0.237647018583388	1038.96693264724
249.910337177244	1.02450615258968	-0.499991086870736	0.559483782869858	0.439116293043664	0.237648269599268	1038.92722173447
250.973645774278	1.02455127184832	-0.499990955646804	0.559474775760797	0.439125326800289	0.237649497844108	1038.88751258857
252.044691568139	1.02459649364886	-0.499991177751007	0.55946557510382	0.439134552945176	0.237650780275413	1038.84780626732
253.123607651707	1.02464164449505	-0.499991078342196	0.559456511830154	0.43914364016485	0.237652014153034	1038.80810192241
254.210506011681	1.02468686012645	-0.499991181896481	0.559447365187326	0.439152811393696	0.237653277463892	1038.76839925919
255.305492048467	1.02473206424743	-0.499991189505217	0.559438261786099	0.439161939866488	0.237654527264328	1038.72869936337
256.40870287746	1.0247772455794	-0.499991053210886	0.559429230596368	0.439170996228942	0.237655755149864	1038.68900178674
257.520265281871	1.02482246792036	-0.499991032279638	0.559420156170718	0.439180097093238	0.237656999248638	1038.64930577999
258.640286543962	1.024867734885	-0.499991149768486	0.559411010737816	0.43918926783546	0.237658265293603	1038.60961277871
259.768916563123	1.02491298748512	-0.499991159803773	0.55940191416558	0.439198389651551	0.237659514985656	1038.56992156607
260.906272775716	1.02495825043873	-0.499991148130313	0.559392801715315	0.439207526757492	0.237660761063154	1038.53023298701
262.052498726601	1.02500352375506	-0.499991143471057	0.559383709119472	0.439216644309752	0.23766200799109	1038.49054663895
263.207728503337	1.02504880894135	-0.499991145858857	0.559374613089852	0.439225765105968	0.237663254455414	1038.45086314731
264.372116682414	1.02509410650015	-0.499991134465897	0.559365503358282	0.439234898985081	0.23766450045995	1038.41118199992
265.545805207135	1.02513941684482	-0.499991128624742	0.559356401998529	0.439244025323815	0.237665746600817	1038.37150344596
266.728945682992	1.02518473946051	-0.499991117361115	0.559347293572867	0.439253158424157	0.237666992779986	1038.33182745861
267.921691369853	1.02523007404214	-0.499991114187556	0.559338197156834	0.439262280124213	0.237668239078558	1038.29215393978
269.124195075354	1.02527541937626	-0.499991115005397	0.55932910299071	0.439271399436336	0.23766948526128	1038.25248325779
270.336623322963	1.02532077701481	-0.499991091349363	0.559319996684272	0.439280530664495	0.237670730621997	1038.21281501211
271.559133055104	1.02536614789161	-0.499991095869605	0.55931089214133	0.439289660172021	0.237671976425597	1038.17314973843
272.791900478268	1.02541152715525	-0.499991080821869	0.5593018017185	0.439298775873086	0.237673222044291	1038.13348705617
274.035092889244	1.0254569199942	-0.49999107160234	0.559292707764316	0.439307895210819	0.237674467696661	1038.09382726541
275.288889872978	1.02550229247494	-0.499990940827756	0.559283684148652	0.439316944899109	0.237675693925053	1038.05417011047
276.553465806022	1.02554773728958	-0.499991052930226	0.559274534728946	0.439326119823442	0.237676955858029	1038.01451635382
277.829022673105	1.02559316836984	-0.499991050024368	0.559265416281928	0.439335262910733	0.23767820359319	1037.97486529113
279.1157432701	1.02563860776475	-0.499991052424046	0.559256320616215	0.43934438359517	0.237679448611897	1037.93521710724
280.413819544388	1.02568405812528	-0.499991043581886	0.559247213759202	0.439353515273598	0.237680693409783	1037.89557207715
281.723455923715	1.02572952070232	-0.499991038251005	0.559238110274846	0.439362643677925	0.237681938290398	1037.8559301589
283.044859035526	1.02577502482521	-0.499991147699632	0.559228958368326	0.43937182109693	0.23768320172737	1037.81629143655
284.378242107376	1.02582048191376	-0.499991034696722	0.559219898732134	0.439380905499838	0.23768442939048	1037.776656419
285.723839562116	1.02586600569187	-0.499991129917832	0.55921075512202	0.4393900746738	0.237685690200536	1037.7370240041
287.081852463226	1.02591148235863	-0.499991009435182	0.559201697452053	0.439399156641815	0.237686917508204	1037.69739631388
288.452558770944	1.02595699799025	-0.499991006269603	0.559192606889546	0.439408272070623	0.2376881594219	1037.65777084491
289.836154636362	1.02600255964997	-0.499991109691318	0.559183435388968	0.439417468639522	0.237689422494961	1037.61814882616
291.232882982781	1.02604806968036	-0.499990996740389	0.559174395481794	0.439426533680385	0.237690650023859	1037.57853129452
292.6430280832	1.02609361839328	-0.499990980047684	0.55916529495564	0.439435659359212	0.237691890740529	1037.53891660368
294.066820842361	1.02613918122389	-0.499990976518467	0.5591561831007	0.439444795873626	0.237693134357371	1037.49930579555
295.504534264341	1.02618478569472	-0.499991079252477	0.559147006063771	0.439453997358062	0.237694396943029	1037.45969867146
296.95643965155	1.02623033891043	-0.499990961799573	0.559137960756661	0.439463067993781	0.237695623516709	1037.42009589882
298.422838072998	1.02627593013461	-0.499990949316441	0.559128871421326	0.439472182785717	0.237696864004442	1037.38049629162
299.903992526729	1.0263215350016	-0.499990946975215	0.559119760290266	0.439481318575311	0.237698107103613	1037.3409012371
301.400223551469	1.02636717856649	-0.499991056417636	0.559110603999698	0.43949049949027	0.237699368883144	1037.30130996254
302.91182906835	1.02641277526004	-0.499990937437137	0.559101545563163	0.439499582808528	0.237700594723143	1037.26172320803
304.439141299219	1.02645840646983	-0.499990927872882	0.559092458253062	0.43950869544726	0.237701834679435	1037.22214029395
305.982473116335	1.0265040846372	-0.499991038161158	0.559083279660546	0.439517898410357	0.23770309625317	1037.1825620731
307.542177602765	1.02654971026374	-0.4999909164691	0.559074226132106	0.439526976503611	0.237704322036724	1037.14298818167
309.118600796669	1.02659540268639	-0.499991018465715	0.559065062996719	0.439536164231524	0.23770557976684	1037.1034186644
310.712098102148	1.02664108231049	-0.49999102579623	0.559055931718364	0.439545319763689	0.237706823983871	1037.0638536815
312.32303886275	1.02668679885207	-0.499991152169866	0.559046782440741	0.439554494735141	0.23770808439334	1037.02429246763
313.951769070449	1.02673246228819	-0.499991024034722	0.559037745643836	0.439563556897244	0.237709309111639	1036.98473679265
315.598715863506	1.02677816449884	-0.499991008015314	0.559028656200248	0.43957267214784	0.237710548046534	1036.94518626499
317.264299913718	1.02682387381534	-0.499990992791629	0.559019545809898	0.439581806255611	0.237711788990104	1036.90564217246
318.949006442726	1.02686959582204	-0.499990992061557	0.559010435530202	0.439590940957062	0.237713029934351	1036.86610223139
320.653233752873	1.02691535971097	-0.499991116416518	0.559001255931415	0.439600144865369	0.237714289018103	1036.82656672909
322.377401273623	1.02696110308979	-0.499991116795955	0.558992171475776	0.439609255755498	0.237715532037085	1036.78703584197
324.121945849607	1.02700681911076	-0.499990981311313	0.558983136252369	0.439618316207022	0.237716753183797	1036.74751202224
325.887424320039	1.02705257264606	-0.499990959100084	0.558974026824756	0.439627449636934	0.237717990378826	1036.70799460141
327.674377348073	1.02709837038495	-0.499991085825717	0.558964848118311	0.439636652112367	0.237719249608812	1036.66848237511
329.483303771674	1.02714414881501	-0.499991093071962	0.558955736298998	0.439645788718168	0.237720491648997	1036.62897456587
331.314678178737	1.02718992963964	-0.499991086557642	0.558946665499036	0.439654885701851	0.23772173068467	1036.58947324237
333.169083639148	1.02723568654492	-0.499990948022254	0.558937624396503	0.439663951516121	0.237722950999525	1036.54997936881
335.047164371155	1.02728148201734	-0.499990927774195	0.558928519993928	0.439673080342307	0.237724187539952	1036.51049216785
336.949544080013	1.02732731935657	-0.499991057400729	0.558919340647093	0.439682283231819	0.237725445469836	1036.47101057388
338.876810413704	1.02737313596428	-0.499991059498837	0.558910247041518	0.439691402638093	0.23772668604173	1036.43153407957
340.829540969806	1.02741895441185	-0.499991034802562	0.558901160830397	0.439700514099581	0.237727923684988	1036.39206641252
342.808515254577	1.02746478065421	-0.4999910349252	0.55889204173391	0.439709656547876	0.237729161858499	1036.35260687745
344.835811973711	1.02751213807494	-0.499995491867032	0.558887690120858	0.439723945373455	0.237731700262782	1036.3126586675
346.865628792676	1.02755800060765	-0.499995796227289	0.558878491924215	0.439733265898722	0.237732970235245	1036.27326328895
348.926504871294	1.02760390033356	-0.499996104726387	0.55886925806896	0.439742521618558	0.237734216074459	1036.23383133757
351.016971315905	1.02764969614099	-0.499995858465412	0.558860288920444	0.439751514064272	0.237735442294848	1036.19440223503
353.137604901556	1.02769555979763	-0.499995837821323	0.558851237833846	0.439760631327945	0.237736689521623	1036.15497971687
355.289199925406	1.02774145927013	-0.49999614951915	0.558842153240355	0.439769765811325	0.237737941338457	1036.11556549654
357.472667765576	1.02778728952497	-0.499995812428243	0.558833030721338	0.439778923986935	0.237739153251389	1036.07615976896
359.688958308613	1.0278332123633	-0.499996129072495	0.558823874968899	0.439788087981287	0.237740406010063	1036.03676243766
361.939044163026	1.02787904920053	-0.499995852403553	0.558814843560366	0.439797154312467	0.23774162958573	1035.99737509706
364.2240202011	1.02792493037031	-0.499995824511228	0.558805773535747	0.439806255248386	0.237742883895467	1035.95799612695
366.560180984421	1.02797114982859	-0.499996097734869	0.558796606139941	0.439815440441652	0.237744120671383	1035.91837240115
368.918413477538	1.02801700932915	-0.499995822127752	0.558787498265758	0.439824583663702	0.237745334190379	1035.87901297182
371.314911429059	1.02806290136443	-0.499995789765783	0.558778439324645	0.439833665925822	0.237746576165141	1035.83966396615
373.750940761909	1.02810884204467	-0.499996095187431	0.558769309958552	0.439842812735709	0.237747826247651	1035.80032631501
376.227868268426	1.0281547054444	-0.499995800768214	0.558760221562055	0.439851936221822	0.237749040308848	1035.76099825785
378.746995144036	1.02820060382668	-0.499995787720429	0.558751182971002	0.439860997848332	0.237750276254823	1035.72168231183
381.309829485729	1.02824656081707	-0.499996082504847	0.558741997396818	0.439870204892911	0.237751525496892	1035.68237772098
383.917882769656	1.02829241629031	-0.499995814281161	0.558733016186346	0.439879213217843	0.237752738912153	1035.64308505032
386.259174377676	1.02833309206674	-0.499996297913445	0.558724880997611	0.439887353362817	0.237753871370597	1035.60837002533
388.956772330926	1.02837893680792	-0.499996038771635	0.558715859701082	0.439896417373336	0.237755065474338	1035.56910241057
391.704552242199	1.02842479554511	-0.499995788436776	0.558706857668017	0.43990544853356	0.237756279809971	1035.52984737092
394.504344055347	1.02847075784219	-0.499996072812884	0.558697623871515	0.439914699164678	0.237757521874796	1035.49060573864
397.358106851223	1.02851660453527	-0.499995800514331	0.558688658691928	0.439923692656848	0.237758735129657	1035.45137900015
400.267985512605	1.0285625123744	-0.499995783237813	0.558679613671055	0.439932770130591	0.237759966662791	1035.41216601841
403.236124566683	1.02860845725559	-0.499996096661313	0.558670506079581	0.439941886374092	0.237761217494773	1035.37296909759
406.264930685458	1.02865430959634	-0.499995811323961	0.558661481475114	0.439950946369396	0.237762428873755	1035.33378887068
409.356961310504	1.02870019263474	-0.499995776319524	0.558652455576723	0.439959998201528	0.237763660020766	1035.29462484192
412.514841415523	1.02874612956633	-0.499996071584083	0.55864327889409	0.439969192464163	0.23776490218428	1035.25547839572
415.741421884723	1.0287919660291	-0.499995797331031	0.558634306195091	0.439978198760148	0.237766109686964	1035.21634964994
419.039688687569	1.02883788393325	-0.499996081986541	0.558625169625875	0.43998734509971	0.237767352519816	1035.17723981722
422.10782380962	1.02887967692606	-0.499995981605756	0.558616998707768	0.439995546140505	0.237768460374299	1035.14161191809
425.552302460219	1.02892553129342	-0.499996038598638	0.55860795546438	0.440004618239974	0.237769679146515	1035.10254134556
429.078551262983	1.02897133189208	-0.499995774915402	0.558598980187923	0.440013623942422	0.237770886714581	1035.06349198932
432.690472544646	1.02901715951766	-0.499995803034753	0.558590015693414	0.440022603034028	0.237772118214976	1035.02446501158
436.392269137764	1.02906304780709	-0.499996088630969	0.558580797724256	0.440031852036629	0.237773354721843	1034.9854623688
440.188544641162	1.02910880430576	-0.49999578395753	0.558571864253107	0.440040812716655	0.237774552686181	1034.94648357023
444.084091971986	1.02915464152253	-0.499996082756251	0.558562776980011	0.440049920909248	0.237775795879089	1034.90753088575
448.084186783045	1.02920037067446	-0.499995809818659	0.558553838970812	0.440058886047823	0.237776996329305	1034.86860680934
452.194653872023	1.02924611673819	-0.499995752036447	0.5585448838253	0.440067872522753	0.237778205583185	1034.82970968157
456.421465119537	1.02929190720008	-0.499996077877299	0.558535777628441	0.440076996352079	0.237779445579508	1034.7908441702
460.846770633645	1.02933828549729	-0.499995420336768	0.558526663876708	0.44008608574018	0.237780633575886	1034.75135830869
465.32948261068	1.02938403310786	-0.499995784863855	0.558517662955051	0.440095111686157	0.23778188399248	1034.71255774272
469.950546814934	1.02942974790861	-0.499996064061328	0.558508579503864	0.440104216343618	0.237783118497613	1034.67379416192
474.718777790195	1.02947533533131	-0.499995789967628	0.558499638630052	0.440113184566474	0.237784312507802	1034.63506966811
479.779931580167	1.02952212113761	-0.49999561961671	0.558490522799663	0.440122330200504	0.23778556396331	1034.5953517536
483.808147756564	1.02955844829993	-0.499995782650708	0.558483162214262	0.440129698276322	0.237786555039641	1034.56459421695
489.046568218843	1.02960392339072	-0.49999568994588	0.558474420568515	0.440138472215558	0.237787763266227	1034.52598975432
494.474096045696	1.02964944053594	-0.499995787958503	0.558465419919292	0.440147499245337	0.237788982615066	1034.48743496086
500.104802537755	1.0296948778038	-0.499995782218059	0.558456386825441	0.440156553027862	0.237790193688216	1034.44893168975
504.260094818285	1.02972756240444	-0.499995993721856	0.558449932849149	0.440163020146613	0.237791073725634	1034.42130875088
510.276968307421	1.02977284865184	-0.499995870560276	0.558441133765414	0.440171852871337	0.237792249126002	1034.38290468218
516.543580360952	1.0298181309776	-0.499995811899349	0.558432297808571	0.44018071297232	0.237793455705439	1034.34456312317
523.080937965427	1.02986335278094	-0.499995799348317	0.558423436937038	0.440189600062088	0.237794658555356	1034.30629093463
529.913099904517	1.029908504485	-0.499995778442251	0.558414611318182	0.440198453000651	0.237795861149286	1034.26809248693
537.242890008254	1.02995464972387	-0.499995939431292	0.55840549186155	0.440207593696921	0.237797081227081	1034.22908446115
544.758716384329	1.0299996025288	-0.499995839026796	0.558396772890243	0.440216341538259	0.237798278096639	1034.1910570558
552.121474961319	1.03004161355211	-0.499996082161507	0.55838845360937	0.440224684864289	0.237799386667565	1034.15560351463
560.428014358657	1.03008634880049	-0.499995971522368	0.558379714167514	0.440233448839238	0.237800552250715	1034.1177751565
568.358193013202	1.03012690865286	-0.499995994543157	0.558371714668959	0.440241468077722	0.237801636575692	1034.08353326232
577.621463995902	1.03017139893922	-0.499995968497843	0.558363032020804	0.440250170583369	0.237802798415738	1034.04594051156
587.47743484687	1.03021574239455	-0.499995806843553	0.558354395215489	0.440258833216795	0.23780396470715	1034.00849017229
598.003906948794	1.03025992737666	-0.499995795682885	0.558345741005011	0.44026751671027	0.237805135743846	1033.97120049002
609.294932353711	1.03030396488413	-0.499996064124104	0.558337015093509	0.440276262017306	0.237806313847842	1033.93409401887
621.465837375438	1.03034767229427	-0.499995839487504	0.558328516890224	0.440284785686079	0.237807454469439	1033.89719764711
635.558689060589	1.03039381553955	-0.499995726750545	0.558319487387889	0.440293841649015	0.237808627930832	1033.85826365707
650.036707646519	1.03043704444058	-0.499996016144296	0.558310953971718	0.44030239716491	0.237809804637716	1033.82189529126
665.959693574609	1.03047977649834	-0.499995900937013	0.55830265811593	0.440310716209345	0.237810924416761	1033.78586307088
683.63523355744	1.03052209741232	-0.499995926537894	0.558294437987812	0.440318960024075	0.237812047674904	1033.75021660132
704.954698228598	1.0305662189348	-0.499994297344499	0.558286214241317	0.44032721483279	0.237813079820698	1033.71275540617
727.717925631121	1.03060751273662	-0.499995265837725	0.558277817112445	0.440335627894735	0.237814248524841	1033.67817499727
754.047442226683	1.03064768833767	-0.499995140547253	0.55826999614776	0.44034346439234	0.237815295230013	1033.6443353376
785.168622078579	1.03068679254281	-0.499994954323546	0.558262443362351	0.440351049581277	0.237816324206915	1033.61141792773
830.12748144485	1.03072985288516	-0.499994847813439	0.558254009615385	0.440359502645587	0.237817468888409	1033.57518116151
879.752988201794	1.0307656837184	-0.499994829460127	0.558246840374049	0.440366693417773	0.237818384617052	1033.54510371607
945.746807236415	1.03079832071198	-0.499995564490249	0.558240436612727	0.440373113469775	0.237819323736383	1033.5177652072
1042.30021956951	1.03082713122632	-0.499995518876766	0.558234709887453	0.440378849750576	0.237820063188213	1033.49356993512
1201.91616414116	1.03085064430182	-0.499994445665426	0.558230464312271	0.440383110225102	0.237820515383361	1033.47361189708
1521.14805328447	1.03086834420852	-0.499999290734305	0.558225759936547	0.440387810988934	0.237821336099005	1033.45963631341
2021.14805328447	1.03087486887958	-0.500005186611377	0.558223230331592	0.440390335917483	0.237822081181586	1033.45522562788
2521.14805328447	1.03087626646937	-0.500002299565032	0.55822362813448	0.440389952091109	0.237821889529271	1033.45355814354
3021.14805328447	1.03087636903662	-0.500001882735006	0.558223741803116	0.440389832238064	0.237821846762374	1033.45337613053
3521.14805328447	1.0308762188274	-0.500001827365939	0.558223640005437	0.440389933087074	0.237821869830835	1033.45351922715
4021.14805328447	1.03087602660256	-0.500003192482733	0.558223456662376	0.440390123764359	0.237821949516322	1033.45389798716
4521.14805328447	1.03087538405358	-0.50000454023934	0.558223175955945	0.440390401850925	0.237822055630151	1033.45466854089
5021.14805328447	1.03087452692237	-0.50000574975787	0.558222713152823	0.44039085682164	0.237822139479186	1033.45565545473
5521.14805328447	1.03087348303008	-0.500006722638659	0.558222715166331	0.440390854092333	0.237822207881917	1033.4566697041
6021.14805328447	1.03087238380312	-0.500006894046995	0.558223047031522	0.440390515894951	0.237822214087451	1033.45757627118
6521.14805328447	1.03087137576427	-0.50000614777649	0.558223428298991	0.440390144926548	0.237822131368793	1033.45827710546
7021.14805328447	1.03087056672514	-0.500004814473919	0.558223915576199	0.440389657492838	0.237822011980972	1033.45872073038
7521.14805328447	1.0308699623393	-0.500002893143874	0.558224499475717	0.440389073649748	0.237821877226052	1033.45888005734
8021.14805328447	1.0308697937475	-0.500002882719811	0.558224852777767	0.440388701257082	0.237821790309789	1033.45893238154
8521.14805328447	1.03086967808473	-0.500002012223398	0.558225180815542	0.440388408884157	0.237821731783834	1033.45888546722
9021.14805328447	1.03086963369642	-0.500001184820609	0.558225100351754	0.440388479444882	0.237821654017203	1033.45877020059
9521.14805328447	1.03086964340769	-0.499999747495426	0.558225134193992	0.440388439832305	0.2378215961555	1033.45861080506
10021.1480532845	1.03086970600228	-0.499998623070066	0.558225059512174	0.440388508935838	0.237821493632906	1033.4584275695
