# Supplementary material for: Discovering two general characteristic times of transient responses in solid oxide cells
Source: Nat Commun. 2024 May 30;15:4587. doi: 10.1038/s41467-024-48785-1 (PMC11137161; doi:10.1038/s41467-024-48785-1)
Supplement: Supplementary file 4 — Source Data [file 41467_2024_48785_MOESM4_ESM.zip › SourceData/Fig3b_Base.dat]

flowtime	potential	current_density	h2o_molefrac	h2_molefrac	o2_molefrac	ave_temperature
0	1.23896007363795	-0.999993202336957	0.411425424780984	0.584962950797131	0.340178025821932	997.300897327379
1e-07	1.23775650982402	-0.995005546058692	0.41142646378294	0.584961936024352	0.340177739543168	997.300897275667
2e-07	1.23655109532053	-0.990005823308877	0.411428230877572	0.584960228267439	0.340177213819141	997.300897173487
3e-07	1.23534511331141	-0.985006032073036	0.41143051838477	0.584958036700345	0.340176479234432	997.300897021818
4e-07	1.23413853567901	-0.980005811995627	0.411433188732881	0.58495549633599	0.340175557691607	997.300896821536
5e-07	1.2329315493881	-0.975006141730108	0.411436149972121	0.584952694862504	0.340174465789196	997.300896573459
6e-07	1.23172410830415	-0.970006263684359	0.411439340623058	0.584949689114866	0.340173216523433	997.300896278354
7e-07	1.23051612103894	-0.965006362265449	0.411442718855369	0.584946516469693	0.340171820376231	997.300895936939
8e-07	1.2293076604539	-0.960006431453395	0.41144625616755	0.584943201522468	0.340170286025626	997.300895549911
9e-07	1.22809871847076	-0.955006377553324	0.411449932878365	0.58493976066195	0.340168620784018	997.300895117944
1e-06	1.22688932510049	-0.950006351792224	0.411453735168976	0.584936205010439	0.340166830924961	997.300894641682
1.1e-06	1.22567949531651	-0.945006417836804	0.411457653194497	0.58493254225119	0.340164921900713	997.300894121764
2.1e-06	1.21355588164188	-0.895005830392341	0.411505859180961	0.584887213618535	0.340136585530526	997.300884982396
3.1e-06	1.20139028400883	-0.845006089606762	0.411562018786617	0.58483413849724	0.340100505960266	997.30087240053
4.1e-06	1.18918466585187	-0.7950055847681	0.411625453452694	0.584773977147739	0.340057629801114	997.300856840721
5.1e-06	1.1769414090531	-0.745005142000076	0.41169563825114	0.58470725541504	0.340008593749812	997.300838743048
6.1e-06	1.1646627594339	-0.69500476324489	0.41177213991292	0.584634409000415	0.339953849343	997.300818528436
7.1e-06	1.15235096000123	-0.64500443183616	0.411854591268343	0.58455580583608	0.339893731415626	997.300796602394
8.1e-06	1.14000825233324	-0.595004138581134	0.411942676583959	0.584471760701041	0.339828498312127	997.300773357725
9.1e-06	1.12763687746221	-0.545003893362187	0.412036121374692	0.584382545881869	0.339758356626733	997.300749176549
1.01e-05	1.11647824537681	-0.500003285957976	0.412131357842028	0.584291539793152	0.339685070621025	997.30072463099
1.21e-05	1.11644709560628	-0.50000352508721	0.412258080276548	0.58416946052576	0.339569053627829	997.300681101969
1.61e-05	1.11639686700143	-0.500003414773489	0.412461491692903	0.583973416624095	0.339377855764635	997.300608022421
2.41e-05	1.11631710056602	-0.500003211010849	0.412782726020757	0.583664966499256	0.339058300492425	997.300492140754
4.01e-05	1.11619436070309	-0.500003363946421	0.413270918892844	0.583197428021503	0.338522004712391	997.300316325691
7.21e-05	1.11600852103511	-0.500003050668199	0.413991900943022	0.58250789796045	0.337607602063949	997.300060529026
0.0001361	1.11572876409339	-0.500002423847329	0.415037115303046	0.581508909265973	0.336026090591215	997.299709015766
0.0002641	1.11531024740687	-0.500003209566515	0.416535807289965	0.580076535230386	0.33334730206254	997.299245529777
0.0005201	1.1146945481585	-0.500002855874718	0.418672945085275	0.578032561969411	0.329135868582739	997.298624866531
0.000994021549670067	1.11387687618863	-0.500003006307521	0.42152757659168	0.575299958178991	0.323703637041676	997.297805230353
0.00165619732227493	1.11304121465427	-0.500001868013077	0.424570974122839	0.572385210760363	0.318798691183763	997.296911880839
0.00253267733018571	1.11221105195381	-0.500002098947712	0.427788561076808	0.569298383737776	0.314809812657342	997.295943882858
0.00363846203133001	1.11138346751822	-0.500003421583686	0.43119344297349	0.566015837136354	0.311693163163936	997.294916964687
0.00495924161128326	1.11054580101907	-0.500002038204702	0.434786811698006	0.562525388359074	0.309177919143085	997.293865314418
0.00644887625746806	1.10969457970482	-0.500002979540049	0.43852886978998	0.558862608423627	0.306990632564232	997.292830191728
0.00805435804111895	1.10883293790239	-0.500002961301833	0.442363406179669	0.555086881228164	0.304957630518031	997.291840327426
0.00914197817419101	1.10826729598641	-0.500003144874758	0.444896377539814	0.552584206409057	0.30367238052325	997.291225685168
0.0108641729937149	1.10739898384251	-0.500003117320629	0.448801500712605	0.54871713975393	0.301739400004564	997.290327010306
0.0126374342267223	1.10652989692142	-0.500003088041458	0.452728349378174	0.544822093808234	0.299838350841014	997.289478279663
0.0144577223038782	1.10566094912847	-0.500003083343315	0.456672177475111	0.540906641988376	0.297965878902417	997.288672324038
0.0163248944225132	1.10479252565466	-0.500003043451862	0.460631482729313	0.536973966194015	0.296123438163311	997.28790227286
0.0182407506992429	1.10392482511571	-0.500003009431616	0.464605929207018	0.533025362261126	0.294314528078643	997.287162153187
0.0192676590025021	1.10346709721968	-0.500005261438099	0.466711061791887	0.530933749157314	0.293368266098992	997.286778543001
0.0212718253439495	1.10259738091574	-0.50000556188528	0.470724585792049	0.526945877348516	0.291612586203503	997.286072549781
0.0222963756569032	1.10215926531347	-0.500005080112191	0.472751550524606	0.524931845074331	0.29073897518035	997.285721950831
0.0243454762828105	1.10130862028895	-0.500004464782206	0.476706329126148	0.521002473859199	0.28908977672846	997.285056646674
0.0264928999331391	1.10044544682224	-0.500004366274787	0.480741743778359	0.516993246512846	0.287471390851253	997.284393882531
0.0287099339206853	1.09958422261925	-0.500004355863324	0.484791169247666	0.512970420337037	0.28592046219084	997.283742017377
0.0310035680827768	1.0987253539323	-0.500005047501152	0.488855076254457	0.508933594025326	0.28444710597013	997.283098298793
0.0333814573130434	1.097868960255	-0.500004626618929	0.492932994796842	0.504883306584996	0.283062947824651	997.282460264708
0.0358526547046898	1.09701578046867	-0.500003952326646	0.497024062543236	0.50082048827269	0.281780629459057	997.281825490017
0.0368948628917651	1.09666306291884	-0.500005701741258	0.49872316406136	0.499133159774719	0.281267665481618	997.281562574631
0.0389792792659156	1.09598292165619	-0.500005965472481	0.502016386030497	0.495863222068474	0.280352532707787	997.281054305575
0.0417042715681146	1.09513764471224	-0.50000484935003	0.506141051730439	0.491768550078432	0.279339484592949	997.280416825178
0.0445614283047038	1.09430010600854	-0.500006237312456	0.510266001916883	0.487674505019609	0.278467121971324	997.279775116658
0.04757827730536	1.0934679430648	-0.500004688255317	0.514397427550501	0.483575124105503	0.277737123905202	997.279124437712
0.0507829719565782	1.0926429807339	-0.500006127415215	0.518531695212593	0.479474260287149	0.277147816826342	997.278460633264
0.0539938898114394	1.09187319975731	-0.500005691600501	0.522417397865146	0.475621402816069	0.276711316962146	997.277820598142
0.0576843282003976	1.09106153471181	-0.500004316672792	0.52654391283147	0.471531920407907	0.276364832065785	997.277114936057
0.0617156904098266	1.09025975402892	-0.500004565335966	0.530647894983319	0.46746754621937	0.276117320173147	997.276376436372
0.0661947721469392	1.08946932701493	-0.500005931889326	0.534716593114367	0.46344182695608	0.275946724320293	997.2755920227
0.071281196741289	1.08869344108233	-0.50000447812667	0.538724214225597	0.459481564229138	0.275831169952122	997.274743273106
0.0771349162226456	1.08795112781556	-0.500005674936398	0.54257485544915	0.455683104491766	0.275752834335415	997.27381635898
0.0843960202533697	1.08723287616699	-0.500005251946565	0.546310854813647	0.452007209136128	0.27569456951697	997.272734582897
0.0938734806193204	1.08657283808285	-0.500004638339826	0.549756239176865	0.448630086763538	0.275647318348396	997.271422770919
0.107615868239492	1.08600959126999	-0.500005100073211	0.552712449805063	0.445748926049325	0.27560614607536	997.26969535989
0.14235416526883	1.0855424774537	-0.50000706479329	0.555198287055427	0.443350525699249	0.275566125650645	997.2661025867
0.211830759327507	1.08537782180474	-0.500007077890271	0.556116669984042	0.442475783703679	0.275547842776755	997.260727932546
0.350783947444862	1.08535680123237	-0.500006141010556	0.556296077577002	0.442308221075382	0.275543392435602	997.25336897348
0.62869032367957	1.0853664567326	-0.499991283841468	0.556320619221579	0.442286256008295	0.275540269674085	997.243282840873
1.17935644082375	1.08539363091285	-0.499992225160013	0.556324741095167	0.442283035419942	0.275539552266595	997.227415290673
1.87392510600943	1.08542537110055	-0.499991085122934	0.556327551960427	0.442280434677721	0.275538628183248	997.208806268204
2.62107057944849	1.08545897538164	-0.499990576000408	0.556330136804376	0.442277915355643	0.275537842492331	997.189232615075
3.3850226367175	1.08549310730843	-0.499990431884466	0.556332568443232	0.442275512286005	0.275537159151974	997.169418742202
4.15653706379724	1.08552740078656	-0.499990395163399	0.556334926265465	0.442273174492411	0.275536526939718	997.149533883289
4.93279024037387	1.08556176308256	-0.499990375869742	0.556337234861919	0.442270883433127	0.275535932789117	997.129617329996
5.71248419381556	1.08559616896152	-0.499990361330042	0.556339500273295	0.442268634562335	0.275535362927483	997.109681729332
6.4948265374248	1.08563060763219	-0.499990349462456	0.556341722416184	0.442266428327215	0.275534818057762	997.089733336935
7.27928133157326	1.08566506904579	-0.499990330331233	0.556343905941345	0.442264260365259	0.275534290683718	997.069776112231
8.06547720138539	1.08569955766312	-0.499990337652665	0.556346042052644	0.442262139419367	0.275533781321952	997.049812755729
8.85315584515703	1.08573406202012	-0.499990336772656	0.556348138366801	0.442260058122886	0.275533293574296	997.029845153128
9.64213826067161	1.08576857791227	-0.499990324206037	0.556350198267398	0.442258013122797	0.275532815963438	997.009874621391
10.4323009954216	1.08580311110932	-0.49999032385435	0.556352214987217	0.442256011197205	0.275532361419236	996.989902063794
11.2235588348053	1.08583765536273	-0.499990320015494	0.556354194905462	0.442254045984943	0.27553191769983	996.969928124214
11.7242142162347	1.08585952805544	-0.499990552591314	0.556355182672852	0.442252745610033	0.27553173884303	996.957301367222
12.5172245703458	1.08589267014949	-0.499985418288971	0.556358619656155	0.442249655698187	0.275530508845537	996.937323958974
13.3111311178708	1.08592708718789	-0.49998488374204	0.556360696980673	0.442247602579787	0.27553001074519	996.917348378665
14.0119852664378	1.08595800707638	-0.499986473865592	0.556361880701283	0.442246350679257	0.275529652471532	996.899732795412
14.8077032094596	1.08599219964325	-0.499984988019384	0.55636402604733	0.442244238945125	0.275529006328731	996.879756680635
15.508536896227	1.08602366612945	-0.49998876316739	0.556364657209658	0.442243528392678	0.275529396522734	996.86218047454
16.3060130059016	1.0860579878598	-0.499987770166512	0.556366636317901	0.442241642197237	0.275528856664669	996.842203543826
17.1044050913404	1.08609258588497	-0.499987612599493	0.556368411911401	0.44223988097612	0.275528499163446	996.822227296158
17.903741583544	1.08612721611306	-0.499987670664224	0.556370050965179	0.442238258825833	0.275528160920232	996.802250443191
18.7039989717334	1.08616185791147	-0.499987600459506	0.556371725705367	0.442236596506993	0.275527786956414	996.782274144159
19.5052005980989	1.08619651089024	-0.499987654159673	0.556373289030737	0.442235049850901	0.275527527997707	996.762297241483
20.3073230287486	1.08623118897665	-0.49998757976471	0.556374544840495	0.442233812183863	0.275527223253401	996.742319920866
21.1103501969783	1.08626501912172	-0.49998458982605	0.556377089720889	0.442231281164288	0.275526424760017	996.722344732669
21.9143693951077	1.08630045818354	-0.499987362924175	0.556377964181545	0.442230412755714	0.275526597220677	996.702367234398
22.7192885590285	1.08633417476185	-0.49998397536265	0.556380307913962	0.442228101276221	0.275525769344192	996.682392041997
23.5252018564967	1.08636982133645	-0.499987341096602	0.556380916209492	0.442227494087294	0.275526075528926	996.66241441722
24.3320121110107	1.08640379618324	-0.499984511479438	0.556382889047526	0.442225532919193	0.275525363090411	996.642438494884
25.1397889880735	1.0864382082033	-0.499983615584688	0.556384643584331	0.442223810565098	0.275524974632114	996.622462780044
25.9407561103881	1.08647324834195	-0.499985888528645	0.556385499221208	0.442222948647911	0.27552495992426	996.602677956334
26.7504287950031	1.08650786365871	-0.499985361702453	0.55638685319182	0.442221613230007	0.275524676288024	996.582702018019
27.5610710673711	1.08654259427378	-0.499985262365832	0.556388144590983	0.442220335946292	0.275524469565752	996.562725826034
28.3726738239139	1.08657641995668	-0.49998202902177	0.556390286058176	0.442218229762009	0.275523687371908	996.542749439451
29.1852298316809	1.08661202105632	-0.499984965033163	0.556390816907716	0.442217701877558	0.275524026775224	996.522773153781
29.9987447565199	1.08664690077479	-0.499985295097737	0.556391885862336	0.442216646160487	0.275523930046755	996.502797158689
30.8132314728615	1.08668170639271	-0.499985324597649	0.556393037101104	0.44221550892349	0.275523786147033	996.482821250307
31.6286947153373	1.08671651010908	-0.499985325776893	0.556394161621153	0.442214399050668	0.275523644751431	996.462845272472
32.4451327930913	1.08675132390289	-0.499985319814281	0.556395264006116	0.442213310956064	0.275523513073626	996.442869421773
33.2625520877236	1.08678614846298	-0.499985324654497	0.55639633188601	0.442212257707694	0.275523392349229	996.42289353693
34.0809523632758	1.0868209770812	-0.499985300790258	0.556397380627466	0.442211223313582	0.275523277811448	996.402917789352
34.9003404394557	1.08685581879316	-0.499985294859168	0.556398394427937	0.4422102241718	0.275523174899121	996.382942004628
35.7207159655847	1.08689067293703	-0.499985291903692	0.55639938176044	0.442209251109963	0.275523083458482	996.362966352539
36.5420855977908	1.08692554037167	-0.49998530771802	0.556400334197352	0.442208313248773	0.275523004299866	996.342990666251
37.3644491155297	1.0869604035571	-0.499985276188588	0.556401302936763	0.44220738349736	0.275522927762822	996.323015010702
38.1878089644435	1.08699529103407	-0.499985292909213	0.556402201407847	0.442206500255895	0.27552286818528	996.303039509959
39.0121727653438	1.087030175749	-0.499985257681672	0.556403087072498	0.442205628963083	0.275522809270623	996.283064088774
39.8375450442523	1.08706508052814	-0.499985264965373	0.556403933462263	0.442204797188459	0.275522767383169	996.263088610721
40.6385214175427	1.08710053083166	-0.499990870388132	0.556402865041003	0.442204109899541	0.275523546767335	996.243734172329
41.4662110223671	1.08713588063539	-0.499992338641928	0.556403241315997	0.442203721533927	0.275523854400714	996.223753215485
42.294683387258	1.08717056007809	-0.499991450574215	0.55640439428039	0.442202597431814	0.275523662528364	996.203776758196
43.1241260662643	1.08720528161398	-0.499990696436327	0.556405238142646	0.442201759959471	0.27552349342458	996.183801893616
43.9546060832835	1.08724021565047	-0.499990633384006	0.556405956626908	0.442201051710933	0.275523480488197	996.163826008398
44.7860823635594	1.08727517898014	-0.499990623033937	0.55640663571101	0.44220038537943	0.275523488663318	996.143850648799
45.6185780859695	1.08731015162093	-0.499990620382584	0.556407303486905	0.44219973195517	0.275523505759005	996.123875663303
46.4521102518586	1.08734513218949	-0.499990613205331	0.556407950799595	0.442199099062296	0.275523532206926	996.103900534358
47.2531004959093	1.08737853758511	-0.499991237874806	0.556407242273329	0.442194997763488	0.275523261826201	996.084756875558
48.0899241625912	1.08741335621201	-0.499990646343656	0.556408176976682	0.442193981062123	0.275523159389567	996.064762042669
48.9269573055745	1.08744838336364	-0.499990672608704	0.556408750698084	0.442193425672496	0.275523208786912	996.044782516187
49.7648405441761	1.08748341368014	-0.499990691454513	0.5564092895111	0.442192901821727	0.275523273834748	996.024806693956
50.6037306647371	1.08751844516563	-0.499990690522628	0.556409818647536	0.442192386980157	0.275523343852317	996.004831577308
51.4436589255454	1.08755348502696	-0.499990686958224	0.556410325965466	0.442191893926285	0.275523419300157	995.984856665555
52.2846355089118	1.08758853443441	-0.499990682186735	0.556410810336428	0.442191423831402	0.27552350352819	995.964881875815
53.1266670514618	1.08762359555288	-0.499990676843901	0.556411250674892	0.442190981740564	0.275523595925699	995.944907229672
53.9697610768008	1.08765866549712	-0.499990675345754	0.556411687359601	0.44219055927939	0.275523697314973	995.924932576289
54.8139186851118	1.08769374402501	-0.499990671004334	0.556412103194851	0.442190157585362	0.275523805999083	995.90495803048
55.6591458265558	1.08772883242803	-0.499990666455027	0.556412495890553	0.442189779140341	0.275523922507742	995.884983553441
56.5054468072533	1.08776393104616	-0.49999066355319	0.556412865588071	0.442189423701149	0.27552404709614	995.865009138209
57.3528256379746	1.08779903936657	-0.499990660265792	0.556413213229327	0.442189090318956	0.275524180547029	995.845034783317
58.201286270095	1.08783415692059	-0.499990655554375	0.556413539805187	0.44218877799529	0.275524320365834	995.825060488304
59.0508326413815	1.08786928634216	-0.499990657178987	0.556413841148106	0.442188490909703	0.275524468207006	995.805086247661
59.9014684610193	1.087904422289	-0.499990649302146	0.556414126109319	0.442188220181259	0.275524623378141	995.785112068274
60.7531977424625	1.08793956888525	-0.499990644419786	0.556414388344474	0.442187972184281	0.275524784829004	995.765137941827
61.6060241519408	1.08797472596803	-0.499990641778658	0.556414628263936	0.442187746508921	0.275524954607362	995.745163868934
62.4599513913845	1.08800989256942	-0.499990638724763	0.556414847624314	0.442187541376022	0.275525131808426	995.725189853623
63.3149833456269	1.08804507001623	-0.499990639060625	0.556415044773035	0.442187358422572	0.275525317088855	995.705215891795
64.171123734165	1.08808025471691	-0.499990631193085	0.556415224127721	0.442187193341745	0.27552550817558	995.685241985442
65.0283763726203	1.08811545015437	-0.499990626953176	0.556415382155436	0.442187049541828	0.275525706909351	995.66526813508
65.8867451094274	1.08815065570177	-0.499990624242141	0.556415519389797	0.44218692651915	0.275525912973524	995.645294339454
66.7462337506708	1.08818587043082	-0.499990619138882	0.556415637375812	0.442186822758948	0.27552612690351	995.625320591735
67.6068458162002	1.08822109493781	-0.499990615826169	0.556415735286829	0.442186739085099	0.275526345838134	995.605346913667
68.4685857811243	1.08825632893365	-0.499990611365892	0.556415813795894	0.442186674784101	0.275526571947882	995.585373282866
69.3314571607851	1.0882915731697	-0.499990608465847	0.556415872000722	0.442186630793665	0.27552680553695	995.565399704861
70.1954637205911	1.0883268272235	-0.499990606432052	0.556415910842802	0.442186606169757	0.27552704606528	995.545426186038
71.0606095149145	1.0883620896613	-0.499990600407627	0.556415932326144	0.44218659889359	0.275527292690079	995.525452722595
71.9268984450636	1.08839736337646	-0.499990599413542	0.556415932540111	0.442186612890116	0.275527546674359	995.5054793114
72.7943342869368	1.08843264550161	-0.499990594284763	0.556415915698685	0.442186643945812	0.275527807654244	995.485505957307
73.662921039036	1.08846793759014	-0.499990591246974	0.556415880018402	0.442186693815291	0.275528073191843	995.465532662991
74.5326628291476	1.08850323907751	-0.49999058671823	0.556415826199485	0.442186761861466	0.275528346988175	995.445559370505
75.403561268012	1.08853855017028	-0.499990582946746	0.556415753983361	0.44218684825751	0.275528625129065	995.425586214826
76.2756238649593	1.08857387167613	-0.499990581268233	0.55641566272783	0.442186953715278	0.275528911139532	995.40561308351
77.1488532385786	1.08860920204697	-0.499990577234538	0.556415554403543	0.442187076233079	0.275529203061247	995.385640011531
78.0232535449585	1.08864454188148	-0.499990573227752	0.556415428790069	0.442187216041377	0.275529501145166	995.365666992929
78.0232537449585	1.0886452974114	-0.499993403256701	0.556415422857494	0.4421872221163	0.275529502118883	995.365666988382
79.6232537449585	1.08870913829858	-0.499990618101382	0.556415001297888	0.442187785511571	0.275530194248094	995.329208797325
81.3786762601972	1.08877967891065	-0.499990444692285	0.556414899073831	0.442187918082415	0.275530633578809	995.289321416353
83.139043271864	1.08885023220498	-0.49999008400122	0.556414671596805	0.442188170562774	0.275531193469891	995.249426790744
84.9040462463635	1.0889210707769	-0.49999038134635	0.556413956622077	0.44218891642768	0.275531962407087	995.209535833399
86.6738611974616	1.08899160796713	-0.499989770431989	0.55641375306689	0.442189144268807	0.27553251102098	995.169647001465
88.4485959617331	1.08906283332783	-0.49999095600251	0.556412419550787	0.442190513913911	0.275533559009431	995.129754909336
90.2281176767141	1.08913338100519	-0.499990135308142	0.556412156181259	0.442190798326081	0.275534090799884	995.089866527455
92.0126060532066	1.0892044572163	-0.49999064606836	0.556411062728482	0.44219192321831	0.275535003706247	995.049978300083
93.8020819197843	1.08927514476022	-0.499990095338181	0.556410643577485	0.442192367392582	0.275535660458843	995.010089363516
95.5965269862819	1.08934595509357	-0.499989680274294	0.556409935070887	0.44219309747044	0.275536365373985	994.970200299066
97.3959491108408	1.08941728941474	-0.499990605107824	0.556408463356212	0.442194607250681	0.275537455113737	994.930313632248
99.200471645815	1.08948822827695	-0.499990386445271	0.556407550628714	0.442195543386188	0.275538255139649	994.89042530601
101.010032094031	1.08955903941509	-0.499989693928859	0.556406906970648	0.44219620994014	0.275538945172541	994.850538480454
102.824713467625	1.08963047061696	-0.499990618847222	0.556405299133511	0.442197855198734	0.275540083158033	994.810653132987
104.64459868438	1.08970151977278	-0.499990367287001	0.556404228610434	0.442198948925087	0.275540937016863	994.770766591746
106.469646440004	1.08977244097709	-0.499989668816355	0.556403423562959	0.442199776886453	0.275541684045886	994.730880487185
108.274772832516	1.08984274581374	-0.499989549694928	0.556401712637218	0.442201537152502	0.275542812431996	994.691539784956
110.11013676097	1.08991383950089	-0.499989099394209	0.556400644932263	0.442202633949766	0.275543675918293	994.651658754778
111.950963433399	1.0899849866207	-0.499988742711821	0.556399460644373	0.442203843555786	0.275544565736008	994.61177236996
113.797018940286	1.09005652844975	-0.499989347300534	0.556397715404316	0.442205619144909	0.275545716875737	994.571890854509
115.648545732995	1.09012766760211	-0.499988749544511	0.556396595953874	0.442206764661567	0.275546593804097	994.532005069124
117.50536020179	1.0901992666001	-0.499989332352557	0.556394762214552	0.442208628731008	0.275547766316052	994.492122599827
119.367632558796	1.09027093392093	-0.499989996466059	0.556392830839031	0.442210590987903	0.275548979369484	994.452240094017
121.235377338067	1.09034207595872	-0.499989081161616	0.556391749569943	0.442211695585374	0.275549827112337	994.412359787857
123.108713989084	1.09041388625562	-0.499989952263777	0.55638962116221	0.442213855900142	0.27555111226973	994.372476598609
124.913972199746	1.0904826049406	-0.499989794197812	0.556388002546157	0.442215492094613	0.275552456341955	994.334153611778
126.79821445805	1.09055414562821	-0.499989691864606	0.556386346651672	0.442217181528536	0.275553548249777	994.294272653886
128.688066906073	1.09062562847814	-0.499989361605678	0.55638481905383	0.442218736848879	0.275554604372084	994.254393782147
130.583645504313	1.09069736910087	-0.499989636066022	0.556382878291565	0.442220706514481	0.275555802445114	994.214513849608
132.484916909466	1.09076894854413	-0.499989337161231	0.556381206314631	0.442222406094525	0.275556892027323	994.174635513869
134.391974729148	1.09084076584415	-0.499989610499455	0.556379153064131	0.442224487283342	0.27555811663126	994.134756347526
136.304796463234	1.0909124222163	-0.499989324943871	0.556377397155739	0.44222627090411	0.275559237420938	994.094879049299
138.210628555954	1.09098346663391	-0.499988303835198	0.556375513703034	0.442228192675115	0.275560328785724	994.055267289812
140.135125342504	1.09105513438392	-0.499987842372557	0.556373750916581	0.442229982893862	0.275561439732016	994.015390817143
142.040996800526	1.0911261728606	-0.499987996964948	0.556371701409714	0.442232058091883	0.27556343263592	993.976021442742
143.977382579106	1.09119815426538	-0.499988191141604	0.556369460258153	0.442234327980018	0.275564691457598	993.936143032967
145.88316092714	1.09126869980909	-0.499988088720024	0.556367494316373	0.442236320990857	0.27556586043472	993.897014363277
147.831362896309	1.09134058924064	-0.499987846825897	0.55636547369702	0.44223837031227	0.275567077765336	993.857139363771
149.78565729722	1.0914125897025	-0.499987815483329	0.556363307986124	0.442240563761065	0.275568340613718	993.81726528338
151.746108536619	1.09148463218272	-0.499987809737627	0.556361105454097	0.442242793977517	0.275569611684328	993.777390660079
153.712709025681	1.09155670789491	-0.4999877917351	0.556358874168686	0.442245053106021	0.275570903379611	993.737517702358
155.685560668753	1.09162882299029	-0.49998778713147	0.556356607161352	0.442247347837394	0.275572202851322	993.697644091212
157.591568673595	1.09169865925134	-0.499988820764405	0.556353914981378	0.442250068749438	0.275573463606616	993.659239959088
159.57676547634	1.09177050817123	-0.499987830801071	0.556352043299587	0.442251967635043	0.275574620565514	993.619369130521
161.568378866568	1.09184269444996	-0.499987733384077	0.556349752636104	0.442254285518495	0.275575931888018	993.579497459413
163.566387324141	1.09191495090403	-0.499987723963153	0.556347370629795	0.442256695276379	0.275577272356848	993.539626220369
165.572830957151	1.09198728417561	-0.499987674192357	0.556344968083126	0.442259126026897	0.275578241971526	993.499716017048
167.583773785101	1.09205961327878	-0.499987668233313	0.556342527682887	0.442261594100139	0.27557959967537	993.45984602933
169.601258807421	1.0921319772928	-0.499987658003725	0.556340060463239	0.442264089039279	0.27558096777858	993.419976570687
171.625334165312	1.09220437780068	-0.499987650465831	0.556337566609665	0.442266610668044	0.275582346194085	993.380107583917
173.656045402643	1.0922768117371	-0.499987635162269	0.556335049155993	0.442269155813592	0.275583731498541	993.340239167473
175.693443416908	1.09234928363454	-0.499987627205485	0.556332503588101	0.442271729145133	0.275585127728388	993.300371226215
177.737574571569	1.09242179006968	-0.499987614292616	0.556329933954942	0.442274326458868	0.275586531529512	993.260503854908
179.78849043422	1.09249433293164	-0.499987604603622	0.556327339758935	0.442276948423182	0.275587944379135	993.220636969126
181.846238566227	1.09256691273572	-0.499987597139419	0.556324718595107	0.442279597277592	0.275589365557361	993.180770652987
183.852929886808	1.09263755913194	-0.499987920406187	0.556321975328613	0.442282366169812	0.275589737763304	993.142019610936
185.924281638378	1.09271009283703	-0.499987583752763	0.556319469782614	0.442284901385617	0.275591065874482	993.102154746284
188.002639123614	1.0927827705481	-0.499987554062462	0.556316794738185	0.442287604146056	0.275592509917642	993.062289919768
190.088027973092	1.09285549166468	-0.499987544681314	0.556314083627975	0.442290342938046	0.275593963268929	993.022425726757
192.180505218249	1.09292824654082	-0.499987531633048	0.556311354341596	0.442293099958055	0.275595421794581	992.982562057228
194.280122508001	1.09300103772148	-0.499987518662321	0.556308601785299	0.442295880169213	0.275596889368534	992.942698972736
196.386935120518	1.09307386430615	-0.49998750676018	0.556305829741227	0.442298679948267	0.275598362690606	992.902836429113
198.500996382694	1.09314672747835	-0.499987495399156	0.556303034900895	0.442301502444161	0.275599845190784	992.862974406163
200.622358934159	1.0932196263904	-0.499987486259874	0.556300221111106	0.442304343975067	0.275601334051429	992.823112976778
202.751079674934	1.09329256059574	-0.499987474835848	0.556297386832131	0.442307205901192	0.275602829370539	992.783252079244
204.887212620971	1.09336553061626	-0.499987465565703	0.556294534316339	0.442310086151243	0.275604331626733	992.743391699701
207.030811421927	1.09343853613162	-0.499987454065068	0.556291661935641	0.442312986175277	0.275605840441821	992.703532023333
209.181940114631	1.09351157721727	-0.499987444459497	0.556288772717943	0.44231590312475	0.27560735544036	992.663672756217
211.340647296378	1.09358465266277	-0.499987429687231	0.556285865737005	0.442318837735554	0.275608875871527	992.623814181797
213.50699731046	1.09365776767624	-0.499987428089294	0.556282936818819	0.442321794403574	0.275610405297227	992.583956113089
215.681044780218	1.0937309139172	-0.499987412083917	0.556279995502315	0.442324763342638	0.275611937312938	992.544098678336
217.862851756391	1.09380409738266	-0.499987402720193	0.556277036137049	0.442327750427251	0.275613476913568	992.50424177701
220.052475219325	1.09387731603789	-0.499987390974089	0.556274059591211	0.442330754598593	0.275615021709625	992.464385506535
222.249977950205	1.09395057010471	-0.499987379954357	0.556271068244195	0.44233377365216	0.275616572176328	992.424529781683
224.455418476244	1.09402385959712	-0.499987367506291	0.556268060004385	0.442336809514285	0.27561812784208	992.384674695323
226.668860925114	1.09409718527629	-0.499987358211382	0.55626503659148	0.442339860642415	0.275619689636123	992.344820156545
228.890364834347	1.09417054613399	-0.499987346818873	0.556261997327558	0.442342927523241	0.275621256125215	992.304966266544
231.119995855022	1.09424394056914	-0.499987328817285	0.55625894424383	0.4423460082151	0.275622826624214	992.265112923988
233.357814440661	1.0943173717918	-0.49998731717333	0.556255878876668	0.44234910127416	0.275624402809544	992.225260245654
235.603888086677	1.09439084141829	-0.499987313624488	0.55625279432945	0.442352213547782	0.275625986733167	992.185408132849
237.85827921888	1.0944643420078	-0.499987295665882	0.556249700519467	0.442355334940348	0.275627571343689	992.145556693016
240.121056845436	1.0945378801943	-0.499987284793357	0.556246591424422	0.442358471735527	0.275629162737255	992.105705817411
242.392284303073	1.09461145379255	-0.499987272731027	0.556243468024886	0.442361622738948	0.275630758742754	992.065855616007
244.672031709977	1.09468506352732	-0.499987263703171	0.556240331718772	0.44236478674163	0.275632359234077	992.026005991807
246.960364152765	1.0947587075648	-0.499987250000358	0.556237183287914	0.442367962769839	0.275633963999121	991.986157052561
249.257353439186	1.09483238779608	-0.499987239878018	0.556234022330272	0.442371151421138	0.275635572532916	991.94630869947
251.563066215082	1.09490610730831	-0.499987238969474	0.556230842870319	0.442374358505586	0.275637189288105	991.906461025356
253.877575041993	1.09497985671689	-0.499987223436382	0.556227660292995	0.442377568764745	0.275638805734688	991.866613924558
256.200946888183	1.09505364132884	-0.499987206474652	0.556224465307951	0.442380791324444	0.275640425532043	991.826767580003
258.208643648292	1.09511710219867	-0.499987009163158	0.556221796388533	0.442383465988591	0.275640766209723	991.792449671745
260.548741149537	1.09519101047552	-0.499987177971715	0.556218484322313	0.442386822568548	0.275642217566231	991.752603959786
262.897881430573	1.09526491622979	-0.499987213498029	0.55621523170907	0.442390103049138	0.27564389229831	991.712759557827
265.256177027142	1.09533884138073	-0.499987205789868	0.556211989151391	0.442393373233064	0.275645538292778	991.672915771933
267.623700233116	1.095412801009	-0.499987196290299	0.556208736845109	0.442396653178663	0.275647178234735	991.633072596943
270.000523568099	1.09548679456212	-0.499987182390611	0.556205476938107	0.442399940720301	0.275648821171192	991.593230123672
272.386725591506	1.09556082477365	-0.499987172785368	0.556202204675976	0.442403240577488	0.275650467817886	991.553388327124
274.782383974957	1.09563488957078	-0.499987159709484	0.556198924821817	0.442406548109208	0.275652117831178	991.51354720046
277.187576635396	1.09570899089124	-0.499987150130228	0.556195632564599	0.442409867937415	0.275653771812496	991.47370679095
279.602384958673	1.09578312675978	-0.499987137509848	0.556192333625206	0.442413194568422	0.27565542867591	991.433867051094
282.026888141294	1.0958572996382	-0.49998713005539	0.556189021889606	0.442416533868656	0.275657089530213	991.394028046609
284.46117001221	1.0959315053766	-0.499987114296712	0.55618570603749	0.442419877400169	0.275658751823737	991.354189718104
286.905311486273	1.09600630951049	-0.499988914301454	0.556181891698148	0.442423710155496	0.275660639880629	991.314351823779
289.359379211077	1.09608049913598	-0.49998899121424	0.556179080862519	0.442426524417103	0.275661999066124	991.274517698503
291.823647503251	1.09615478361962	-0.499988918925318	0.556175765812455	0.442429864793047	0.275663597332316	991.234680490417
294.233435744752	1.09622844965378	-0.499991943403364	0.556170280757894	0.442435413977581	0.275666632634708	991.19587416142
296.717327518992	1.0963029233713	-0.499992182349358	0.556166776691292	0.442438948852931	0.275668477354943	991.156041237206
299.211618181354	1.0963772517071	-0.499991910717615	0.556163530764554	0.442442221224336	0.275670041060029	991.116208353063
301.716353881812	1.0964517833541	-0.499992132360292	0.55616005875034	0.442445723075399	0.275671786308563	991.076373503809
304.231453856629	1.09652619363264	-0.499991891906785	0.55615678904833	0.44244901836685	0.275673405243695	991.036542836941
306.75722669679	1.09660080503904	-0.499992103658929	0.556153248325073	0.442452586865411	0.275675162429733	990.996709415099
309.293541731346	1.09667528888686	-0.499991880449379	0.556149974323247	0.442455888071387	0.275676787661429	990.956880161018
311.840709952436	1.09674996530078	-0.499992101355364	0.556146461275984	0.442459430779409	0.275678548487528	990.917048223333
314.398604926247	1.09682451749773	-0.499991865444578	0.556143168299286	0.442462749701352	0.275680177152246	990.877220640584
316.967553224872	1.09689926942899	-0.499992075752967	0.556139605032146	0.442466340590287	0.275681943727212	990.837390352172
319.547426832753	1.09697389306312	-0.499991847307605	0.556136306849068	0.442469665932373	0.275683576316061	990.7975641599
322.138539136156	1.09704871038377	-0.499992072666955	0.5561327770863	0.442473225504183	0.275685347330943	990.757735402498
324.740770972433	1.09712340385843	-0.499991830967162	0.556129453610007	0.442476574592537	0.275686983807935	990.71791091162
327.354450573933	1.0971982999226	-0.499992044895796	0.556125858366847	0.442480197603893	0.275688759518025	990.678083806048
329.97945542117	1.09727315217922	-0.499992046658323	0.556122429369876	0.442483657780511	0.275690480465412	990.638260478636
332.616085078944	1.09734802530581	-0.499992035605117	0.556119021791286	0.442487094552628	0.275692195198641	990.598435507345
335.264281228436	1.09742294673627	-0.499992015393711	0.556115551695051	0.442490594195813	0.275693904286963	990.558613417645
337.924288178135	1.09749798118172	-0.499992210077885	0.556111960855765	0.442494212230141	0.275695699125328	990.518795551281
340.596442952653	1.09757280503034	-0.499991773938585	0.55610868866583	0.44249750756314	0.275697263071062	990.478969741999
343.280262452965	1.09764790463887	-0.499991986096541	0.55610508569563	0.442501138775924	0.275699044869017	990.439150268078
345.976227513137	1.09772296797908	-0.499992000551576	0.556101608788576	0.442504643725095	0.275700782049378	990.399330658339
348.684384243615	1.09779806543186	-0.499991995980943	0.556098103647106	0.442508175830854	0.275702497117409	990.35951160481
351.404825733072	1.09787319451792	-0.499991982101229	0.55609463306594	0.442511675997086	0.275704220394169	990.319694613403
354.137749832765	1.09794860109501	-0.49999263285989	0.556090784895242	0.442515553370274	0.275706176027917	990.27987736301
356.88319476933	1.09802365980108	-0.499992233893519	0.55608746056233	0.442518902733575	0.275707781198315	990.240060953665
359.641276816619	1.09809880075254	-0.49999196520019	0.556084108483535	0.442522283253803	0.275709408430774	990.200246509956
362.412191363686	1.0981743121166	-0.49999261014051	0.556080246983847	0.442526174276293	0.275711362355958	990.160432038887
365.195995039365	1.09824949697237	-0.4999922114507	0.556076780535239	0.442529660013438	0.27571297415916	990.120618037753
367.992781211395	1.09832472662512	-0.499991958564163	0.556073530766439	0.442532941766098	0.275714613439466	990.08080610313
370.802756350671	1.09840009409159	-0.499991926963608	0.556070021985053	0.442536477620115	0.275716339300609	990.040993739444
373.625952137351	1.0984755273168	-0.499991929074087	0.556066425906101	0.442540102706967	0.275718072946345	990.001182206382
376.462489634899	1.09855096405472	-0.499991905456651	0.556062966268765	0.442543591550338	0.275719813162884	989.961372728569
379.312580003292	1.098626448393	-0.499991885047541	0.556059396642749	0.442547186616124	0.275721557897024	989.921565829376
382.176473563876	1.09870214168425	-0.499992335017177	0.556055611232365	0.442551002202748	0.275723457906665	989.88176338945
385.054560728499	1.09877753810564	-0.499991898326538	0.556052283696165	0.442554354226282	0.275725063748974	989.841955655922
387.946525463095	1.09885312065121	-0.499991872168175	0.55604875035799	0.442557916526616	0.275726786771624	989.802148820093
390.85249923471	1.09892891020256	-0.499992317823797	0.556044961039932	0.442561735782855	0.275728693742291	989.762340689787
393.772455344723	1.09900441352257	-0.499991875857717	0.556041628123878	0.4425650944491	0.275730305405214	989.722538927938
396.706931369316	1.09908009629147	-0.499991850137441	0.556038106615623	0.442568644461392	0.275732027716991	989.682737255618
399.656006615418	1.09915591716452	-0.499992051222942	0.556034419195049	0.442572361060663	0.275733856959757	989.642939092521
402.620015404842	1.09923160940781	-0.499991830975143	0.556030948657743	0.442575859124605	0.275735535794573	989.603138162351
405.598825101721	1.09930767402833	-0.499992517154625	0.556026877717002	0.442579953057294	0.275737504551632	989.563331636217
408.592086631807	1.09938327110616	-0.49999187613809	0.556023715484144	0.442583142556848	0.275739067024194	989.523537417606
411.600802378366	1.09945912876591	-0.499991814478402	0.556020143662284	0.442586740264126	0.275740784346591	989.483738295747
414.624679266892	1.09953504366542	-0.499991820349524	0.556016575238391	0.442590338693311	0.275742542335338	989.443941130699
417.663943084778	1.09961098803589	-0.499991814272518	0.556013031112377	0.442593912643156	0.275744302576119	989.404145914627
420.718821951468	1.09968697396396	-0.499991789405559	0.556009423999437	0.442597548132582	0.275746050072067	989.36435154607
423.789462125736	1.09976298700164	-0.499991772499464	0.556005837251496	0.442601162077839	0.275747807406076	989.324561008324
426.876242836278	1.09983920357345	-0.49999222180824	0.556001994874096	0.442605030635679	0.275749723003781	989.284773601638
429.979492083415	1.09991513309445	-0.499991762501018	0.555998644154725	0.442608409414129	0.275751351123952	989.244982574311
433.099014851058	1.09999124985307	-0.499991728123191	0.555995037852577	0.442612044653859	0.275753083354423	989.205193015875
436.235010917958	1.10006767393781	-0.499992435898486	0.555990944297148	0.44261616146678	0.275755078073847	989.165399463339
439.387248617977	1.1001436256299	-0.499991797088189	0.555987753221178	0.442619380203317	0.27575665145939	989.125614027145
442.55646055644	1.10021992282096	-0.499991960914431	0.555984062211229	0.442623101885013	0.275758455946176	989.085825092965
445.742457258987	1.10029627309512	-0.499992182231244	0.555980371600213	0.442626821797701	0.275760311494237	989.046045978009
448.946121871062	1.10037249243099	-0.499991986277331	0.555976841374353	0.442630376768176	0.275762007376957	989.006259232537
452.166929891059	1.10044874534784	-0.499991728214631	0.55597333479612	0.442633909892178	0.27576367444488	988.96647732433
455.405368672291	1.10052519334814	-0.499991934474818	0.555969606617335	0.442637667863107	0.275765507743378	988.926692560844
458.661299732841	1.10060161341917	-0.499991928836318	0.555965943920876	0.442641356537689	0.275767298406306	988.886915088699
461.935419806672	1.10067813420694	-0.499992144512878	0.555962268852446	0.442645063180705	0.275769149253944	988.84714206261
465.228200057934	1.10075443792266	-0.499991678427725	0.555958895136616	0.442648462958717	0.275770768281125	988.807365349107
468.539437866233	1.1008311979073	-0.499992341691859	0.555954880020803	0.442652506474509	0.275772755237396	988.767583249306
471.8687831591	1.10090759815033	-0.499991936438746	0.555951462738184	0.442655950682704	0.275774398528659	988.727811142494
475.21717909911	1.10098417035983	-0.499991869131759	0.55594785993061	0.442659582262926	0.275776143747957	988.688041411306
478.584935943692	1.10106097857082	-0.499992353081234	0.555943821331911	0.442663642414774	0.275778069522549	988.648262824229
481.971408009742	1.1011374694728	-0.499991938932427	0.555940491374772	0.442667002567754	0.275779718563719	988.608491940586
485.377360579085	1.10121438883288	-0.499992555830326	0.555936556404633	0.442670967876635	0.275781697113429	988.568723008955
488.80307473813	1.10129088169537	-0.499991903422235	0.555933259529546	0.442674292306931	0.275783268501073	988.52895511512
492.248755017944	1.10136762345135	-0.499991824592675	0.55592966848595	0.442677912167637	0.275785008470712	988.489194924559
495.715192454652	1.10144442171763	-0.499991825243162	0.555925977743055	0.442681626937281	0.275786786822202	988.449431155407
499.202195318412	1.1015212525967	-0.49999184952932	0.555922328187183	0.442685302853057	0.275788568348583	988.409659387257
502.709176138279	1.10159812188827	-0.499991840677099	0.55591866176884	0.44268899678361	0.275790346913793	988.369898255384
506.237196637181	1.10167502482677	-0.499991828777302	0.555915020442313	0.442692668114037	0.275792121255192	988.330138945852
509.786546865923	1.10175196015998	-0.499991791909697	0.555911389680661	0.442696327810134	0.275793897898469	988.290385103345
513.357847129684	1.10182912170739	-0.499992282616577	0.555907338447919	0.442700401228459	0.275795829809277	988.250620625262
516.950267855023	1.1019059638099	-0.499991858988589	0.555903984440235	0.442703784826951	0.275797483271793	988.210863811373
520.564632252612	1.10198323849885	-0.499992481494031	0.555900027001204	0.442707772593913	0.275799469035425	988.171109816321
524.201333210725	1.10206008322932	-0.499991827424544	0.555896711384647	0.442711115781791	0.275801047488198	988.131356682303
527.860587955083	1.10213717650681	-0.499991743422163	0.555893100624825	0.442714755285871	0.275802793794832	988.091611871104
531.543310832356	1.10221432755168	-0.499991748377405	0.555889390169663	0.442718489710308	0.275804577933145	988.051863442475
535.249311806605	1.10229151332137	-0.49999175967405	0.555885698591453	0.442722207165214	0.275806365079962	988.012106849964
538.977968008553	1.10236873613877	-0.499991767380205	0.555882020435572	0.442725913975313	0.275808150326597	987.972361014464
542.730437194837	1.10244598660033	-0.499991747427868	0.555878386361514	0.44272957763652	0.275809931396888	987.932617780565
546.507120119629	1.10252327278947	-0.499991711110423	0.555874735725953	0.442733257426859	0.27581171254132	987.892879787796
550.30867423878	1.10260078830936	-0.499992195820435	0.555870646039698	0.442737367408512	0.275813651390291	987.853131693212
554.134286593277	1.10267798092397	-0.499991783704882	0.555867289562848	0.442740754920353	0.275815309610358	987.813390973259
557.984825529325	1.1027556085371	-0.499992409553158	0.555863314229922	0.442744760623363	0.275817301740912	987.773653826066
561.860803042313	1.10283280148745	-0.499991748943616	0.555859984189449	0.442748118167459	0.275818884034262	987.733917304325
565.762448532924	1.1029102448876	-0.499991661843178	0.555856356703042	0.442751774384239	0.275820634160689	987.694189896721
569.690836755585	1.1029877461839	-0.499991668339104	0.555852629612023	0.44275552542106	0.275822424430992	987.654458983238
573.645798428231	1.10306545718268	-0.499992115974302	0.55584867428656	0.442759510056142	0.275824374336424	987.614721310622
577.626833995672	1.10314295335553	-0.499991931320067	0.555845122930824	0.442763090889189	0.275826112699295	987.574998237342
581.635590713815	1.10322054741998	-0.499991914873032	0.555841402656131	0.442766834917505	0.275827883781403	987.535264477752
585.67117235558	1.10329820456673	-0.499991904159895	0.555837653125035	0.442770611980644	0.275829666273302	987.495540811484
589.734794085282	1.10337577082399	-0.499991638045078	0.555834205958239	0.442774090017814	0.275831379801874	987.455823529113
593.827309911152	1.10345366483742	-0.499992112068515	0.555830103885106	0.442778212170356	0.275833314196155	987.416095696829
597.947825513787	1.10353132821154	-0.499991903464122	0.55582664882884	0.442781703462895	0.275835058446505	987.376376180542
602.097404364123	1.10360917181922	-0.499992108592333	0.555822842020952	0.442785534144166	0.275836910362368	987.336661313778
606.276739777273	1.10368715188764	-0.499992560787669	0.555818937611432	0.442789468464956	0.27583886497702	987.296944501021
610.485839155083	1.10376500836548	-0.49999257801857	0.555815227877142	0.442793205857331	0.275840671612074	987.257232021815
614.725377321416	1.10384288693864	-0.499992559833012	0.555811532126216	0.442796928649004	0.27584245758976	987.217521282398
618.995761455732	1.10392080503646	-0.499992552718619	0.555807823338096	0.442800664934724	0.275844248026344	987.177812875464
623.297468668924	1.10399875776598	-0.499992549286482	0.555804118131975	0.442804397770385	0.275846040270288	987.138106580028
627.630959112706	1.10407674259161	-0.499992541014956	0.555800416718451	0.442808126689124	0.275847832885871	987.09840252803
631.996714267412	1.10415476203973	-0.49999253355998	0.55579671343837	0.442811857459369	0.275849626044875	987.058700737536
636.395224870324	1.10423281599205	-0.499992526238352	0.555793008315449	0.442815590068277	0.275851420009593	987.019001238464
640.826992439814	1.10431090516179	-0.499992521933099	0.555789300838164	0.442819325049743	0.275853215377418	986.979304070995
645.292530676463	1.10438902633407	-0.499992511600638	0.555785594741222	0.442823058619866	0.275855008829039	986.939609283084
649.792366629903	1.10446718414457	-0.4999925079008	0.555781884066428	0.442826796796028	0.275856805152566	986.899916886495
654.327036880267	1.10454537374952	-0.499992497775687	0.555778174883275	0.442830533447187	0.275858599681328	986.860226941871
658.89709337978	1.10462359942792	-0.499992493042732	0.555774461798126	0.442834274028201	0.275860396533207	986.820539466177
663.503098759012	1.10470185830291	-0.499992486262246	0.555770748449511	0.442838014865142	0.275862193089378	986.780854516836
668.145631301674	1.10478015100914	-0.499992479964085	0.555767033886982	0.442841756899165	0.275863989884082	986.7411721673
672.681614944515	1.10485613431763	-0.49999243290563	0.555763206149297	0.442845621439571	0.275866008186518	986.702699924273
677.397685492957	1.104934406216	-0.499992193087808	0.555759588700497	0.442849265958472	0.275867725300273	986.663022766777
682.152089292347	1.10501279563165	-0.499992177493017	0.555755886308557	0.442852997115905	0.275869511828391	986.623348832184
686.945527728227	1.10509122137235	-0.499992166671777	0.555752155570869	0.442856754031354	0.27587131157773	986.583676337859
691.778496160751	1.10516968298504	-0.499992163441931	0.555748444058635	0.442860494319375	0.275873110810651	986.544007953548
696.651825973973	1.10524817259171	-0.499992153477166	0.555744735548225	0.442864244778076	0.275874909945486	986.504341067286
701.566039233913	1.10532670014621	-0.499992146092464	0.555741021561148	0.442867987811627	0.275876710048135	986.464678357872
706.522001327635	1.10540525995032	-0.49999213863058	0.555737286797679	0.442871748486625	0.275878509429358	986.425017371065
711.520283425144	1.10548385545659	-0.499992133402721	0.555733568135758	0.442875496260021	0.275880310008578	986.385360469419
716.561766718646	1.10556248110385	-0.49999212395335	0.555729832569558	0.442879257648531	0.275882110781542	986.345705430558
721.647062888873	1.10564114253643	-0.499992117952254	0.555726112075709	0.442883007247219	0.275883911626676	986.306054627946
726.77710125976	1.10571983410753	-0.499992107964064	0.555722374481309	0.442886770661257	0.275885712959307	986.26640578528
731.821341753249	1.10579667689783	-0.499992289462644	0.555718533833308	0.442890641843918	0.275887662043552	986.227755823553
737.041732205185	1.10587521469237	-0.499991641476457	0.555715102847983	0.442894101571747	0.2758892683982	986.188120220888
742.310077378475	1.105954214112	-0.499992251035522	0.555711070954159	0.442898160981541	0.275891248596655	986.148476589987
747.625732258446	1.10603299629044	-0.499992079071814	0.555707332262427	0.442901925387411	0.275892998946288	986.108840559011
752.990153522857	1.10611169138959	-0.499991614068913	0.555703844508961	0.442905440586061	0.275894672072596	986.069215987676
758.405359637313	1.10619071052447	-0.499991982094496	0.555699979239305	0.442909338096465	0.275896594547087	986.029588101297
763.871369809549	1.10626958734116	-0.499991801174	0.555696193469823	0.442913133451579	0.275898346804496	985.989959241213
769.388523490718	1.10634873741969	-0.499992414024123	0.555692235154482	0.442917118435709	0.275900339678122	985.950335666819
774.958039664953	1.10642767816221	-0.499992244945009	0.555688452940243	0.442920922987361	0.275902093412926	985.910715380683
780.58088433776	1.10650660080843	-0.499992031088769	0.555684941217177	0.442924466075071	0.275903834484373	985.871103776621
786.258813352161	1.10658549381362	-0.499991545541002	0.555681422914549	0.442928012845328	0.275905500592713	985.831499862351
791.99348477528	1.10666457529746	-0.499991561844314	0.555677642778668	0.442931821835633	0.27590729198586	985.791887473861
797.784219481622	1.10674375492989	-0.499991761540905	0.55567383373253	0.442935658891834	0.275909171952124	985.752284269165
803.63292021733	1.10682298354663	-0.499991959913926	0.555669942446368	0.442939574846757	0.275911049683774	985.712685608842
809.540848294562	1.10690208577082	-0.499991784466193	0.555666304343716	0.442943240422911	0.275912796170678	985.673091432177
815.509278977618	1.10698136085138	-0.499991942598656	0.555662463265072	0.442947108244173	0.275914657283959	985.633501523796
821.539482023492	1.10706059711918	-0.499991955103509	0.555658725316024	0.442950874055948	0.275916464661993	985.593917343643
827.632978458037	1.1071397938836	-0.499991767978446	0.555655060535693	0.442954564965937	0.275918201495122	985.554334468951
833.790635030537	1.10721916462868	-0.499991934533851	0.555651225165213	0.442958428860408	0.275920066492756	985.514758208792
840.014169022082	1.10729849611924	-0.499991948308038	0.55564745360951	0.442962225796697	0.275921884986037	985.475187705266
846.305198422104	1.10737778351492	-0.499991735014225	0.555643792991908	0.44296591309658	0.275923628068848	985.435620234359
852.664943369947	1.10745723994083	-0.4999919355658	0.555639970336825	0.442969764696112	0.275925493147389	985.396056871358
859.094821503606	1.10753658672404	-0.499991721808241	0.555636306037255	0.442973455269797	0.275927242956734	985.356500481065
865.596752985625	1.10761610837642	-0.499991919118092	0.555632454207643	0.442977335522497	0.275929108343386	985.316946706836
872.171979094869	1.10769550914096	-0.499991703193308	0.555628806916701	0.442981008927857	0.275930856798087	985.277400558127
878.822609221266	1.1077750928233	-0.499991889052718	0.555624924844995	0.442984918029752	0.275932723894552	985.23785694413
885.549938229821	1.10785455009897	-0.499991685666347	0.555621296768212	0.442988573835352	0.275934472863941	985.198321442022
892.356247855414	1.10793418810827	-0.499991886500574	0.555617445898993	0.442992453513942	0.275936340449076	985.158788823327
899.242966565195	1.10801370655196	-0.499991669753555	0.555613782088131	0.442996143289837	0.275938090344935	985.119264217865
906.212458013932	1.10809340530822	-0.499991858323556	0.555609895073755	0.443000057319371	0.275939959009696	985.079743073754
913.266333728315	1.10817305260835	-0.499991845596449	0.555606185773132	0.44300379768816	0.27594177372502	985.040229379642
920.406962397477	1.10825271995468	-0.499991835023685	0.555602470541363	0.443007542713604	0.27594358525417	985.000718585211
927.635939682049	1.1083325778242	-0.499992172148965	0.555598484895495	0.443011554543388	0.275945519483003	984.961226849583
934.957899468323	1.10841223245121	-0.499992055396811	0.555594820870781	0.443015244915376	0.275947284281016	984.921727937981
942.372677316246	1.10849192278373	-0.499991829378182	0.555591104699769	0.443018986682045	0.275949020711035	984.882237157364
949.883000304795	1.10857170632695	-0.49999181027985	0.555587317658275	0.443022799484081	0.27595082782146	984.842750722343
957.490936827858	1.10865151693396	-0.499991817319139	0.555583572014553	0.443026574935827	0.275952639212979	984.803274350051
965.199720313034	1.10873134626482	-0.499991779480999	0.555579857932041	0.443030319589862	0.275954448860516	984.763806184026
973.012312840501	1.10881120937542	-0.499991776013707	0.555576084358116	0.443034120433539	0.275956253461925	984.724343591245
980.931230728541	1.10889109561485	-0.499991737683694	0.555572298606412	0.443037933216146	0.275958063249006	984.684894959863
988.960765609528	1.10897114801362	-0.499992115856902	0.555568331547138	0.443041925123797	0.275960005656672	984.645456702918
997.074643616566	1.10905077375361	-0.499991890609802	0.555564435561397	0.443045855073136	0.275961971616633	984.60615637514
1005.33290526521	1.10913071938058	-0.499991925939381	0.555560605861447	0.443049707589528	0.275963778630985	984.566719396463
1013.70898691007	1.10921061616136	-0.499991743408859	0.555557059516304	0.443053287656814	0.275965536569072	984.527292190543
1022.20667833709	1.10929081656102	-0.499992247888956	0.555553042965233	0.443057330062827	0.275967510106734	984.487883931406
1030.83189504629	1.10937065237437	-0.499991705355838	0.55554952044597	0.443060882399853	0.275969166368531	984.44847405798
1039.58619014839	1.1094506862193	-0.499991621306064	0.55554578975488	0.443064641607359	0.275970962279706	984.409087291125
1048.47671713859	1.10953082105467	-0.499991860704405	0.555541878802612	0.44306857554917	0.27597283650146	984.369698508881
1057.50511778809	1.10961085241144	-0.49999169400106	0.555538191925424	0.443072291607216	0.275974597046207	984.330312038359
1066.67407211134	1.10969115909305	-0.499992204886132	0.555534173484294	0.443076335891717	0.275976574129326	984.290950588382
1075.99169268065	1.10977109831547	-0.499991665336345	0.555530647478713	0.443079891925324	0.275978228475542	984.251588113989
1085.46014147739	1.1098512306819	-0.499991582463336	0.555526916314938	0.443083651476195	0.275980025415745	984.212250815151
1095.08802726209	1.10993146100425	-0.499991819476372	0.55552300470711	0.443087586030536	0.275981897745024	984.172913102043
1104.87791411841	1.11001158634932	-0.499991654836734	0.555519314405974	0.443091305436651	0.275983658620497	984.133578703346
1114.83337105137	1.11009198422561	-0.499992168978157	0.555515293067756	0.443095352572073	0.275985632122028	984.094271607055
1124.96423600146	1.11017200766158	-0.499991629116521	0.555511767324924	0.443098908351341	0.275987289762684	984.054964971424
1135.27371807461	1.11025230695758	-0.49999174786866	0.555507870147727	0.443102830861098	0.275989137367169	984.01568949986
1145.77330122327	1.11033247387471	-0.499991595749368	0.555504173344109	0.44310655353927	0.275990907074563	983.976405060716
1156.46402870346	1.11041272357096	-0.499991600062657	0.555500422404384	0.443110331132838	0.275992714338114	983.937138735729
1167.3544132802	1.11049299082882	-0.499991574829193	0.555496662487571	0.443114121046865	0.275994522821755	983.897891864427
1178.4536882144	1.11057334736074	-0.499991667074503	0.555492757058989	0.443118053097244	0.275996384320075	983.85866465616
1189.77152890838	1.11065363083571	-0.499991781568305	0.555488986677537	0.443121847938411	0.275998215410206	983.819437469349
1201.31223064874	1.11073393533407	-0.499991752716705	0.555485237674827	0.443125629844833	0.276000023150206	983.780228074763
1213.08553430292	1.11081431681879	-0.49999193050537	0.555481284631713	0.443129605098764	0.276001882119607	983.741045124728
1225.10422773271	1.110894750676	-0.499992286836579	0.555477430340311	0.443133487415411	0.276003811762498	983.701870780968
1237.37612477442	1.11097480071785	-0.499991566333503	0.555473990921193	0.443136956562813	0.2760054063486	983.662711299012
1249.91131525908	1.11105517928745	-0.499991682605612	0.555470132680566	0.443140840095613	0.276007252417374	983.623589436806
1262.72777331864	1.11113556433335	-0.499991867581912	0.555466240703853	0.443144758814504	0.276009128095634	983.584460833642
1275.82953494893	1.11121581878283	-0.499991700641849	0.555462571394243	0.443148456566821	0.276010891257128	983.545373380263
1289.23705400546	1.11129612828397	-0.499991722297494	0.555458782313399	0.443152269991937	0.27601269348861	983.506283961468
1302.95677201453	1.11137651411862	-0.499991812602619	0.55545495480626	0.443156129213627	0.276014552855556	983.467239819562
1317.01225923852	1.11145667845334	-0.499991429511372	0.555451328661075	0.443159781118852	0.276016261152157	983.428209212905
1331.41671601417	1.11153704183312	-0.499991702628338	0.555447401917324	0.443163729583633	0.276018122643223	983.38918658539
1346.1818014752	1.11161740722032	-0.499991788458682	0.555443615407302	0.443167549089263	0.276019987119207	983.350210250336
1361.33455808503	1.11169753096696	-0.499991434363737	0.555439966265823	0.443171220797786	0.276021680571312	983.311254927429
1376.89353087391	1.11177792934481	-0.499991819634795	0.555436024892958	0.443175191259759	0.276023595131991	983.272308616235
1392.87330325352	1.11185809395142	-0.499991634777306	0.555432391740433	0.44317885274353	0.276025355960433	983.233416372429
1409.30807962921	1.11193830124292	-0.499991667398775	0.555428606206753	0.443182663207479	0.276027154332355	983.194530327658
1426.21349529725	1.11201851910737	-0.499991640917265	0.555424733266599	0.443186560590224	0.276028943801255	983.155688315509
1443.62275978844	1.11209858155966	-0.499991411043914	0.555421208224422	0.443190118420368	0.276030692102522	983.116896095629
1461.573907988	1.11217885853802	-0.499991858283142	0.55541711639864	0.443194229293503	0.276032599822923	983.078110214344
1480.08679969809	1.11225900436316	-0.499991963552887	0.555413422184222	0.443197956462529	0.276034467402625	983.039388508148
1499.21069363233	1.11233891211409	-0.499991661429271	0.555409730684585	0.443201670890434	0.276036153040001	983.000680993638
1518.97295429147	1.11241903177206	-0.49999197742173	0.555405928307775	0.443205504982154	0.276038058215029	982.962043572385
1539.43197816923	1.11249883778128	-0.499991673283673	0.55540228204462	0.443209175525758	0.276039752086345	982.923428590351
1560.62461680565	1.1125787247803	-0.499991633306858	0.555398469617483	0.443213013038747	0.276041525753458	982.884873633518
1582.61137184231	1.11265857591421	-0.499991783578534	0.555394726598084	0.443216783605839	0.276043378182316	982.846375729545
1605.45578701573	1.11273824361954	-0.499991620444562	0.55539106947518	0.44322046983629	0.2760451141157	982.807928500844
1629.22262621851	1.11281779317243	-0.499991401449989	0.555387463155742	0.443224103515306	0.276046849301003	982.769553515716
1653.99565958973	1.11289741190809	-0.499991630083728	0.555383593027291	0.443227997907417	0.276048690355711	982.731217017916
1679.84340734874	1.11297685576651	-0.499991580021408	0.555379903687326	0.443231716486882	0.276050474042584	982.692981350615
1706.88364882115	1.11305610814658	-0.499991374190195	0.555376185088503	0.443235459001254	0.276052191864207	982.654812342521
1735.22077590495	1.11313536119811	-0.499991669417521	0.555372294700399	0.443239370332295	0.276054028592564	982.616708946097
1764.96809158477	1.11321438601673	-0.499991654187027	0.555368725984922	0.443242974597317	0.276055813079736	982.578709250259
1796.28103765309	1.11329323661602	-0.499991595407603	0.555365020467791	0.443246701449697	0.276057575668509	982.540831943117
1829.34852753928	1.11337197390636	-0.499991806520876	0.555361215370863	0.443250534630523	0.276059403042994	982.503028627499
1864.33718662965	1.11345034993717	-0.499991634220883	0.555357663560822	0.443254114265855	0.276061121117328	982.465382769801
1901.51349895401	1.1135285447063	-0.499991681180566	0.555353960313108	0.443257840375521	0.276062872483291	982.427840401843
1941.1230899034	1.1136064773074	-0.499991669347715	0.555350313895329	0.443261515500232	0.276064617589974	982.390468043109
1983.51727681733	1.1136839950895	-0.499991476328829	0.555346788318421	0.443265067877311	0.276066314461884	982.353279615101
2029.11619071664	1.11376129780747	-0.499991726787222	0.555343031849172	0.443268847489924	0.276068107427638	982.316258874815
2078.38422080619	1.11383813142915	-0.499991757126462	0.555339360524643	0.44327254431246	0.276069836343902	982.279473802471
2131.95770592385	1.11391448245381	-0.499991949789516	0.555335751046787	0.443276179143494	0.276071614706359	982.242957186174
2190.64110839737	1.11399008453153	-0.499991647251436	0.555332240640435	0.44327971267093	0.27607321736192	982.206720698188
2255.41877311545	1.11406516003184	-0.499991819295351	0.555328697809887	0.443283284406449	0.276074972724532	982.170869945575
2327.6930107008	1.11413917012074	-0.499991524822831	0.555325375113095	0.443286632453339	0.276076572972342	982.135432072606
2409.27081540167	1.11421230174725	-0.499991640950135	0.555321899871274	0.44329013220899	0.276078244119324	982.10050041802
2512.32822897351	1.11429040246199	-0.499991613533298	0.555318099954436	0.443293960334775	0.276080148788871	982.063175498038
2622.77067759351	1.11436043948202	-0.49999160808188	0.555314826284796	0.443297261379803	0.276081699616216	982.029739869803
2754.89508530485	1.11442829816778	-0.499991595527721	0.555311635087903	0.443300474042553	0.276083264161277	981.997381291499
2918.21903115769	1.11449325503885	-0.499991572882413	0.555308544818347	0.44330358342683	0.276084720094962	981.966394642231
3129.04852251487	1.11455426845967	-0.499991692476108	0.555305667231238	0.443306479718258	0.276086074159841	981.937309224931
3418.99098526856	1.11460964378414	-0.499991791781911	0.555303166331019	0.443308996415819	0.2760871760224	981.910880651257
3857.81831014601	1.1146570902702	-0.49999141513566	0.555301567640925	0.443310595449182	0.276087749610033	981.888200862821
4357.81831014601	1.114688857431	-0.499991673317646	0.555301828906528	0.443310282708128	0.276087504596852	981.872949544839
4857.81831014601	1.11470730333866	-0.49999277740473	0.555301338188699	0.443310782016309	0.276088018362803	981.864314707468
5357.81831014601	1.1147170905733	-0.499992669552143	0.555300008042137	0.44331216501004	0.276089103129523	981.859745325854
5857.81831014601	1.11472210511263	-0.499992545494519	0.555298741080322	0.443313469677925	0.276090124031761	981.85745402927
6357.81831014601	1.11472450718617	-0.499992076875252	0.555297807216378	0.443314431221017	0.276090858302483	981.856342491057
6857.81831014601	1.1147258180585	-0.499993463464973	0.555296897166991	0.443315341333881	0.276091404635764	981.855980637736
7357.81831014601	1.11472611891211	-0.499992663837158	0.5552960772448	0.443316161796641	0.276091868697662	981.855805367554
7857.81831014601	1.11472639875545	-0.499993060817147	0.555295451965788	0.443316791201574	0.276092192200229	981.85579670796
8357.81831014601	1.11472649954551	-0.499993806964618	0.555294971401108	0.443317281623542	0.276092446153502	981.855858004905
8857.81831014601	1.11472664636236	-0.499995109299655	0.55529470530296	0.443317554653444	0.276092573790446	981.856017851453
9357.81831014601	1.11472670821232	-0.499996788771256	0.555294604998613	0.443317658759707	0.276092636272952	981.856268818407
9857.81831014601	1.11472670892322	-0.499999350654916	0.5552945263574	0.443317725005627	0.276092677353489	981.856571118799
10357.818310146	1.11472660216168	-0.500002240789241	0.555294268865745	0.443317940947384	0.276092735818427	981.856969726744
