# Supplementary material for: Discovering two general characteristic times of transient responses in solid oxide cells
Source: Nat Commun. 2024 May 30;15:4587. doi: 10.1038/s41467-024-48785-1 (PMC11137161; doi:10.1038/s41467-024-48785-1)
Supplement: Supplementary file 4 — Source Data [file 41467_2024_48785_MOESM4_ESM.zip › SourceData/Fig3d_ramp1TauM.dat]

flowtime	potential	current_density	h2o_molefrac	h2_molefrac	o2_molefrac	ave_temperature
0	1.20000001924564	-1.72952443431211	0.315852194169575	0.676639422479035	0.334698845755236	1068.39699847346
0.00021	1.19800001921356	-1.71314753519987	0.315996803272113	0.676502796430679	0.334511947777628	1068.39694261127
0.00042	1.19600001918148	-1.69697683532573	0.316213536031607	0.676298050931102	0.334199382113202	1068.39686064456
0.00063	1.19400001914941	-1.68095891901836	0.316483702064564	0.676042861695211	0.333796238183608	1068.39676178952
0.00084	1.19200001911733	-1.665070092022	0.316797870612874	0.675746148825259	0.333315331358545	1068.39665051326
0.00105	1.19000001908525	-1.64929258878194	0.317150103569496	0.675413539872746	0.332770116197302	1068.39652961677
0.00126	1.18800001905317	-1.63361291189606	0.317536182188813	0.675049033925705	0.33217198687707	1068.39640115439
0.00147	1.1860000190211	-1.61802164379811	0.317952952407664	0.674655620587128	0.331528342483089	1068.39626670359
0.00168	1.18400001898903	-1.60250945662778	0.318397903459229	0.674235674899122	0.330848276373243	1068.3961275973
0.00189	1.18200001895695	-1.58706963627867	0.318868974343956	0.673791138143513	0.33013827772689	1068.39598496973
0.0021	1.18000001892487	-1.57169697069364	0.319364464608738	0.673323605233559	0.329402185036031	1068.39583981271
0.0042	1.16000001860412	-1.42234680458587	0.326081055487339	0.666971651818105	0.320922001452622	1068.39441661358
0.0063	1.14000001828335	-1.27649419942933	0.334198786734863	0.659266057922361	0.311761802852131	1068.39354553052
0.0084	1.1200000179626	-1.13339920388935	0.343487872733295	0.650416526712441	0.302122046214841	1068.39355657321
0.0105	1.10000001764183	-0.992499164429961	0.353767986504895	0.640592316440343	0.292118969292148	1068.39469901935
0.0126	1.08000001732107	-0.853335138577465	0.364881960828903	0.62994424220884	0.281834814432572	1068.39717574044
0.0147	1.06000001700031	-0.715531898271904	0.376687205788394	0.618610961500946	0.27132786879241	1068.40116051878
0.0168	1.04000001667955	-0.578805163990637	0.389053385442485	0.606720080727437	0.260615867481872	1068.40680655718
0.0189	1.02000001635879	-0.442932425156074	0.401863216861475	0.594386704281537	0.249724074627163	1068.41425248871
0.01897	1.01933334968143	-0.438404558248965	0.402290436889791	0.593975308240689	0.249360386559163	1068.41450365692
0.01904	1.01866668300407	-0.43387754400835	0.402718111888	0.593563434103134	0.248996259813889	1068.41475760267
0.01911	1.01800001632671	-0.429351638221627	0.403146246006264	0.593151084701061	0.248631714660538	1068.4150141954
0.01918	1.01733334964936	-0.424826794046215	0.40357483909665	0.592738263685811	0.248266794303507	1068.41527335244
0.01925	1.016666682972	-0.420302995479721	0.40400388964662	0.592324974769455	0.247901529330375	1068.41553501814
0.01932	1.01600001629464	-0.415780221837136	0.40443339526961	0.591911221872782	0.247535937060068	1068.41579915251
0.01939	1.01533334961728	-0.411258478731566	0.404863353042635	0.591497009067695	0.247170031050132	1068.41606572659
0.01946	1.01466668293993	-0.406737739633484	0.405293759660466	0.591082340540164	0.246803822861991	1068.41633471852
0.01953	1.01400001626256	-0.402217989103402	0.405724611563795	0.590667220549835	0.246437329253164	1068.41660611131
0.0196	1.0133333495852	-0.397699224700149	0.406155905127421	0.590251653273697	0.246070555986861	1068.41687989162
0.01967	1.01266668290785	-0.393181433941798	0.406587636558515	0.589835642953941	0.245703506312432	1068.41715604853
0.01974	1.01200001623048	-0.388664613875068	0.40701980203946	0.589419193773829	0.245336185576391	1068.4174345735
0.01988	1.01066668287576	-0.379634495765474	0.40788585962726	0.588584556856714	0.24460078398383	1068.41800094954
0.02002	1.00933334952105	-0.370608103958142	0.408753596600088	0.587748227029147	0.243864467502325	1068.4185766375
0.02016	1.00800001616633	-0.361585484702421	0.409622978734112	0.586910238853592	0.243127122203397	1068.41916163889
0.0203	1.00666668281161	-0.352566462847919	0.41049397588902	0.58607062319043	0.242388857240632	1068.41975595807
0.02044	1.0053333494569	-0.343551095342841	0.411366556326109	0.585229412280688	0.241649628654213	1068.42035959606
0.02058	1.00400001610218	-0.334539202901524	0.412240690569622	0.584386635986547	0.240909561706866	1068.42097255614
0.02072	1.00266668274747	-0.325530907867505	0.413116344085093	0.583542328820944	0.240168579572037	1068.42159484621
0.02086	1.00133334939274	-0.316525984163068	0.413993487389555	0.582696520567518	0.239426766465332	1068.42222647932
0.021	1.00000001603803	-0.307524578169347	0.414872089250541	0.581849242555073	0.238684095738582	1068.42286746309
0.02114	1.00000001603803	-0.309269962329856	0.415676869028229	0.581072486216144	0.238044895493789	1068.42346492195
0.02142	1.00000001603803	-0.31238609954752	0.417167936970368	0.579632001979529	0.23702257340795	1068.4245466438
0.02198	1.00000001603803	-0.317728661141494	0.419877414704989	0.577010997705796	0.235602053481389	1068.42644929669
0.0228471371216035	1.00000001603803	-0.324719378577494	0.423640993042388	0.573364599557029	0.234207282097246	1068.42900791796
0.02381720170985	1.00000001603803	-0.331478991771439	0.42744312744766	0.569676208577942	0.233196915100231	1068.43153293938
0.0248989847188803	1.00000001603803	-0.338059018372356	0.431266753457699	0.565964481833258	0.23246272298419	1068.43403991799
0.0261090986126107	1.00000001603803	-0.344472544295519	0.435092637160905	0.562251193105728	0.231945859528621	1068.43655221963
0.0274765795879853	1.00000001603803	-0.350707675949175	0.438901221766735	0.558559185544696	0.231620857050895	1068.43910652572
0.0290492468577275	1.00000001603803	-0.356732062351259	0.442667756948195	0.554917012411181	0.231479190152323	1068.44175734502
0.030906858354719	1.00000001603803	-0.362488605940401	0.446354008292625	0.55136724786797	0.231516003757586	1068.44458735552
0.0331913395115337	1.00000001603803	-0.367888648212022	0.44989818886541	0.54797668013552	0.231716456640233	1068.44773267723
0.0361812803065084	1.00000001603803	-0.372780539096265	0.453189146071134	0.544861879293208	0.232045122614353	1068.45144142228
0.0405205622650771	1.00000001603803	-0.376902643595426	0.456033110944892	0.542219926974555	0.232437180234088	1068.45624190185
0.0481043985370504	1.00000001603803	-0.379835693918582	0.458110726633716	0.540359290302667	0.232792880799002	1068.46350467392
0.05723702977453	1.00000001603803	-0.38088297050029	0.458864408762556	0.539727380468254	0.232944203859258	1068.47121741756
0.0817233341671437	1.00000001603803	-0.381418077458736	0.45922274805374	0.539462657280141	0.233031517725454	1068.48711545963
0.130695942952371	1.00000001603803	-0.381570892682179	0.459250492230019	0.539456592295946	0.233050911156773	1068.50986230119
0.216433285827124	1.00000001603803	-0.38169998010137	0.459234952715648	0.539474039649493	0.233061039253836	1068.5369309401
0.342635578127857	1.00000001603803	-0.381834994761663	0.459220400604686	0.539488215850978	0.233071543248502	1068.56422287706
0.527098376496384	1.00000001603803	-0.381975282161811	0.459204214178228	0.53950388778157	0.233082697047022	1068.59292330141
0.783903867292168	1.00000001603803	-0.382132635198944	0.459187297849259	0.5395202107222	0.233095419999923	1068.62487008933
1.10554472977495	1.00000001603803	-0.382309147545071	0.45916823255058	0.539538635475378	0.233110045902692	1068.66060115549
1.46596562494574	1.00000001603803	-0.382497419306644	0.459148111654097	0.539558062466088	0.233125732242651	1068.69878204085
1.84397256580325	1.00000001603803	-0.382691012932478	0.459127126894488	0.539578326397037	0.233141679529224	1068.73800688406
2.22983364054405	1.00000001603803	-0.382886409180573	0.45910614658024	0.539598578607938	0.233157743577518	1068.77760712483
2.53311850100158	1.00000001603803	-0.383038857265371	0.459089798516256	0.539614359861732	0.233170360070931	1068.80854547954
2.92551965393366	1.00000001603803	-0.383234924978614	0.459068978315615	0.539634460869817	0.233186641989643	1068.84832498915
3.32033205053779	1.00000001603803	-0.383431634749753	0.459047839382791	0.539654868387223	0.233202730095647	1068.8881506821
3.71706631492358	1.00000001603803	-0.383628292164053	0.459026731295575	0.539675240750252	0.233218779909353	1068.92799542724
4.11550475459171	1.00000001603803	-0.383821963619983	0.459005784264798	0.539695467270405	0.23323477278327	1068.96785703473
4.51545496577864	1.00000001603803	-0.384021476932447	0.45898491715896	0.539715606006274	0.23325129161396	1069.00772853411
4.91679898786549	1.00000001603803	-0.384218304177926	0.458963683166926	0.539736098188116	0.233267343325643	1069.04761310436
5.31938896494645	1.00000001603803	-0.384415112885707	0.458942934859019	0.53975612063477	0.23328345220111	1069.08750771693
5.7231103332327	1.00000001603803	-0.384612197037356	0.458921966944372	0.539776359306271	0.233299507644366	1069.12741026409
6.12787220685505	1.00000001603803	-0.384809300485012	0.458900894499387	0.539796694513754	0.233315603932564	1069.16731641135
6.53362925330617	1.00000001603803	-0.38500611932387	0.458880136912999	0.539816727538722	0.23333168563554	1069.20722848777
6.94031446127396	1.00000001603803	-0.385203410227639	0.458859088585327	0.539837038980371	0.23334766885188	1069.2471449293
7.34787789792394	1.00000001603803	-0.385400266164121	0.458838362115182	0.539857037816761	0.233363803610668	1069.28706359651
7.75629252580262	1.00000001603803	-0.385597621347752	0.458817338402222	0.539877325494293	0.233379798735215	1069.32698497567
8.16552743941871	1.00000001603803	-0.385794904367994	0.458796398470285	0.539897527226613	0.233395786620818	1069.36690915907
8.57555140354974	1.00000001603803	-0.38598913511875	0.458775626247675	0.53991757735859	0.233411727804922	1069.40683631059
8.9863317883491	1.00000001603803	-0.386188996828776	0.458754882470619	0.539937590310604	0.233428191867824	1069.44675970644
9.39790667904581	1.00000001603803	-0.386386346362945	0.458733827898817	0.539957900630025	0.233444124170865	1069.48668685731
9.81023631304522	1.00000001603803	-0.38658354082521	0.458713190980159	0.539977809423944	0.233460118682154	1069.52661619439
10.2232977181495	1.00000001603803	-0.386780917994445	0.458692403248343	0.539997866690822	0.233476141548206	1069.56654569452
10.637089097738	1.00000001603803	-0.386978358853176	0.458671483303104	0.540018048136233	0.233492153416632	1069.60647431278
11.0516195937071	1.00000001603803	-0.38717547026278	0.458650912425021	0.540037892978793	0.233508219666251	1069.64640405454
11.452321946372	1.00000001603803	-0.387365974114375	0.458630906101802	0.540057191718686	0.233523668693901	1069.68493759831
11.8682714349811	1.00000001603803	-0.387563489720397	0.458610035068027	0.540077324037655	0.233539641472347	1069.72486582002
12.2849657446814	1.00000001603803	-0.387760862934645	0.45858936369967	0.540097266044571	0.23355570580546	1069.76479746964
12.7023700487403	1.00000001603803	-0.387958315499849	0.458568517775914	0.540117372107714	0.233571697613851	1069.8047268604
13.1205085181005	1.00000001603803	-0.38815564097999	0.458548027169368	0.540137136060062	0.233587702209648	1069.84465679927
13.5212063589329	1.00000001603803	-0.388344750722617	0.458528121298416	0.540156335985599	0.233602919960887	1069.88285912693
13.9407552569793	1.00000001603803	-0.388542365677784	0.458507393766802	0.540176323188069	0.233618820502737	1069.92278702354
14.3414730798958	1.00000001603803	-0.388727810557405	0.458487743648384	0.540195281666892	0.233633993823439	1069.96086412011
14.7624220527831	1.00000001603803	-0.388928399634301	0.458467250206352	0.540215040853842	0.233649976300771	1070.00078779344
15.1841709522613	1.00000001603803	-0.389125535298412	0.458446357744494	0.54023518732918	0.233665900990141	1070.04072086655
15.6066215376207	1.00000001603803	-0.389323073230782	0.458425739174708	0.540255069812573	0.233682071064422	1070.08064969344
16.007329505995	1.00000001603803	-0.389510311887843	0.458406520732996	0.540273605673844	0.233697288620869	1070.11846015786
16.431236487408	1.00000001603803	-0.389708258822021	0.458385792511881	0.540293594074264	0.233713136007889	1070.15838721447
16.8559125935218	1.00000001603803	-0.389905662142533	0.458365101084314	0.540313539070553	0.233729110252372	1070.19832007623
17.281297111307	1.00000001603803	-0.390103269026152	0.45834455781071	0.540333355936543	0.233745196922462	1070.23824736434
17.7074506748068	1.00000001603803	-0.390301135692509	0.458324188795997	0.540352997263682	0.233761222689292	1070.27817512921
18.1343698283205	1.00000001603803	-0.390499048484778	0.458303518111427	0.540372925423663	0.233777085723494	1070.31810256709
18.5620592174055	1.00000001603803	-0.390696754597045	0.458283146879469	0.540392566861804	0.233792970198244	1070.35803171587
18.9905018398221	1.00000001603803	-0.390894857294886	0.458262510327723	0.540412462667889	0.233808754323184	1070.39795948497
19.4197139238529	1.00000001603803	-0.391092339815382	0.458241912948674	0.540432313225149	0.233824798603288	1070.43788857901
19.849682302907	1.00000001603803	-0.391290215043129	0.45822165469883	0.540451861277666	0.233840769443861	1070.47781425893
20.280445387868	1.00000001603803	-0.391488432095458	0.458201040413492	0.540471732603296	0.23385657785179	1070.51774137951
20.711989054712	1.00000001603803	-0.391685982868684	0.458180468375539	0.540491559522487	0.233872562422523	1070.5576706694
21.1442910368796	1.00000001603803	-0.391884014366275	0.458160292982241	0.540511005345962	0.2338886292276	1070.59759473038
21.5774095222693	1.00000001603803	-0.392082223901914	0.458139691121291	0.540530874754808	0.233904357590811	1070.63752200373
21.9781328141693	1.00000001603803	-0.392265101315984	0.458120936756429	0.540548940913743	0.233919001875126	1070.67440220955
22.4127485048726	1.00000001603803	-0.39246283702707	0.458100306210392	0.540568823649168	0.233934909919034	1070.71432680985
22.8481789563392	1.00000001603803	-0.392661165502419	0.458080040506299	0.54058836320768	0.233950900636812	1070.75425233992
23.2844159794151	1.00000001603803	-0.392859254559306	0.458059622704993	0.54060804041878	0.233966838825343	1070.79417789434
23.721460462393	1.00000001603803	-0.393057263205878	0.458039294804461	0.540627634444792	0.233982649983189	1070.83410432539
24.1593043047322	1.00000001603803	-0.393255803073037	0.458018944635805	0.540647244423555	0.23399841801455	1070.87402927039
24.597965336488	1.00000001603803	-0.39345373045501	0.457998670522286	0.54066678918957	0.234014465085792	1070.91395420785
25.0374451898362	1.00000001603803	-0.393652091100194	0.457978195060883	0.540686530784202	0.234030270708645	1070.95387785041
25.4382048004477	1.00000001603803	-0.393832263732261	0.457959582102902	0.540704451104919	0.234044756227847	1070.99022468565
25.8792380768164	1.00000001603803	-0.394030480153683	0.45793925231775	0.540724050225114	0.234060710324251	1071.03014694128
26.3211241199644	1.00000001603803	-0.39422895367741	0.457919055355496	0.540743510539447	0.234076483499648	1071.07007003818
26.7638555674653	1.00000001603803	-0.39442736978807	0.457898765588041	0.540763065413453	0.234092330331939	1071.10999390527
27.2074253002311	1.00000001603803	-0.394625782769403	0.457878499400203	0.540782601289809	0.234108173102869	1071.14991795662
27.6518328498307	1.00000001603803	-0.394823963216142	0.457858086125536	0.540802253543614	0.234124095565694	1071.18984302951
28.0970681323895	1.00000001603803	-0.39502246455589	0.457838023039002	0.540821594027535	0.234139980774387	1071.22976385016
28.543180528569	1.00000001603803	-0.395221171342994	0.457817619149657	0.540841250991815	0.234155703175071	1071.26968649228
28.9901513405396	1.00000001603803	-0.395419402981352	0.457797301628251	0.540860820968406	0.234171607000455	1071.30961146567
29.4379558429117	1.00000001603803	-0.395617934655439	0.457777267832597	0.540880140014587	0.23418751132665	1071.34953071035
29.886660208662	1.00000001603803	-0.395816777608247	0.457756884938024	0.540899775923098	0.234203223281564	1071.38945304642
30.3362314382139	1.00000001603803	-0.396015271614891	0.457736791668729	0.540919123504182	0.234219019769126	1071.42937594206
30.7866647903866	1.00000001603803	-0.396213666871207	0.457716408693158	0.54093875678989	0.234234844862982	1071.46929874027
31.2375286240499	1.00000001603803	-0.396412176566732	0.457696275115395	0.540958159119686	0.234250727667166	1071.50918039086
31.6897242162655	1.00000001603803	-0.396611008329015	0.45767625377819	0.540977447237138	0.234266684915131	1071.54910029301
32.1406211580225	1.00000001603803	-0.39680858282983	0.457656183307489	0.540996777943548	0.234282397529822	1071.58882753054
32.5946076742389	1.00000001603803	-0.397007327381662	0.457635855023456	0.541016354096062	0.234298173437886	1071.62875015904
33.0494676656688	1.00000001603803	-0.397206123963809	0.457615685866591	0.541035781379328	0.234314074168529	1071.66866948135
33.5003709103487	1.00000001603803	-0.397402508094188	0.457595753729708	0.54105495436615	0.234329766425205	1071.70816192611
33.9570630364819	1.00000001603803	-0.397601084072776	0.457575609647571	0.541074356298858	0.234345549227447	1071.74808136568
34.4146706395442	1.00000001603803	-0.397800047495202	0.457555491308956	0.541093735607739	0.23436128361816	1071.78800193981
34.8731824113284	1.00000001603803	-0.397998965511205	0.457535435650657	0.541113057193799	0.234377082727859	1071.8279199902
35.3326292079292	1.00000001603803	-0.398198569574894	0.457515325571171	0.541132414570069	0.234392796898957	1071.8678403428
35.7929863179014	1.00000001603803	-0.398397263090865	0.457495196124627	0.541151808227551	0.234408637569958	1071.90775725412
36.2439168463925	1.00000001603803	-0.398591433189113	0.457475602961331	0.541170677117179	0.234424210617151	1071.94677985987
36.7061354062052	1.00000001603803	-0.39879107530754	0.45745556567122	0.541189968568672	0.234439867908274	1071.98669914879
37.1692819811779	1.00000001603803	-0.398989952591038	0.457435423226651	0.541209366348069	0.234455731180355	1072.02661499922
37.6333986477033	1.00000001603803	-0.399188727734868	0.457415393474823	0.541228657269455	0.234471573799019	1072.06653168914
38.0984776804988	1.00000001603803	-0.399387931416624	0.457395352781449	0.541247957340657	0.234487319929656	1072.10645011802
38.5645006174306	1.00000001603803	-0.399587138498262	0.457375357643873	0.541267214042828	0.234503091647499	1072.14636640726
39.0314944370093	1.00000001603803	-0.399786984109887	0.457355345390645	0.541286474556573	0.234518781845418	1072.18628411743
39.4994444317844	1.00000001603803	-0.399985561417681	0.457335276838554	0.54130580032203	0.234534693227406	1072.22619930102
39.9683822961049	1.00000001603803	-0.400184987018995	0.457315293343993	0.541325041645368	0.234550455044339	1072.26611459802
40.4383088606871	1.00000001603803	-0.40038431994804	0.457295267188484	0.541344327949414	0.234566191158353	1072.30603061893
40.9092176232548	1.00000001603803	-0.400584306126113	0.457275420471556	0.541363430188411	0.234581895422994	1072.34594793093
41.3810950964348	1.00000001603803	-0.400783373680765	0.457255313631231	0.541382790159821	0.23459773324158	1072.38586113672
41.8539922369873	1.00000001603803	-0.400982579146085	0.457235374986643	0.541401983782126	0.23461355897553	1072.42577552531
42.3278971823088	1.00000001603803	-0.401182081621304	0.457215361939882	0.541421255270793	0.234629273545021	1072.46568990138
42.8028122411691	1.00000001603803	-0.401381646546511	0.457195486200695	0.541440391209306	0.234645034621956	1072.50560471087
43.2787342605068	1.00000001603803	-0.401581732423207	0.457175575863142	0.541459553000768	0.23466070561414	1072.54551995969
43.7556600044913	1.00000001603803	-0.401781108259694	0.457155591794278	0.541478791280578	0.234676544311864	1072.58543146839
44.2336366331511	1.00000001603803	-0.401980403586533	0.457135645041631	0.541497992751015	0.234692351176666	1072.62534429124
44.7126506861992	1.00000001603803	-0.402180147091409	0.457115737552503	0.541517157709686	0.234708067433474	1072.66525794762
45.192694312501	1.00000001603803	-0.402379861823835	0.457095871267755	0.541536284977475	0.234723810491027	1072.70517023352
45.6737862301943	1.00000001603803	-0.402580216903555	0.457076005736479	0.541555396574194	0.234739472924323	1072.74508443214
46.155905461676	1.00000001603803	-0.402779730014363	0.457056034822234	0.541574623373469	0.234755292953711	1072.78499398073
46.6391107337956	1.00000001603803	-0.402979242085512	0.457036183651102	0.541593729640219	0.23477108696696	1072.82490656778
47.1233674916031	1.00000001603803	-0.403179121593204	0.457016318236952	0.541612854532999	0.234786804119815	1072.86481740349
47.6086994147977	1.00000001603803	-0.403379656334802	0.456996496862688	0.541631920477471	0.234802460150735	1072.90473007989
48.0950862751858	1.00000001603803	-0.403578864873582	0.456976562885483	0.541651109113882	0.234818339388061	1072.94463921847
48.5825736932404	1.00000001603803	-0.403778997717101	0.45695676075159	0.541670165612206	0.234834061297571	1072.98454943589
49.0711509981302	1.00000001603803	-0.40397900663564	0.456936860862321	0.541689322128783	0.234849752665397	1073.02445951458
49.5608223251026	1.00000001603803	-0.404179806296005	0.456917142016206	0.541708290630093	0.234865408542066	1073.06437055434
50.0515781494075	1.00000001603803	-0.404379465729304	0.456897196501515	0.541727490823124	0.234881212196767	1073.10427824017
50.5434623528326	1.00000001603803	-0.404579366307442	0.456877480519994	0.541746463407869	0.234897002732988	1073.14418826163
51.0364485672177	1.00000001603803	-0.404780064664652	0.456857652075731	0.541765538894749	0.234912612448577	1073.18409845443
51.5305370517244	1.00000001603803	-0.404980123638742	0.45683783291741	0.541784611178494	0.234928419384673	1073.22400436716
52.0257836100508	1.00000001603803	-0.405179996848443	0.456818016987454	0.541803681366472	0.234944189938772	1073.26391263576
52.5221616053497	1.00000001603803	-0.405380362175848	0.456798277807955	0.541822675358224	0.234959881339491	1073.30382127899
53.0196688568592	1.00000001603803	-0.405581271408321	0.456778519948751	0.541841680359062	0.234975515474954	1073.34372961731
53.5183116410716	1.00000001603803	-0.40578098351166	0.456758707494185	0.541860742877668	0.234991373090327	1073.38363554874
54.018122820189	1.00000001603803	-0.405981559343621	0.456738928498641	0.541879773167125	0.235007057000896	1073.42354132981
54.5191071481777	1.00000001603803	-0.406182021560961	0.456719158076813	0.541898797765037	0.235022743193507	1073.46344802681
55.0212557676504	1.00000001603803	-0.406383251441108	0.456699487392592	0.541917716286043	0.235038357113325	1073.50335541384
55.5245625492424	1.00000001603803	-0.406583385460734	0.456679667233641	0.541936789921997	0.23505416362903	1073.5432596232
56.0290704215818	1.00000001603803	-0.406784412652561	0.456660007832217	0.54195569570531	0.235069813061343	1073.58316655931
56.5347476170881	1.00000001603803	-0.406984207367843	0.456640190437644	0.541974765282769	0.235085668021761	1073.6230703886
57.0416363459573	1.00000001603803	-0.407185050545074	0.456620553304823	0.54199365505787	0.235101369945708	1073.66297462355
57.5497344052852	1.00000001603803	-0.407385731244737	0.456600781297237	0.542012681546126	0.235117019967564	1073.70287917199
58.0590406672434	1.00000001603803	-0.407587187465771	0.456581201839439	0.5420315046749	0.235132654568493	1073.74278423421
58.5695512755908	1.00000001603803	-0.407787624076527	0.456561335373044	0.542050620261861	0.235148408442026	1073.78268636068
59.0813068917138	1.00000001603803	-0.407988236268326	0.456541742966083	0.542069463964993	0.235164166254362	1073.82258965541
59.594295499653	1.00000001603803	-0.408189094754818	0.456522019303568	0.54208844311775	0.235179831758834	1073.86249272316
60.1085229750166	1.00000001603803	-0.408390739805159	0.456502411681919	0.542107289381813	0.23519545187879	1073.9023963711
60.6239846874382	1.00000001603803	-0.408590905770077	0.45648262984649	0.542126321923869	0.235211278408946	1073.94229697557
61.1407231637502	1.00000001603803	-0.4087925082578	0.456463086918704	0.542145118584885	0.235226903077997	1073.98219898855
61.6587232333158	1.00000001603803	-0.408993640855416	0.456443371608887	0.542164078864886	0.235242554046235	1074.02210135286
62.1779833304885	1.00000001603803	-0.409194628453034	0.456423725575723	0.542182970081895	0.235258331285523	1074.06200123314
62.6985390077994	1.00000001603803	-0.409395389530657	0.456404008582264	0.542201938089372	0.235274051842738	1074.1019014983
63.2203885253802	1.00000001603803	-0.409597279780328	0.456384516880748	0.542220674984968	0.23528965032653	1074.14180382366
63.7435078078092	1.00000001603803	-0.409798113777465	0.456364749548125	0.542239690113929	0.235305408165641	1074.18170184488
64.2679567909648	1.00000001603803	-0.409999189487035	0.456345163213807	0.542258522192478	0.235321158353108	1074.22160132249
64.7937195903684	1.00000001603803	-0.410200513540434	0.45632547195658	0.542277463914362	0.235336785608785	1074.2615006958
65.3208009043018	1.00000001603803	-0.41040252048121	0.45630601021792	0.542296168847935	0.235352413532463	1074.30140091141
65.8491926151869	1.00000001603803	-0.410603605790434	0.456286235753687	0.542315189528756	0.235368146448736	1074.34129727856
66.3789494235921	1.00000001603803	-0.410804828148627	0.45626671685451	0.54233395666157	0.235383897623942	1074.38119531388
66.9100525523689	1.00000001603803	-0.411006303170319	0.456247058424129	0.542352863338599	0.235399545015604	1074.42109318953
67.442507510593	1.00000001603803	-0.41120852945337	0.456227626247705	0.542371539832558	0.235415156794751	1074.4609919872
67.9763051959841	1.00000001603803	-0.411409740426691	0.456207865733107	0.542390542693607	0.23543089226843	1074.50088708498
68.5114988951357	1.00000001603803	-0.411611183491798	0.456188346333705	0.542409308427703	0.235446636887365	1074.54078334629
69.0480765639433	1.00000001603803	-0.41181284704423	0.456168723415316	0.54242818113971	0.235462274247212	1074.58067934049
69.5860454003768	1.00000001603803	-0.412015254597349	0.456149296326207	0.542446850099285	0.235477885719941	1074.62057691869
70.1253873031937	1.00000001603803	-0.41221663263963	0.456129587680858	0.542465802737783	0.235493626517099	1074.66047014966
70.666165008427	1.00000001603803	-0.412418246229619	0.456110084205762	0.542484549607826	0.235509360344649	1074.70036518418
71.2083577467045	1.00000001603803	-0.412620117297809	0.456090465662392	0.54250341587931	0.235524995521931	1074.74025935992
71.7519809816102	1.00000001603803	-0.412822688694754	0.456071073800993	0.542522048584254	0.235540606392258	1074.78015537109
72.2970130920805	1.00000001603803	-0.413024289417381	0.456051373849083	0.542540992772508	0.235556333244639	1074.82004675881
72.8435214388926	1.00000001603803	-0.413226074475213	0.456031916559902	0.542559695455618	0.235572086351034	1074.85994003811
73.3914839262886	1.00000001603803	-0.413428103541549	0.456012318327689	0.542578538847757	0.235587715324601	1074.89983310099
73.9409073707187	1.00000001603803	-0.413630893672735	0.455992951717521	0.542597147062432	0.235603314961372	1074.93972701312
74.4917837432369	1.00000001603803	-0.413832670752913	0.455973248025079	0.542616090827249	0.235619043166207	1074.9796172164
75.0441684998541	1.00000001603803	-0.414034655487278	0.455953803770978	0.542634778727722	0.235634782109398	1075.01950867952
75.5980482303036	1.00000001603803	-0.414236876565635	0.455934242141533	0.542653587420871	0.235650409584505	1075.05939969095
76.1534332992173	1.00000001603803	-0.414439862017444	0.455914873912321	0.542672194356064	0.235666012053956	1075.09929226172
76.7103057337114	1.00000001603803	-0.414641793076907	0.45589522687779	0.54269108288377	0.235681746298575	1075.13918062762
77.2687286657793	1.00000001603803	-0.414843969913443	0.455875790885641	0.542709759809979	0.2356974801361	1075.1790707343
77.8286819052937	1.00000001603803	-0.415046404456477	0.455856230942266	0.542728564711892	0.23571310192498	1075.21895979144
78.3901844866264	1.00000001603803	-0.415249557204868	0.45583689355245	0.542747139664656	0.235728704717336	1075.25885071055
78.9532141005149	1.00000001603803	-0.415451727139673	0.455817255089119	0.542766020003299	0.235744427360858	1075.29873709115
79.5178394937382	1.00000001603803	-0.415654081322144	0.455797860905274	0.542784657063603	0.235760167543374	1075.33862531057
80.0840389843446	1.00000001603803	-0.415857018216828	0.455778398419303	0.542803369180715	0.235775739395776	1075.37851387061
80.6518119976789	1.00000001603803	-0.416059939114041	0.455758975067925	0.542822023850127	0.235791420785472	1075.41840150401
81.2211761204477	1.00000001603803	-0.416262469009017	0.45573935913461	0.542840877263088	0.235807104903037	1075.45828698327
81.7921667978429	1.00000001603803	-0.416464957603275	0.455719960624779	0.542859516554581	0.235822835825166	1075.49817332722
82.3647762247022	1.00000001603803	-0.416667793631	0.455700484821891	0.542878238207154	0.235838469427022	1075.53805895137
82.9390193777753	1.00000001603803	-0.416871330670286	0.455681112363473	0.542896841930594	0.235854055448443	1075.57794648807
83.5148730294502	1.00000001603803	-0.417073484244367	0.455661570163289	0.542915625020962	0.235869857638537	1075.61782956911
84.0865357403765	1.00000001603803	-0.417274939637304	0.455642494881078	0.542933960024049	0.235885303341788	1075.65731049466
84.665705849725	1.00000001603803	-0.417478012470062	0.455622931687966	0.542952749869311	0.235900928736942	1075.69719457698
85.2465507926459	1.00000001603803	-0.417681080424753	0.455603510504133	0.542971407574076	0.235916657634246	1075.73707698272
85.8290999455671	1.00000001603803	-0.417883753846438	0.455583983995182	0.542990173361091	0.235932359848298	1075.77696030939
86.4133447878843	1.00000001603803	-0.418087047288678	0.455564636963852	0.543008760892715	0.23594801038043	1075.81684378816
86.9992879074382	1.00000001603803	-0.418290765927631	0.455545234453007	0.543027398834073	0.235963587377318	1075.85672718611
87.5869352567253	1.00000001603803	-0.418493880115776	0.455525771425724	0.543046097931942	0.235979327884601	1075.89660676722
88.1763485900219	1.00000001603803	-0.418696834395765	0.455506330239905	0.543064779057799	0.235995041805879	1075.93648751282
88.7675159102593	1.00000001603803	-0.41890062704803	0.455487030288988	0.543083325546632	0.236010630020899	1075.9763699196
89.3604174875703	1.00000001603803	-0.419104153333243	0.455467589831732	0.543101993762024	0.236026296242564	1076.01625117534
89.9550754896316	1.00000001603803	-0.419307579231221	0.455448104277838	0.543120710870308	0.236041989814736	1076.05612881503
90.5515495352333	1.00000001603803	-0.419510736937172	0.455428682627213	0.543139371536286	0.236057697797761	1076.0960077432
91.1498258291616	1.00000001603803	-0.419714373692802	0.455409328443327	0.543157966177101	0.236073350747554	1076.13588767245
91.7498945504842	1.00000001603803	-0.419918557019521	0.455389997392	0.543176529792267	0.236088933967749	1076.17576762898
92.3517604593806	1.00000001603803	-0.420121982034773	0.455370517986246	0.54319524281881	0.236104677617679	1076.21564351754
92.9554908640178	1.00000001603803	-0.420325379396902	0.455351132658545	0.543213863359189	0.236120403170834	1076.25552025415
93.5610786830273	1.00000001603803	-0.420529238796006	0.455331737477613	0.543232495739457	0.236136030922408	1076.29539800203
94.1685140968738	1.00000001603803	-0.420733085336145	0.455312418611432	0.543251056770863	0.236151692480212	1076.33527373971
94.7778334918396	1.00000001603803	-0.420937602209055	0.455293043481183	0.543269656035518	0.23616726825726	1076.37515153451
95.3890109899346	1.00000001603803	-0.421141265561419	0.455273604914603	0.543288332008698	0.236183012786615	1076.41502478657
96.002122305473	1.00000001603803	-0.421344930682841	0.455254255785087	0.543306916452687	0.236198741348181	1076.45490068634
96.6171325733075	1.00000001603803	-0.421548985100435	0.45523490221702	0.543325508516669	0.236214379421288	1076.49477385172
97.2340901929331	1.00000001603803	-0.421753730964108	0.455215563815062	0.543344070574943	0.236229961392384	1076.53464992328
97.8529558924062	1.00000001603803	-0.421957134628642	0.455196122748295	0.543362745694478	0.23624577408279	1076.57452153022
98.4738052776664	1.00000001603803	-0.42216149255921	0.45517681069373	0.543381292150051	0.236261429426884	1076.61439372951
99.0966355504284	1.00000001603803	-0.422365739878286	0.455157397383793	0.543399942059687	0.236277056686992	1076.65426653876
99.7214433793487	1.00000001603803	-0.422570693247607	0.455138214759046	0.543418355274709	0.236292665920395	1076.69414016646
100.348221816631	1.00000001603803	-0.422774670628064	0.455118693532192	0.543437105890872	0.236308403218788	1076.73400951612
100.97704499544	1.00000001603803	-0.422978843347119	0.455099396210175	0.543455634103956	0.236324138886527	1076.77387970123
101.607906331492	1.00000001603803	-0.423183329816463	0.455079979806453	0.543474285659618	0.236339759682774	1076.81374983668
102.24081321368	1.00000001603803	-0.42338789537471	0.455060737202214	0.543492765090694	0.236355441215406	1076.85361991773
102.875772973078	1.00000001603803	-0.423593015533542	0.455041396865608	0.543511330959426	0.236371014571627	1076.89349063824
103.512781892802	1.00000001603803	-0.423797432746559	0.455022015381218	0.543529940791545	0.236386775676746	1076.93335698203
104.15191705793	1.00000001603803	-0.424001735047828	0.455002645888363	0.543548542116102	0.236402502728099	1076.973224514
104.793166465505	1.00000001603803	-0.424206547202704	0.45498333546975	0.543567085394363	0.236418146828431	1077.01309273025
105.436525940034	1.00000001603803	-0.424411325970513	0.454964043508027	0.543585615309232	0.236433810061532	1077.05295887377
106.082036033479	1.00000001603803	-0.424616853100709	0.454944724732322	0.543604152356076	0.236449394243254	1077.09282675673
106.729675508544	1.00000001603803	-0.424821400481103	0.454925334328038	0.543622777381401	0.236465144652273	1077.13269069322
107.379515871784	1.00000001603803	-0.425026020200968	0.454906067512978	0.543641275983161	0.236480902636603	1077.17255657831
108.031532626806	1.00000001603803	-0.425231618952488	0.454886756457268	0.543659811109561	0.236496451694412	1077.21242272013
108.685728710081	1.00000001603803	-0.425436476777475	0.454867365067216	0.543678429181407	0.236512214383169	1077.25228418689
109.342188738256	1.00000001603803	-0.425641213933229	0.454848056990444	0.54369696965833	0.236527943415244	1077.29214732153
110.000892935614	1.00000001603803	-0.425846423497233	0.454828759256305	0.543715498344505	0.236543590669894	1077.33201156615
110.661830352714	1.00000001603803	-0.426052241026203	0.454809532205617	0.543733951670679	0.236559190657125	1077.37187478758
111.325025417828	1.00000001603803	-0.426257231081005	0.454790099573167	0.543752607725717	0.236574942036643	1077.41173464408
111.990542401523	1.00000001603803	-0.426462252217054	0.45477080614806	0.543771128947606	0.236590678948215	1077.45159511797
112.658379081018	1.00000001603803	-0.426667679534454	0.454751483087982	0.543789683426385	0.236606321310181	1077.49145615804
113.328533911826	1.00000001603803	-0.426873724709979	0.454732301004762	0.543808090980574	0.236621933956651	1077.53131804337
114.001000266643	1.00000001603803	-0.42707889558716	0.454712893123536	0.543826724925336	0.236637683252754	1077.57117502204
114.675869771779	1.00000001603803	-0.427284176889453	0.454693594609207	0.543845247752908	0.236653424024447	1077.61103345231
115.353126199708	1.00000001603803	-0.427489820019876	0.454674250361446	0.543863820048638	0.236669068439052	1077.65089166064
116.032781766311	1.00000001603803	-0.427695526516193	0.454655027131286	0.543882275904314	0.2366847439685	1077.69074922418
116.714855909945	1.00000001603803	-0.427901792585995	0.454635744596278	0.543900777356356	0.236700348249381	1077.73060784761
117.399338811636	1.00000001603803	-0.428107320900384	0.454616390773624	0.543919356618025	0.236716124056804	1077.77046157048
118.086323822391	1.00000001603803	-0.428312775412592	0.454597088558484	0.543937883807583	0.23673187416216	1077.81031704711
118.775789692071	1.00000001603803	-0.428518789922354	0.454577789085614	0.543956410891962	0.236747461469199	1077.85017258877
119.467744145859	1.00000001603803	-0.428725238444917	0.454558599382721	0.543974822806357	0.236763140464939	1077.89002847626
120.162189832106	1.00000001603803	-0.428930960098637	0.454539203519735	0.543993441659746	0.236778905144447	1077.92987962059
120.85921921028	1.00000001603803	-0.429136690577786	0.454519949851995	0.54401192209479	0.236794658705196	1077.96973208545
121.558818629958	1.00000001603803	-0.429342814537589	0.45450063159358	0.544030464941094	0.23681032253036	1078.00958561064
122.260978647975	1.00000001603803	-0.429549002358911	0.454481401414792	0.544048922337718	0.236826016156145	1078.0494368618
122.965748902438	1.00000001603803	-0.429755813417158	0.454462131491455	0.544067408915864	0.23684161822077	1078.08928965033
123.673111594665	1.00000001603803	-0.429961383917859	0.454442795597439	0.544085966883433	0.236857463879885	1078.12913817547
124.383152511357	1.00000001603803	-0.430167849579618	0.454423515245569	0.544104469814066	0.236873152929645	1078.16898718029
125.095873248643	1.00000001603803	-0.430374232062217	0.454404209774063	0.544123002550287	0.236888811101166	1078.20883622514
125.811283175438	1.00000001603803	-0.430580716236184	0.454384966689608	0.544141468500163	0.23690451945501	1078.24868499141
126.529397277735	1.00000001603803	-0.430787180782639	0.4543657038326	0.544159958523071	0.236920213415353	1078.28853203785
127.25025701004	1.00000001603803	-0.430994467010545	0.454346451555628	0.544178432059658	0.236935822702025	1078.32838050503
127.9738468947	1.00000001603803	-0.431200293235858	0.45432707953261	0.544197025571789	0.236951674711596	1078.36822532217
128.700243945434	1.00000001603803	-0.431407099031697	0.454307880041016	0.544215448380451	0.236967382948505	1078.40807026962
129.429456728948	1.00000001603803	-0.431613814418447	0.454288551691065	0.544234003149321	0.236983038917641	1078.44791560789
130.161488923618	1.00000001603803	-0.431821271074857	0.454269418379799	0.544252352272817	0.236998688472334	1078.48776138019
130.89634306062	1.00000001603803	-0.432027706329534	0.454249980301069	0.544271007898143	0.237014466903582	1078.52760248788
131.634116894817	1.00000001603803	-0.432234335690189	0.454230784136261	0.544289424613196	0.237030253542474	1078.5674449462
132.374796825227	1.00000001603803	-0.432441259449386	0.454211429702754	0.544308000787161	0.237045938551793	1078.6072874363
133.118393620727	1.00000001603803	-0.432648969755288	0.454192336458109	0.544326312155705	0.237061566798373	1078.64713042538
133.864908991087	1.00000001603803	-0.432855663898649	0.454172886768341	0.544344979971571	0.237077331823804	1078.68696847763
134.614447941074	1.00000001603803	-0.43306296311304	0.454153769007975	0.544363326358779	0.237093056297689	1078.72680775652
135.366999358256	1.00000001603803	-0.433270255543222	0.454134437284514	0.544381870597414	0.237108721642914	1078.76664918773
136.122534216612	1.00000001603803	-0.433477355769696	0.454115147648046	0.544400374861567	0.237124528081023	1078.80648514687
136.825406131256	1.00000001603803	-0.433668998747511	0.45409723272361	0.544417567240126	0.237139262848976	1078.84340638437
137.586877072353	1.00000001603803	-0.433876584840959	0.454078021116819	0.544436000304353	0.237154799790458	1078.88324040409
138.351509374551	1.00000001603803	-0.43408442428429	0.45405877447764	0.544454458717863	0.237170486238864	1078.92308055569
139.119197556454	1.00000001603803	-0.43429170432471	0.454039459607063	0.544472991123338	0.237186305735907	1078.96291252211
139.890112718856	1.00000001603803	-0.43449920680415	0.454020253688283	0.544491423388105	0.237202030532888	1079.00274714267
140.664216667314	1.00000001603803	-0.43470708066416	0.454000983068166	0.544509902544709	0.237217687512004	1079.04258250781
141.44150787243	1.00000001603803	-0.434914443191046	0.453981648771787	0.54452845434252	0.237233505135565	1079.08241320607
142.222091154315	1.00000001603803	-0.435121807556929	0.453962436082194	0.5445468882475	0.23724929738267	1079.12224508202
143.005957258558	1.00000001603803	-0.435330170980347	0.453943174644762	0.544565356680472	0.237264889553671	1079.16207890025
143.793081243048	1.00000001603803	-0.435537735920188	0.453923852857112	0.544583897223158	0.237280711705909	1079.201905999
144.58361046748	1.00000001603803	-0.435745256692115	0.453904611096906	0.544602356166452	0.237296512717674	1079.24173676595
145.377486258253	1.00000001603803	-0.435953203734797	0.45388535096744	0.544620833694241	0.237312209156261	1079.28156475944
146.174778495959	1.00000001603803	-0.436161828213978	0.453866121554628	0.544639270402568	0.2373278473462	1079.32139446362
146.975467105196	1.00000001603803	-0.436369119363526	0.45384677700869	0.544657828678938	0.23734373707255	1079.3612199913
147.779651191849	1.00000001603803	-0.436577387093971	0.453827554387744	0.544676266289348	0.237359472816706	1079.40104546128
148.587347229414	1.00000001603803	-0.436785524966722	0.453808234593626	0.544694803366239	0.237375178471045	1079.44087065988
149.398576072949	1.00000001603803	-0.436994402771172	0.453789134633068	0.544713115742762	0.237390845530635	1079.48069727509
150.213323676646	1.00000001603803	-0.437202285754526	0.453769699921783	0.544731761473785	0.237406658318552	1079.52051894362
151.031707512123	1.00000001603803	-0.437410392949607	0.453750492257023	0.544750179864464	0.237422480290039	1079.56034130634
151.853729399241	1.00000001603803	-0.437618795355097	0.453731143477462	0.544768743516119	0.237438184604282	1079.6001629356
152.679420733186	1.00000001603803	-0.437828050661435	0.453711995119395	0.544787101532922	0.237453810202859	1079.63998567408
153.508774451407	1.00000001603803	-0.438036041549348	0.453692643243018	0.544805673515227	0.237469676490235	1079.67980294848
154.341921501543	1.00000001603803	-0.438245136488561	0.453673484561009	0.544824039017819	0.23748536189623	1079.7196244495
155.178790072423	1.00000001603803	-0.438452813655777	0.453654075664591	0.544842659346159	0.237501279870301	1079.75944131607
156.019494767842	1.00000001603803	-0.438661712871101	0.453634915563199	0.544861030992224	0.237517056696018	1079.79925766145
156.86406430551	1.00000001603803	-0.438870407828633	0.453615560205897	0.544879603621327	0.237532738164765	1079.83907396311
157.712517445349	1.00000001603803	-0.439079979825067	0.453596429834481	0.544897937360638	0.237548414567158	1079.87889112355
158.56485322052	1.00000001603803	-0.439288398220568	0.453576994215364	0.544916586743494	0.237564247269549	1079.91870308367
159.4212017088	1.00000001603803	-0.439497863636751	0.45355788362236	0.544934904335086	0.237579949029244	1079.95851845814
160.281507720054	1.00000001603803	-0.439706286332543	0.453538453387497	0.544953546727886	0.237595810427296	1079.99832866859
161.145594463847	1.00000001603803	-0.439915941634282	0.453519360043218	0.544971858198927	0.237611473493457	1080.03812717192
162.014042579152	1.00000001603803	-0.440124597395568	0.453499999128267	0.54499041962087	0.237627369338085	1080.0779382602
162.886597957922	1.00000001603803	-0.440333640692886	0.453480738500341	0.545008889434743	0.237643217360365	1080.11774643781
163.763344404198	1.00000001603803	-0.440542492956676	0.453461437893851	0.545027402507451	0.237658997162539	1080.15755503878
164.644292660103	1.00000001603803	-0.440752422051787	0.453442240303519	0.545045801011651	0.237674669497595	1080.19736381475
165.529458620537	1.00000001603803	-0.440961018022582	0.453422844293202	0.545064404377063	0.237690563042826	1080.2371689795
166.418943542446	1.00000001603803	-0.441170611242413	0.453403633304576	0.545082824122827	0.237706342452641	1080.27697317184
167.312790395167	1.00000001603803	-0.441380010972551	0.453384287598088	0.545101381640832	0.237722075895994	1080.31677787232
168.211008990836	1.00000001603803	-0.441590189207734	0.453365179202938	0.545119695440979	0.237737768686679	1080.35658310129
169.113608258955	1.00000001603803	-0.441799406186021	0.453345711744529	0.545138366667858	0.237753622783216	1080.39638318491
170.020727425346	1.00000001603803	-0.442009196605283	0.453326582329778	0.545156710693853	0.237769419948438	1080.43618392489
170.932373991314	1.00000001603803	-0.442218969930961	0.453307223551563	0.545175268472939	0.237785140538225	1080.47598629219
171.848532697431	1.00000001603803	-0.442428645131822	0.45328795239025	0.545193747244105	0.237801019181221	1080.5157827274
172.769363562144	1.00000001603803	-0.442638027968482	0.453268647686462	0.54521226266633	0.237816863587283	1080.5555804258
173.694860972131	1.00000001603803	-0.442848562379226	0.453249465822537	0.545230643464527	0.237832536350149	1080.59537993372
174.625005774112	1.00000001603803	-0.443058129413214	0.453230050292068	0.545249264728295	0.237848410873473	1080.63517245636
175.559985986303	1.00000001603803	-0.443267855443233	0.453210826606183	0.545267693229201	0.237864288759131	1080.67496728709
176.499772058668	1.00000001603803	-0.443477915905124	0.453191498624244	0.545286230468525	0.237880033410396	1080.71476080683
177.444419834023	1.00000001603803	-0.443688657632515	0.453172319269885	0.545304607881704	0.237895747748718	1080.75455473194
178.393944302342	1.00000001603803	-0.443898040298484	0.453152897349164	0.545323232960494	0.237911683897544	1080.79434392898
179.348484600855	1.00000001603803	-0.444108884082659	0.453133754892983	0.5453415888709	0.237927433662597	1080.83413241381
180.30352008019	1.00000001603803	-0.444318307418541	0.453114465357295	0.545360079109207	0.23794308858764	1080.87373428315
181.268141763203	1.00000001603803	-0.444528452637553	0.453095215530878	0.545378535632338	0.237959014325182	1080.91352087043
182.237922351608	1.00000001603803	-0.444739001069086	0.453075925125914	0.545397022858813	0.237974788539583	1080.95330805899
183.212874686117	1.00000001603803	-0.444949282156462	0.453056592298626	0.545415560145958	0.237990662033512	1080.99309111218
184.193128559008	1.00000001603803	-0.445160117375577	0.453037338053252	0.545434013890059	0.238006412951233	1081.03287642254
185.178656489809	1.00000001603803	-0.445370329626161	0.453018006763339	0.545452554554631	0.238022321068185	1081.0726565015
186.169617557979	1.00000001603803	-0.445581366669782	0.452998778688846	0.545470979572383	0.23803807518344	1081.11243950781
187.165967982386	1.00000001603803	-0.445791668010003	0.452979377106614	0.545489585060544	0.238053978540909	1081.1522180947
188.167848602033	1.00000001603803	-0.446002884236449	0.45296014136983	0.54550801588597	0.238069732204077	1081.19199751808
189.175268791514	1.00000001603803	-0.446212861525034	0.452940734369838	0.545526625787521	0.238085693451371	1081.2317732904
190.188352331443	1.00000001603803	-0.446424581452912	0.452921593649259	0.545544966413704	0.238101408050879	1081.2715504726
191.207094638486	1.00000001603803	-0.446635034049137	0.452902120182	0.54556364144731	0.238117308846078	1081.31132284761
192.231651539435	1.00000001603803	-0.446846194628098	0.452883001214551	0.545581968394896	0.238133173064205	1081.35109696476
193.262010721624	1.00000001603803	-0.447057404381147	0.452863542939431	0.545600615116467	0.238148907426876	1081.3908689164
194.298261697627	1.00000001603803	-0.447267970004362	0.452844264313574	0.545619092924058	0.238164888226906	1081.43063851085
195.340499784138	1.00000001603803	-0.447479163756095	0.452824912420268	0.545637646472961	0.238180726913911	1081.47040646905
196.388802936749	1.00000001603803	-0.447690981285205	0.452805736564905	0.545656018979474	0.238196436740769	1081.51017645083
197.443152155276	1.00000001603803	-0.447901953728197	0.452786298818675	0.545674655639519	0.238212354699686	1081.54994011787
198.503751423499	1.00000001603803	-0.448113451021984	0.452767053658581	0.545693103844899	0.238228216955219	1081.58970480612
199.570610128161	1.00000001603803	-0.448325107969871	0.452747687948311	0.545711661650861	0.238243958449658	1081.62946902033
200.643777951009	1.00000001603803	-0.448535880154752	0.452728345883689	0.545730200710959	0.238259984501865	1081.66922973071
201.723387283737	1.00000001603803	-0.448748110521746	0.452709092897934	0.545748649729007	0.238275700935595	1081.70899085155
202.809465580916	1.00000001603803	-0.448959357387905	0.452689704315442	0.545767241202487	0.238291640957707	1081.74874653212
203.902201486027	1.00000001603803	-0.449171394016653	0.452670467629495	0.545785670810233	0.23830744359421	1081.78850634556
205.001520960377	1.00000001603803	-0.44938266781371	0.452651038506006	0.545804299225503	0.238323381186156	1081.82825968383
206.107644185257	1.00000001603803	-0.44959502399058	0.452631848147002	0.545822692726457	0.238339130031256	1081.8680141707
207.220580935254	1.00000001603803	-0.449806470153868	0.452612411500507	0.545841312553603	0.238355106628767	1081.90776678746
208.340425764974	1.00000001603803	-0.450018194754458	0.452593112800908	0.545859813766267	0.23837104595314	1081.94751568799
209.467327250535	1.00000001603803	-0.450230345253438	0.452573820076249	0.5458782962511	0.238386832555946	1081.98726730592
210.601251701835	1.00000001603803	-0.450442074643702	0.45255441969474	0.545896893935557	0.238402771878811	1082.02701201129
211.742441908705	1.00000001603803	-0.450654209403301	0.452535128360344	0.545915385140536	0.238418636199486	1082.06675833664
212.890897400702	1.00000001603803	-0.450866536544316	0.452515773607038	0.545933925168779	0.238434436197027	1082.1065032493
214.046705336827	1.00000001603803	-0.451078489207847	0.452496395117889	0.545952502186985	0.23845038510209	1082.14624334909
215.21005408458	1.00000001603803	-0.451291071197712	0.452477079738264	0.545971005519476	0.238466180310952	1082.18598550069
216.380932063761	1.00000001603803	-0.451502948511819	0.452457722695355	0.545989566137031	0.238482161333015	1082.22572212743
217.559552004637	1.00000001603803	-0.451715630155686	0.452438466378623	0.546008009057063	0.238498013515174	1082.26546091973
218.745900076559	1.00000001603803	-0.451927664989092	0.45241897721824	0.54602668967378	0.238513942738396	1082.30519478286
219.940175466897	1.00000001603803	-0.452140263289102	0.452399752765201	0.546045115886544	0.238529842734092	1082.34492737032
221.142469666228	1.00000001603803	-0.452352946883084	0.452380310604757	0.546063739934054	0.238545650024514	1082.38465975455
222.35284259471	1.00000001603803	-0.45256533544519	0.452360987104426	0.54608226191398	0.238561623209737	1082.42438753908
223.571489821188	1.00000001603803	-0.452778184887377	0.452341649562341	0.546100784126284	0.238577472522149	1082.46411700595
224.798415485525	1.00000001603803	-0.452990604235961	0.452322246657957	0.546119381647116	0.2385934310812	1082.50384074327
226.033854522603	1.00000001603803	-0.453203385859938	0.452302938991728	0.546137887063284	0.238609347987098	1082.54356469371
227.27785898678	1.00000001603803	-0.453416448950608	0.452283550902257	0.546156457098352	0.238625167379113	1082.58328656728
228.530553829024	1.00000001603803	-0.453629066443893	0.452264141022087	0.546175060517386	0.238641141747823	1082.62300522405
229.792102065213	1.00000001603803	-0.453842469415452	0.452244880524485	0.546193519755689	0.238656927114704	1082.66272270159
231.062603926988	1.00000001603803	-0.454055176005891	0.452225414974319	0.54621216126059	0.238672959856118	1082.70243850471
232.342176747598	1.00000001603803	-0.454267958381972	0.452206060760216	0.546230712287425	0.238688947710169	1082.7421509969
233.630992861863	1.00000001603803	-0.454481427370531	0.452186702905548	0.546249254940923	0.238704743874702	1082.78186319339
234.929128585332	1.00000001603803	-0.454694172180502	0.452167278726851	0.546267872214267	0.238720762834564	1082.8215710743
236.236793408864	1.00000001603803	-0.454907687420324	0.452147978471985	0.546286354558451	0.238736630974066	1082.86127935358
237.554043847037	1.00000001603803	-0.455120656697269	0.452128476759849	0.546305047360357	0.238752587786644	1082.90098148368
238.881156357683	1.00000001603803	-0.455334394312678	0.452109183732674	0.546323523760224	0.238768445161192	1082.94068603201
240.218122621196	1.00000001603803	-0.455547295459636	0.452089741101608	0.546342164260347	0.238784453612458	1082.98038318647
241.565267255656	1.00000001603803	-0.455761216167026	0.452070437276961	0.546360649562444	0.238800314518386	1083.02008311139
242.922572460306	1.00000001603803	-0.455974187463908	0.452050941926958	0.54637933651122	0.238816326845768	1083.05977687275
244.290327561725	1.00000001603803	-0.456188132132083	0.4520316768245	0.546397781740639	0.238832221663509	1083.09947128144
245.66859005463	1.00000001603803	-0.456401544050867	0.452012217940213	0.546416440845658	0.2388481461864	1083.13915912467
247.05767119687	1.00000001603803	-0.456615390255525	0.451992871387845	0.54643496213539	0.238864096251719	1083.17884931744
248.457572272119	1.00000001603803	-0.456828657928596	0.451973392957763	0.546453633138943	0.238880086145906	1083.21853288393
249.868613716368	1.00000001603803	-0.457042732345013	0.451954130406193	0.54647208275946	0.238896005114922	1083.25821776081
251.29083644813	1.00000001603803	-0.457256466370861	0.451934557826515	0.546490833852394	0.238911924692477	1083.29789555746
252.724585805635	1.00000001603803	-0.457470291585803	0.451915239265739	0.546509343534453	0.238927914841395	1083.33757357482
254.169946742679	1.00000001603803	-0.457684332107563	0.451895795430074	0.546527963913535	0.238943802472757	1083.37724967775
255.627083298468	1.00000001603803	-0.457898148897883	0.4518763711896	0.546546576584173	0.23895982621641	1083.41691984991
257.09631163596	1.00000001603803	-0.458112478328211	0.451856968362307	0.546565158643397	0.238975691643591	1083.45659113309
258.577690072948	1.00000001603803	-0.458326190167769	0.451837558175376	0.546583762983236	0.238991746954743	1083.49625537799
260.071584481494	1.00000001603803	-0.458540738325227	0.451818171747842	0.546602327054347	0.239007620819055	1083.53592095279
261.578049722832	1.00000001603803	-0.458754501624228	0.451798686980577	0.546620999836526	0.239023660718141	1083.57558062709
263.097417812202	1.00000001603803	-0.458969069761761	0.451779357077202	0.546639506103953	0.239039592775586	1083.615239838
264.629816730791	1.00000001603803	-0.459183044829839	0.451759803647684	0.546658245765056	0.239055589291983	1083.65489221909
266.175625373227	1.00000001603803	-0.45939784695545	0.451740474798612	0.546676752218202	0.239071485803179	1083.69454653892
267.734883904734	1.00000001603803	-0.459611737863893	0.451720982684386	0.546695437038895	0.239087546640974	1083.73419222606
269.308052552386	1.00000001603803	-0.459826708906252	0.451701641735473	0.54671395414222	0.239103441141522	1083.77384001638
270.895170538044	1.00000001603803	-0.460040680615306	0.451682096599756	0.546732685484015	0.239119491485715	1083.81348084316
272.49664325903	1.00000001603803	-0.460255651895285	0.451662794747985	0.546751162045921	0.239135437647381	1083.85312155184
274.112604731291	1.00000001603803	-0.460470054847188	0.451643289289042	0.546769862686974	0.239151402721513	1083.89275436573
275.743511857211	1.00000001603803	-0.460684923081675	0.451623900414444	0.54678842084624	0.239167388400251	1083.93238898491
277.389426915429	1.00000001603803	-0.460899179994468	0.451604376771444	0.546807131964103	0.239183418012225	1083.97201601649
279.050806822697	1.00000001603803	-0.461114254938332	0.451585072793298	0.546825617582093	0.239199377863632	1084.01164340351
280.727780865691	1.00000001603803	-0.461328976303655	0.451565454785729	0.546844409005295	0.239215342407007	1084.05126243223
282.420853693319	1.00000001603803	-0.461543781499483	0.451546096700055	0.546862953039146	0.239231374873779	1084.09088085336
284.130205522003	1.00000001603803	-0.46175881168416	0.45152660607696	0.54688161486925	0.239247297135081	1084.13049639276
285.856118045853	1.00000001603803	-0.461973817805926	0.451507230218451	0.54690018416087	0.239263299537797	1084.17010475861
287.599067918101	1.00000001603803	-0.46218881838548	0.451487703381588	0.546918878521156	0.239279294254715	1084.20971294105
289.359231031146	1.00000001603803	-0.462403579652269	0.451468263066514	0.546937504874125	0.239295354120819	1084.24931415532
291.137090537055	1.00000001603803	-0.462618973831236	0.451448846670146	0.546956095888636	0.239311291199578	1084.28891387146
292.932891708969	1.00000001603803	-0.462833782407535	0.451429293860146	0.546974825309357	0.239327351305729	1084.32850777436
294.747082382996	1.00000001603803	-0.463049053894958	0.451409900384965	0.546993403684691	0.239343358650478	1084.36809784124
296.580028306496	1.00000001603803	-0.46326450375926	0.451390394203796	0.547012078053536	0.239359279648904	1084.40768459386
298.432078205491	1.00000001603803	-0.463479570055965	0.451370901817553	0.547030753054336	0.239375341252193	1084.44726463814
300.303748946288	1.00000001603803	-0.463695110653384	0.451351501707849	0.547049326727436	0.239391312686125	1084.48684414464
302.1952730562	1.00000001603803	-0.463910183133613	0.451331944280163	0.54706806177554	0.239407377143498	1084.52641483122
304.107288358043	1.00000001603803	-0.464126000842127	0.451312541609151	0.547086639477822	0.23942330786892	1084.56598469495
306.040056025627	1.00000001603803	-0.464341058964417	0.451292979174175	0.547105383325929	0.239439403571958	1084.60554437007
307.994305708221	1.00000001603803	-0.464556985160603	0.451273606428034	0.547123928677213	0.239455345668302	1084.64510592942
309.970180738967	1.00000001603803	-0.464772284852148	0.451254074981	0.547142647709216	0.239471385864617	1084.68465644084
311.96847936223	1.00000001603803	-0.464988025864888	0.451234630174267	0.547161258049175	0.239487415594429	1084.72420803368
313.989399813871	1.00000001603803	-0.465203261603654	0.451215066746107	0.547180002536026	0.23950347933428	1084.76374843794
316.033777698582	1.00000001603803	-0.465419307887038	0.451195713936704	0.547198528270725	0.239519450970951	1084.8032886437
318.101894256402	1.00000001603803	-0.465634584108732	0.451176071197152	0.547217344127826	0.239535546881974	1084.84281893611
320.19455130657	1.00000001603803	-0.465850839529856	0.4511567085391	0.547235880375678	0.239551465504038	1084.88234827082
322.312089885835	1.00000001603803	-0.466066101521515	0.451137094518604	0.547254673400664	0.239567568068387	1084.92186598577
324.455437458697	1.00000001603803	-0.466282099396458	0.451117734778564	0.547273212321501	0.239583609673335	1084.96138310346
326.624940114424	1.00000001603803	-0.466498105264648	0.451098132701112	0.547291980791547	0.239599529129562	1085.0008928847
328.821325047381	1.00000001603803	-0.466713853825798	0.451078681299708	0.5473106114891	0.239615633128564	1085.04039463197
331.045378104483	1.00000001603803	-0.466929924620366	0.451059196625345	0.547329264361212	0.23963160657881	1085.07989437189
333.297561142075	1.00000001603803	-0.467145662015439	0.451039651140922	0.547347984984552	0.239647701019651	1085.11938262711
335.578894651296	1.00000001603803	-0.467362004151378	0.451020206903037	0.547366601449191	0.239663644230071	1085.15886892035
337.889869344785	1.00000001603803	-0.467577615181253	0.45100066427811	0.547385322865406	0.239679767416834	1085.19834351624
340.231565510801	1.00000001603803	-0.467794100091351	0.450981244095233	0.547403913371027	0.239695721299465	1085.237816751
342.604471737434	1.00000001603803	-0.468009735020592	0.450961625627349	0.547422705458066	0.239711839066139	1085.27727841502
345.009710472489	1.00000001603803	-0.46822635301161	0.450942210939831	0.547441290139248	0.239727785827818	1085.31673621472
347.447959874476	1.00000001603803	-0.468441966037319	0.450922636943232	0.547460044656224	0.23974390560316	1085.35618225233
349.920411297873	1.00000001603803	-0.468658613093483	0.450903263955986	0.547478587785246	0.23975988290174	1085.39562558548
352.427714870109	1.00000001603803	-0.468874341429069	0.450883592198684	0.547497428509318	0.239775970896485	1085.43505739032
354.971106416745	1.00000001603803	-0.469090762014021	0.450864205609142	0.54751599324644	0.239792010146315	1085.47448179321
357.551589345091	1.00000001603803	-0.469307134396763	0.450844619026449	0.547534742960306	0.239807951079385	1085.51390003616
360.170113219893	1.00000001603803	-0.46952325426523	0.45082512797918	0.547553409908387	0.239824064156561	1085.55330591287
362.828073830034	1.00000001603803	-0.469739865746411	0.450805601932368	0.54757210223038	0.239839999093482	1085.59270666193
365.526415255405	1.00000001603803	-0.469955792667651	0.450786118318251	0.54759076761781	0.239856137858585	1085.6320947097
368.266634918193	1.00000001603803	-0.470172427683985	0.450766660556699	0.547609389760389	0.239872123822783	1085.67147778924
371.049732728751	1.00000001603803	-0.470388431411309	0.450747030714272	0.547628189578897	0.239888205786343	1085.71084746273
373.877343315694	1.00000001603803	-0.470605196866537	0.45072762697151	0.547646762322407	0.239904165127403	1085.75021044984
376.750665329233	1.00000001603803	-0.470821364182522	0.450708107585501	0.547665467322907	0.239920240037382	1085.78955763836
379.671611829469	1.00000001603803	-0.471037907265663	0.450688609860829	0.547684123901178	0.239936265438162	1085.82890130959
382.641235884098	1.00000001603803	-0.471254255503293	0.450669136201504	0.547702775678256	0.239952274156646	1085.86823059238
385.661453542921	1.00000001603803	-0.471470719219173	0.450649595920813	0.547721487346976	0.23996833187623	1085.90754605477
388.734207786522	1.00000001603803	-0.471686973333709	0.450630071282692	0.547740173280913	0.239984386330956	1085.94685438048
391.860978745661	1.00000001603803	-0.471903394664551	0.450610596851886	0.547758829410714	0.240000415104941	1085.98614546049
395.04411385492	1.00000001603803	-0.472119839019522	0.4505910446311	0.547777539664532	0.240016425251604	1086.02542990659
398.285174769167	1.00000001603803	-0.472335962947334	0.450571518969511	0.547796241079382	0.240032506759687	1086.06469577397
401.586778619566	1.00000001603803	-0.472552644033217	0.450552089168954	0.547814835115119	0.240048477324238	1086.10395429256
404.950683553346	1.00000001603803	-0.472768680347737	0.450532490716741	0.547833604359435	0.240064547452802	1086.14319262801
408.379830793385	1.00000001603803	-0.472985529495801	0.450513088042859	0.547852175620286	0.240080482659638	1086.18242195553
411.876286019347	1.00000001603803	-0.473201414859994	0.450493491636596	0.547870947504219	0.240096583523919	1086.22162920435
415.443380653527	1.00000001603803	-0.473418228951015	0.450474138650748	0.547889467977131	0.240112528730472	1086.26082940666
419.083192827035	1.00000001603803	-0.473634307092995	0.450454562669962	0.547908222008735	0.240128571313517	1086.30000519532
422.799522309308	1.00000001603803	-0.473850774526692	0.450435141255024	0.547926803803332	0.240144588034446	1086.33917277742
426.594769848659	1.00000001603803	-0.474066602340471	0.450415569351297	0.547945549946299	0.240160634945281	1086.37831456131
430.473168798089	1.00000001603803	-0.474283431016753	0.450396173121115	0.547964111658434	0.240176551804635	1086.41744378616
434.437810439639	1.00000001603803	-0.474499511528092	0.450376694674378	0.547982762398087	0.240192553690011	1086.45655086861
438.492908399239	1.00000001603803	-0.474715480547726	0.45035724338427	0.548001391465716	0.24020863571136	1086.49563756345
442.642690198535	1.00000001603803	-0.474931796306287	0.450337763126	0.548020036787784	0.240224552976662	1086.53470528844
446.891428284925	1.00000001603803	-0.475147805422259	0.450318324434062	0.548038643785797	0.24024057092281	1086.57375107014
451.243926135838	1.00000001603803	-0.475363347042931	0.450298816125903	0.548057324495744	0.240256638098918	1086.61277171747
455.705592170803	1.00000001603803	-0.475579829850326	0.450279412524315	0.54807589411761	0.24027248739041	1086.65177199955
460.281550156192	1.00000001603803	-0.475795652770053	0.450259984833938	0.548094495492667	0.240288464394345	1086.69074398237
464.978136631563	1.00000001603803	-0.476011201345513	0.450240571587175	0.54811308819047	0.240304499783397	1086.72968953946
469.80180294675	1.00000001603803	-0.476227156377965	0.450221145232112	0.548131680361656	0.240320380740566	1086.76860918243
474.759285596145	1.00000001603803	-0.476442684882106	0.450201742866642	0.548150251810531	0.240336353769005	1086.80749947501
479.85814118552	1.00000001603803	-0.476658246283955	0.450182353163613	0.548168812743107	0.240352264025146	1086.84636025509
485.10638467235	1.00000001603803	-0.476873593242119	0.450162977834889	0.548187360094648	0.240368220811398	1086.88518595012
490.51327417913	1.00000001603803	-0.477088624188918	0.450143550413589	0.548205967336592	0.240384198006035	1086.92397338822
496.089102028874	1.00000001603803	-0.477304034241046	0.450124198894463	0.548224484983021	0.240400026189085	1086.96273064383
501.843621949671	1.00000001603803	-0.477518438179287	0.450104814553212	0.548243048999749	0.240416013824823	1087.00144433039
507.789245996953	1.00000001603803	-0.477733710856437	0.450085556721825	0.548261473020443	0.240431815631194	1087.04012320734
513.937845672708	1.00000001603803	-0.477948177233004	0.450066213081773	0.548280004597384	0.240447682758229	1087.07874800095
520.30525837097	1.00000001603803	-0.478162833283595	0.450046945069568	0.548298437801331	0.24046351619315	1087.11733728718
526.90533397344	1.00000001603803	-0.478377226619901	0.450027639730634	0.548316921532966	0.240479274565418	1087.15586857805
533.756873763316	1.00000001603803	-0.478591024192989	0.45000842966363	0.548335306903588	0.240495184626564	1087.19435136458
540.878420861768	1.00000001603803	-0.478804612206171	0.449989167240059	0.548353757045907	0.240511012676949	1087.2327699484
548.292990652605	1.00000001603803	-0.479018206527352	0.449969947543647	0.548372142865885	0.240526752622686	1087.27113577541
556.023248717201	1.00000001603803	-0.479231494464378	0.449950773488315	0.548390497413086	0.24054244279679	1087.30942701736
564.098337440535	1.00000001603803	-0.479444340382111	0.449931634080132	0.548408817422925	0.240558187074754	1087.34764675362
572.549421420139	1.00000001603803	-0.479656990799763	0.449912537270983	0.548427108408694	0.240573830947293	1087.38578184623
581.413640572683	1.00000001603803	-0.479868706242216	0.449893469593597	0.548445354095838	0.240589615744092	1087.42384073297
590.729804377281	1.00000001603803	-0.480080356755968	0.449874418380373	0.548463587012016	0.240605193034592	1087.46180344886
600.54575906986	1.00000001603803	-0.480291395047033	0.44985543928248	0.548481752599334	0.240620804229758	1087.49965919945
610.917542215288	1.00000001603803	-0.480501892708289	0.449836518870901	0.548499863668338	0.240636333949593	1087.53740285941
621.909175151781	1.00000001603803	-0.480711711577747	0.449817669476271	0.548517907911465	0.240651854539812	1087.57501651345
633.597961950254	1.00000001603803	-0.480920776612216	0.449798877215255	0.548535896585028	0.240667293354191	1087.61249179743
646.074014887914	1.00000001603803	-0.48112902478862	0.449780147442074	0.548553823348917	0.24068269615552	1087.64980856243
659.446922408172	1.00000001603803	-0.481336669722831	0.449761521561138	0.548571663973266	0.240697893957004	1087.68692711886
673.857713548568	1.00000001603803	-0.481542810934713	0.449742895296502	0.548589483453446	0.240713295239325	1087.72388322462
689.45518756441	1.00000001603803	-0.481747919478395	0.449724561542565	0.548607041012023	0.240728280017167	1087.76055907865
706.466069602658	1.00000001603803	-0.48195120984014	0.449706195254467	0.548624610597932	0.24074333110597	1087.79697570632
725.150487455242	1.00000001603803	-0.482153166228213	0.449688051371771	0.548641974917286	0.240758267374503	1087.83309478092
745.842165321921	1.00000001603803	-0.482353193090124	0.449670169151975	0.548659103101915	0.240773091556278	1087.86883553618
768.999302190375	1.00000001603803	-0.48255050089031	0.449652422206031	0.54867609054831	0.240787579461254	1087.90410593037
795.261274335957	1.00000001603803	-0.482744587895533	0.449634878594645	0.54869287167289	0.240801977587354	1087.9388453733
825.49954919539	1.00000001603803	-0.482935383842774	0.449617792685029	0.548709240461596	0.240816021582946	1087.97289468846
861.021894465689	1.00000001603803	-0.483121123370163	0.449601043670284	0.548725270168076	0.240829752090192	1088.00608685877
903.829278287776	1.00000001603803	-0.483300754699729	0.449584948178556	0.54874067713542	0.240843047094855	1088.03817264856
957.194544218411	1.00000001603803	-0.48347181863547	0.44956956089167	0.548755405919635	0.240855706499472	1088.06873047217
1027.04817659359	1.00000001603803	-0.483631853735527	0.449555143735696	0.548769202214476	0.240867549839419	1088.09728835693
1124.88800074005	1.00000001603803	-0.483774665935096	0.449542267971236	0.548781511945216	0.240878198391841	1088.12282526964
1278.13771445066	1.00000001603803	-0.483893947236679	0.44953161335463	0.548791722493464	0.240887022591252	1088.14406744216
1566.70943088469	1.00000001603803	-0.483978108890487	0.449524058590513	0.548798955287579	0.240893282493531	1088.15908608357
2066.70943088469	1.00000001603803	-0.484015145458421	0.449520749359969	0.548802122820068	0.240896053535431	1088.16570610849
2566.70943088469	1.00000001603803	-0.484025736532275	0.449519795946146	0.548803035134163	0.240896860327969	1088.16758119377
3066.70943088469	1.00000001603803	-0.484028320128141	0.449519558009706	0.548803263162648	0.240897055065041	1088.16804586666
4066.70943088469	1.00000001603803	-0.484028572411169	0.449519527120032	0.54880329085782	0.24089717385419	1088.16812128168
4566.70943088469	1.00000001603803	-0.484027331840742	0.449519645473901	0.548803177692865	0.240896741906479	1088.1678660553
5066.70943088469	1.00000001603803	-0.484025815796859	0.449519807940348	0.548803021213302	0.240896660078965	1088.16761414176
5566.70943088469	1.00000001603803	-0.484024539024309	0.449519822191924	0.548802996719779	0.240896715045352	1088.16744017042
6066.70943088469	1.00000001603803	-0.484023194855435	0.44951992749196	0.548802904971214	0.240896717618948	1088.16729162228
6566.70943088469	1.00000001603803	-0.484022522519309	0.449519931464135	0.548802893334358	0.240896714315298	1088.16719056051
7066.70943088469	1.00000001603803	-0.484023086996796	0.449519894475167	0.548802925453505	0.240896661969722	1088.16719230562
7566.70943088469	1.00000001603803	-0.484023825515676	0.449519912302603	0.548802921003026	0.240896642309734	1088.16728439789
8066.70943088469	1.00000001603803	-0.484024621033515	0.449519837696379	0.548802982404428	0.240896695615937	1088.16740148134
8566.70943088469	1.00000001603803	-0.484025523010907	0.449519779799085	0.548803044290457	0.240896735835655	1088.16752024792
9066.70943088469	1.00000001603803	-0.48402604847393	0.449519671098691	0.548803141710044	0.24089681673617	1088.167639625
9566.70943088469	1.00000001603803	-0.484026367284144	0.449519608975862	0.548803199558267	0.240896893761611	1088.16775163165
10066.7094308847	1.00000001603803	-0.48402724528735	0.449519667096183	0.54880315674005	0.240896933730873	1088.16783796432
