# Supplementary material for: Discovering two general characteristic times of transient responses in solid oxide cells
Source: Nat Commun. 2024 May 30;15:4587. doi: 10.1038/s41467-024-48785-1 (PMC11137161; doi:10.1038/s41467-024-48785-1)
Supplement: Supplementary file 4 — Source Data [file 41467_2024_48785_MOESM4_ESM.zip › SourceData/Fig3d_ramp1e0.dat]

flowtime	potential	current_density	h2o_molefrac	h2_molefrac	o2_molefrac	ave_temperature
1e-08	1.19999998599224	-1.72958020283986	0.315864114509784	0.676630441353637	0.334695088578415	1068.39862768991
0.01	1.19799998601558	-1.71501719870842	0.316749427850689	0.675788640830329	0.333870704206043	1068.39825694339
0.02	1.19599998603894	-1.70113412916142	0.317937564521564	0.674660887603542	0.332963047186643	1068.39772322107
0.03	1.19399998606226	-1.68756739916456	0.31927687626511	0.673390061743062	0.33204832634886	1068.39708357884
0.04	1.19199998608562	-1.67413526660077	0.320683605392553	0.67205643448301	0.331133873637662	1068.39636899908
0.05	1.18999998610897	-1.66080649044677	0.32214173721535	0.670673531924123	0.330214844967551	1068.39560109857
0.06	1.18799998613231	-1.64746479216346	0.323598664606187	0.669293277152061	0.329299045714972	1068.3947907995
0.07	1.18599998615567	-1.63406897793909	0.325033630574887	0.667935473414271	0.328386737766532	1068.39394730573
0.08	1.183999986179	-1.62072121061348	0.326493730319197	0.666551785836864	0.327464735038013	1068.39308499451
0.09	1.18199998620236	-1.60736008747384	0.327950329914965	0.665171585254788	0.326542203857911	1068.39220842503
0.1	1.1799999862257	-1.59409232604185	0.329465307563227	0.663739527919554	0.325624613863334	1068.39017880239
0.2	1.15999998645917	-1.45989075166969	0.343892802797211	0.650043658864163	0.316254593053387	1068.38232045936
0.3	1.13999998669262	-1.32537959416389	0.358337313938319	0.63629833683049	0.306650803428701	1068.37789281879
0.4	1.11999998692609	-1.19058426687491	0.372755941346554	0.62254377335585	0.296822846555641	1068.37850546064
0.5	1.09999998715954	-1.05557251878592	0.387129987467289	0.608800770629947	0.286767260873554	1068.38526292682
0.6	1.07999998739302	-0.920436717455529	0.401458975533329	0.59507212222443	0.276484064995569	1068.39899921638
0.7	1.05999998762648	-0.785250233571248	0.415741171176541	0.581361670297805	0.265978239985801	1068.42039452449
0.8	1.03999998785994	-0.650083449550608	0.429973518779056	0.567674448093731	0.255255067974912	1068.45002531333
0.9	1.0199999880934	-0.51500779292801	0.444150227296595	0.554017948655562	0.244317451274855	1068.48840848797
1	0.999999988326864	-0.380103559366669	0.458268280770515	0.540396741242267	0.233176046761047	1068.53600834002
1.1	0.999999988326864	-0.381732733567925	0.459162690421777	0.539541630833197	0.233066468856687	1068.56156039897
1.13901701975717	0.999999988326864	-0.381855384977578	0.459211626553755	0.539496051186233	0.233071694533269	1068.57001280317
1.18505495048483	0.999999988326864	-0.381906780768904	0.459213839287433	0.539494390816665	0.23307711874836	1068.57867163492
1.23811239760679	0.999999988326864	-0.381951120319249	0.459209638546666	0.539498534322048	0.233080217303017	1068.58747742094
1.29827710017822	0.999999988326864	-0.381996365347143	0.459204754339045	0.539503261850926	0.233082947937885	1068.59643298168
1.36540297376719	0.999999988326864	-0.382041610071626	0.459199842005036	0.539508015905203	0.233086023718156	1068.60554997702
1.43901253732021	0.999999988326864	-0.382087399725842	0.459194919191442	0.539512780022186	0.233089821101196	1068.6148379811
1.51828564094245	0.999999988326864	-0.382133173466943	0.459189998356688	0.539517544385482	0.233094297418275	1068.62429099698
1.60220066702233	0.999999988326864	-0.382180097974526	0.459184787185911	0.539522584840285	0.233098784454344	1068.63389101542
1.689694031762	0.999999988326864	-0.382227745272638	0.459179497587817	0.53952768342028	0.233102809798812	1068.64360883502
1.77982905677276	0.999999988326864	-0.38227661156917	0.45917426867214	0.539532740973034	0.233106185782485	1068.65341508511
1.87185773707952	0.999999988326864	-0.382325777362766	0.459169034498488	0.539537791330917	0.233109606071279	1068.66328193661
1.965246694726	0.999999988326864	-0.38237505051041	0.459163823219918	0.539542818833648	0.233113468364614	1068.67318927113
2.05962890107842	0.999999988326864	-0.382423408827177	0.45915861476596	0.539547854738925	0.233118032292825	1068.68312430348
2.15474674973066	0.999999988326864	-0.382471770344879	0.459153205948648	0.539553081504129	0.233122926678341	1068.69307830944
2.25041984102242	0.999999988326864	-0.382520622003692	0.459147942324564	0.539558163648456	0.23312736696747	1068.70304806968
2.34649569192644	0.999999988326864	-0.382570605498483	0.459142684142425	0.539563239445145	0.233130710801882	1068.7130284407
2.44286938154518	0.999999988326864	-0.38262057835645	0.459137396045813	0.539568341779042	0.233133955191357	1068.72301032507
2.53952199500041	0.999999988326864	-0.382669899135936	0.459132113205189	0.539573441393777	0.233137954579923	1068.73299182767
2.63645239453275	0.999999988326864	-0.382718266964431	0.459126788665483	0.539578588968947	0.233142916337131	1068.74297490115
2.73364081696314	0.999999988326864	-0.382766885607788	0.459121518794273	0.539583676322096	0.233147700310409	1068.75296444286
2.83102076047032	0.999999988326864	-0.382816878044705	0.45911628145747	0.539588729799851	0.233151270214065	1068.76295786814
2.92855081921724	0.999999988326864	-0.382866875433926	0.459110980501569	0.539593842839389	0.233154484251365	1068.77294942487
3.02624497619194	0.999999988326864	-0.382916558156006	0.459105622799969	0.539599016947858	0.233158227075934	1068.78293728815
3.12413476608428	0.999999988326864	-0.382964806123063	0.459100286954539	0.53960417092931	0.233162958539057	1068.79292493586
3.2222181834273	0.999999988326864	-0.383013269241694	0.459094937476168	0.539609343257776	0.233168000285756	1068.80291465974
3.32047145408343	0.999999988326864	-0.383063102658357	0.459089868171863	0.539614229980714	0.233171832781332	1068.81291141643
3.4188231172881	0.999999988326864	-0.383113317724894	0.459084742274669	0.539619169763414	0.233174973122828	1068.82290608694
3.51729033135257	0.999999988326864	-0.383162989017062	0.459079256489919	0.539624474609641	0.233178592211835	1068.83289534926
3.61592246553388	0.999999988326864	-0.383211295882829	0.459073778970492	0.539629766665199	0.233183390278099	1068.84288310365
3.71473089251807	0.999999988326864	-0.383259913022453	0.459068609971067	0.53963475748041	0.233188232885335	1068.85287572024
3.81366526650096	0.999999988326864	-0.383309950302977	0.459063561163853	0.539639621789515	0.233192021548619	1068.8628725521
3.91268187542504	0.999999988326864	-0.383359992807008	0.459058345926107	0.539644647322082	0.233195459041427	1068.87286700564
4.01180158780001	0.999999988326864	-0.383409457190155	0.459052818376012	0.539650004941802	0.233199033136834	1068.88285869086
4.11104900237976	0.999999988326864	-0.383457786733013	0.459047321703364	0.539655322147156	0.23320335535077	1068.89284849405
4.21043998271124	0.999999988326864	-0.383506085457379	0.459041955273898	0.539660512477676	0.233208389710101	1068.90283881092
4.30996709449246	0.999999988326864	-0.383556251760538	0.459037211400063	0.539665064458393	0.233212394392334	1068.91283697167
4.40955134942226	0.999999988326864	-0.383606906783047	0.459032234386676	0.539669842948982	0.233215854404864	1068.92283335646
4.50920834966718	0.999999988326864	-0.383656552883586	0.459026713960083	0.539675196546875	0.233219400836313	1068.93282568925
4.60897610449839	0.999999988326864	-0.383704328737487	0.459020893296542	0.539680824754395	0.233223580277356	1068.9428162552
4.70887002357232	0.999999988326864	-0.38375214902847	0.459015259304602	0.539686294508932	0.233228370029076	1068.95280731551
4.80888338117804	0.999999988326864	-0.383802704696288	0.459010921913005	0.539690445870908	0.23323259161945	1068.96280438238
4.90895530760532	0.999999988326864	-0.383853876385544	0.459006315830432	0.539694849250048	0.233236283817139	1068.97280163102
5.00908248423689	0.999999988326864	-0.383903777334204	0.45900076695891	0.539700218884986	0.233239911531029	1068.98279499644
5.10930203275542	0.999999988326864	-0.383951442979851	0.458994590423543	0.539706212240333	0.233243807981019	1068.99278724195
5.20962354700331	0.999999988326864	-0.383998323379621	0.458988503063089	0.53971212968942	0.233248257800267	1069.00277870874
5.31005334830872	0.999999988326864	-0.384050331518455	0.458985041400064	0.53971539970034	0.233252522886758	1069.01277558319
5.41053644576528	0.999999988326864	-0.38410229522673	0.458980826258694	0.53971941576685	0.233256615830717	1069.0227718956
5.51107712261297	0.999999988326864	-0.384147493498999	0.4589730879336	0.539727000081151	0.23326038935209	1069.03276432834
5.61171313649511	0.999999988326864	-0.384198430532898	0.458969378721936	0.539730514985722	0.233264643340623	1069.04275867047
5.71242424513964	0.999999988326864	-0.384246699707088	0.458962883238577	0.539736832382027	0.233268483932528	1069.05275399691
5.81319978424397	0.999999988326864	-0.384294541639197	0.458957226824059	0.539742308435307	0.233272468184514	1069.06274785148
5.91405350777926	0.999999988326864	-0.384345135189116	0.45895285415987	0.539746499503893	0.233276699631031	1069.07274226727
6.01497871258364	0.999999988326864	-0.384396208528552	0.458948439932079	0.539750725009665	0.233281036975092	1069.082737021
6.11597101480217	0.999999988326864	-0.384446198554755	0.458943338204882	0.539755630875818	0.233285225782354	1069.0927325455
6.21702192277065	0.999999988326864	-0.384494663727977	0.458937488152141	0.53976129910451	0.233289161147013	1069.1027278336
6.318133207594	0.999999988326864	-0.384541956239871	0.458931242308663	0.539767373794214	0.233292851445185	1069.11272310757
6.41930447646995	0.999999988326864	-0.384590332527103	0.458925559098097	0.539772873684586	0.233296567543029	1069.12271766203
6.52054229554849	0.999999988326864	-0.38464122358579	0.458921312968501	0.539776930953291	0.233300701772018	1069.13271203356
6.62184758235012	0.999999988326864	-0.384692497337367	0.458917011024721	0.539781041190022	0.233305072667164	1069.14270677763
6.72321578639618	0.999999988326864	-0.384742528304205	0.458911988239049	0.539785879542844	0.233309363193488	1069.15270234352
6.82463807563756	0.999999988326864	-0.384790909629901	0.458906121693331	0.539791568492347	0.233313400313226	1069.16269776062
6.92611557281373	0.999999988326864	-0.384837899567644	0.458899704516452	0.539797814233678	0.233317120282759	1069.17269328053
7.0276469629976	0.999999988326864	-0.384885673149509	0.458893720095688	0.539803611966477	0.233320753631802	1069.18268824738
7.12923744613759	0.999999988326864	-0.384938243718028	0.458890343716359	0.539806798557976	0.233324923866748	1069.19268305411
7.23088776685579	0.999999988326864	-0.384987451943758	0.458884580652392	0.539812387353937	0.233329091668751	1069.20267835655
7.33259251332	0.999999988326864	-0.385034821817004	0.458878449946823	0.539818331695549	0.233333103014298	1069.21267348462
7.43435318360639	0.999999988326864	-0.385085500512865	0.458874200035443	0.539822395490307	0.233337069498854	1069.222669074
7.53616464361145	0.999999988326864	-0.385136654030317	0.458869740877128	0.539826666359689	0.233341198192393	1069.23266443483
7.63802870355784	0.999999988326864	-0.385186439786481	0.458864520797691	0.539831701813677	0.233345317436063	1069.24265997567
7.73994319674365	0.999999988326864	-0.385234561338887	0.458858632439568	0.539837409179001	0.23334936101858	1069.25265499333
7.84191316774943	0.999999988326864	-0.385281870861129	0.458852563400657	0.539843303231703	0.233353298305911	1069.26265013839
7.94393715217056	0.999999988326864	-0.385330297983768	0.458846851198771	0.539848830590915	0.233357240843048	1069.27264484546
8.04601934906848	0.999999988326864	-0.385381040988853	0.458842521234907	0.539852973565929	0.233361239159146	1069.28264094924
8.14814522367066	0.999999988326864	-0.385432407093214	0.458838338157801	0.539856973001682	0.233365313076312	1069.29263730756
8.25031179413969	0.999999988326864	-0.385482771864165	0.458833384502962	0.539861740133692	0.233369402758975	1069.30263274331
8.3525281444118	0.999999988326864	-0.38553127893918	0.458827490677762	0.539867456471666	0.233373398500073	1069.31262785968
8.45479738256354	0.999999988326864	-0.385578342320261	0.458821043681187	0.539873720710825	0.233377325289561	1069.32262260173
8.5571232225742	0.999999988326864	-0.385627931965952	0.458816383486929	0.539878196733255	0.233381370710164	1069.33261788642
8.6594998884493	0.999999988326864	-0.385678558683166	0.45881188261283	0.539882511872392	0.23338548851179	1069.34261391546
8.76191950686272	0.999999988326864	-0.38572860901971	0.458806713084794	0.539887498513091	0.233389537769242	1069.35260981784
8.86438322999793	0.999999988326864	-0.385777563491678	0.458801081284244	0.539892944201166	0.233393477913555	1069.36260521084
8.96689613291724	0.999999988326864	-0.385825750366971	0.458795184402797	0.539898658457238	0.233397352483892	1069.37260034375
9.06946076955689	0.999999988326864	-0.385874264221381	0.458789764234205	0.539903899528587	0.233401342073978	1069.38259546994
9.17207701875426	0.999999988326864	-0.385923795277387	0.458784767723576	0.53990870825996	0.233405497351933	1069.39259036451
9.27474700856787	0.999999988326864	-0.385974380886337	0.45878018181461	0.539913111548909	0.233409627200026	1069.40258676285
9.37745525472489	0.999999988326864	-0.386024723463613	0.458775343746783	0.539917762227113	0.233413714959903	1069.41258262459
9.48020709216846	0.999999988326864	-0.386074230232937	0.458770024568395	0.539922896443021	0.233417653590542	1069.42257869177
9.58300037744348	0.999999988326864	-0.386122809223937	0.458764223688003	0.53992851130004	0.233421495638913	1069.43257411107
9.68584168785866	0.999999988326864	-0.386170655175342	0.458758444393723	0.53993411502793	0.233425376573037	1069.44256923857
9.78873391508643	0.999999988326864	-0.386219464258768	0.458753041287704	0.539939334261635	0.233429448222808	1069.45256369145
9.89168380508722	0.999999988326864	-0.386270363362701	0.458748750982944	0.539943440817836	0.233433665989446	1069.4625595654
9.99467663011574	0.999999988326864	-0.386321310349022	0.458744255190882	0.539947747566506	0.233437893021813	1069.47255560464
10.0977105358579	0.999999988326864	-0.386371004677842	0.458739066148746	0.539952751336762	0.233441909001355	1069.48255203855
10.2007814974947	0.999999988326864	-0.386419484552837	0.458733180638333	0.539958452995728	0.233445719301866	1069.49254775355
10.3038969482091	0.999999988326864	-0.386466854891986	0.458727102310995	0.539964357231884	0.233449459461562	1069.50254301628
10.4070615375063	0.999999988326864	-0.386515312283849	0.458721404643078	0.539969872993131	0.233453390268924	1069.51253738088
10.5102843629193	0.999999988326864	-0.386566169154755	0.458717254116449	0.539973835848652	0.233457631873487	1069.52253283306
10.6135540187405	0.999999988326864	-0.386617605789008	0.458713071183357	0.539977828290008	0.233461983355429	1069.53252856821
10.7168673948497	0.999999988326864	-0.386667924162206	0.458708189369587	0.539982525379019	0.233466164554002	1069.54252505886
10.8202167431192	0.999999988326864	-0.386716602310775	0.458702365239829	0.539988166563285	0.233470058610048	1069.55252113219
10.9236064933815	0.999999988326864	-0.386763581434283	0.458695954664898	0.539994406346599	0.23347368604597	1069.56251693156
11.0270396208846	0.999999988326864	-0.386811284029552	0.458689995209882	0.540000177755206	0.233477365394428	1069.57251170125
11.1305267160596	0.999999988326864	-0.38686371894364	0.458686626900479	0.540003357918823	0.233481719328283	1069.58250649116
11.2340670862245	0.999999988326864	-0.386913146946661	0.458680956089149	0.540008852909685	0.233485799497237	1069.59250297585
11.3376434399156	0.999999988326864	-0.386960752247659	0.458674943766849	0.540014682628439	0.233489708640016	1069.60249862596
11.4412644601862	0.999999988326864	-0.387010392579066	0.45867007770085	0.540019362701115	0.233493657274123	1069.61249376977
11.5449352573836	0.999999988326864	-0.387061209207869	0.45866557810645	0.540023676417881	0.23349781880525	1069.62248923544
11.6486523330542	0.999999988326864	-0.387111507535036	0.458660761117232	0.540028305324361	0.233502056315156	1069.63248460279
11.7524166181322	0.999999988326864	-0.387160763094646	0.45865540028197	0.540033482195599	0.233506159854364	1069.64248050416
11.8562226716693	0.999999988326864	-0.387209134166851	0.458649596013271	0.540039104699253	0.233510074778513	1069.65247629977
11.9600717000183	0.999999988326864	-0.387257135893687	0.4586438185472	0.540044709246362	0.23351380126411	1069.66247242628
12.0639604215816	0.999999988326864	-0.387306333139856	0.458638550858827	0.540049787556571	0.233517621827705	1069.67246757914
12.1678988330501	0.999999988326864	-0.38735725304728	0.458634191818372	0.540053960738587	0.233521712362375	1069.68246297841
12.2718841760951	0.999999988326864	-0.387408115294953	0.458629727815851	0.540058233721557	0.233525991624087	1069.69245827817
12.375917287115	0.999999988326864	-0.387457875129455	0.458624576429297	0.540063200040933	0.23353019614409	1069.70245410925
12.4799927217141	0.999999988326864	-0.387506174558368	0.45861872511176	0.540068872896345	0.23353420198986	1069.71244974738
12.5841126291416	0.999999988326864	-0.38755355841766	0.458612669384125	0.540074756389839	0.233537966350418	1069.72244564555
12.688274505586	0.999999988326864	-0.387602177947037	0.458607007998341	0.540080232901497	0.233541717421528	1069.73244080907
12.7924859987019	0.999999988326864	-0.387653358869204	0.45860291628397	0.540084134088942	0.23354570058983	1069.74243674794
12.8967388675423	0.999999988326864	-0.387704982226522	0.458598717275674	0.540088141709267	0.233549904735232	1069.75243225558
13.0010373813574	0.999999988326864	-0.387755148756182	0.458593739658058	0.5400929334021	0.233554107758134	1069.76242797576
13.105379319014	0.999999988326864	-0.387803477111715	0.458587897170548	0.540098592497759	0.233558184773091	1069.77242324454
13.2097694734177	0.999999988326864	-0.38785037609892	0.458581593268672	0.540104730041299	0.233562068142787	1069.78241858168
13.3142073199212	0.999999988326864	-0.387898277355546	0.458575725915324	0.540110415949593	0.233565863251202	1069.79241385577
13.418693648381	0.999999988326864	-0.387950831213114	0.4585723039344	0.540113642919231	0.233569833000901	1069.80241043695
13.5232146833442	0.999999988326864	-0.388002981925118	0.458568247429912	0.5401175086087	0.233573959498982	1069.812406789
13.6277726055981	0.999999988326864	-0.388048475762201	0.458560763411982	0.540124829255383	0.233577906422072	1069.82240087937
13.7323911274163	0.999999988326864	-0.388099726992085	0.458557107361347	0.540128288089858	0.233581981851183	1069.83239713606
13.8370477026768	0.999999988326864	-0.388147662179978	0.458550620745366	0.54013460081557	0.233585890570161	1069.84239222172
13.9417546020694	0.999999988326864	-0.38819654291876	0.458545594045247	0.54013944157202	0.233589964732463	1069.85238719585
14.0465129335932	0.999999988326864	-0.388247241122346	0.458541103145018	0.540143747464111	0.233594104609423	1069.8623830433
14.1513135288557	0.999999988326864	-0.388297691245831	0.458536293715499	0.540148365964323	0.233598167952755	1069.87237927585
14.2561523711166	0.999999988326864	-0.388347181186024	0.458530924599963	0.540153548119895	0.233602158076198	1069.88237463849
14.3610385723902	0.999999988326864	-0.388395466070869	0.458525067702904	0.54015922804146	0.233606032856347	1069.8923700909
14.4659713121136	0.999999988326864	-0.388443458727689	0.458519307722307	0.540164810805866	0.233609887799521	1069.90236544845
14.5709516623739	0.999999988326864	-0.388493552534119	0.458514661366349	0.540169268585097	0.23361394027374	1069.91236057029
14.6759819597654	0.999999988326864	-0.388544173264265	0.458510250514513	0.540173498175312	0.23361809303573	1069.92235645925
14.7810540910141	0.999999988326864	-0.388594234327876	0.458505144332099	0.540178418087995	0.233622179122189	1069.9323524038
14.8861675307075	0.999999988326864	-0.388643035596725	0.45849947013196	0.540183907772313	0.233626032144181	1069.94234818753
14.9913241070661	0.999999988326864	-0.388690991681349	0.45849365134733	0.540189560080635	0.233629870052414	1069.95234329224
15.0965309779514	0.999999988326864	-0.388739781905449	0.458488089428968	0.54019493339191	0.233633793046995	1069.96233818222
15.20179041135	0.999999988326864	-0.388790563215217	0.458483843403705	0.540198985203732	0.233637928358001	1069.97233371713
15.3070954958901	0.999999988326864	-0.38884181462126	0.458479470769374	0.540203168892303	0.233642179618026	1069.98232930661
15.4124455469713	0.999999988326864	-0.388891830926048	0.458474451596303	0.540207998679485	0.233646306994878	1069.99232544739
15.5178348681521	0.999999988326864	-0.388940373775664	0.458468659587066	0.540213611239921	0.23365022031571	1070.00232113019
15.6232684162417	0.999999988326864	-0.388987628321164	0.458462509608335	0.540219591846921	0.233653927689016	1070.01231680389
15.7287464796614	0.999999988326864	-0.389037220165904	0.4584575213409	0.540224392065232	0.233657770990491	1070.02231172875
15.8342768495005	0.999999988326864	-0.389088080449617	0.458453098115964	0.540228630095148	0.233661895526238	1070.03230711455
15.9398545146399	0.999999988326864	-0.389138644168025	0.458448408091773	0.540233129071171	0.23366612282178	1070.0423024872
16.0454795372998	0.999999988326864	-0.389188160608316	0.458443174833002	0.540238175575099	0.233670234106336	1070.0522982626
16.1511477869757	0.999999988326864	-0.389236680666717	0.458437432562792	0.540243737699447	0.233674174998252	1070.0622937901
16.2568619949945	0.999999988326864	-0.389284309742494	0.458431545595051	0.540249451156109	0.233677947606034	1070.07228956402
16.3626197096468	0.999999988326864	-0.389333151072869	0.458426032342793	0.540254773758707	0.233681748665304	1070.08228466737
16.4684280420827	0.999999988326864	-0.389384097472183	0.458421740588119	0.54025888121894	0.233685776129896	1070.09228008041
16.5742835674624	0.999999988326864	-0.38943536329274	0.458417428879727	0.540263003992227	0.233689980088294	1070.10227555213
16.6801855160163	0.999999988326864	-0.389485603589718	0.458412508756187	0.540267734781981	0.23369415268757	1070.11227139537
16.7861299755372	0.999999988326864	-0.389534257141235	0.458406819870411	0.54027324490169	0.233698181763077	1070.12226676029
16.8921221316506	0.999999988326864	-0.389581569899324	0.45840070616784	0.540279174703315	0.233702020529144	1070.13226222667
16.9981610893063	0.999999988326864	-0.389629752718745	0.458394883615297	0.540284818946238	0.233705790226297	1070.14225734289
17.1042506900053	0.999999988326864	-0.389681599893921	0.458391152947735	0.540288365905575	0.233709795571225	1070.15225322085
17.2103826934108	0.999999988326864	-0.389733465965625	0.458387056858095	0.540292269155739	0.233713970544141	1070.16224905451
17.3165573806002	0.999999988326864	-0.38978017032833	0.45838021732936	0.540298937622031	0.233717871900869	1070.17224424962
17.4227817344223	0.999999988326864	-0.389826862815728	0.458373954288245	0.540305017472299	0.233721813600972	1070.18223845269
17.5290663785985	0.999999988326864	-0.389880638808862	0.458371149667086	0.540307636178255	0.233725881179818	1070.19223536164
17.6353825786991	0.999999988326864	-0.38992789654023	0.458364276901027	0.540314325740874	0.233729833111551	1070.20223014119
17.7417528905684	0.999999988326864	-0.389978602790679	0.458360387031271	0.540318032179205	0.233733945305189	1070.21222584623
17.8481674729958	0.999999988326864	-0.390030336583011	0.458356185493686	0.540322036755944	0.233738124909895	1070.22222161138
17.9546255927006	0.999999988326864	-0.390077465760098	0.458349397810496	0.54032864929908	0.233741858677147	1070.23221734442
18.0611278649231	0.999999988326864	-0.390125543997685	0.45834392703045	0.540333936073726	0.233745781669549	1070.24221177535
18.1676881136354	0.999999988326864	-0.390176362085269	0.458339608962739	0.540338064299951	0.233749889431435	1070.25220728358
18.2742948098439	0.999999988326864	-0.390227492919644	0.458335188757554	0.540342299697774	0.23375407620164	1070.26220286966
18.38094702577	0.999999988326864	-0.390277547415532	0.45833014595956	0.540347164344503	0.233758145052722	1070.27219882814
18.487640871108	0.999999988326864	-0.390326165784601	0.458324379280608	0.54035273635706	0.233762050152974	1070.28219421015
18.5943826068741	0.999999988326864	-0.39037352031139	0.458318242316389	0.540358698471538	0.233765823792239	1070.2921894471
18.7011739241762	0.999999988326864	-0.39042192009095	0.458312651861185	0.540364105664232	0.233769646781952	1070.30218427068
18.8080192763306	0.999999988326864	-0.390472877607651	0.458308410946036	0.540368159082188	0.23377371522456	1070.31217970701
18.914911982948	0.999999988326864	-0.390524336821135	0.45830419649458	0.540372182794124	0.233777915295471	1070.3221753597
19.0218496101423	0.999999988326864	-0.39057487204149	0.458299453513396	0.540376737791171	0.233782042662606	1070.33217138652
19.1288282029836	0.999999988326864	-0.390623855472973	0.458293795273988	0.540382213478481	0.233785999709962	1070.34216684694
19.235853932658	0.999999988326864	-0.390671017398746	0.458287579768435	0.540388255696833	0.233789784951187	1070.35216201039
19.3429301286213	0.999999988326864	-0.390718750323425	0.458281568161623	0.540394083142958	0.23379357245695	1070.36215661019
19.4500629159311	0.999999988326864	-0.390770505049708	0.458277899139417	0.540397563424011	0.233797652455658	1070.37215238314
19.557239589368	0.999999988326864	-0.390822579496633	0.45827391032449	0.540401360853304	0.233801869199208	1070.38214822898
19.6644592017554	0.999999988326864	-0.390869616742732	0.458267109326119	0.540407994588119	0.233805667241073	1070.39214381304
19.7717248527612	0.999999988326864	-0.390916132388461	0.458260789716316	0.540414144227905	0.233809503651974	1070.40213795621
19.8790520676343	0.999999988326864	-0.390969816385593	0.458257950235606	0.540416774702319	0.233813700645464	1070.41213411792
19.986419001171	0.999999988326864	-0.391017480563921	0.458251313695741	0.540423259879256	0.233817596410023	1070.42212947494
20.093834453371	0.999999988326864	-0.391067727211258	0.458247086084271	0.540427275804754	0.233821678562147	1070.43212466708
20.2013000658517	0.999999988326864	-0.391119022601682	0.45824273711923	0.540431432386565	0.233825874011759	1070.4421200411
20.3088137993891	0.999999988326864	-0.391169102651816	0.458237732176708	0.540436250207978	0.233829975327403	1070.45211582661
20.4163713198001	0.999999988326864	-0.3912177518018	0.458231965829755	0.540441834779856	0.233833903743089	1070.46211124347
20.523976702009	0.999999988326864	-0.391265003633409	0.458225808790463	0.54044783068762	0.233837663618293	1070.4721063672
20.6316332902781	0.999999988326864	-0.391313407509383	0.458220182081747	0.540453271126897	0.2338414437629	1070.48210123024
20.7393439361536	0.999999988326864	-0.391365191066303	0.45821641499406	0.540456838655316	0.233845533563453	1070.49209689194
20.8470998615384	0.999999988326864	-0.391416964505287	0.458212222912809	0.540460839250133	0.233849745484503	1070.50209253749
20.9549011013301	0.999999988326864	-0.39146384495273	0.45820546092808	0.540467445394173	0.233853519041456	1070.51208810245
21.0627488537005	0.999999988326864	-0.391513572871995	0.458200945739049	0.540471758048027	0.233857518573382	1070.52208296982
21.1706505243017	0.999999988326864	-0.39156471085233	0.458196448290079	0.540476063622231	0.2338616444194	1070.53207829066
21.2786011517621	0.999999988326864	-0.391614800566626	0.458191423782057	0.540480900993274	0.233865723837214	1070.54207393358
21.3786433288	0.999999988326864	-0.391659262923401	0.458186112481243	0.540486059268695	0.233869717967044	1070.55133385539
21.4866797439247	0.999999988326864	-0.391706933559077	0.458179996101839	0.540491998347341	0.233873582827187	1070.56132791585
21.5947789510444	0.999999988326864	-0.391756422792479	0.458175016012971	0.540496798546825	0.233877363328552	1070.57132340784
21.7029255930642	0.999999988326864	-0.391807557631954	0.458170601796217	0.540501020143781	0.233881137716243	1070.58131905364
21.8111178879343	0.999999988326864	-0.391858631047087	0.45816595446762	0.540505463446826	0.233884960004972	1070.59131444009
21.9193585647185	0.999999988326864	-0.391907963615056	0.458160636530594	0.540510605333242	0.233888845209964	1070.60131026252
22.0276430259923	0.999999988326864	-0.391956017857848	0.458154794670462	0.540516276319985	0.233892787818868	1070.61130492076
22.1359838869388	0.999999988326864	-0.392004234679656	0.458149055164966	0.540521818379999	0.233896779299901	1070.62129979781
22.2443789076291	0.999999988326864	-0.392054377998308	0.458144422797773	0.540526271242426	0.23390082095776	1070.63129511681
22.3528232804543	0.999999988326864	-0.392105638238966	0.458140153105362	0.540530360272399	0.233904891240378	1070.64129113125
22.4613094150911	0.999999988326864	-0.392156261692203	0.458135259589444	0.540535059565298	0.233908974913254	1070.65128653209
22.5698439390277	0.999999988326864	-0.392204596336666	0.458129630698572	0.540540510889079	0.233913031162522	1070.66128211689
22.6784249581267	0.999999988326864	-0.392252261492931	0.458123627228003	0.540546328207734	0.233917067854684	1070.67127648693
22.7870657279304	0.999999988326864	-0.39230183133594	0.458118756975311	0.540551011831472	0.233921062019767	1070.68127147496
22.8957595408166	0.999999988326864	-0.392353004276943	0.458114404494142	0.540555182799824	0.233925019577215	1070.69126713621
23.0044990280423	0.999999988326864	-0.392403961461378	0.458109739505584	0.540559661586816	0.233928968115177	1070.70126284538
23.1132836738621	0.999999988326864	-0.392452088226776	0.458103795746409	0.540565420902403	0.233932860336446	1070.7112586059
23.2221130962032	0.999999988326864	-0.392499759515027	0.458097910810162	0.540571130645454	0.233936781432348	1070.72125274538
23.331004913064	0.999999988326864	-0.392550130883333	0.458093359806158	0.540575485638011	0.233940763060903	1070.73124779015
23.4399492317747	0.999999988326864	-0.392601432403486	0.458089129862624	0.540579541910577	0.23394477800966	1070.74124365807
23.5489370247185	0.999999988326864	-0.392652127163648	0.458084265422413	0.540584211037366	0.233948801557165	1070.75123906593
23.6579733070223	0.999999988326864	-0.392701246330946	0.45807869836638	0.540589589367875	0.233952798024523	1070.76123459385
23.7670569169226	0.999999988326864	-0.392749133780927	0.458072708414723	0.540595396099736	0.233956753073459	1070.77122954135
23.8761943244447	0.999999988326864	-0.392797266782761	0.45806723781684	0.540600699647426	0.233960692768794	1070.78122446759
23.9853857754881	0.999999988326864	-0.392848073021724	0.458062915700184	0.540604820921197	0.233964686009337	1070.79121940976
24.0946309620162	0.999999988326864	-0.392899514050817	0.458058607087856	0.54060893784785	0.233968719433686	1070.80121473287
24.2039255890962	0.999999988326864	-0.392949903748329	0.458053703396484	0.54061365675975	0.233972748535253	1070.811210585
24.3132640105417	0.999999988326864	-0.392998774563333	0.458048084119343	0.540619091374831	0.233976727305349	1070.82120614302
24.4226495846449	0.999999988326864	-0.393046294802719	0.458042142252406	0.54062486757739	0.233980641051429	1070.83120134729
24.5320863324228	0.999999988326864	-0.393094586729088	0.458036467171936	0.540630358237752	0.233984528908495	1070.84119587707
24.6415816443491	0.999999988326864	-0.39314572179068	0.458032328881206	0.540634307091883	0.233988486007283	1070.8511907609
24.7511314525839	0.999999988326864	-0.393197195288872	0.458028199074503	0.540638244256245	0.233992522736799	1070.86118649327
24.860726385836	0.999999988326864	-0.393247739864136	0.458023244548127	0.540643011605199	0.233996577455533	1070.87118177055
24.970371443856	0.999999988326864	-0.393296375986357	0.458017433425624	0.540648648615083	0.234000586889365	1070.88117717339
25.0800654785349	0.999999988326864	-0.393343877911187	0.458011220792242	0.540654685094274	0.234004516962847	1070.89117212552
25.1898136196157	0.999999988326864	-0.393393871169448	0.458006858294553	0.54065885977187	0.234008396929639	1070.90116761618
25.2996098908535	0.999999988326864	-0.393444879079992	0.458002499618468	0.540663027444751	0.234012368864393	1070.91116272598
25.4094582784334	0.999999988326864	-0.393495153235247	0.457997386385215	0.54066795516618	0.234016392438749	1070.92115784379
25.5193587254395	0.999999988326864	-0.393544166615496	0.457991805395927	0.54067335205719	0.234020413834324	1070.93115261719
25.6293150897509	0.999999988326864	-0.3935923306437	0.457985957127412	0.540679010304779	0.234024397607241	1070.94114760413
25.7393252202947	0.999999988326864	-0.39364110388971	0.457980764235569	0.540684036332225	0.234028315065239	1070.95114326927
25.8493817628334	0.999999988326864	-0.393691973021428	0.457976371744155	0.540688236268394	0.234032233531734	1070.96113856085
25.9594886985981	0.999999988326864	-0.393743136411028	0.457971890126281	0.54069252383209	0.234036200575205	1070.97113378952
26.0696465882276	0.999999988326864	-0.39379322324696	0.457966829888718	0.540697394331737	0.234040205028981	1070.98112906492
26.1798549505657	0.999999988326864	-0.39384188803515	0.45796124098274	0.54070281246779	0.234044226443019	1070.99112388053
26.2901189416749	0.999999988326864	-0.39388960938448	0.457955476833611	0.540708407033613	0.234048242694536	1071.00111894983
26.4004358936646	0.999999988326864	-0.393938483481265	0.457949942387614	0.540713738308402	0.234052222969693	1071.01111358884
26.510810613061	0.999999988326864	-0.393989254476909	0.457945679654332	0.540717837741444	0.234056141375769	1071.02110933312
26.6212309357367	0.999999988326864	-0.394040924658836	0.457941404413074	0.540721908027381	0.234060064690776	1071.03110506478
26.7316968867801	0.999999988326864	-0.394091575282311	0.457936592069673	0.540726551659512	0.234064010044627	1071.04110058702
26.8422107539788	0.999999988326864	-0.394140428618933	0.457930888238679	0.54073204808512	0.234067988524036	1071.05109524199
26.9527821591854	0.999999988326864	-0.394187511040673	0.457924862324218	0.540737892587253	0.234072012208903	1071.06108971301
27.0634132283017	0.999999988326864	-0.394235820101681	0.457919158191057	0.540743418031667	0.234076041553386	1071.07108372884
27.1741090610189	0.999999988326864	-0.394288075741612	0.457915630364924	0.54074675111537	0.234079969618123	1071.08108054854
27.2848387714904	0.999999988326864	-0.394340527554122	0.457911614962785	0.540750573839784	0.234083887902427	1071.09107671441
27.3956094025125	0.999999988326864	-0.394386823588399	0.457904570184665	0.540757452383081	0.234087868258327	1071.10107071038
27.506445032115	0.999999988326864	-0.394436441617357	0.45790011195245	0.540761720624273	0.234091936691979	1071.1110652697
27.6173394433564	0.999999988326864	-0.394487877371976	0.457895712523642	0.54076592958659	0.234095972910529	1071.12106050118
27.7282851529752	0.999999988326864	-0.394538361499514	0.457890903079654	0.540770559241485	0.23409996895685	1071.13105631773
27.8392757488615	0.999999988326864	-0.394587606867833	0.457885428038428	0.540775843258915	0.234103923198418	1071.14105171185
27.950316008183	0.999999988326864	-0.394635320485939	0.457879515466637	0.540781570622962	0.234107839704669	1071.15104665203
28.0614111017856	0.999999988326864	-0.394683256070616	0.457873653816239	0.54078725005026	0.23411175718814	1071.1610407669
28.1725701941293	0.999999988326864	-0.394733775928861	0.457869195670799	0.540791522199729	0.234115724916384	1071.17103542661
28.2837871257338	0.999999988326864	-0.39478522211248	0.457865052141971	0.540795484423778	0.234119718688213	1071.18103116203
28.3950498888825	0.999999988326864	-0.394836120514009	0.457860316684137	0.5408000238087	0.234123706291133	1071.19102660881
28.5063617072257	0.999999988326864	-0.394885684134225	0.45785495842455	0.540805196645942	0.234127658507893	1071.20102216887
28.6177214876077	0.999999988326864	-0.394933406231159	0.457848971489353	0.540811007017661	0.234131560785007	1071.21101736576
28.7291334447608	0.999999988326864	-0.394981594431734	0.45784326606177	0.540816529376253	0.234135478448802	1071.22101137722
28.8406107293859	0.999999988326864	-0.395032145019439	0.457838873924444	0.540820732706071	0.234139470879129	1071.23100606565
28.9521456866667	0.999999988326864	-0.39508355265691	0.457834668541723	0.540824763338118	0.234143502165475	1071.24100162285
29.0637285727684	0.999999988326864	-0.395134339968619	0.457829874813523	0.540829357606603	0.234147532732024	1071.25099707847
29.175360551133	0.999999988326864	-0.395182659884019	0.457824033425268	0.540835021849408	0.234151480724571	1071.26099294177
29.2870373724143	0.999999988326864	-0.395230173191211	0.457817846768641	0.54084103062182	0.234155387184479	1071.27098701504
29.3987790531838	0.999999988326864	-0.39528091055397	0.457813684786793	0.5408449980313	0.234159351996161	1071.2809816245
29.5105794251343	0.999999988326864	-0.395332596108441	0.457809457242758	0.540849031793701	0.23416338372038	1071.2909764899
29.6224354781849	0.999999988326864	-0.395383082630012	0.457804609532614	0.540853697722255	0.234167424399346	1071.30097212664
29.7343387215251	0.999999988326864	-0.395432023094468	0.457799058073453	0.54085906371607	0.234171414285001	1071.31096756641
29.8462915222468	0.999999988326864	-0.395479427699978	0.457792999398712	0.540864946083561	0.234175310702811	1071.32096295709
29.9582946571646	0.999999988326864	-0.395527695335718	0.4577871774522	0.540870584172746	0.234179159179139	1071.3309571828
30.0703611844066	0.999999988326864	-0.395579825379759	0.45778364538626	0.540873929437749	0.234183109868376	1071.34095192272
30.1824850472879	0.999999988326864	-0.395632139156075	0.457779616745209	0.540877771153823	0.234187160885931	1071.35094699945
30.2946622997353	0.999999988326864	-0.395678804064637	0.457772805794019	0.540884403866855	0.234191115191858	1071.36094324592
30.4068804134227	0.999999988326864	-0.395729316858044	0.457768629668289	0.540888387757871	0.234195060278293	1071.37093759813
30.5191603485418	0.999999988326864	-0.395780619340599	0.457764125332906	0.540892699704822	0.234199098882805	1071.3809324455
30.6314964752167	0.999999988326864	-0.395830296331275	0.45775890240932	0.5408977321327	0.234203158812641	1071.39092731226
30.7438886312192	0.999999988326864	-0.395878622976185	0.457753084855838	0.540903372547428	0.234207179576726	1071.40092226279
30.8563360604678	0.999999988326864	-0.395926009072372	0.457747093478837	0.540909187559752	0.234211111115105	1071.41091732492
30.9688377163428	0.999999988326864	-0.395974947219667	0.457741666413864	0.540914428589832	0.234214979780913	1071.4209119759
31.0813982545774	0.999999988326864	-0.396026262132737	0.457737573073375	0.540918323674668	0.234218847511818	1071.4309072087
31.1940109824854	0.999999988326864	-0.396078428301039	0.457733587230692	0.540922123661209	0.234222784776813	1071.44090241314
31.3066760160655	0.999999988326864	-0.396129169170086	0.457728849506456	0.540926679309582	0.234226781307562	1071.45089802217
31.4193888715925	0.999999988326864	-0.396178018435726	0.4577231827132	0.540932159249328	0.234230791462133	1071.46089238134
31.532163682335	0.999999988326864	-0.396225230041088	0.457716992483686	0.540938179554236	0.234234772986207	1071.47088712138
31.6449964258804	0.999999988326864	-0.396273100792438	0.457711099894903	0.540943889008251	0.234238699875784	1071.48088160328
31.7578901234257	0.999999988326864	-0.396325467171146	0.457707648274906	0.540947143839021	0.234242579638742	1071.49087748216
31.8708289226934	0.999999988326864	-0.396378176364626	0.45770377863514	0.540950821158016	0.234246524733129	1071.50087296537
31.983817052247	0.999999988326864	-0.396424783424795	0.457696884403369	0.54095754410753	0.234250555611185	1071.51086733757
32.096867262194	0.999999988326864	-0.396474449867481	0.45769238916057	0.540961848972515	0.234254562916868	1071.52086211587
32.209975031953	0.999999988326864	-0.396525895319478	0.457687956747313	0.540966091606515	0.234258545842395	1071.530857278
32.3231359628249	0.999999988326864	-0.396576339542425	0.457683092898369	0.540970779164422	0.234262524028421	1071.54085249618
32.4363494164304	0.999999988326864	-0.396625504609434	0.457677592051483	0.540976080379812	0.234266513126341	1071.55084715457
32.5496217750162	0.999999988326864	-0.396673291174288	0.457671802385489	0.54098170439443	0.234270509182332	1071.56084166831
32.6629547764578	0.999999988326864	-0.396721561491508	0.457666128968592	0.540987198090587	0.234274483334388	1071.57083597007
32.7763509287529	0.999999988326864	-0.396772322038592	0.45766166847855	0.540991459320993	0.234278384949552	1071.58083151114
32.8897962419102	0.999999988326864	-0.396823742748122	0.457657443934702	0.54099549440964	0.23428226662814	1071.59082730533
33.0032877393531	0.999999988326864	-0.39687467960537	0.457652635453033	0.541000113069781	0.234286177341673	1071.60082217903
33.1168357907027	0.999999988326864	-0.396924098688474	0.457647205237613	0.54100536363413	0.234290122253864	1071.61081684283
33.2304428672427	0.999999988326864	-0.396972248304834	0.457641316970721	0.541011066150402	0.234294098376113	1071.62081092478
33.3441156583727	0.999999988326864	-0.397020400382185	0.457635894003247	0.541016316573556	0.234298110409009	1071.6308056321
33.4578471596506	0.999999988326864	-0.397071179511516	0.45763151222043	0.541020501484156	0.234302095390136	1071.64080082506
33.5716318510848	0.999999988326864	-0.397122440072313	0.457627287014704	0.541024544479564	0.234306044819005	1071.65079683532
33.6854604012206	0.999999988326864	-0.39717298997916	0.457622205264081	0.54102944287523	0.234309976326917	1071.66079196175
33.7993428978826	0.999999988326864	-0.397222103023545	0.45761667924225	0.541034784816008	0.234313912426257	1071.67078635912
33.9132876589388	0.999999988326864	-0.397270421560544	0.457610885341694	0.54104038393392	0.234317875829092	1071.68078030529
34.0272999042131	0.999999988326864	-0.397319333578073	0.457605829740487	0.541045258538077	0.234321902333824	1071.69077488451
34.1413724263839	0.999999988326864	-0.397370247060157	0.45760146290691	0.541049444658657	0.234325928319539	1071.70076989609
34.255500238938	0.999999988326864	-0.397421521565297	0.45759693883084	0.541053781751592	0.234329908922519	1071.71076543807
34.3696773442543	0.999999988326864	-0.397471491382065	0.457591850487947	0.541058674105911	0.234333813174536	1071.72076130745
34.4839001706017	0.999999988326864	-0.39752010402951	0.457586271320556	0.541064071661411	0.234337680470394	1071.73075602698
34.5981818592255	0.999999988326864	-0.397568416554957	0.457580543779897	0.541069621688151	0.234341576165057	1071.74074996087
34.7125314084932	0.999999988326864	-0.397617840277728	0.457575384293281	0.541074593659239	0.23434554584938	1071.75074377592
34.8269500956481	0.999999988326864	-0.39766903222003	0.457571197567079	0.541078590277834	0.234349582195175	1071.76073907547
34.9414209692231	0.999999988326864	-0.397720627304892	0.457566904023431	0.54108269804238	0.234353607983974	1071.77073437045
35.0559440021656	0.999999988326864	-0.397770985347913	0.457561914533902	0.541087502725353	0.234357583543429	1071.78073001579
35.1705153461391	0.999999988326864	-0.397819699421617	0.457556168595396	0.541093055857823	0.234361496316654	1071.7907250446
35.2851422001654	0.999999988326864	-0.3978669813764	0.457550195005044	0.541098859043094	0.234365371356121	1071.800719538
35.39983083107	0.999999988326864	-0.39791719323697	0.45754561658625	0.541103253606572	0.234369323452284	1071.81071337049
35.5145886045269	0.999999988326864	-0.397968716198485	0.457541312067199	0.541107363409733	0.234373360794619	1071.82070819484
35.6294040743559	0.999999988326864	-0.398019323510834	0.45753657262422	0.5411119129974	0.234377387381646	1071.83070367682
35.7442697773613	0.999999988326864	-0.398068878916895	0.457531212228391	0.541117087534299	0.234381358612728	1071.84069851753
35.8591931862625	0.999999988326864	-0.39811681499314	0.457525423929244	0.54112270463474	0.234385242734958	1071.85069385457
35.9741688506637	0.999999988326864	-0.39816552512172	0.457519790714188	0.541128146770126	0.234389099885624	1071.86068796212
36.0892108765127	0.999999988326864	-0.398216185450033	0.457515441786175	0.541132312909055	0.234393038293432	1071.87068227248
36.2043167442586	0.999999988326864	-0.39826794441569	0.457511274168154	0.541136286211139	0.234397067297677	1071.8806767039
36.3194848982219	0.999999988326864	-0.398318966055821	0.45750668222304	0.54114068629923	0.234401132769627	1071.89067207885
36.4347045746915	0.999999988326864	-0.398368465367289	0.457501285549261	0.541145897548215	0.234405153166923	1071.90066738971
36.5499767124397	0.999999988326864	-0.398416104255881	0.457495345253832	0.541151666446476	0.234409063589037	1071.91066270943
36.6653014681011	0.999999988326864	-0.39846413133288	0.457489504143651	0.541157324791463	0.234412876569595	1071.92065720908
36.780688408572	0.999999988326864	-0.398516417811604	0.457485924665983	0.541160708976961	0.23441679845565	1071.93065125866
36.8961422977799	0.999999988326864	-0.398567122223386	0.457481011660692	0.541165439510966	0.234420846860523	1071.94064622125
37.0116526618554	0.999999988326864	-0.398615889082626	0.457475348664174	0.541170911794888	0.234424853996052	1071.9506409824
37.127221980131	0.999999988326864	-0.398664557994997	0.457469690245409	0.541176388331913	0.234428792048181	1071.96063536346
37.2428547785142	0.999999988326864	-0.398714102589974	0.457464891034071	0.541181007367011	0.234432662265469	1071.97063078993
37.3585390870559	0.999999988326864	-0.398765468426312	0.457460629902536	0.541185076507274	0.234436589536385	1071.98062544225
37.4742836306318	0.999999988326864	-0.398816790277384	0.457456098430433	0.541189412551135	0.234440585189555	1071.9906199681
37.5900897769783	0.999999988326864	-0.398866015497133	0.457450769527451	0.541194570055252	0.234444602698941	1072.00061522068
37.7059493109467	0.999999988326864	-0.398914198192173	0.457444879641216	0.541200273028301	0.234448589752025	1072.01060928217
37.8218761089176	0.999999988326864	-0.398962829781755	0.457439376299835	0.541205589325866	0.23445252738558	1072.02060366517
37.9378665882586	0.999999988326864	-0.399013676860219	0.457435066775514	0.541209709662444	0.234456421786637	1072.03059905929
38.0539090290108	0.999999988326864	-0.399065551292102	0.457430862947348	0.541213717877768	0.234460339149482	1072.0405939548
38.1700090482671	0.999999988326864	-0.399116552922047	0.45742619679985	0.541218199356572	0.234464288843176	1072.05058907381
38.2861640569231	0.999999988326864	-0.399165923473852	0.457420785974163	0.541223427138106	0.234468265456846	1072.06058357092
38.4023813290774	0.999999988326864	-0.399213651080477	0.457414939002376	0.541229101055599	0.234472254643378	1072.07057784575
38.5186635768279	0.999999988326864	-0.39926184951384	0.457409231634116	0.541234618058846	0.234476226545013	1072.08057192935
38.6350131768057	0.999999988326864	-0.39931398337469	0.457405524140883	0.541238141120598	0.234480116653504	1072.09056767183
38.7514108509283	0.999999988326864	-0.399366119918037	0.457401320193218	0.541242153654368	0.234484018678992	1072.10056320059
38.8678589298183	0.999999988326864	-0.399416034681999	0.457395981083797	0.541247298552102	0.234487963113324	1072.11055745745
38.9843721849485	0.999999988326864	-0.39946379501474	0.457389892774377	0.541253208809294	0.234491952383773	1072.12055115054
39.1009573037353	0.999999988326864	-0.399511070552427	0.45738400052739	0.54125892532027	0.234495985695228	1072.13054499167
39.217612720163	0.999999988326864	-0.399563079804326	0.457380421773166	0.541262309834331	0.234499940472695	1072.14054094851
39.3343138394711	0.999999988326864	-0.399615859437074	0.457376437900536	0.541266099608944	0.234503850842228	1072.1505367738
39.451062053874	0.999999988326864	-0.399662408151147	0.457369570219473	0.541272807614962	0.234507793199299	1072.16053027191
39.5678845881199	0.999999988326864	-0.399712219639947	0.457365047928559	0.541277120373944	0.234511819774941	1072.17052420358
39.6847763792383	0.999999988326864	-0.399763887815647	0.457360763576015	0.541281231608719	0.234515832934067	1072.18051911579
39.8017259424072	0.999999988326864	-0.399814826149049	0.457356068214092	0.541285726762403	0.234519817668485	1072.19051444851
39.9187284506519	0.999999988326864	-0.399863980835422	0.457350602527706	0.541291005946474	0.23452374833399	1072.20050979803
40.0357838603293	0.999999988326864	-0.39991172728508	0.457344618877444	0.541296823669454	0.23452762623514	1072.21050393643
40.1529064456955	0.999999988326864	-0.399960257396673	0.457338924392322	0.541302330208684	0.234531503636004	1072.22049753779
40.2701025188872	0.999999988326864	-0.400011189426925	0.457334754541615	0.541306312937974	0.234535459021389	1072.23049184924
40.3873636008713	0.999999988326864	-0.400063328746904	0.457330654837705	0.541310207818687	0.23453946624482	1072.24048668992
40.5046833844048	0.999999988326864	-0.400114368714867	0.457325983774245	0.541314693164745	0.234543467596491	1072.25048219189
40.6220542373406	0.999999988326864	-0.400163688872347	0.457320583306646	0.541319908326219	0.23454741320143	1072.2604772857
40.7394811053412	0.999999988326864	-0.400211574157907	0.457314722512995	0.541325595811614	0.234551291312575	1072.27047209443
40.8569675308848	0.999999988326864	-0.400259789790862	0.457308861943292	0.541331261238127	0.234555138997479	1072.28046589135
40.9745254632008	0.999999988326864	-0.400311882851099	0.457305288645946	0.541334659713024	0.234559111903604	1072.29046013083
41.0921493890733	0.999999988326864	-0.400364185773055	0.457301230086148	0.541338519595396	0.234563171515218	1072.30045502735
41.2098314667985	0.999999988326864	-0.400414334388801	0.457296082964524	0.541343479463728	0.234567225556311	1072.31044985173
41.3275726939477	0.999999988326864	-0.400462343316285	0.457289975714782	0.541349393859153	0.234571195193548	1072.32044455393
41.445374797819	0.999999988326864	-0.400508985102491	0.457283675286142	0.541355529431672	0.234575035010385	1072.33043919573
41.5632387970873	0.999999988326864	-0.400561352602347	0.457280248352267	0.541358750950908	0.234578892665838	1072.34043352127
41.681168049227	0.999999988326864	-0.400614382911041	0.457276398887034	0.541362412749808	0.234582864953923	1072.35042822299
41.7991579027103	0.999999988326864	-0.400660965861311	0.45726946475151	0.541369180891958	0.234586826930225	1072.36042318959
41.9172057331085	0.999999988326864	-0.400710879885458	0.457265132709957	0.541373328627239	0.234590747236636	1072.37041743904
42.0353198715859	0.999999988326864	-0.400762813432771	0.457260796319922	0.541377470052865	0.23459471593629	1072.38041187815
42.1534979806458	0.999999988326864	-0.400812013682892	0.457255246575478	0.541382839273175	0.234598710703289	1072.39040680733
42.2717344304695	0.999999988326864	-0.400859948015433	0.457249541044869	0.541388364155045	0.234602709622681	1072.40040047419
42.3900441405684	0.999999988326864	-0.400909143531413	0.457244044267731	0.541393653429289	0.234606675709266	1072.41039467715
42.5084209332978	0.999999988326864	-0.40096015185362	0.457239792370725	0.541397731305619	0.234610587714841	1072.4203900739
42.6268507277061	0.999999988326864	-0.401011918946926	0.457235586656067	0.54140174793207	0.234614505379176	1072.43038502357
42.7453386548882	0.999999988326864	-0.40106276975872	0.457230805602628	0.541406340314885	0.234618443902813	1072.44037965779
42.8638884316031	0.999999988326864	-0.401112079861643	0.457225315023541	0.541411648931167	0.234622397344157	1072.45037393361
42.982504415921	0.999999988326864	-0.401159698787592	0.457219348981515	0.541417441795466	0.23462635072685	1072.46036810812
43.1011879771805	0.999999988326864	-0.401208362369717	0.457213805492444	0.541422798916646	0.234630292486634	1072.47036163142
43.2199468909409	0.999999988326864	-0.401259605895487	0.457209710850043	0.541426706870361	0.234634216340971	1072.48035677542
43.3387619144947	0.999999988326864	-0.401311867006312	0.45720565983962	0.541430551987402	0.234638144068477	1072.49035200843
43.4576318660291	0.999999988326864	-0.401363095172063	0.457201057132595	0.541434970120931	0.234642071945144	1072.50034725473
43.5765566393601	0.999999988326864	-0.401412518676148	0.457195581947452	0.541440267785885	0.234645999444753	1072.51034174749
43.6955452771542	0.999999988326864	-0.401460018416006	0.457189586085292	0.541446082860866	0.234649936250602	1072.52033556049
43.8146059851792	0.999999988326864	-0.401508125070507	0.457183879913538	0.541451604122531	0.234653899659266	1072.5303288796
43.9337446941121	0.999999988326864	-0.401560608446854	0.457180306445272	0.54145496580702	0.234657876391904	1072.54032413065
44.0529383688003	0.999999988326864	-0.401613330470713	0.457176402341853	0.541458678525475	0.234661855912591	1072.55031949598
44.172185491691	0.999999988326864	-0.401659786851838	0.457169440368781	0.541465492851468	0.23466575609399	1072.56031395202
44.2914972807845	0.999999988326864	-0.401709874698804	0.457165028671894	0.541469686425304	0.234669729447232	1072.57030742067
44.4108853300584	0.999999988326864	-0.401761798549429	0.457160806620352	0.541473734685636	0.234673744145827	1072.58030175988
44.5303391593184	0.999999988326864	-0.401812714156163	0.457156109557035	0.541478226885988	0.234677758965627	1072.5902969169
44.6498490912976	0.999999988326864	-0.401862260098047	0.457150735356451	0.541483432703461	0.234681732557164	1072.60029163184
44.7694205594815	0.999999988326864	-0.401910027202901	0.457144809968573	0.541489186568303	0.234685637038093	1072.61028618138
44.8890557542768	0.999999988326864	-0.401958165158396	0.457139042017205	0.541494754599697	0.234689491298759	1072.62027998994
45.0087636099707	0.999999988326864	-0.402010457348887	0.457135362659756	0.541498254274774	0.234693400802781	1072.63027429355
45.1285379555243	0.999999988326864	-0.402062923625783	0.457131295522929	0.541502120369785	0.234697378818803	1072.6402689388
45.2483745452583	0.999999988326864	-0.402110115987751	0.457124637930692	0.541508607208064	0.234701283292077	1072.65026415193
45.3682671194919	0.999999988326864	-0.402160986289964	0.457120691846653	0.541512365611202	0.234705225487861	1072.66025809357
45.4882306011913	0.999999988326864	-0.402212040692914	0.45711594142915	0.541516924354139	0.234709240388812	1072.67025257011
45.6082586041594	0.999999988326864	-0.402261443394748	0.457110520668805	0.541522166295443	0.234713257381745	1072.68024651297
45.7283575931207	0.999999988326864	-0.40230965134476	0.457104721514207	0.541527776680376	0.234717210140713	1072.69024122953
45.8485185605821	0.999999988326864	-0.402358776891785	0.457099445103444	0.541532868591386	0.234721104346474	1072.70023526334
45.9687497315121	0.999999988326864	-0.402410098429647	0.457095225812803	0.541536885282168	0.234724993381395	1072.710229924
46.0890434719241	0.999999988326864	-0.402462012852773	0.457090984420436	0.541540946488133	0.234728923912341	1072.72022447765
46.2094009439731	0.999999988326864	-0.402512645851683	0.45708609251533	0.541545641960765	0.234732881073023	1072.73021914843
46.3298208075058	0.999999988326864	-0.4025616838268	0.457080517895856	0.541551043182494	0.234736840037047	1072.74021330285
46.4503093910604	0.999999988326864	-0.402609265598955	0.457074596081757	0.541556772279216	0.234740780491459	1072.75020747116
46.5708667277344	0.999999988326864	-0.402658260182131	0.457069106880161	0.54156206737315	0.234744694359138	1072.76020113924
46.691498901091	0.999999988326864	-0.402709701642212	0.457065124219114	0.541565853806226	0.234748586127211	1072.77019618694
46.8121892402918	0.999999988326864	-0.402762338572315	0.457061215412526	0.541569589061224	0.234752507257377	1072.78019119542
46.9329380625532	0.999999988326864	-0.402813662632588	0.457056608111485	0.541574015130408	0.234756457009627	1072.79018601529
47.0537476652328	0.999999988326864	-0.402860708933837	0.457050082751821	0.541580350176219	0.23476042320389	1072.80017997664
47.1746286313168	0.999999988326864	-0.40290783738464	0.45704404005157	0.541586211668774	0.23476439664802	1072.81017280925
47.2955947038618	0.999999988326864	-0.402960917765406	0.457040854683709	0.541589203758022	0.234768336716544	1072.82016819563
47.4166149720311	0.999999988326864	-0.403014330037257	0.457037188919207	0.541592677724393	0.234772285405809	1072.83016367743
47.5376880829837	0.999999988326864	-0.403059996055433	0.457029688078498	0.541600023532284	0.234776231771283	1072.8401572068
47.6588380081653	0.999999988326864	-0.403111697698469	0.457026189267044	0.541603305793261	0.234780228118242	1072.85015119657
47.7800590211203	0.999999988326864	-0.403164251869973	0.457022101182507	0.541607216663282	0.234784228615035	1072.86014624232
47.901338252242	0.999999988326864	-0.403210734935576	0.457015028818726	0.541614119700619	0.234788126842151	1072.87014039186
48.0226869716901	0.999999988326864	-0.403260671673902	0.457010623934636	0.5416183081482	0.234792053980096	1072.88013388622
48.1441129563478	0.999999988326864	-0.403312559810056	0.457006287952811	0.541622457081586	0.234796020973585	1072.89012813039
48.2656070370215	0.999999988326864	-0.403363201032445	0.457001487376475	0.541627075096799	0.234799989847148	1072.90012321369
48.3871591414242	0.999999988326864	-0.403412693929479	0.456996030660603	0.541632333657542	0.234803934360006	1072.91011726605
48.508781874908	0.999999988326864	-0.403460548182358	0.456990221489258	0.541637978879412	0.23480783096157	1072.92011159976
48.6304720129145	0.999999988326864	-0.403509363734333	0.456984607461253	0.541643412878912	0.23481169535753	1072.93010553597
48.7522344898887	0.999999988326864	-0.403560552510882	0.456980446839891	0.5416473811656	0.234815590372882	1072.94009978398
48.8740653623157	0.999999988326864	-0.403612859895973	0.456976392737056	0.54165122633298	0.234819550422757	1072.95009406987
48.9959639911351	0.999999988326864	-0.403663940505488	0.456971772677116	0.541655674946446	0.234823550400403	1072.96008908404
49.1179215853176	0.999999988326864	-0.403713273192089	0.456966241951805	0.54166101302589	0.234827535073167	1072.97008318872
49.2399493455054	0.999999988326864	-0.403760840684174	0.456960198528037	0.541666888105308	0.234831455184439	1072.98007747122
49.3620454434143	0.999999988326864	-0.403809517728752	0.456954630016627	0.541672258072818	0.234835323974552	1072.99007109415
49.4842179331843	0.999999988326864	-0.403861064633237	0.456950678801186	0.541676028613954	0.234839217163446	1073.00006544367
49.6064578074311	0.999999988326864	-0.403913497169214	0.456946872996187	0.541679647599844	0.234843188158921	1073.01006011104
49.7287609688708	0.999999988326864	-0.403964939902256	0.456942192958408	0.541684153610113	0.234847198367041	1073.02005469291
49.8511285232764	0.999999988326864	-0.404014027205272	0.456936505613971	0.541689632633753	0.234851193050977	1073.03004882157
49.9735662100464	0.999999988326864	-0.404061819922304	0.456930344368542	0.541695605714393	0.234855135712368	1073.04004248313
50.096079969329	0.999999988326864	-0.404110510751408	0.456925189007734	0.541700574150342	0.234859000325811	1073.05003692963
50.2186603415712	0.999999988326864	-0.404162432802454	0.456921173062369	0.541704392250916	0.234862871282798	1073.06003136318
50.3413073043529	0.999999988326864	-0.404214793831242	0.456917083535474	0.541708311165027	0.234866800049281	1073.07002572932
50.4640214979506	0.999999988326864	-0.404265604295821	0.456912229711773	0.541712975038257	0.234870770134605	1073.08002019416
50.5868017894406	0.999999988326864	-0.404314502581632	0.456906523701914	0.541718495551273	0.234874748970409	1073.09001410963
50.7096550666092	0.999999988326864	-0.404361699326703	0.456900510957452	0.541724325552234	0.234878706689277	1073.10000788111
50.8325833102491	0.999999988326864	-0.404410587265806	0.456894920836763	0.541729719562974	0.234882627794952	1073.11000142748
50.9555893947563	0.999999988326864	-0.404463725746207	0.456891720980498	0.54173272813886	0.234886513150785	1073.11999689806
51.0786495771312	0.999999988326864	-0.404516973024761	0.456887899732931	0.541736357004422	0.234890446537567	1073.12999187516
51.2017696808532	0.999999988326864	-0.404562710800843	0.456880659751751	0.541743418836363	0.234894425695446	1073.1399851679
51.3249707557429	0.999999988326864	-0.404614486275283	0.456877090035781	0.541746800779658	0.234898420684235	1073.14997932908
51.4482420434948	0.999999988326864	-0.404663918347844	0.456871278817869	0.541752424476784	0.2349023494324	1073.15997363794
51.5715818802707	0.999999988326864	-0.404712062103737	0.456865531539323	0.541757996171391	0.234906294621036	1073.16996689472
51.6950032784574	0.999999988326864	-0.404763647704085	0.456861519207769	0.541761791436684	0.234910277138918	1073.17996117228
51.818493556673	0.999999988326864	-0.404815945735108	0.456857380385968	0.541765752969146	0.234914279965833	1073.18995563013
51.9420503905148	0.999999988326864	-0.404864968034362	0.456851733901804	0.541771204606587	0.234918204705882	1073.19995076366
52.0656657754463	0.999999988326864	-0.404913244279345	0.45684595292496	0.541776826254412	0.234922066275075	1073.20994431171
52.1893593824118	0.999999988326864	-0.404963132183822	0.45684105713722	0.541781522833509	0.234925939404622	1073.2199379143
52.313130475583	0.999999988326864	-0.405015076471953	0.456836991351661	0.541785390903589	0.234929903554582	1073.2299320507
52.4369722938126	0.999999988326864	-0.405066466736024	0.456832469189687	0.541789729369585	0.234933907232431	1073.2399265299
52.5608806328717	0.999999988326864	-0.405116042736691	0.456827176874277	0.541794839696977	0.234937878715377	1073.24992106598
52.6848549425017	0.999999988326864	-0.405164597000657	0.456821367928145	0.541800481330832	0.234941778666313	1073.25991491086
52.8089040097373	0.999999988326864	-0.405213423645436	0.456815813096361	0.541805849110438	0.23494562106093	1073.26990885427
52.933026744595	0.999999988326864	-0.405264691603324	0.456811665303685	0.541809799259161	0.234949504712759	1073.27990278428
53.0572231109834	0.999999988326864	-0.405317012198157	0.456807528619058	0.541813712818491	0.234953473714172	1073.28989678955
53.1814919961741	0.999999988326864	-0.405368209150302	0.456802964089067	0.541818107466123	0.234957488168494	1073.29989133747
53.3058267312108	0.999999988326864	-0.405417883593801	0.45679759222231	0.541823275929969	0.234961487615538	1073.309885583
53.4302312535387	0.999999988326864	-0.405465843048739	0.456791779937627	0.541828933832539	0.234965417523828	1073.31987987164
53.5547052708691	0.999999988326864	-0.40551428837158	0.456786064428708	0.541834461734252	0.234969267669835	1073.32987363044
53.6792555515265	0.999999988326864	-0.405566835308812	0.456782509766409	0.541837824394931	0.234973145099066	1073.33986772381
53.8038776448633	0.999999988326864	-0.405619621909999	0.456778470666043	0.541841634490335	0.234977108302916	1073.34986204771
53.9285685095995	0.999999988326864	-0.405666700705589	0.456771841265044	0.541848137851464	0.234981073765125	1073.35985626478
54.053329909328	0.999999988326864	-0.405717053476013	0.456767600999992	0.541852182539371	0.234985011589342	1073.3698500602
54.1781670199908	0.999999988326864	-0.40576926543647	0.456763315332072	0.541856270907805	0.234988977835174	1073.3798441905
54.303075571813	0.999999988326864	-0.405818403754003	0.45675771624485	0.541861694890631	0.234992942159918	1073.38983850517
54.428053449148	0.999999988326864	-0.405866515441168	0.456751863156485	0.541867351442348	0.234996902897022	1073.39983170886
54.5531146185136	0.999999988326864	-0.405916759056576	0.45674713924664	0.541871878957862	0.235000836693447	1073.4098255967
54.6782505648019	0.999999988326864	-0.405968432606082	0.456742842147188	0.541875996296837	0.235004761806524	1073.41982028142
54.8034513017409	0.999999988326864	-0.406019985927883	0.456738337021727	0.54188031125684	0.235008698354748	1073.42981445465
54.9287231460493	0.999999988326864	-0.406069750586517	0.456733200048462	0.54188525860259	0.235012625778566	1073.43980895347
55.0540621829617	0.999999988326864	-0.406118546902235	0.45672760370168	0.541890667704142	0.235016548663421	1073.44980231515
55.1794827088431	0.999999988326864	-0.40616729401525	0.456721903915962	0.541896184863202	0.235020460684501	1073.4597956919
55.3049846778525	0.999999988326864	-0.406218023775021	0.456717453802684	0.541900457610373	0.235024374528099	1073.46978987578
55.4305579849629	0.999999988326864	-0.406269924990146	0.456713153699297	0.54190455597828	0.235028300042237	1073.47978409436
55.5562020718871	0.999999988326864	-0.406321362449051	0.456708707653243	0.541908807335081	0.235032231577991	1073.4897786878
55.6819122743784	0.999999988326864	-0.40637186678077	0.456703748007773	0.541913587680101	0.235036165980305	1073.49977294812
55.8076928489501	0.999999988326864	-0.406421078574409	0.456698196354106	0.541918953201378	0.235040100527396	1073.50976662437
55.9335512437116	0.999999988326864	-0.406469219045971	0.456692481206788	0.541924473157425	0.235044037401244	1073.51976031167
56.0594874830259	0.999999988326864	-0.406518824134488	0.456687320771599	0.541929429572899	0.235047969995086	1073.52975351066
56.1855077220131	0.999999988326864	-0.406570091845592	0.456683055724634	0.541933520303286	0.235051894900806	1073.5397480496
56.3115950559254	0.999999988326864	-0.406622150208365	0.456678801026049	0.541937585402996	0.235055831721996	1073.54974239723
56.4377518287659	0.999999988326864	-0.40667281577728	0.456674080212152	0.541942130300926	0.235059770454744	1073.55973702765
56.5639745604141	0.999999988326864	-0.406722137851675	0.456668621404714	0.54194739735863	0.235063712418159	1073.56973067324
56.6902757316119	0.999999988326864	-0.406770771751517	0.456662844283095	0.541952984989215	0.23506764309791	1073.57972400367
56.8166595023141	0.999999988326864	-0.406820740032512	0.456658038785604	0.541957608481684	0.235071574578302	1073.58971765287
56.9431218741075	0.999999988326864	-0.406872361516958	0.456653798383206	0.541961651483225	0.235075520875368	1073.59971187752
57.0696554638998	0.999999988326864	-0.406924009755156	0.456649289761308	0.541965982120945	0.235079474711398	1073.60970612415
57.1962600131912	0.999999988326864	-0.406973776352309	0.45664411676382	0.54197095714638	0.235083404697368	1073.61970066916
57.322931905318	0.999999988326864	-0.407022623429798	0.456638469152036	0.541976431925891	0.23508732999543	1073.62969379396
57.4496891829851	0.999999988326864	-0.407071706865911	0.456632959080152	0.541981755111553	0.235091244357251	1073.63968732228
57.5765268778507	0.999999988326864	-0.407122644415574	0.456628578488561	0.541985955486836	0.235095170147192	1073.64968124528
57.7034399177963	0.999999988326864	-0.40717449450135	0.456624235203457	0.541990083129838	0.235099124314321	1073.65967532068
57.8304262614188	0.999999988326864	-0.407225633125562	0.456619649299281	0.541994463122243	0.235103089418574	1073.66966963551
57.9574829385348	0.999999988326864	-0.407275882658186	0.456614589781501	0.54199933596873	0.235107041783765	1073.67966384353
58.0846114206629	0.999999988326864	-0.407324734738852	0.456609109196895	0.542004672176234	0.235110957388035	1073.68965788724
58.2118139793982	0.999999988326864	-0.407373500486369	0.45660343406201	0.542010160751599	0.23511483683476	1073.69965109769
58.3391013077731	0.999999988326864	-0.407424093085678	0.456598854286263	0.542014549748538	0.235118736472664	1073.70964472512
58.4664680361323	0.999999988326864	-0.407475924483055	0.456594636047178	0.542018573337825	0.235122692868449	1073.71963880891
58.5939082486968	0.999999988326864	-0.407527104680709	0.456590070342143	0.542022955449186	0.235126663518664	1073.72963321297
58.721417913905	0.999999988326864	-0.407576931065105	0.45658486458729	0.542027976586925	0.235130623668642	1073.73962712122
58.8490034534747	0.999999988326864	-0.407625764653136	0.456579123663889	0.542033529166476	0.235134538761123	1073.74962073843
58.976668817364	0.999999988326864	-0.407675020242904	0.456573888897143	0.542038567953267	0.235138443306772	1073.75961409639
59.104417310859	0.999999988326864	-0.407726536979588	0.456569580649218	0.542042694262802	0.235142370243319	1073.76960801187
59.2322417657182	0.999999988326864	-0.407778484649576	0.456565317139507	0.542046756784312	0.235146335735627	1073.77960192596
59.3601420677515	0.999999988326864	-0.407829533025685	0.456560613961266	0.542051279513745	0.235150315213309	1073.78959614371
59.4881144378124	0.999999988326864	-0.407879189463597	0.456555250921128	0.542056456291757	0.23515427562356	1073.79959004651
59.6161630547224	0.999999988326864	-0.407927329515686	0.456549524723631	0.542061993707366	0.23515819097462	1073.80958390791
59.7442886399041	0.999999988326864	-0.407976489989261	0.456543939564103	0.542067398482442	0.235162069541912	1073.81957701741
59.8725009352316	0.999999988326864	-0.408027770853857	0.456539837583795	0.542071314835427	0.235165949907481	1073.82957100529
60.0007885783837	0.999999988326864	-0.408080314774998	0.456535717404946	0.542075231414459	0.235169873970077	1073.8395649884
60.1291514893535	0.999999988326864	-0.40813172861345	0.456531171067166	0.542079592604603	0.235173830013312	1073.8495592177
60.2575865480861	0.999999988326864	-0.408181626601778	0.456525877541427	0.542084691146314	0.235177795280317	1073.85955303244
60.3860991941057	0.999999988326864	-0.408230251624591	0.456520092252271	0.542090272328871	0.235181744626409	1073.86954638366
60.5146955436773	0.999999988326864	-0.40827854665697	0.456514436667454	0.542095774154569	0.235185652649255	1073.87954010305
60.6433711400184	0.999999988326864	-0.408329575460319	0.456510134805873	0.542099886040547	0.235189532641339	1073.88953384278
60.7721255936323	0.999999988326864	-0.408381951300742	0.45650611285329	0.542103716088441	0.235193448057304	1073.89952818534
60.9009510357995	0.999999988326864	-0.408433108271448	0.456501446396152	0.542108193713896	0.235197410269094	1073.90952227247
61.0298507283459	0.999999988326864	-0.408482868415186	0.456496051458326	0.54211339992323	0.235201396183111	1073.91951530558
61.1588383199502	0.999999988326864	-0.408531202564396	0.456490261226783	0.542119009181244	0.23520537102109	1073.92950875853
61.2879086696016	0.999999988326864	-0.408580291193307	0.45648481392258	0.542124267905286	0.235209304981182	1073.93950207805
61.4170636203574	0.999999988326864	-0.408631687201383	0.456480636707448	0.542128254142729	0.235213187443191	1073.94949646488
61.5462893762561	0.999999988326864	-0.408684183374963	0.456476501905386	0.542132167275023	0.235217079517549	1073.95949069909
61.6755877512577	0.999999988326864	-0.408735696777804	0.456472034353309	0.542136468049349	0.235220997572328	1073.96948478647
61.8049606602604	0.999999988326864	-0.408785801696131	0.456466776279387	0.542141538912281	0.235224943382428	1073.97947835823
61.9344148610469	0.999999988326864	-0.408834021742861	0.456461050825849	0.542147088127893	0.235228903552146	1073.98947153124
62.0639556705095	0.999999988326864	-0.408882481789246	0.456455242173985	0.542152718869358	0.235232851878681	1073.999464285
62.1935886844251	0.999999988326864	-0.408933640219687	0.456451022733434	0.542156743638448	0.235236756958864	1074.00945855281
62.3232943198524	0.999999988326864	-0.408986218638754	0.456447015471054	0.542160555117345	0.235240637500213	1074.01945349154
62.4530638234274	0.999999988326864	-0.409037668755154	0.456442458970798	0.542164921986176	0.235244543427363	1074.02944742284
62.5829101840368	0.999999988326864	-0.40908771617995	0.456437092551189	0.54217009693958	0.235248498121116	1074.03944028966
62.712847239072	0.999999988326864	-0.409135782450531	0.456431283386733	0.542175729331113	0.235252493504388	1074.04943327891
62.8428735954478	0.999999988326864	-0.409184468906766	0.456425767621012	0.542181043254863	0.235256486146535	1074.0594263605
62.972988194582	0.999999988326864	-0.409236047821376	0.456421606167705	0.542185023021025	0.235260414597648	1074.06942069681
63.1031747844401	0.999999988326864	-0.409288635932941	0.456417545978619	0.542188889268964	0.235264308733231	1074.07941528234
63.2334300396024	0.999999988326864	-0.409340135744995	0.456413020796081	0.542193226637172	0.23526818303359	1074.0894098112
63.3637547237445	0.999999988326864	-0.409390182052045	0.456407676137586	0.542198392648919	0.235272081028512	1074.09940287803
63.4941678770993	0.999999988326864	-0.409438301574177	0.456401851092651	0.542204027158049	0.235276023719862	1074.10939569157
63.6246729447503	0.999999988326864	-0.409486920473711	0.456396213377264	0.542209470427004	0.23528000636956	1074.11938815461
63.7552746155471	0.999999988326864	-0.409538139950658	0.456391960879095	0.542213541930275	0.235283976369752	1074.12938212693
63.8859532241329	0.999999988326864	-0.409590736756323	0.456387995826546	0.542217316719721	0.235287878247013	1074.1393772387
64.0166939313088	0.999999988326864	-0.409641937644868	0.456383249377901	0.542221883246611	0.235291736773941	1074.14937171214
64.1475051027047	0.999999988326864	-0.409691659967493	0.456377754574966	0.542227183052601	0.235295626482226	1074.15936453239
64.2784083631717	0.999999988326864	-0.409740145088455	0.456371997089389	0.54223274366228	0.235299578932009	1074.16935725863
64.4094050566648	0.999999988326864	-0.40978976577949	0.456367033300256	0.542237527558328	0.235303616150431	1074.17934998188
64.5404952268903	0.999999988326864	-0.40984151074798	0.456362829300938	0.542241530336789	0.235307628847935	1074.18934412727
64.6716602931513	0.999999988326864	-0.409893389336749	0.45635859493777	0.542245582009149	0.235311573412732	1074.19933891122
64.802891906409	0.999999988326864	-0.409944019617696	0.456353692334051	0.542250292774921	0.235315446881046	1074.20933322508
64.9341963735143	0.999999988326864	-0.409993555417455	0.456348118084708	0.542255679504422	0.235319295996333	1074.21932650084
65.0655874144082	0.999999988326864	-0.410042570475055	0.456342442096326	0.54226116186448	0.235323177516742	1074.22931893775
65.1970760715655	0.999999988326864	-0.410092664721928	0.456337724142363	0.542265700707394	0.235327174527394	1074.23931140529
65.3286618209401	0.999999988326864	-0.410144354258899	0.456333475073483	0.542269751129342	0.235331205079576	1074.24930562188
65.4603217588245	0.999999988326864	-0.410196308182666	0.456329068814203	0.542273967760861	0.235335184071613	1074.25929968
65.5920579717808	0.999999988326864	-0.410247134009493	0.456324179967667	0.542278664076468	0.235339081889584	1074.26929416544
65.7238650437184	0.999999988326864	-0.410296883001318	0.456318755624769	0.542283895948341	0.235342916744747	1074.2792879747
65.8557520408261	0.999999988326864	-0.410345020803301	0.456313125104284	0.542289349943258	0.235346740833188	1074.28928116985
65.9877271121838	0.999999988326864	-0.410394674576325	0.456307903351962	0.542294381497846	0.235350642841262	1074.29927332379
66.119803938074	0.999999988326864	-0.410446720368702	0.456303863199133	0.542298227095249	0.235354671482874	1074.30926653542
66.2519683779912	0.999999988326864	-0.410499172636909	0.456299715199139	0.542302186865322	0.235358734551486	1074.31926015701
66.3842149872164	0.999999988326864	-0.410550312397982	0.456294992593678	0.542306721311216	0.235362748914206	1074.3292548219
66.5165302252862	0.999999988326864	-0.410599348563974	0.456289446264536	0.542312062319672	0.235366629171429	1074.33924949067
66.6489143785847	0.999999988326864	-0.410647672093496	0.456283534074677	0.54231782169599	0.235370388703507	1074.3492427773
66.7813859389927	0.999999988326864	-0.410697075358323	0.456278198318038	0.542322967832872	0.235374167899688	1074.35923504323
66.9139582821122	0.999999988326864	-0.410749273758053	0.456274317124899	0.542326643503944	0.235378160041337	1074.3692274553
67.0466291158768	0.999999988326864	-0.410801863479884	0.456270395568211	0.542330377290099	0.235382282009998	1074.37922103341
67.1793828758337	0.999999988326864	-0.410852796858695	0.456265601898735	0.542334984032595	0.235386363588848	1074.38921566103
67.3122059473219	0.999999988326864	-0.410902303465285	0.456259983859939	0.542340406017146	0.235390299092306	1074.3992096073
67.4451076843174	0.999999988326864	-0.410950431902674	0.456253916781106	0.542346299991977	0.235394063544079	1074.40920359712
67.5780879476078	0.999999988326864	-0.411000682929783	0.456249238217351	0.542350782741874	0.235397786537073	1074.41919657915
67.711159876279	0.999999988326864	-0.411053008832931	0.456245205043167	0.542354634731499	0.235401715425123	1074.4291889422
67.84433132985	0.999999988326864	-0.411105231931916	0.456240886531907	0.542358768656085	0.235405775843298	1074.43918186505
67.9775947808201	0.999999988326864	-0.411154005600516	0.456235115419227	0.542364343053005	0.23540977555102	1074.44917706673
68.1109205388994	0.999999988326864	-0.411202132480783	0.456229230846899	0.542370041023425	0.235413615266482	1074.45917039306
68.244333762385	0.999999988326864	-0.411254693233677	0.456225578302808	0.542373505839118	0.235417476606661	1074.4691633739
68.3778386716621	0.999999988326864	-0.411307684172673	0.456221498934721	0.542377394173826	0.235421476405059	1074.47915648036
68.5114334668865	0.999999988326864	-0.411355434147325	0.456215190895396	0.54238351236549	0.23542548953764	1074.48915051869
68.6451061889307	0.999999988326864	-0.411405818768233	0.45621069839392	0.542387810938516	0.235429388739085	1074.49914388181
68.778865850408	0.999999988326864	-0.411457733282827	0.456206324002692	0.542391990023549	0.23543330048887	1074.50913747071
68.9127093475891	0.999999988326864	-0.411508587535779	0.456201500810946	0.542396624799672	0.235437244805257	1074.51913077627
69.0466404739716	0.999999988326864	-0.411558141062765	0.456196067051178	0.542401877312738	0.235441221227803	1074.5291236386
69.1806652648011	0.999999988326864	-0.411607219980274	0.456190421724834	0.542407334711675	0.235445197912558	1074.53911643914
69.3147847208961	0.999999988326864	-0.411657468126493	0.456185623534973	0.542411959550817	0.235449118016117	1074.54911012231
69.4489871709822	0.999999988326864	-0.411709217058432	0.456181249120396	0.542416124265622	0.235452967340779	1074.55910425948
69.5832665258246	0.999999988326864	-0.411761102283184	0.456176766388823	0.542420412053687	0.235456822322686	1074.56909777225
69.7176310706332	0.999999988326864	-0.411811988422193	0.456171884038862	0.542425103039758	0.235460702818689	1074.57909118783
69.8520821643672	0.999999988326864	-0.411861140590539	0.456166477813003	0.542430330271585	0.235464633203814	1074.58908424651
69.9866246885046	0.999999988326864	-0.411910063866095	0.456160903570838	0.542435746754069	0.235468617346715	1074.5990765882
70.1212683922132	0.999999988326864	-0.411961004477388	0.456156407748652	0.542440024541052	0.23547259522264	1074.6090701491
70.2559969539561	0.999999988326864	-0.412012954838315	0.456152090488156	0.542444152997072	0.235476502881863	1074.61906456807
70.3907988750513	0.999999988326864	-0.412064568606214	0.45614740000052	0.542448653226976	0.235480392334735	1074.62905817708
70.5256850428989	0.999999988326864	-0.412114847835683	0.456142254495486	0.542453627840644	0.235484284006934	1074.63905128868
70.6606622790321	0.999999988326864	-0.412164252024807	0.456136738026369	0.542458938840548	0.235488208661673	1074.64904384953
70.795738055929	0.999999988326864	-0.412213238537967	0.456131484791263	0.542464022108676	0.235492210244637	1074.65903661756
70.9309096406637	0.999999988326864	-0.41226460879655	0.456127146661826	0.542468151482149	0.235496203641063	1074.66903000592
71.0661686797084	0.999999988326864	-0.412316345223694	0.45612296234096	0.542472159062117	0.235500118214399	1074.67902471223
71.2014974273524	0.999999988326864	-0.412367641630011	0.456118053871975	0.542476889898052	0.235503978419671	1074.689018262
71.3369115993907	0.999999988326864	-0.412417916590902	0.456112675796617	0.542482074934546	0.235507826336508	1074.69901118282
71.4724198060774	0.999999988326864	-0.412466743583251	0.456107144245198	0.54248740994716	0.23551171385281	1074.70900388193
71.6080251307476	0.999999988326864	-0.412516662131095	0.45610217003034	0.542492204312994	0.235515716359974	1074.7189960571
71.7437346020137	0.999999988326864	-0.412567803852816	0.456097641696795	0.542496534972669	0.23551976202361	1074.72898893079
71.8795387043541	0.999999988326864	-0.412619504215546	0.456093216766189	0.542500755437629	0.235523738944285	1074.73898366582
72.015412452546	0.999999988326864	-0.412671092119968	0.456088563370422	0.542505228446324	0.235527631389549	1074.74897776291
72.1513645659099	0.999999988326864	-0.412721581759912	0.456083432411078	0.542510162302031	0.235531450182115	1074.75897146507
72.2874005727356	0.999999988326864	-0.412771181557656	0.456077982736525	0.542515418946521	0.23553525609386	1074.76896429785
72.4235323123126	0.999999988326864	-0.412820361479442	0.456072761027561	0.54252047746879	0.235539189019759	1074.7789562303
72.5597719229648	0.999999988326864	-0.412871512897975	0.456068358735799	0.542524669284624	0.235543284055548	1074.78894841081
72.6961159208076	0.999999988326864	-0.412923121154387	0.456064057669766	0.542528798437551	0.235547338254055	1074.79894244776
72.8325391614851	0.999999988326864	-0.412974107109559	0.456059101515807	0.542533561265502	0.235551228437776	1074.80893731997
72.9690306037293	0.999999988326864	-0.413023659563638	0.456053733438218	0.542538739864173	0.235554995659109	1074.81893105545
73.1056058938497	0.999999988326864	-0.413073493745473	0.456048264422629	0.54254401001951	0.235558768217481	1074.82892339598
73.242284079096	0.999999988326864	-0.413124277619576	0.45604367150994	0.542548416330208	0.235562738793779	1074.83891501739
73.3790746693345	0.999999988326864	-0.413175783586075	0.456039265801332	0.542552619238524	0.235566854965982	1074.8489073722
73.5159675450566	0.999999988326864	-0.413226668653452	0.45603464335812	0.542557065805915	0.235570949936343	1074.85890177736
73.6529349888911	0.999999988326864	-0.413277198170547	0.45602941797811	0.542562095322138	0.235574862746704	1074.86889622277
73.7899768264528	0.999999988326864	-0.413327147841515	0.456024089981794	0.542567237899803	0.235578588258606	1074.8788903674
73.9270973901275	0.999999988326864	-0.413377386750836	0.45601911271851	0.542572021193287	0.235582326037786	1074.88888242167
74.0643250262398	0.999999988326864	-0.413428483392404	0.456014473398622	0.542576465100481	0.235586293008188	1074.89887384188
74.2016682181817	0.999999988326864	-0.413479354612107	0.4560100142225	0.542580747522189	0.235590449896823	1074.90886664139
74.339108029455	0.999999988326864	-0.413530358445339	0.456005088984592	0.542585477022006	0.235594522369802	1074.91886097216
74.4766238684232	0.999999988326864	-0.413580331163742	0.455999901225617	0.542590474759619	0.235598379765458	1074.92885542527
74.6142143254674	0.999999988326864	-0.41363069705365	0.455994694008521	0.54259549823658	0.23560211605216	1074.93884888385
74.7518931903945	0.999999988326864	-0.413681457600544	0.455989944262372	0.54260005663461	0.235605922188971	1074.94884103038
74.8896782442406	0.999999988326864	-0.413732660634022	0.455985322202432	0.542604491595348	0.235609910035024	1074.95883293097
75.027572689352	0.999999988326864	-0.413783271298169	0.45598065909549	0.542608960554433	0.235614027247093	1074.96882580534
75.1655631543234	0.999999988326864	-0.413833915693824	0.455975573019992	0.542613852812841	0.235618041497868	1074.97881980658
75.3036345517638	0.999999988326864	-0.413883833996598	0.455970417877224	0.542618828110651	0.235621867621679	1074.98881415654
75.4417823172793	0.999999988326864	-0.413934551690387	0.455965361889904	0.542623692816903	0.235625605125845	1074.99880741944
75.5800215130971	0.999999988326864	-0.413985670256531	0.455960740662414	0.54262811839074	0.235629452837884	1075.0087996052
75.7183667132778	0.999999988326864	-0.414036893284884	0.455956063306882	0.542632604949169	0.235633468421572	1075.01879155613
75.8568210595458	0.999999988326864	-0.414087191744356	0.455951296940842	0.542637183219681	0.235637570747388	1075.02878452625
75.9953705377688	0.999999988326864	-0.414137652807249	0.455946147270702	0.542642148195738	0.235641578762083	1075.0387783959
76.134003102697	0.999999988326864	-0.414187850922116	0.455940989056426	0.54264711690705	0.235645413691562	1075.04877239158
76.2727172852788	0.999999988326864	-0.414238683632986	0.455936169454158	0.542651745654796	0.235649174349503	1075.05876572082
76.4115222809841	0.999999988326864	-0.414289798545504	0.455931606944326	0.542656123371856	0.235653017627421	1075.06875814558
76.5504303913659	0.999999988326864	-0.414340982964509	0.455926858329819	0.54266067465488	0.235657068566445	1075.07874987461
76.6894510817155	0.999999988326864	-0.414391139752368	0.455921934185794	0.542665414679419	0.235661210169632	1075.08874255677
76.8285713142593	0.999999988326864	-0.414441453921224	0.455916672135374	0.542670486462449	0.235665263433642	1075.09873587475
76.9677825746846	0.999999988326864	-0.414491900416122	0.455911700375086	0.542675264572737	0.235669050152274	1075.10873077809
77.1070632687819	0.999999988326864	-0.414543040383214	0.455907043926577	0.542679744801022	0.235672708892297	1075.11872469673
77.2464270119261	0.999999988326864	-0.414594370818138	0.455902245148421	0.54268434219577	0.235676461106917	1075.12871688815
77.3858976517732	0.999999988326864	-0.414645580314689	0.455897422774331	0.542688955495203	0.235680398134732	1075.13870834995
77.5254851354618	0.999999988326864	-0.414695263657353	0.45589251645274	0.542693683062204	0.23568455177209	1075.14870048811
77.6651800448704	0.999999988326864	-0.414745594814449	0.455887354362455	0.542698650143266	0.235688726521806	1075.15869341748
77.8049716416815	0.999999988326864	-0.414795951243967	0.455882463179277	0.542703376756848	0.235692681402946	1075.16868795571
77.9448378979387	0.999999988326864	-0.414847164738215	0.455877659209276	0.54270797650245	0.235696433003249	1075.17868249309
78.0847790033262	0.999999988326864	-0.414898368314756	0.455873027184169	0.542712426228833	0.235700126731004	1075.18867559206
78.2248148889723	0.999999988326864	-0.414949350030951	0.455868107026836	0.54271713734555	0.235704025761413	1075.19866676733
78.3649721344232	0.999999988326864	-0.414999341928933	0.455863152770888	0.542721920051409	0.235708156029898	1075.20865807793
78.5052487977775	0.999999988326864	-0.415049743444364	0.455857990832837	0.54272687855925	0.235712324369509	1075.21865059648
78.6456282359173	0.999999988326864	-0.415100266504767	0.455853135005662	0.542731538145547	0.235716337874379	1075.22864487803
78.7860860847546	0.999999988326864	-0.415151520580768	0.455848398684935	0.542736097454068	0.235720047175352	1075.23864025101
78.9266074612351	0.999999988326864	-0.415202948652629	0.455843673924844	0.542740614091094	0.235723664539829	1075.24863398846
79.0672152275628	0.999999988326864	-0.415254345167205	0.455838824200785	0.542745282702978	0.235727383365458	1075.25862577484
79.207936495768	0.999999988326864	-0.41530398023923	0.455833830736345	0.542750084604811	0.235731410461866	1075.26861639595
79.348787360021	0.999999988326864	-0.415354147124869	0.455828692363002	0.542755048343738	0.235735695164657	1075.27860714305
79.4897660253815	0.999999988326864	-0.415404480314136	0.455823830668693	0.542759708119342	0.235739946102844	1075.28860093473
79.6308301502667	0.999999988326864	-0.415455990951292	0.455819220694913	0.542764126818948	0.235743719655228	1075.29859787157
79.7719361830242	0.999999988326864	-0.415507662405857	0.455814503618159	0.542768656791054	0.235747208255709	1075.30859286059
79.9131116009297	0.999999988326864	-0.415559070777537	0.455809564064706	0.542773408957516	0.235750806777965	1075.31858382926
80.0544125585765	0.999999988326864	-0.415608391391886	0.455804450766989	0.542778356881989	0.235754909864164	1075.32857305925
80.1958631325707	0.999999988326864	-0.415658194914088	0.455799263087925	0.542783329785295	0.235759356328631	1075.33856337204
80.3374480168765	0.999999988326864	-0.41570955856759	0.455794840473827	0.542787562888695	0.235763469842724	1075.34856062795
80.4790703024564	0.999999988326864	-0.4157614177206	0.455790480206162	0.542791734086999	0.23576705107938	1075.35855709565
80.6207412854562	0.999999988326864	-0.41581290497413	0.455785361115279	0.542796655974959	0.235770574066451	1075.36854891871
80.7625262730999	0.999999988326864	-0.415862319018381	0.455779910358738	0.54280193334081	0.235774572638465	1075.37853767258
80.9044682540824	0.999999988326864	-0.415911372644778	0.455774730785345	0.542806917899278	0.235778974555764	1075.38852763728
81.0465500287623	0.999999988326864	-0.415963687385883	0.455770668788142	0.542810777735321	0.235783058125515	1075.39852507468
81.1886667576128	0.999999988326864	-0.41601647003089	0.455766471817945	0.542814778916433	0.235786688525436	1075.40852120566
81.3308369972693	0.999999988326864	-0.416064891004878	0.455760159705202	0.542820916630838	0.235790571367913	1075.41850868451
81.4731827239602	0.999999988326864	-0.416116592080431	0.455756282469672	0.542824605303248	0.235794711077092	1075.4285023499
81.6156166232848	0.999999988326864	-0.416169615366353	0.455752130147163	0.542828562408737	0.235798665314038	1075.43849691028
81.7581259667377	0.999999988326864	-0.416217527677256	0.455745724218807	0.542834785643629	0.235802410810357	1075.44848944947
81.9007398127796	0.999999988326864	-0.416265753156632	0.45573987395363	0.542840437560803	0.235806262700947	1075.4584803806
82.0434811159576	0.999999988326864	-0.416319647726745	0.455736725712847	0.542843378702166	0.235810269967156	1075.46847344356
82.1863192454555	0.999999988326864	-0.416373656580681	0.455733140124662	0.542846778369787	0.23581431534271	1075.47846721377
82.329243968273	0.999999988326864	-0.416420469304581	0.455725900225239	0.542853844232265	0.235818155097674	1075.48846067777
82.4722605098612	0.999999988326864	-0.416472814946098	0.455722394149964	0.54285714022011	0.235822075477801	1075.49845234751
82.6153939681894	0.999999988326864	-0.416523088024667	0.45571685977809	0.5428625049208	0.235826050318774	1075.50844534466
82.7586257265575	0.999999988326864	-0.416572127003301	0.455711176554065	0.542867989580877	0.235829941201531	1075.51843782351
82.9019633895518	0.999999988326864	-0.416622825016025	0.455706467182974	0.542872506188625	0.235833823201809	1075.5284301113
83.0454096498484	0.999999988326864	-0.416675447575711	0.45570247616782	0.542876319161221	0.235837773483157	1075.53842310035
83.188954325488	0.999999988326864	-0.416727403624964	0.455698000832754	0.542880587739013	0.235841754784365	1075.54841634274
83.3325938032911	0.999999988326864	-0.416777694646229	0.455692819840776	0.542885589063242	0.235845715879857	1075.55840895203
83.4763373036813	0.999999988326864	-0.416826966322462	0.455687094569407	0.542891119366083	0.235849594813304	1075.56840169435
83.620183337765	0.999999988326864	-0.416876757504786	0.455681950116304	0.542896087486871	0.235853441510665	1075.57839389116
83.7641397676007	0.999999988326864	-0.416929198063319	0.455677887821668	0.542899943793428	0.235857326249226	1075.58838671854
83.9081973815534	0.999999988326864	-0.416982098172294	0.45567373474903	0.542903919590211	0.235861274343538	1075.59837949334
84.0523567842204	0.999999988326864	-0.417033411793895	0.455668956735764	0.542908514938039	0.235865250819213	1075.60837238739
84.1966164393633	0.999999988326864	-0.417083174499465	0.455663430932813	0.542913821013634	0.235869211663614	1075.61836503315
84.3409801496653	0.999999988326864	-0.417131348245018	0.455657672675138	0.542919403616206	0.235873114945296	1075.62835759678
84.4854494325584	0.999999988326864	-0.417182255120464	0.455652966388237	0.542923926235521	0.235876954065755	1075.63835014249
84.6300245723614	0.999999988326864	-0.417234728289886	0.45564881391419	0.542927874722258	0.235880835943003	1075.64834300351
84.774700832284	0.999999988326864	-0.417287240855397	0.455644404306022	0.542932088293704	0.235884779169331	1075.65833565624
84.9194811470921	0.999999988326864	-0.417336473844299	0.455638832469003	0.542937475593391	0.235888752111176	1075.66832842276
85.0643641917938	0.999999988326864	-0.417385318993291	0.455633189451169	0.542942933110821	0.23589271662774	1075.67832001107
85.2093671353888	0.999999988326864	-0.417437148152363	0.45562897534394	0.542946958150408	0.235896624128637	1075.68831339246
85.3544641523758	0.999999988326864	-0.417489812375563	0.455624945368129	0.542950792969876	0.23590052644773	1075.69830679566
85.4996547515914	0.999999988326864	-0.41754122898908	0.455619909907932	0.542955629908281	0.235904447902915	1075.70829935839
85.6449512149901	0.999999988326864	-0.417590564645242	0.455614474907946	0.542960872561869	0.235908407933901	1075.71829102848
85.7903665755315	0.999999988326864	-0.417639965941332	0.455608911377562	0.542966266434435	0.23591238076849	1075.72828298757
85.9358969122413	0.999999988326864	-0.417691206958583	0.455604358059331	0.54297062443936	0.235916308899436	1075.73827564361
86.081532173408	0.999999988326864	-0.417743484081291	0.455600095544804	0.542974697113572	0.235920192718412	1075.74826925344
86.227258465961	0.999999988326864	-0.417795760106251	0.455595569969787	0.542979011151731	0.235924080350361	1075.75826200534
86.373088239842	0.999999988326864	-0.417846262756332	0.45559055915358	0.542983836657122	0.235927972681963	1075.76825475146
86.5190217430595	0.999999988326864	-0.417895409835285	0.455585050424972	0.542989160458233	0.235931898282382	1075.77824655958
86.6650727395478	0.999999988326864	-0.417945071595157	0.455579590886973	0.542994450531398	0.235935855130097	1075.78823818833
86.8112440126505	0.999999988326864	-0.41799665438958	0.455575207220814	0.542998614065793	0.235939814788799	1075.79823087399
86.9575201460398	0.999999988326864	-0.418049341207707	0.455571158772741	0.543002489709003	0.235943728401226	1075.80822461169
87.1038857972158	0.999999988326864	-0.418101668305121	0.45556652134797	0.543006891581172	0.235947628932785	1075.81821761047
87.2503517955688	0.999999988326864	-0.41815225090065	0.455561322242799	0.543011916860396	0.235951520949447	1075.82820996277
87.3969277742614	0.999999988326864	-0.418201619765071	0.455555706883315	0.543017365273495	0.235955430669731	1075.83820167923
87.5436231609723	0.999999988326864	-0.418250651988856	0.455550371913043	0.54302250646989	0.235959400922435	1075.84819343814
87.6904374511325	0.999999988326864	-0.41830237551082	0.455546077718413	0.543026596390639	0.235963388559609	1075.85818581065
87.837361589627	0.999999988326864	-0.418354806990173	0.455542025826494	0.543030478662536	0.235967327573259	1075.8681793539
87.984378420772	0.999999988326864	-0.418406512394812	0.455537176288966	0.543035123271734	0.235971189010316	1075.87817294141
88.1314875289392	0.999999988326864	-0.418456409911935	0.455531832296159	0.543040278228934	0.235975032180698	1075.88816512224
88.2787096435162	0.999999988326864	-0.418505862938219	0.455526218740514	0.543045703620507	0.235978921251636	1075.89815646358
88.4260572927448	0.999999988326864	-0.418556934594738	0.455521624536959	0.543050103811807	0.235982941909698	1075.90814786295
88.5735294652739	0.999999988326864	-0.418608989995886	0.455517284753872	0.5430542448206	0.235986986713866	1075.91814079445
88.7211036565277	0.999999988326864	-0.418661150993081	0.455512773729867	0.543058552390124	0.235990976732152	1075.92813377782
88.8687791721127	0.999999988326864	-0.418712290365188	0.455507891911036	0.543063273078803	0.235994881733452	1075.93812695557
89.0165534512232	0.999999988326864	-0.418762458393483	0.455502524802345	0.54306843509354	0.235998712467162	1075.9481196945
89.1644331362446	0.999999988326864	-0.418811540392316	0.455497093776784	0.543073680421275	0.236002520836852	1075.95811181005
89.3124275082481	0.999999988326864	-0.418862092153002	0.455492022102701	0.54307855550139	0.236006401124006	1075.96810285889
89.4605522662097	0.999999988326864	-0.418914281402128	0.455487914460294	0.543082478275035	0.236010407329893	1075.97809509581
89.6087897654913	0.999999988326864	-0.418966732815661	0.455483727487509	0.543086473454829	0.236014442637656	1075.98808784356
89.7571323997222	0.999999988326864	-0.419017902861196	0.455478905972668	0.543091107270659	0.236018414899302	1075.99808127708
89.9055703005592	0.999999988326864	-0.419067767504657	0.455473313950417	0.543096508045924	0.236022275239251	1076.00807410551
90.0541127746854	0.999999988326864	-0.419117199545872	0.45546766872656	0.543101961058715	0.236026054574686	1076.01806616609
90.2027714603712	0.999999988326864	-0.419168309125916	0.455463135587062	0.543106276868447	0.236029914835103	1076.02805758947
90.351555538091	0.999999988326864	-0.419220741345914	0.45545894714032	0.543110268556972	0.2360339534273	1076.03804929328
90.5004606187646	0.999999988326864	-0.419273135011086	0.455454585809725	0.543114465291231	0.236038042501659	1076.04804151043
90.6494791579657	0.999999988326864	-0.419323458296671	0.455449526987851	0.543119312532589	0.236042052703123	1076.0580353061
90.79858808816	0.999999988326864	-0.419372778167421	0.455443915036318	0.543124762571972	0.236045895705094	1076.06802830594
90.9477996051206	0.999999988326864	-0.419422636251048	0.455438343232821	0.54313013137227	0.236049629785788	1076.07802035261
91.097128099466	0.999999988326864	-0.419474728828047	0.455434304424325	0.543133982672438	0.23605345691501	1076.0880117144
91.2465833873091	0.999999988326864	-0.419527341747219	0.455430269345347	0.543137821009982	0.236057485978228	1076.0980035062
91.3961587884047	0.999999988326864	-0.419579099964524	0.455425526259348	0.5431423897391	0.236061588811097	1076.10799581666
91.5458467945634	0.999999988326864	-0.419629517044811	0.455420184602187	0.543147527609329	0.23606562129369	1076.11798833541
91.6956446280863	0.999999988326864	-0.419678836120977	0.455414458007284	0.54315306805312	0.23606950158776	1076.12798126129
91.845546644055	0.999999988326864	-0.419728858651648	0.455409418220774	0.543157916314276	0.236073191087192	1076.13797431746
91.995551110183	0.999999988326864	-0.419781410127382	0.455405352901798	0.543161786970277	0.236076968277633	1076.14796622895
92.1456747805188	0.999999988326864	-0.419834225027135	0.455401151091831	0.54316578471856	0.236080906542358	1076.15795786493
92.2959215412855	0.999999988326864	-0.419885711793664	0.455396377714148	0.543170357358949	0.236084967475967	1076.16794964966
92.4462892530663	0.999999988326864	-0.419935690081515	0.455391060802753	0.543175490744954	0.236089063911577	1076.17794147487
92.5967775786027	0.999999988326864	-0.419984624950763	0.455385396213817	0.543180984792097	0.236093067670429	1076.18793440089
92.7473704825185	0.999999988326864	-0.420034439070136	0.455379958975271	0.543186240952145	0.236096899293716	1076.19792696188
92.8980737305936	0.999999988326864	-0.420086873855374	0.455375953943947	0.543190038427918	0.236100601921088	1076.20792020353
93.0488769614427	0.999999988326864	-0.420140308918231	0.455371964902604	0.543193820012924	0.236104403431253	1076.21791243946
93.1997950184607	0.999999988326864	-0.420192297830672	0.455367449890866	0.543198146548789	0.236108372881614	1076.22790403877
93.3508373820467	0.999999988326864	-0.420242572529265	0.45536210178893	0.543203292506518	0.236112469738278	1076.23789485772
93.5020159529533	0.999999988326864	-0.420291151736793	0.455356288279599	0.543208943967915	0.236116587527096	1076.24788650174
93.6533186728104	0.999999988326864	-0.420340315294355	0.455350639135275	0.54321438020334	0.236120583145238	1076.25787880235
93.8047359874638	0.999999988326864	-0.420393164310684	0.455346904599555	0.543217939732279	0.236124326522654	1076.26787324707
93.9562357263389	0.999999988326864	-0.420447010079859	0.455343037195384	0.543221599618102	0.236128027837223	1076.27786718363
94.1078253681817	0.999999988326864	-0.420496376237489	0.455337128086227	0.543227337425715	0.236132037361841	1076.28785570602
94.2595864169369	0.999999988326864	-0.420545355342036	0.455331603537559	0.543232663695614	0.236136258951898	1076.29784601594
94.4114921520641	0.999999988326864	-0.420597433322046	0.455327478888489	0.543236592402696	0.236140227725011	1076.30784087599
94.5634741529295	0.999999988326864	-0.420650705371917	0.455323538327785	0.543240335742025	0.236143913056908	1076.31783594591
94.7155292817163	0.999999988326864	-0.420703057467827	0.455318700503373	0.543244978152028	0.236147594065561	1076.32782786534
94.8677052013014	0.999999988326864	-0.42075111695409	0.455312594771995	0.543250911488576	0.236151716300729	1076.33781572292
95.0200632530932	0.999999988326864	-0.420802125938416	0.455308248248059	0.543255048352685	0.236155900207766	1076.34780830483
95.1725321882848	0.999999988326864	-0.420854816251477	0.455304063010319	0.543259048205003	0.236159819608444	1076.35780200457
95.3250949939307	0.999999988326864	-0.420906676515654	0.455299402170532	0.543263523239672	0.236163586311525	1076.36779561706
95.4777533027675	0.999999988326864	-0.420957424689597	0.45529408155383	0.543268650373689	0.236167329176216	1076.37778751581
95.6305332814443	0.999999988326864	-0.421006828670231	0.45528827501519	0.543274258525132	0.236171160046534	1076.38777796243
95.7834571214171	0.999999988326864	-0.421056444298284	0.455282894778831	0.543279461404889	0.236175160758139	1076.39776780654
95.9365339213888	0.999999988326864	-0.421108175836908	0.455278740284282	0.543283413691156	0.236179327253558	1076.40775977684
96.0897312405635	0.999999988326864	-0.421161147906511	0.455274734213727	0.543287216704325	0.236183435064196	1076.41775299645
96.2430300186145	0.999999988326864	-0.421213563041948	0.455270318257583	0.543291436831566	0.236187387418004	1076.42774686904
96.3964206008093	0.999999988326864	-0.42126427959683	0.455265152947215	0.543296411782895	0.23619116682842	1076.43774028605
96.5499102804425	0.999999988326864	-0.421313743697246	0.455259455559077	0.543301938072367	0.236194842424479	1076.44773226495
96.7035213055856	0.999999988326864	-0.421363173112893	0.45525374474814	0.543307445764781	0.236198615662978	1076.45772220087
96.8572848844232	0.999999988326864	-0.421415204703497	0.455249716887202	0.543311294683518	0.23620272729898	1076.46771197929
97.0112030283016	0.999999988326864	-0.42146794040708	0.455245793658711	0.543315033223828	0.236206937027095	1076.47770431355
97.1652364663763	0.999999988326864	-0.421519627216318	0.455240782355692	0.54331982982975	0.236210892614322	1076.48769877446
97.3193532688978	0.999999988326864	-0.421569483984034	0.455235292457435	0.543325145993229	0.236214583682188	1076.49769270869
97.47356191066	0.999999988326864	-0.421619304158067	0.455229722060772	0.543330527814268	0.236218206082928	1076.50768391739
97.627904401384	0.999999988326864	-0.421670289886346	0.455224839989627	0.543335198385033	0.236222024086365	1076.51767373494
97.7824017741989	0.999999988326864	-0.421722668110891	0.455220788490575	0.543339065114978	0.236226249208453	1076.52766364248
97.9370522921135	0.999999988326864	-0.421775237918524	0.455216575817328	0.543343080166061	0.236230576235653	1076.53765528495
98.0918291984188	0.999999988326864	-0.421825865395714	0.455211353042679	0.543348111246944	0.236234545535121	1076.54765109584
98.2466692853178	0.999999988326864	-0.421875488402863	0.455205612355526	0.543353668797684	0.236238048164296	1076.55764582891
98.4015896961598	0.999999988326864	-0.421926779536188	0.455201041844461	0.543358037770547	0.236241693270076	1076.56763425209
98.5566870717474	0.999999988326864	-0.421979266968736	0.455196769714911	0.54336212374238	0.236245814643157	1076.57762294846
98.7119568361015	0.999999988326864	-0.42203113219792	0.455192335874231	0.543366360079979	0.236250223557408	1076.58761441264
98.8673562469793	0.999999988326864	-0.422081774373087	0.455187250436366	0.543371260223494	0.23625444063236	1076.59760928328
99.0228333426937	0.999999988326864	-0.422131256218367	0.455181567297552	0.543376760667435	0.236258042068024	1076.60760472215
99.1783801170984	0.999999988326864	-0.422182824370572	0.455176842595396	0.543381273926168	0.236261412954166	1076.61759594989
99.3340614815291	0.999999988326864	-0.422235074899916	0.455172425264918	0.543385494179793	0.236265173987833	1076.62758480929
99.4899137990908	0.999999988326864	-0.422287191255444	0.455167937738766	0.54338978328256	0.236269288945406	1076.63757580429
99.6459037171318	0.999999988326864	-0.422337967585027	0.455163116470053	0.543394440613748	0.236273594963582	1076.64756688681
99.8020300051763	0.999999988326864	-0.422387994890496	0.455157790084098	0.543399584396957	0.236277816192926	1076.65755928748
99.9582726465143	0.999999988326864	-0.42243802886133	0.455152311865542	0.543404858612954	0.236281739569848	1076.66755332109
100.114606860649	0.999999988326864	-0.422489622572403	0.455147638654394	0.543409337415995	0.236285228893698	1076.67754745687
100.27103135804	0.999999988326864	-0.422542076568136	0.455143249886087	0.543413526712899	0.236288762293049	1076.6875392966
100.427581572774	0.999999988326864	-0.42259389909109	0.45513872962575	0.543417860056486	0.236292704598338	1076.69752777549
100.584309378064	0.999999988326864	-0.422644815418948	0.455133650397185	0.543422741735543	0.236297116886899	1076.70751683918
100.741205556452	0.999999988326864	-0.422694699448771	0.455128525133501	0.543427691979852	0.236301461708872	1076.71750949747
100.898214521227	0.999999988326864	-0.42274558394369	0.455123368080741	0.543432596649308	0.236305222372729	1076.72750541231
101.055286250265	0.999999988326864	-0.422797588315141	0.455118766815738	0.543437051749498	0.236308573392155	1076.73749926663
101.212453049199	0.999999988326864	-0.422849990485495	0.455114174877953	0.54344144948239	0.236312121560089	1076.74748952529
101.369770791816	0.999999988326864	-0.422901243299517	0.455109415823297	0.543446007240626	0.236316223918522	1076.75747733503
101.52727738731	0.999999988326864	-0.422951842556224	0.455104380555115	0.543450863519894	0.23632069540339	1076.76746622308
101.684955891893	0.999999988326864	-0.423001948188761	0.455099303759392	0.543455733469003	0.236325007036065	1076.77746132335
101.842709698338	0.999999988326864	-0.423053181989249	0.455094397569907	0.543460425017668	0.236328726290171	1076.7874570993
102.000528743844	0.999999988326864	-0.423105365186867	0.455089722960942	0.543464893313857	0.236332106950515	1076.79744947232
102.158466434901	0.999999988326864	-0.423157491954549	0.455085094888013	0.54346936195503	0.236335778622274	1076.80743903179
102.316566660427	0.999999988326864	-0.423208569830281	0.455080246059737	0.54347400652347	0.2363399245448	1076.81742770073
102.474843164254	0.999999988326864	-0.423259138339198	0.455075170600062	0.543478870019518	0.236344340848596	1076.82741733185
102.633280873608	0.999999988326864	-0.423309536631332	0.455070233271912	0.543483675017185	0.236348494429852	1076.83741268325
102.791790417245	0.999999988326864	-0.42336095244821	0.455065428956172	0.543488281316759	0.236352145157821	1076.84740762541
102.950378643362	0.999999988326864	-0.423412784869988	0.455060700520742	0.543492815283667	0.23635562736191	1076.85739932262
103.109096760655	0.999999988326864	-0.423464813888102	0.455055955844761	0.543497365487164	0.236359312088025	1076.86738951493
103.267968178496	0.999999988326864	-0.423515732499281	0.455051170073056	0.543501965758201	0.236363456815661	1076.87737793138
103.427020700372	0.999999988326864	-0.423566347497212	0.455046165390924	0.54350678501162	0.236367915618793	1076.88736735162
103.586238469988	0.999999988326864	-0.423617048261592	0.455041263985961	0.543511492393133	0.236372243351978	1076.89736074428
103.745559147639	0.999999988326864	-0.423668722312734	0.455036450540777	0.543516111541605	0.236375832668795	1076.90735796689
103.904922915396	0.999999988326864	-0.423720827964619	0.455031695909304	0.543520665923996	0.236379160758856	1076.91735076685
104.064399867741	0.999999988326864	-0.423772728556028	0.455026869700034	0.543525295042285	0.236382795313396	1076.92733923667
104.224058238087	0.999999988326864	-0.423823159165909	0.455022042863676	0.543529948555746	0.236387160201629	1076.93732610564
104.383922967746	0.999999988326864	-0.423873675031548	0.455017059326246	0.543534724204284	0.236391760622463	1076.94731760953
104.54392083054	0.999999988326864	-0.423925469386182	0.455012385308472	0.543539230616585	0.236395496504891	1076.95731521915
104.703955720008	0.999999988326864	-0.423977411869955	0.455007595209815	0.543543796676576	0.236398845551043	1076.96730942874
104.864081787193	0.999999988326864	-0.424028832546897	0.45500262875282	0.543548592650148	0.236402540189361	1076.97729664367
105.024409864379	0.999999988326864	-0.424079417702036	0.454997587029038	0.543553451418801	0.236406858195214	1076.98728266013
105.184958875034	0.999999988326864	-0.424130038274757	0.454992779882636	0.543558040816669	0.236411431396006	1076.99727587158
105.345614224163	0.999999988326864	-0.424181774614669	0.454988039973497	0.54356255588724	0.236415291771045	1077.00727290972
105.506315808311	0.999999988326864	-0.424233957468867	0.454983349415672	0.543567071940779	0.236418678583844	1077.01726732887
105.667105672404	0.999999988326864	-0.4242857739972	0.454978423498541	0.543571791177307	0.236422137820447	1077.0272563507
105.828069848593	0.999999988326864	-0.424336723309191	0.454973329627339	0.543576698157514	0.236426141162819	1077.03724348822
105.989238182365	0.999999988326864	-0.424387108770755	0.454968348525479	0.543581505573031	0.236430624513228	1077.047232007
106.150588332887	0.999999988326864	-0.424438080118321	0.454963823354766	0.543585858412088	0.236434977438381	1077.05722750065
106.312009285358	0.999999988326864	-0.424490479803087	0.454959337114531	0.543590131255825	0.236438684644374	1077.06722311128
106.473499485152	0.999999988326864	-0.42454279328452	0.454954474928787	0.543594779782969	0.236442113588784	1077.07721552305
106.635110494523	0.999999988326864	-0.424593963914816	0.454949342546536	0.543599726634683	0.236445705168152	1077.08720465698
106.796894822672	0.999999988326864	-0.424643722376142	0.454944074273433	0.543604792046003	0.236449879767153	1077.09719154534
106.958888204133	0.999999988326864	-0.424694265038993	0.454939231647335	0.543609463731813	0.236454415152901	1077.10718119353
107.121046297023	0.999999988326864	-0.424746592250756	0.454934966131265	0.54361354023987	0.236458483116951	1077.11717798497
107.283254730503	0.999999988326864	-0.424799505877474	0.454930513472476	0.543617785480533	0.236461994999582	1077.12717334541
107.445536870024	0.999999988326864	-0.424850013077756	0.45492493629818	0.543623178779873	0.236465681712683	1077.13715973442
107.608037170302	0.999999988326864	-0.424899552582066	0.454919575717016	0.543628353919798	0.236469992873904	1077.14714796702
107.770725827269	0.999999988326864	-0.42495196551357	0.454915617758132	0.543632113953926	0.236474139108679	1077.15714297951
107.93349363214	0.999999988326864	-0.42500530327008	0.45491151632531	0.543636013142261	0.236477923909838	1077.1671369729
108.096357152358	0.999999988326864	-0.425055170857434	0.454905494656834	0.543641840016603	0.236481610715398	1077.17712662293
108.259386870198	0.999999988326864	-0.425104504400901	0.454899970270729	0.543647188320952	0.236485593960739	1077.1871155847
108.422594172597	0.999999988326864	-0.425157195290864	0.454896000726687	0.543650932556866	0.236489650631052	1077.19710756942
108.585929840759	0.999999988326864	-0.425210819705478	0.45489204770168	0.543654713369254	0.236493655271418	1077.20709998209
108.749386876215	0.999999988326864	-0.425263109489717	0.454887461093764	0.543659108742987	0.236497582681659	1077.21709231595
108.912966838013	0.999999988326864	-0.425313847014986	0.454882091199375	0.543664283539906	0.236501440258758	1077.22708407493
109.076679413079	0.999999988326864	-0.425362815115577	0.454876284885289	0.543669905117885	0.23650525002512	1077.23707495624
109.240539218156	0.999999988326864	-0.425412636215854	0.454870680418246	0.543675281173085	0.236509085703661	1077.24706493075
109.40456119822	0.999999988326864	-0.425466448155215	0.454867334411314	0.543678460001577	0.236513130249543	1077.2570556625
109.568732525434	0.999999988326864	-0.425520511872572	0.454863545090646	0.543682055194889	0.236517220114088	1077.26704769244
109.733031854626	0.999999988326864	-0.425568971623255	0.454856957346081	0.543688454924185	0.236521023029746	1077.27704106554
109.897438320244	0.999999988326864	-0.425617610971198	0.454851077195246	0.543694146919284	0.236524719299687	1077.28703142374
110.062001498551	0.999999988326864	-0.425672609541082	0.45484834199449	0.543696682983906	0.236528802088839	1077.29702075532
110.226737278294	0.999999988326864	-0.425722894045892	0.454842276312916	0.543702548098823	0.236532834730629	1077.30701399769
110.391582386318	0.999999988326864	-0.425772689243954	0.454837005830518	0.543707618943705	0.236536672285317	1077.31700493156
110.556574860722	0.999999988326864	-0.425825682147359	0.454833167605577	0.543711277073285	0.236540628135683	1077.32699535936
110.721722643209	0.999999988326864	-0.425879430478826	0.454829147175597	0.543715083513408	0.2365447200199	1077.33698702242
110.887005258008	0.999999988326864	-0.425929426343958	0.454823430955558	0.543720624581565	0.236548713908087	1077.34697849972
111.052426595157	0.999999988326864	-0.425978611255439	0.454817613165752	0.543726245385438	0.236552544865977	1077.35696988357
111.217988487391	0.999999988326864	-0.426031785193999	0.454813866008208	0.54372977155333	0.236556371641523	1077.366960715
111.383699718241	0.999999988326864	-0.426085535259139	0.454809886350189	0.543733584617928	0.236560313766963	1077.37695199276
111.54955276828	0.999999988326864	-0.426137470521357	0.454805089978992	0.543738188646561	0.236564303207459	1077.38694340962
111.715545560256	0.999999988326864	-0.42618758654001	0.454799529304629	0.543743549043122	0.236568269583268	1077.39693446065
111.881684537997	0.999999988326864	-0.426236260746741	0.454793626627197	0.54374924522794	0.236572159007299	1077.40692570801
112.047966861903	0.999999988326864	-0.426286533699848	0.45478831433895	0.543754384234607	0.236575983844911	1077.41691649743
112.214400329591	0.999999988326864	-0.426340061913585	0.454784690302545	0.543757809709582	0.236579829956184	1077.42690805959
112.380971868608	0.999999988326864	-0.426394461698014	0.454780969480404	0.54376133290785	0.236583768266663	1077.43689976277
112.547678911529	0.999999988326864	-0.426443807337303	0.454774781810018	0.543767339656722	0.236587787242761	1077.44689055759
112.714537110203	0.999999988326864	-0.42649284448216	0.454769183002572	0.543772741284056	0.236591769943453	1077.4568807042
112.881557528138	0.999999988326864	-0.426546619415945	0.454765683247694	0.543776045754004	0.236595701797684	1077.46687284058
113.048706894946	0.999999988326864	-0.426600455267629	0.454761727642294	0.54377980402243	0.236599644285097	1077.47686501132
113.21598453405	0.999999988326864	-0.426652106363768	0.454756661589489	0.543784678922288	0.236603611683896	1077.48685578349
113.383413986148	0.999999988326864	-0.426701623268199	0.45475078818693	0.543790357050577	0.236607578050502	1077.49684606883
113.551003712484	0.999999988326864	-0.426750331213566	0.454744816156263	0.543796141003161	0.236611528017365	1077.50683596906
113.718760562834	0.999999988326864	-0.426804553725279	0.454741726150051	0.543799033332464	0.236615396569014	1077.51682872581
113.886636600602	0.999999988326864	-0.426855909574423	0.454736255633606	0.543804312797913	0.236619238289638	1077.52682000696
114.054656639491	0.999999988326864	-0.426905504898215	0.454730602041846	0.54380977316918	0.236623136341842	1077.53680973586
114.222846947224	0.999999988326864	-0.426957257705893	0.45472616282104	0.543814016646802	0.23662710551721	1077.54680055894
114.391189211222	0.999999988326864	-0.427010314949277	0.454722016417887	0.543817970347263	0.236631101896302	1077.55679229436
114.559668079768	0.999999988326864	-0.427063072594276	0.454717606373335	0.543822178331406	0.236635087730583	1077.5667838268
114.728287022675	0.999999988326864	-0.427113940263793	0.454712387795123	0.543827205512685	0.236639005862678	1077.57677537766
114.897046132481	0.999999988326864	-0.427163811297006	0.454706731194475	0.543832670687213	0.236642877896849	1077.58676596343
115.065961952062	0.999999988326864	-0.427214875063607	0.454701911418052	0.543837291146211	0.236646771276981	1077.59675611926
115.235041714508	0.999999988326864	-0.427267459782676	0.454697683786552	0.543841327050898	0.236650747061693	1077.60674697956
115.404273412076	0.999999988326864	-0.427320281283949	0.454693338773384	0.543845478950238	0.236654741512851	1077.61673851684
115.573645750807	0.999999988326864	-0.42737221663734	0.45468843126657	0.543850192137709	0.236658699807104	1077.62672978327
115.74316350018	0.999999988326864	-0.427422753800524	0.454683057941158	0.543855371528879	0.236662587200134	1077.63672095812
115.912828576753	0.999999988326864	-0.427472483381045	0.454677647481582	0.543860588636313	0.236666414588654	1077.64671194994
116.082644359501	0.999999988326864	-0.427523603346291	0.454672575643812	0.543865481505773	0.236670257678931	1077.656702106
116.252625079647	0.999999988326864	-0.427576641210743	0.454668572713534	0.543869274591045	0.236674211584979	1077.666692899
116.422759704984	0.999999988326864	-0.427630044008118	0.454664429495463	0.543873226020454	0.236678235534967	1077.67668400356
116.593042899362	0.999999988326864	-0.427682174406436	0.454659705920939	0.543877734157396	0.236682259143989	1077.68667536244
116.763470595186	0.999999988326864	-0.427732798771962	0.454654254276608	0.543882982476696	0.236686211733127	1077.69666655829
116.934046039213	0.999999988326864	-0.427781864510915	0.454648615929422	0.54388847021474	0.236690047989293	1077.70665765203
117.104771345377	0.999999988326864	-0.427832437637403	0.4546433273279	0.543893560211762	0.236693846977475	1077.71664798897
117.275659518934	0.999999988326864	-0.427885695789395	0.454639471580682	0.543897225496658	0.236697751607579	1077.72663848386
117.446707568966	0.999999988326864	-0.427939705389909	0.454635599355376	0.543900876546173	0.236701776892418	1077.7366294307
117.617907590284	0.999999988326864	-0.427990220276765	0.454630062947936	0.543906242397107	0.236705796919981	1077.74662117059
117.789246656758	0.999999988326864	-0.428039523905148	0.454624150993369	0.543911955684547	0.236709709079989	1077.75661153713
117.960748657169	0.999999988326864	-0.428091342410176	0.454619781118786	0.543916126700843	0.236713567284038	1077.76660222493
118.132408080666	0.999999988326864	-0.428144888907164	0.454615778213526	0.543919947543535	0.236717522333011	1077.77659323156
118.304219220343	0.999999988326864	-0.428197392387982	0.454611281961318	0.543924237577475	0.236721544044789	1077.78658422908
118.47618232716	0.999999988326864	-0.428248158987975	0.454606067220714	0.543929265179638	0.236725561893798	1077.79657480573
118.648304926986	0.999999988326864	-0.428298257541765	0.454600390305537	0.54393474543387	0.236729515348926	1077.80656528946
118.820589036446	0.999999988326864	-0.428348670896943	0.454595122864394	0.543939829077905	0.236733387283108	1077.81655603724
118.993030372909	0.999999988326864	-0.42840148149395	0.454591015200687	0.54394372632628	0.236737216205843	1077.82654732491
119.165619585924	0.999999988326864	-0.428455215942133	0.454586985054164	0.543947565737832	0.236741098673839	1077.83653888465
119.338351839503	0.999999988326864	-0.42850784682049	0.454582444913828	0.543951906332914	0.236745031858679	1077.84652921365
119.511248431591	0.999999988326864	-0.428558913904514	0.454577221954892	0.543956947501473	0.236749004308552	1077.85651944015
119.684311411705	0.999999988326864	-0.428608292275966	0.454571562590954	0.54396239912349	0.236752983687263	1077.86650977972
119.857539192575	0.999999988326864	-0.428658283382277	0.45456599547938	0.543967770444531	0.236756921538764	1077.876500153
120.030931529458	0.999999988326864	-0.428712257636704	0.454562492659531	0.543971081268941	0.236760777527484	1077.88649231835
120.204457361018	0.999999988326864	-0.428766226785485	0.454558482373377	0.543974883856293	0.236764657042192	1077.89648404633
120.378124109915	0.999999988326864	-0.428814878773777	0.45455211416695	0.543981076086496	0.236768689143305	1077.9064727358
120.551984762646	0.999999988326864	-0.428865229882085	0.45454716530292	0.543985854533487	0.236772752768814	1077.91646262109
120.726018878649	0.999999988326864	-0.428918639153714	0.454543176101522	0.54398964577225	0.236776691785724	1077.92645472776
120.900187951137	0.999999988326864	-0.428972229809561	0.454538931145203	0.54399365393946	0.236780576782166	1077.93644659814
121.07449609024	0.999999988326864	-0.429024266785822	0.454533964289136	0.543998441406397	0.236784456772789	1077.94643712167
121.248966868343	0.999999988326864	-0.429074349987139	0.45452833461247	0.544003901373127	0.236788369586138	1077.95642666041
121.423617697192	0.999999988326864	-0.429123548457729	0.454522654751285	0.544009369584077	0.23679236350494	1077.96641602126
121.598451876491	0.999999988326864	-0.429174454207012	0.45451771119616	0.5440141240826	0.236796364614836	1077.97640596164
121.773459500012	0.999999988326864	-0.429228150569296	0.454513935710033	0.544017705274461	0.236800263892094	1077.98639814161
121.948601533663	0.999999988326864	-0.429282358822811	0.454510022495509	0.544021410739649	0.236804112829523	1077.99639056149
122.123873775861	0.999999988326864	-0.429334922354684	0.454505265470624	0.544025954319367	0.236807944551258	1078.00638154924
122.299301434564	0.999999988326864	-0.429385361380401	0.454499660210325	0.544031397854319	0.23681181208547	1078.01637127036
122.474906949746	0.999999988326864	-0.42943373393596	0.454493666185611	0.544037210741093	0.236815772925282	1078.02636008125
122.650706566443	0.999999988326864	-0.429485524984697	0.454489296399982	0.544041374187952	0.236819858705378	1078.0363496687
122.826686632247	0.999999988326864	-0.429539376326393	0.454485368549416	0.544045098598059	0.236823900227244	1078.04634159615
123.002806114697	0.999999988326864	-0.429592083361011	0.454480809890831	0.544049469574225	0.236827807074227	1078.05633400466
123.179056866077	0.999999988326864	-0.429643165957385	0.454475473829601	0.544054621818927	0.236831644572104	1078.06632448491
123.355473086388	0.999999988326864	-0.429692797348881	0.454469764259115	0.544060143853502	0.236835469887306	1078.07631403978
123.53207128105	0.999999988326864	-0.429743100190819	0.454464361824281	0.544065335204436	0.236839387030159	1078.08630297435
123.708862449679	0.999999988326864	-0.429797294494639	0.454460981839483	0.5440685208263	0.236843514701585	1078.09629342907
123.88581952175	0.999999988326864	-0.429851518834408	0.454457104855929	0.544072188970871	0.236847627217415	1078.10628492867
124.062923984633	0.999999988326864	-0.429899995133815	0.454450449788712	0.544078670891734	0.236851355568148	1078.11627736944
124.240160559205	0.999999988326864	-0.429952262101669	0.454446406438457	0.544082508254131	0.236855222957381	1078.12626581573
124.417599156853	0.999999988326864	-0.430005832466346	0.45444223300059	0.544086474743895	0.236859297046035	1078.13625554498
124.595217001813	0.999999988326864	-0.430058027553744	0.454437456324997	0.544091037617543	0.236863406426641	1078.14624638061
124.772994799443	0.999999988326864	-0.430108715070859	0.454432079493345	0.544096247436174	0.236867424974981	1078.15623733205
124.950930981418	0.999999988326864	-0.430157966422476	0.454426318927468	0.544101820100539	0.236871261916303	1078.16622842554
125.129023590382	0.999999988326864	-0.430208511531818	0.454420887589467	0.544107058210531	0.236874982548708	1078.17621881496
125.307285354665	0.999999988326864	-0.430262858603519	0.454417492274546	0.544110246294841	0.236878829252152	1078.18620864452
125.485725654085	0.999999988326864	-0.430316776841124	0.454413445844811	0.544114081636875	0.236882869713341	1078.19619886451
125.664337391373	0.999999988326864	-0.430368548656616	0.454408432736197	0.544118903316536	0.236886939687335	1078.20618930762
125.843116953407	0.999999988326864	-0.430418428939676	0.454402623333664	0.544124536769377	0.236890923457542	1078.21617963165
126.022067145815	0.999999988326864	-0.43046732736719	0.454396610654528	0.544130339514392	0.236894735461187	1078.22617017441
126.201184640307	0.999999988326864	-0.430521231629231	0.454393182945063	0.544133586427725	0.236898482909927	1078.23616126992
126.380459198533	0.999999988326864	-0.430576074924787	0.454389381554737	0.544137160852688	0.2369023574856	1078.24615220863
126.559893351025	0.999999988326864	-0.430625075459284	0.454383066801502	0.544143308664336	0.236906451539016	1078.25614076189
126.7395302825	0.999999988326864	-0.430673962872773	0.454377298346615	0.544148896309921	0.23691053192439	1078.26612972503
126.919363066653	0.999999988326864	-0.430729186275044	0.45437435735072	0.544151621384225	0.236914379207103	1078.27612296496
127.099315103657	0.999999988326864	-0.430780348927862	0.454368598834991	0.544157190509422	0.23691827944837	1078.28611249836
127.279452825378	0.999999988326864	-0.430829884945846	0.454362910202849	0.54416268788199	0.236922330745417	1078.29610081313
127.459798478896	0.999999988326864	-0.430883407900855	0.454359252151352	0.544166140825829	0.236926312076621	1078.30609277557
127.640286644908	0.999999988326864	-0.430937810757938	0.454355353076752	0.544169837954139	0.23693020959307	1078.31608460247
127.820919649437	0.999999988326864	-0.430987323624687	0.454349206465486	0.54417581137239	0.236934080801659	1078.32607352312
128.001750280666	0.999999988326864	-0.431036829896455	0.454343575832245	0.544181240879678	0.236938023243747	1078.33606242147
128.182779249215	0.999999988326864	-0.431090034805426	0.454339674363613	0.544184939258211	0.236941966897799	1078.346053085
128.363974636589	0.999999988326864	-0.431144307377856	0.454335935375816	0.544188475827149	0.236945907837701	1078.3560441062
128.545329825533	0.999999988326864	-0.431197417704497	0.454331320052498	0.544192873599376	0.236949829211987	1078.36603563302
128.726835934303	0.999999988326864	-0.431248356817144	0.454325879335242	0.544198143487745	0.236953735667306	1078.37602546923
128.908524012165	0.999999988326864	-0.431297368647865	0.454319853766708	0.544203983724872	0.236957631198893	1078.38601460499
129.090407149657	0.999999988326864	-0.431347181438266	0.454314252154213	0.544209390368988	0.236961534524503	1078.39600358888
129.27248834456	0.999999988326864	-0.431402194753099	0.454311258125315	0.544212181276967	0.236965513016891	1078.40599468235
129.454728960128	0.999999988326864	-0.431457478322818	0.45430768841507	0.544215543018565	0.236969523926924	1078.41598657172
129.637114347535	0.999999988326864	-0.431504360615249	0.454300281637956	0.544222788123802	0.236973392184812	1078.42597563921
129.81969701158	0.999999988326864	-0.431558197657785	0.454297184635358	0.544225668270884	0.236977376102477	1078.43596516489
130.002468077331	0.999999988326864	-0.431609460684902	0.454291391008692	0.544231284434097	0.236981375753567	1078.44595594699
130.185405186523	0.999999988326864	-0.431659164393082	0.454285762731809	0.544236713320108	0.236985309964918	1078.45594533379
130.368534082585	0.999999988326864	-0.431711934625461	0.45428162830802	0.544240639958114	0.236989251365955	1078.46593522736
130.551845423256	0.999999988326864	-0.431765501607147	0.4542776905457	0.544244388434552	0.23699323847258	1078.47592578144
130.735327002365	0.999999988326864	-0.431818390480238	0.454273173556056	0.544248704336525	0.236997231613054	1078.48591596484
130.918985761364	0.999999988326864	-0.431869296759476	0.454267574946224	0.544254100729127	0.237001153305637	1078.49590691699
131.102808268968	0.999999988326864	-0.431918946892164	0.454261807877682	0.544259688583423	0.237005005677162	1078.50589600411
131.286829060279	0.999999988326864	-0.431969842513081	0.454256593610677	0.54426470553513	0.237008834264899	1078.51588547971
131.471041201393	0.999999988326864	-0.432023336085603	0.454252676967471	0.544268418351913	0.237012725295691	1078.52587570028
131.65543080459	0.999999988326864	-0.43207728186931	0.454248882997884	0.544272021610117	0.237016708755489	1078.53586630047
131.839990705756	0.999999988326864	-0.432129284917173	0.454243718182772	0.544276993886998	0.2370207036505	1078.5458568381
132.024722550026	0.999999988326864	-0.432179268680574	0.454237989262102	0.544282526217536	0.237024658037363	1078.5558463175
132.20964627411	0.999999988326864	-0.432229612729626	0.454232535285126	0.544287783461803	0.237028564038061	1078.56583571157
132.394763816405	0.999999988326864	-0.432282165664784	0.45422823282962	0.544291891748551	0.237032475564588	1078.57582568782
132.580064365059	0.999999988326864	-0.432336051095365	0.454224270856174	0.544295658805106	0.237036454191536	1078.58581610727
132.76553956203	0.999999988326864	-0.432389476358293	0.454219872588916	0.544299852117654	0.237040465696644	1078.59580634264
132.951192929426	0.999999988326864	-0.432439112601196	0.454214027069033	0.544305509118698	0.237044396076428	1078.60579657827
133.137025144752	0.999999988326864	-0.432488636889591	0.45420818302038	0.544311160181338	0.237048275535768	1078.6157855986
133.323059098578	0.999999988326864	-0.432542922778899	0.454204763833527	0.544314376026766	0.237052198457045	1078.62577554386
133.509277336894	0.999999988326864	-0.432597606358432	0.454200948836779	0.544317999280477	0.237056195742928	1078.6357658569
133.695672833821	0.999999988326864	-0.432650455172925	0.45419629270795	0.5443224412755	0.237060209931428	1078.64575688768
133.882232611218	0.999999988326864	-0.432698494082501	0.454189718892536	0.544328846173884	0.237064123988724	1078.6557460617
134.068992048716	0.999999988326864	-0.432746986358785	0.454183473304622	0.544334871894434	0.237067956833214	1078.66573464854
134.255962540368	0.999999988326864	-0.432804176370686	0.454181453971763	0.544336706880244	0.237071910566467	1078.67572524667
134.443105766957	0.999999988326864	-0.432853111638757	0.454174597763416	0.544343355953412	0.237075861691515	1078.6857153543
134.630431769479	0.999999988326864	-0.432906193260634	0.454170962302283	0.544346807157275	0.237079829400707	1078.69570472091
134.817954164165	0.999999988326864	-0.432961026222566	0.454167165483338	0.54435040209203	0.237083860943797	1078.70569514945
135.005652972168	0.999999988326864	-0.433010320374395	0.4541608672036	0.544356528475993	0.237087815049542	1078.7156851514
135.193537050258	0.999999988326864	-0.433059628962804	0.454155024896117	0.544362180587737	0.237091700964301	1078.72567373512
135.381633329816	0.999999988326864	-0.433114281427305	0.454151774353514	0.544365215479781	0.23709563017369	1078.73566393623
135.569911057367	0.999999988326864	-0.433169147301612	0.454148023733993	0.544368762154127	0.237099627381119	1078.74565469478
135.758359614639	0.999999988326864	-0.433221753118396	0.454143077857967	0.544373507222703	0.237103627537774	1078.75564456011
135.94699620632	0.999999988326864	-0.433271466682919	0.454137010435681	0.544379362080827	0.237107568221366	1078.76563451754
136.135819677006	0.999999988326864	-0.43331938882221	0.45413073269539	0.544385457213212	0.237111424901712	1078.77562234847
136.324870765749	0.999999988326864	-0.433373964314928	0.45412761013066	0.544388399458716	0.23711528172512	1078.78561276116
136.514100399498	0.999999988326864	-0.433429414768332	0.454124095581793	0.544391705212688	0.237119209976524	1078.7956033956
136.703504103172	0.999999988326864	-0.43347774815296	0.454117188160081	0.544398412523624	0.237123159362062	1078.80559303562
136.893101618042	0.999999988326864	-0.433526116055244	0.454111065763644	0.544404341131847	0.237127088631915	1078.81558077375
137.082929345577	0.999999988326864	-0.433583320110575	0.454108915681255	0.544406305469651	0.237131061679118	1078.82557209185
137.272918953852	0.999999988326864	-0.433632848023131	0.454102296006969	0.544412717988118	0.23713502981519	1078.83556172144
137.463103081187	0.999999988326864	-0.433685427043952	0.454098346117952	0.544416500539215	0.237139031603268	1078.84555063684
137.653495234131	0.999999988326864	-0.433739699421479	0.454094274560064	0.544420360822919	0.237143056048802	1078.85554087942
137.844070144761	0.999999988326864	-0.433791804547316	0.454089528741408	0.544424909113667	0.237147046400181	1078.86553113748
138.034827874343	0.999999988326864	-0.433842326581411	0.45408390917727	0.544430312415076	0.237150981250452	1078.87552033252
138.225789068737	0.999999988326864	-0.433892285623001	0.454078099775988	0.544435929883838	0.237154859028585	1078.88550978306
138.416949294737	0.999999988326864	-0.433944498902449	0.45407361432134	0.54444021587734	0.237158710625223	1078.89549852234
138.608322262538	0.999999988326864	-0.433998224920174	0.454069483348895	0.544444147212966	0.237162611241631	1078.9054885896
138.799882433878	0.999999988326864	-0.434051844565903	0.454065124161217	0.544448313500444	0.237166547801949	1078.91547861892
138.991630595066	0.999999988326864	-0.434103151001397	0.454060044412993	0.544453195721877	0.237170480378103	1078.92546852123
139.183569666093	0.999999988326864	-0.434153363483183	0.454054307910202	0.544458740115137	0.237174399200696	1078.93545738093
139.375720021398	0.999999988326864	-0.434204015172185	0.454048982595056	0.544463905628691	0.237178298115107	1078.94544630277
139.568080822687	0.999999988326864	-0.434257086724317	0.4540447659899	0.544467888892958	0.237182224759585	1078.95543606285
139.76063588754	0.999999988326864	-0.434310875816489	0.454040814948568	0.544471645958661	0.237186212440957	1078.96542619899
139.953377877501	0.999999988326864	-0.434363644633672	0.454036066995319	0.544476214596318	0.237190211903812	1078.975416254
140.146308689654	0.999999988326864	-0.434414447659707	0.454030727802486	0.544481335069153	0.237194198117855	1078.98540537761
140.339446528415	0.999999988326864	-0.434465129848676	0.454025175778554	0.544486690813878	0.237198131487552	1078.9953943338
140.532795236825	0.999999988326864	-0.434516568835707	0.45402022422637	0.544491450846718	0.237202055824147	1079.00538335317
140.726353672097	0.999999988326864	-0.434570389213448	0.454016248642895	0.544495221746883	0.237205989582663	1079.01537321442
140.920105521305	0.999999988326864	-0.434624208779816	0.454012060202562	0.544499210253104	0.237209950567081	1079.02536293515
141.11405345297	0.999999988326864	-0.434676769710484	0.454007236255003	0.544503867167501	0.237213918170069	1079.03535341644
141.308183099893	0.999999988326864	-0.434726826205247	0.454001687384379	0.544509195885807	0.23721786740008	1079.04534189045
141.50253386781	0.999999988326864	-0.434776986834853	0.453995989731828	0.544514740193593	0.237221783858461	1079.05533040107
141.697105495052	0.999999988326864	-0.434829440909973	0.45399150867373	0.544518984112909	0.237225675708297	1079.06531995741
141.891877659964	0.999999988326864	-0.434883268052891	0.453987482726162	0.544522846563288	0.237229595980189	1079.07530995028
142.086841863242	0.999999988326864	-0.43493682925375	0.453983100958013	0.544527030278775	0.237233554583541	1079.08529969798
142.282002941887	0.999999988326864	-0.434988053596247	0.453977857396206	0.54453204595536	0.237237525100625	1079.09528913809
142.477367307651	0.999999988326864	-0.435038096350209	0.453972024288712	0.544537683873227	0.237241489740919	1079.10527740832
142.672958210197	0.999999988326864	-0.435089580881498	0.453967200213686	0.544542349192687	0.237245429245399	1079.11526655866
142.868758786945	0.999999988326864	-0.435142779926348	0.453962986250633	0.544546354987782	0.237249362321029	1079.12525643718
143.064754707815	0.999999988326864	-0.435196371674889	0.453958752193767	0.544550399061503	0.237253310034562	1079.13524634204
143.260945581624	0.999999988326864	-0.435248656712852	0.453953952027743	0.54455500353425	0.237257273191428	1079.14523547732
143.457346684466	0.999999988326864	-0.435299662464491	0.453948453948131	0.544560273768851	0.237261234582822	1079.15522425232
143.65396545951	0.999999988326864	-0.435350162148293	0.453942911277454	0.544565653867289	0.237265192069842	1079.16521319433
143.850799052831	0.999999988326864	-0.43540232733715	0.453938291442743	0.544570081099664	0.237269132610467	1079.17520194836
144.047851372704	0.999999988326864	-0.435456206886016	0.4539342313414	0.544573894142694	0.237273044705458	1079.18519237744
144.245089451206	0.999999988326864	-0.435509426146734	0.453929949395812	0.54457801950148	0.237276969337079	1079.19518209794
144.442527261022	0.999999988326864	-0.435561394677231	0.453924891769822	0.544582886554446	0.237280905589919	1079.20517104693
144.640180383869	0.999999988326864	-0.435612009625574	0.453919169001792	0.544588415919919	0.237284863685156	1079.21515950791
144.838058917264	0.999999988326864	-0.435662571136183	0.453913791900451	0.544593601514853	0.237288835189638	1079.22514774999
145.036167460726	0.999999988326864	-0.435715191247825	0.453909386224981	0.544597798686559	0.237292801558634	1079.23513716369
145.234483013614	0.999999988326864	-0.435769289895783	0.4539054696779	0.544601521193337	0.23729673346749	1079.24512756992
145.432985916122	0.999999988326864	-0.435823149820246	0.453901047168744	0.544605734976907	0.237300661273851	1079.2551173822
145.631688082004	0.999999988326864	-0.435873199127049	0.453895183295878	0.544611412416404	0.237304584516634	1079.26510585072
145.83061666304	0.999999988326864	-0.435923382412171	0.453889668390338	0.544616714843472	0.237308567006909	1079.2750935478
146.029787291716	0.999999988326864	-0.435976373579968	0.453885478468597	0.544620694059031	0.237312553003953	1079.28508300286
146.229165119786	0.999999988326864	-0.436030633220806	0.453881499862322	0.544624505340104	0.237316516905383	1079.29507321493
146.428735129983	0.999999988326864	-0.436082480719943	0.45387620615124	0.544629585279574	0.237320430546843	1079.30506264607
146.628513306348	0.999999988326864	-0.43613262548597	0.45387072333716	0.544634890017002	0.237324354596181	1079.31505084341
146.828524529355	0.999999988326864	-0.436183976825597	0.453865459545931	0.544639937774757	0.237328303228344	1079.32503895537
147.028770867133	0.999999988326864	-0.43623739766785	0.453861363628016	0.544643834578543	0.237332302544322	1079.33502809326
147.229231753723	0.999999988326864	-0.436291562561311	0.453857214712436	0.544647757740406	0.2373363215908	1079.34501762961
147.429899235965	0.999999988326864	-0.436344594808172	0.453852643316906	0.544652130174414	0.237340315156266	1079.35500725417
147.63077186314	0.999999988326864	-0.436395586242915	0.453847405235901	0.544657197921159	0.237344239780569	1079.36499674131
147.831852900807	0.999999988326864	-0.436445845164426	0.453841567995277	0.54466284695717	0.237348079192248	1079.37498529732
148.033161631543	0.999999988326864	-0.436496693709107	0.453836246070555	0.544667967188733	0.237351897677745	1079.3849734385
148.234706597399	0.999999988326864	-0.436550335777623	0.453832246864544	0.544671770258195	0.237355825203681	1079.39496199592
148.436479186571	0.999999988326864	-0.436604393648994	0.453828402411838	0.544675412924277	0.237359866017266	1079.4049514392
148.638461424903	0.999999988326864	-0.43665753681414	0.453823706235168	0.544679901370384	0.237363920130072	1079.41494082226
148.840654958742	0.999999988326864	-0.436709499211549	0.453818395456888	0.544685022118528	0.237367909297107	1079.42492994192
149.043065651171	0.999999988326864	-0.436759863267069	0.45381265050682	0.544690571801996	0.237371802064661	1079.43491866695
149.245702101961	0.999999988326864	-0.436810478018733	0.45380749003573	0.544695537368516	0.237375617978925	1079.44490738565
149.448564703031	0.999999988326864	-0.436864128308199	0.453803485899685	0.544699341310749	0.23737953798236	1079.45489580573
149.651659223432	0.999999988326864	-0.436918501297833	0.453799369759322	0.544703252173049	0.237383552398648	1079.46488478835
149.854974195949	0.999999988326864	-0.436971203893452	0.453794720744745	0.544707701578886	0.237387596935775	1079.47487358693
150.058513699275	0.999999988326864	-0.437022691757923	0.453789440937099	0.544712786484975	0.237391612865251	1079.48486290433
150.2622677177	0.999999988326864	-0.437072445136993	0.453783740825139	0.54471830356772	0.237395537253556	1079.49485186433
150.466244188634	0.999999988326864	-0.437123371669883	0.453778219085324	0.544723622574838	0.237399373921655	1079.5048401621
150.670456972539	0.999999988326864	-0.437176794901232	0.453774149164128	0.54472749571474	0.237403214073205	1079.51482890388
150.874896833452	0.999999988326864	-0.437231340568454	0.4537702723792	0.544731164981254	0.237407151563215	1079.52481769862
151.079562535027	0.999999988326864	-0.437285166559352	0.45376594607181	0.54473529043333	0.237411174073116	1079.53480714736
151.28444087446	0.999999988326864	-0.437337311530752	0.453760780703326	0.544740263378393	0.237415228802305	1079.5447958606
151.489547369815	0.999999988326864	-0.437386600833996	0.453754905663153	0.544745954594637	0.237419238099534	1079.5547838477
151.694897553683	0.999999988326864	-0.437436428155725	0.45374905242761	0.544751617713721	0.237423138239754	1079.56477206913
151.900487244367	0.999999988326864	-0.437491720534871	0.453745939664486	0.544754521768211	0.237426978326529	1079.57476195775
152.106281879595	0.999999988326864	-0.43754461144449	0.453740898058577	0.544759368625172	0.237430956084533	1079.58475070056
152.312305128475	0.999999988326864	-0.437595289455785	0.453735542992846	0.544764533739367	0.23743499437849	1079.59473822353
152.518582473185	0.999999988326864	-0.437646763619377	0.453730270625262	0.544769601594142	0.237439009797335	1079.6047265419
152.725098021847	0.999999988326864	-0.437699592777071	0.45372585661552	0.544773816828118	0.237442943916512	1079.61471582587
152.931832094223	0.999999988326864	-0.437753453702976	0.453721725941976	0.544777749575871	0.237446840747936	1079.6247056081
153.138774426755	0.999999988326864	-0.437807186898536	0.453717175715712	0.544782097758629	0.237450756691622	1079.63469441324
153.345945360281	0.999999988326864	-0.437858280957217	0.453711955570768	0.544787128014403	0.237454703312118	1079.64468240245
153.553362142995	0.999999988326864	-0.437908926518674	0.453706396081942	0.544792491185288	0.237458701889192	1079.65466976875
153.761038119671	0.999999988326864	-0.437960500133587	0.453701379577964	0.544797310618472	0.237462691306781	1079.66465797381
153.968956177955	0.999999988326864	-0.438013475873189	0.453696897677456	0.544801586477504	0.237466636899371	1079.67464702525
154.177098961745	0.999999988326864	-0.438067341013491	0.453692699311034	0.544805588831173	0.237470522578633	1079.6846368895
154.385449763244	0.999999988326864	-0.438121011033698	0.453688179908218	0.544809908169623	0.237474410436879	1079.69462599219
154.594024642052	0.999999988326864	-0.438172255638	0.453682948606281	0.544814941241475	0.23747831367468	1079.7046141348
154.802843913011	0.999999988326864	-0.438222927665708	0.453677414876659	0.544820280460176	0.237482311369683	1079.71460105791
155.011933324291	0.999999988326864	-0.438274468206799	0.453672431913453	0.54482508527555	0.237486357871433	1079.72458891528
155.221273713522	0.999999988326864	-0.438328466370466	0.453668394038092	0.544828902374339	0.237490337758076	1079.7345787213
155.430824532432	0.999999988326864	-0.438382036012417	0.45366416588464	0.544832933046173	0.237494256902771	1079.74456866449
155.640583046289	0.999999988326864	-0.438434413441361	0.453659055035729	0.5448378643179	0.237498154407221	1079.75455681857
155.850587102433	0.999999988326864	-0.438485204017727	0.453653402809776	0.544843303885984	0.237502092193889	1079.76454390326
156.060859531767	0.999999988326864	-0.438536145903244	0.453648128253601	0.544848383762149	0.237506124468418	1079.77453105893
156.271399100569	0.999999988326864	-0.438589267273015	0.453643894775221	0.544852433559317	0.237510150990628	1079.78451994031
156.482169746712	0.999999988326864	-0.438643271739979	0.453639767891856	0.544856339484828	0.237514112803816	1079.7945095664
156.693155906283	0.999999988326864	-0.438696450719742	0.453635198281586	0.544860712108201	0.237518008915868	1079.80449890186
156.904364023573	0.999999988326864	-0.438748116039752	0.45362987391026	0.544865846979328	0.237521867810085	1079.81448710286
157.115818484262	0.999999988326864	-0.438798751257101	0.453624146018611	0.54487137841503	0.237525754945487	1079.82447431167
157.327540685752	0.999999988326864	-0.438850006079742	0.453618975191352	0.544876347979205	0.237529715746891	1079.83446139272
157.539533522725	0.999999988326864	-0.438903520964827	0.453614846466283	0.544880280519935	0.23753376698996	1079.84444970722
157.751770949865	0.999999988326864	-0.438957588749747	0.453610872025161	0.544884055736323	0.237537799315395	1079.85443927664
157.964226463883	0.999999988326864	-0.43901065617811	0.45360597898939	0.544888743799026	0.237541728092733	1079.8644288796
158.176899927322	0.999999988326864	-0.43906165765571	0.453600568103978	0.544893964644997	0.237545590236351	1079.87441705553
158.389822093232	0.999999988326864	-0.439112494671664	0.453594968386667	0.544899367960854	0.237549451387517	1079.88440399267
158.603019739043	0.999999988326864	-0.43916532445079	0.45359053615949	0.544903601284609	0.237553485391843	1079.89439089699
158.816493381144	0.999999988326864	-0.439218951658799	0.453586286813104	0.544907679238738	0.237557604987678	1079.90437916869
159.030214037996	0.999999988326864	-0.439272310207966	0.453581793560387	0.544911962865106	0.237561662317572	1079.91436811429
159.244167693509	0.999999988326864	-0.439324371243819	0.45357678471788	0.544916756807987	0.237565569616538	1079.92435789689
159.458337075864	0.999999988326864	-0.439375317921681	0.453571276319653	0.544922070033976	0.237569371664091	1079.93434637939
159.672750553818	0.999999988326864	-0.439426676180101	0.453565867903523	0.544927281275018	0.23757316674714	1079.94433353254
159.887436825481	0.999999988326864	-0.439480005592044	0.453561684045617	0.544931278714084	0.237577142844741	1079.95432034371
160.102402974102	0.999999988326864	-0.439533875024922	0.453557537806101	0.544935230392129	0.237581268657127	1079.96430819086
160.31762678402	0.999999988326864	-0.439586583673673	0.453552908399259	0.544939664250123	0.23758538010904	1079.97429690129
160.533090242978	0.999999988326864	-0.439638432217452	0.453547448221692	0.544944920919062	0.237589286200634	1079.98428660948
160.748772817898	0.999999988326864	-0.439689445983051	0.453541977375003	0.544950202463107	0.237593036055891	1079.99427496955
160.964703955273	0.999999988326864	-0.439741461873008	0.453536974822007	0.544954994868013	0.237596811458021	1080.00426207115
161.180910903208	0.999999988326864	-0.439795014273192	0.453532810655806	0.54495897048389	0.237600818821689	1080.01424895133
161.397398136879	0.999999988326864	-0.439848799996634	0.453528577627542	0.544962991667069	0.237604994842388	1080.02423660258
161.61414904354	0.999999988326864	-0.439902091949806	0.45352387047272	0.544967493177272	0.237609168613897	1080.03422490078
161.831150100744	0.999999988326864	-0.439952998209351	0.453518523471008	0.544972665022054	0.237613156239389	1080.04421419044
162.048380774462	0.999999988326864	-0.440003670835594	0.453512847075042	0.544978143491322	0.237616880830948	1080.05420314936
162.265849022128	0.999999988326864	-0.440055672247834	0.453507746930442	0.544983038936176	0.237620532071857	1080.06419127584
162.483573021903	0.999999988326864	-0.440109968607309	0.453503916731804	0.54498667620202	0.237624471619942	1080.07417694568
162.70160559471	0.999999988326864	-0.440164708830428	0.453499894616094	0.544990484482944	0.237628662400665	1080.0841639614
162.91991730016	0.999999988326864	-0.440216958917067	0.453495131622869	0.544995065037209	0.237632914543662	1080.09415247383
163.138476142806	0.999999988326864	-0.440267773101771	0.45348953351945	0.545000464336716	0.237636969081364	1080.10414147505
163.357272542544	0.999999988326864	-0.440318110705315	0.453483630742384	0.545006173803065	0.237640742828301	1080.11413075825
163.57630129067	0.999999988326864	-0.440371074973352	0.453479192741708	0.545010401592015	0.237644350208187	1080.12411844796
163.7955970891	0.999999988326864	-0.440425889913244	0.453475321601883	0.545014074007251	0.237648257714419	1080.13410501131
164.015184002127	0.999999988326864	-0.440479299576223	0.453470786232297	0.545018396676224	0.237652456639907	1080.14409178409
164.235057558953	0.999999988326864	-0.44053057397269	0.453465550453878	0.545023452111091	0.237656675479671	1080.15407976701
164.455191941692	0.999999988326864	-0.44058132965891	0.453459856714441	0.545028951619995	0.237660705476782	1080.16406785471
164.675585842516	0.999999988326864	-0.440633665359907	0.453455052163719	0.5450335573143	0.237664387916053	1080.1740577644
164.896199811287	0.999999988326864	-0.440687659655188	0.453450801869243	0.545037604440206	0.237668049716226	1080.18404585598
165.117073636043	0.999999988326864	-0.440741875893215	0.453446377700054	0.545041821156578	0.237671910683352	1080.19403273682
165.338233865638	0.999999988326864	-0.440793844315742	0.453441502725151	0.545046499104072	0.237676055837267	1080.20401860243
165.559702997807	0.999999988326864	-0.440844887682636	0.453436196091911	0.545051595648069	0.237680341508297	1080.21400525251
165.781464233565	0.999999988326864	-0.440896065072535	0.453430777098782	0.545056813686109	0.237684482173874	1080.22399361402
166.003480718365	0.999999988326864	-0.440949252477383	0.453426291550576	0.545061119774906	0.237688201292373	1080.23398446405
166.225698001304	0.999999988326864	-0.441003438599857	0.45342198254405	0.545065230782686	0.237691807246525	1080.24397330395
166.448160533317	0.999999988326864	-0.441056650712084	0.453417267826834	0.545069741164836	0.237695638271414	1080.25395907608
166.670936260205	0.999999988326864	-0.44110793331702	0.453412118917027	0.54507470035996	0.237699823989571	1080.26394400479
166.894044027769	0.999999988326864	-0.441159137863688	0.453406741713247	0.545079857073025	0.237704157994006	1080.2739301063
167.11745823498	0.999999988326864	-0.44121197508536	0.453402194263354	0.545084204636636	0.237708207206557	1080.28392089568
167.341075611149	0.999999988326864	-0.44126557119762	0.4533977254211	0.545088486615265	0.237711942701427	1080.29391168708
167.564896403971	0.999999988326864	-0.441318711315055	0.453393096683177	0.545092924594542	0.237715583926224	1080.30389885488
167.789001495672	0.999999988326864	-0.441371185923415	0.453387930515216	0.545097894414575	0.237719447385222	1080.31388413053
168.0134332268	0.999999988326864	-0.44142278323	0.453382777721711	0.545102825638391	0.237723653114995	1080.32386917833
168.238196975073	0.999999988326864	-0.441474854714559	0.453377966704361	0.545107455265413	0.237727950706868	1080.33385630381
168.463246709882	0.999999988326864	-0.441527824158758	0.453373385361768	0.545111841222233	0.237731981791472	1080.34384607387
168.688523639972	0.999999988326864	-0.441581263890464	0.453368772562963	0.545116229740443	0.237735743509989	1080.35383617318
168.914020879347	0.999999988326864	-0.441634393641648	0.453363874143775	0.545120944569072	0.237739429004683	1080.36382387079
169.13979274568	0.999999988326864	-0.441686083299371	0.453358747599676	0.545125881974219	0.237743232540112	1080.37380946558
169.365886721466	0.999999988326864	-0.441737760863873	0.453353518631101	0.545130889766755	0.237747326328476	1080.38379440466
169.592317708121	0.999999988326864	-0.441789893056208	0.453348698933986	0.545135526351203	0.23775159311669	1080.39378025384
169.819065423386	0.999999988326864	-0.4418432788518	0.453344301720565	0.545139731731551	0.237755700014314	1080.40377069922
170.046026764233	0.999999988326864	-0.44189696989415	0.453339862217684	0.545143954374898	0.237759477714366	1080.41376083907
170.273209140115	0.999999988326864	-0.441949836043103	0.453335042463586	0.545148609549113	0.237763147249627	1080.42374871238
170.500664236459	0.999999988326864	-0.442001694090885	0.453329710480302	0.545153725697584	0.237766947767813	1080.43373417917
170.728446794704	0.999999988326864	-0.442053448952554	0.453324601805457	0.545158640646833	0.237771194959683	1080.44371801595
170.956593784177	0.999999988326864	-0.44210547208689	0.453319865185568	0.545163191889227	0.23777555614491	1080.45370427053
171.185050634023	0.999999988326864	-0.442159284060631	0.45331548436994	0.545167354877884	0.237779596055137	1080.46369509209
171.413714226498	0.999999988326864	-0.442213130520324	0.453310864630105	0.545171761806441	0.237783309400046	1080.47368676859
171.642565601066	0.999999988326864	-0.442266107283734	0.453305927116928	0.545176521069675	0.237786868109781	1080.48367314896
171.871726114399	0.999999988326864	-0.442318188706961	0.453300646270739	0.545181590302773	0.237790584441205	1080.49365814076
172.10122743088	0.999999988326864	-0.442368921339169	0.453295516958808	0.54518653676684	0.237794750028052	1080.50364160676
172.33110440365	0.999999988326864	-0.442421109717032	0.453290594057015	0.545191247965641	0.237799192317733	1080.51362694136
172.561314602131	0.999999988326864	-0.442475175537074	0.453286521347137	0.545195124290721	0.237803272674689	1080.52361922339
172.791699694647	0.999999988326864	-0.442529378579432	0.453282163286876	0.545199254384846	0.237806883363949	1080.53361076133
173.022277345945	0.999999988326864	-0.442582906394639	0.453277036184982	0.545204196026302	0.237810409389744	1080.54359664889
173.253177531234	0.999999988326864	-0.442633144012427	0.453271333250365	0.545209689474239	0.237814340381647	1080.55357927639
173.48447526751	0.999999988326864	-0.442683935188668	0.453265965455051	0.545214880564926	0.237818879945806	1080.56356213544
173.716165493736	0.999999988326864	-0.442739217824542	0.453262742020764	0.545217900011961	0.237822952271334	1080.5735564187
173.947985688817	0.999999988326864	-0.442794943851525	0.453258635018426	0.545221780708998	0.237826644585363	1080.58354685476
174.180024586208	0.999999988326864	-0.442842248965082	0.453251278554417	0.54522897845841	0.23783078352614	1080.5935246647
174.412574735301	0.999999988326864	-0.442898544283239	0.453249048486715	0.545230999269829	0.237834868476843	1080.60351664482
174.645308302033	0.999999988326864	-0.442947533159532	0.453241515381693	0.545238325695307	0.237838691698011	1080.61350221711
174.87837468198	0.999999988326864	-0.443002442507384	0.453238644924698	0.545241030653145	0.237842802263997	1080.62348877004
175.111750803665	0.999999988326864	-0.443054627228127	0.453232873754772	0.545246595901833	0.237846693231104	1080.63347780351
175.345379937241	0.999999988326864	-0.443105478588887	0.453227348962038	0.545251907198681	0.237850560732338	1080.64346364577
175.57933693597	0.999999988326864	-0.443159293524829	0.453223252937206	0.545255799146504	0.23785458969226	1080.65344943345
175.813622900688	0.999999988326864	-0.443213458056565	0.453219190950911	0.545259670220198	0.237858713315391	1080.66343660797
176.048205406576	0.999999988326864	-0.44326652447256	0.453214413810067	0.545264227872085	0.237862796909724	1080.67342446961
176.283069102931	0.999999988326864	-0.443318301148568	0.453208995276075	0.545269472571765	0.237866736082564	1080.68341212689
176.518219688761	0.999999988326864	-0.443369794197854	0.453203403667904	0.545274849385153	0.237870512570061	1080.69339923746
176.753670736331	0.999999988326864	-0.44342212739994	0.453198571040227	0.545279486150417	0.237874284009865	1080.70338523489
176.989448426543	0.999999988326864	-0.443475652519628	0.453194218677504	0.545283630889089	0.237878200764955	1080.71337147608
177.22554703328	0.999999988326864	-0.443529655209115	0.453190061243684	0.545287585180894	0.237882277617935	1080.72335821724
177.461954837208	0.999999988326864	-0.443582729527042	0.453185192014829	0.545292231620472	0.237886400911064	1080.73334500531
177.698671271854	0.999999988326864	-0.443634758357634	0.453179879843173	0.545297380749173	0.237890404037872	1080.74333248622
177.935681007393	0.999999988326864	-0.443686029239447	0.453174346898621	0.545302711842817	0.237894244342422	1080.75331997242
178.17298462718	0.999999988326864	-0.443738089699891	0.453169401960064	0.545307451121592	0.237898041577711	1080.76330671528
178.410600045983	0.999999988326864	-0.443792559608598	0.453165313479511	0.545311341122808	0.237901987999139	1080.7732923995
178.648552040509	0.999999988326864	-0.443846732598449	0.4531610520767	0.545315359957791	0.237906125784686	1080.78327887582
178.886821903185	0.999999988326864	-0.443899203808296	0.453156240584982	0.545320000822787	0.237910300938924	1080.79326553738
179.125405819684	0.999999988326864	-0.443950651730222	0.45315071825848	0.545325325965895	0.237914343715837	1080.80325263837
179.364294339573	0.999999988326864	-0.444002326108861	0.453145315121986	0.545330542997224	0.237918092074339	1080.8132405263
179.603469675001	0.999999988326864	-0.444054966466972	0.453140544633727	0.545335108639065	0.237921804416873	1080.82322742037
179.84295564505	0.999999988326864	-0.444109561175887	0.453136388686683	0.545339065259568	0.237925716296902	1080.83321276693
180.082788885526	0.999999988326864	-0.444163342680921	0.453132015763721	0.545343225813109	0.237929878427173	1080.84319841239
180.322962357315	0.999999988326864	-0.444215494020861	0.453127010263515	0.545348025120448	0.237934080141938	1080.85318472269
180.56346086363	0.999999988326864	-0.44426691723465	0.453121506478549	0.545353330226749	0.237938148955261	1080.86317205376
180.804260926879	0.999999988326864	-0.444318538613193	0.453116085573393	0.545358548341347	0.237941999949377	1080.87315970563
181.045355708548	0.999999988326864	-0.444372186693108	0.453111608782884	0.545362811589238	0.237945661693827	1080.88314708553
181.286751957071	0.999999988326864	-0.444426736100489	0.453107453369392	0.545366772220222	0.237949509382233	1080.89313299209
181.528484811523	0.999999988326864	-0.444480601691952	0.453102956569855	0.545371065484818	0.237953567232487	1080.90311794714
181.770577419608	0.999999988326864	-0.444532400870927	0.453097792551828	0.545376038098462	0.237957760854797	1080.91310420829
182.012998975068	0.999999988326864	-0.44458302412429	0.453092183069108	0.545381456224275	0.237961896890238	1080.92309032735
182.255753725746	0.999999988326864	-0.444634829052282	0.453086882710345	0.545386551760859	0.237965858842837	1080.9330772568
182.498822864376	0.999999988326864	-0.444689104476181	0.453082727953605	0.545390503020216	0.23796959825347	1080.94306592789
182.742164525661	0.999999988326864	-0.444743725025343	0.45307871262706	0.545394328307195	0.23797335438016	1080.95305339098
182.985807918119	0.999999988326864	-0.4447974743036	0.453074111741872	0.545398729490488	0.237977274529752	1080.963038612
183.229807616046	0.999999988326864	-0.444849216963935	0.453068629071321	0.545404006361667	0.237981412278011	1080.97302234516
183.474200519191	0.999999988326864	-0.444900219433631	0.453063081419368	0.545409355892119	0.237985647405758	1080.98300747448
183.718953390952	0.999999988326864	-0.444952608539279	0.453058303843859	0.545413928902637	0.23798968498965	1080.99299549367
183.963996489103	0.999999988326864	-0.445007259326943	0.453054139070611	0.545417892931597	0.237993417647919	1081.00298474907
184.209299912083	0.999999988326864	-0.445061947553571	0.453049787347447	0.545422025544909	0.237997148043697	1081.01297207733
184.454910955917	0.999999988326864	-0.445113121956617	0.453044230158967	0.545427400029088	0.238001225392251	1081.02295421667
184.700956825496	0.999999988326864	-0.445164002576406	0.453038702184164	0.545432733698194	0.238005546232418	1081.03293775777
184.947403981811	0.999999988326864	-0.445218346266878	0.453034838510658	0.545436395649241	0.238009473533972	1081.04292870225
185.194071441785	0.999999988326864	-0.445273728363804	0.453030738686014	0.545440284332915	0.238013190818879	1081.0529183131
185.440992160475	0.999999988326864	-0.445323335942979	0.453024317569905	0.545446521666704	0.238017282526397	1081.06289756055
185.688421435947	0.999999988326864	-0.445377680409511	0.453020698730058	0.545449936253613	0.238021406575294	1081.07288611966
185.936130550471	0.999999988326864	-0.445432665519087	0.453016545473088	0.545453878462076	0.23802524798559	1081.08287557347
186.184097441263	0.999999988326864	-0.445485762479381	0.453011227387012	0.545458997934992	0.238029066819782	1081.0928607453
186.432428626788	0.999999988326864	-0.44553526790536	0.453005112458676	0.545464922170975	0.238033013474522	1081.10284421803
186.681166999923	0.999999988326864	-0.445585369011228	0.452999238772199	0.545470595633796	0.238037117134639	1081.11282774128
186.930311890587	0.999999988326864	-0.445641312645995	0.452996157641886	0.545473472328967	0.238041225145582	1081.1228159018
187.179748182411	0.999999988326864	-0.445697279642213	0.452992609393234	0.545476809754733	0.238045215880294	1081.13280469478
187.429460054928	0.999999988326864	-0.445751530180344	0.452987733251532	0.545481482700775	0.238049144420451	1081.14279146461
187.679498676724	0.999999988326864	-0.445802187501178	0.452981670571204	0.545487351091282	0.23805303816898	1081.15277606193
187.929919300631	0.999999988326864	-0.445850658717055	0.452975086876845	0.54549374712376	0.238056943682556	1081.16275964167
188.180748400197	0.999999988326864	-0.445906688165431	0.452972297176893	0.545496326478818	0.238061050413879	1081.17274534677
188.431932053792	0.999999988326864	-0.445963237762362	0.452968729504267	0.545499683895685	0.238065175601994	1081.18273405368
188.68339496253	0.999999988326864	-0.446010754539576	0.45296108365231	0.545507166343515	0.238068938385194	1081.19271937119
188.935224825183	0.999999988326864	-0.446065904528604	0.452957939305394	0.545510088124553	0.238072909856019	1081.20270367097
189.187446150297	0.999999988326864	-0.44611849801733	0.452952508435762	0.545515332581107	0.23807701339537	1081.21269037171
189.439999437202	0.999999988326864	-0.446169155382842	0.45294672117622	0.545520908461056	0.238080996530235	1081.22267607822
189.692910652005	0.999999988326864	-0.446220821141512	0.452941421635707	0.545526002582848	0.238084891987848	1081.23266152256
189.946187050547	0.999999988326864	-0.446275383624563	0.452937438620648	0.545529782198327	0.2380888026077	1081.2426472924
190.199820379732	0.999999988326864	-0.446330418734709	0.452933541925053	0.545533471808943	0.238092808855468	1081.25263355544
190.45379806561	0.999999988326864	-0.446383990874367	0.452928970730065	0.54553786263846	0.238096864294672	1081.26261977342
190.708121804423	0.999999988326864	-0.446435925398279	0.452923465001697	0.545543149531578	0.238100898137112	1081.27260538528
190.962808017183	0.999999988326864	-0.446487104747518	0.452917709069964	0.545548714152852	0.238104820285217	1081.28259048248
191.217870810231	0.999999988326864	-0.446539247545488	0.45291263656243	0.545553582628684	0.238108660968454	1081.29257607845
191.473298010327	0.999999988326864	-0.446593895039999	0.452908687856708	0.545557330602707	0.238112548928127	1081.30256216868
191.729076902891	0.999999988326864	-0.446649063563498	0.452904576712374	0.545561221910916	0.238116540412012	1081.31254837577
191.985204568117	0.999999988326864	-0.446700701338876	0.452899096502412	0.545566528122104	0.238120606669419	1081.32253332715
192.241714162115	0.999999988326864	-0.446751744355683	0.45289337115825	0.545572031935615	0.238124635266892	1081.33251821684
192.498608155727	0.999999988326864	-0.446804458073383	0.452888645630507	0.545576557702551	0.238128582211803	1081.34250427683
192.755857066439	0.999999988326864	-0.446859114577241	0.452884584302855	0.545580420778636	0.238132515539471	1081.35249072681
193.013450935586	0.999999988326864	-0.446913888479602	0.452880247533884	0.545584547151672	0.238136495210619	1081.36247676873
193.271400503127	0.999999988326864	-0.446967156092994	0.452875241569657	0.545589349311486	0.238140511114772	1081.37246198674
193.529727697919	0.999999988326864	-0.447017919416155	0.452869789800954	0.545594617636422	0.238144547418939	1081.38244604447
193.788463207444	0.999999988326864	-0.447069333968358	0.452864203233662	0.545600009448366	0.238148566522235	1081.39243094109
194.047586242528	0.999999988326864	-0.447121552092732	0.452859372192502	0.54560463618346	0.238152514701621	1081.4024170449
194.307066108935	0.999999988326864	-0.447176683787869	0.452855321128001	0.5456084862622	0.238156375087184	1081.41240335246
194.566897753804	0.999999988326864	-0.447231539348055	0.452851221754408	0.545612378694841	0.238160258086365	1081.4223900119
194.827072266757	0.999999988326864	-0.447284692789629	0.452846292275864	0.545617110278223	0.238164224663036	1081.43237476043
195.087639762106	0.999999988326864	-0.447335834518509	0.452840605636908	0.545622601603304	0.238168264172441	1081.44235890333
195.348616896504	0.999999988326864	-0.447386860589972	0.452834904240114	0.545628101753703	0.238172324052274	1081.45234296562
195.610006688518	0.999999988326864	-0.447440388865795	0.452830535255846	0.545632271633419	0.238176340300988	1081.46232870944
195.871765739965	0.999999988326864	-0.447495716427714	0.452826584596832	0.545636015748126	0.238180258242972	1081.472316193
196.133848823316	0.999999988326864	-0.447550640642486	0.452822264254551	0.545640126364104	0.238184168251481	1081.48230268066
196.396282351311	0.999999988326864	-0.447603731404484	0.452817244503473	0.545644944369164	0.238188097084496	1081.49228731211
196.65911555681	0.999999988326864	-0.447654337820889	0.452811581999825	0.54565041372523	0.238192099780631	1081.50227071644
196.922381406107	0.999999988326864	-0.447705032803354	0.452805778074933	0.545656023488727	0.238196191850166	1081.51225421368
197.186078330838	0.999999988326864	-0.447757152331661	0.452800828693099	0.545660768562216	0.238200277192144	1081.52223893267
197.450174752655	0.999999988326864	-0.447812994109715	0.452797259112162	0.545664135123086	0.238204221375076	1081.5322264247
197.714597891329	0.999999988326864	-0.44786902242834	0.452793429455662	0.545667751816894	0.23820810078119	1081.54221409806
197.979343122657	0.999999988326864	-0.447918995540299	0.452786915893261	0.545674083040825	0.238212009348596	1081.55219719475
198.244532513334	0.999999988326864	-0.447968928196894	0.452781021046672	0.545679777254332	0.23821604544198	1081.5621794299
198.510189871818	0.999999988326864	-0.448026080258956	0.452778346150548	0.545682237787162	0.238220079680642	1081.57216684658
198.776177637542	0.999999988326864	-0.448083399182701	0.452775045156662	0.54568532954482	0.23822409615043	1081.58215508783
199.042473775365	0.999999988326864	-0.448129972990932	0.452766801693834	0.545693391958045	0.238228047961029	1081.5921365132
199.309261756246	0.999999988326864	-0.448186959743495	0.452764569775487	0.545695412492648	0.238232096371132	1081.60212226459
199.576425737137	0.999999988326864	-0.448236733180791	0.45275744407641	0.545702347809497	0.238236040916432	1081.61210740528
199.843983658438	0.999999988326864	-0.448291102903882	0.452753852671702	0.545705730218615	0.238240053664122	1081.62209120018
200.111971360215	0.999999988326864	-0.44834711357309	0.452749968263483	0.545709403123007	0.238244121489489	1081.6320775648
200.380320193044	0.999999988326864	-0.448397170696654	0.452743556090113	0.545715628746273	0.238248057542488	1081.64206246786
200.649070986453	0.999999988326864	-0.448447137822393	0.452737525912778	0.545721456944101	0.238251929432431	1081.65204613083
200.918257990972	0.999999988326864	-0.448503676428468	0.452734527021022	0.545724249899761	0.238255922324026	1081.66203081591
201.187853156354	0.999999988326864	-0.448557551111304	0.452729505922622	0.545729070142214	0.238259967618648	1081.67201694058
201.457818540314	0.999999988326864	-0.448608782675033	0.452724080659151	0.545734297006636	0.238263961512305	1081.68200141643
201.728199514341	0.999999988326864	-0.448661152104731	0.452718700449552	0.545739470104601	0.238267888140567	1081.69198550573
201.999007466306	0.999999988326864	-0.448714687168467	0.452714243694202	0.545743729667913	0.23827183935919	1081.70197010452
202.270228850767	0.999999988326864	-0.448769020482435	0.452709981942719	0.545747784085798	0.238275838031402	1081.71195530422
202.541847681694	0.999999988326864	-0.4488229427732	0.45270555912324	0.545752009430389	0.238279858619071	1081.72194057525
202.813862574413	0.999999988326864	-0.448875984114089	0.452700423119905	0.545756942914666	0.238283865878934	1081.73192514979
203.086293315121	0.999999988326864	-0.448928206006653	0.452695071422692	0.545762093478841	0.238287809057853	1081.74190950364
203.359146922515	0.999999988326864	-0.448980213703449	0.452689695751348	0.545767267998985	0.238291719800048	1081.75189385815
203.63242409874	0.999999988326864	-0.449033094170859	0.45268498484862	0.54577177192828	0.238295642665158	1081.76187837643
203.906120828989	0.999999988326864	-0.449087974513759	0.452680788798862	0.545775768719596	0.238299632204859	1081.77186312083
204.180231145044	0.999999988326864	-0.449142233872959	0.452676387434476	0.545779960942515	0.238303675763512	1081.78184827962
204.454744243736	0.999999988326864	-0.449194972792476	0.452671383825563	0.545784770659247	0.238307715592352	1081.79183270183
204.729681110417	0.999999988326864	-0.449246729716225	0.452665959111552	0.545789998605783	0.238311704240993	1081.80181710155
205.005043372269	0.999999988326864	-0.449298833975603	0.452660505188103	0.545795246046234	0.238315643928634	1081.81180110436
205.280842907974	0.999999988326864	-0.449352557357476	0.452656005577483	0.545799544002026	0.238319576726283	1081.82178538981
205.557072307709	0.999999988326864	-0.449407477316175	0.452651859048828	0.545803484185949	0.238323566986877	1081.83177037965
205.833712367904	0.999999988326864	-0.449461159869766	0.452647383426701	0.545807771031479	0.238327600342545	1081.84175521607
206.110767753789	0.999999988326864	-0.449513706235801	0.45264188196911	0.545813062611241	0.238331604887339	1081.85173938388
206.388258201993	0.999999988326864	-0.449564993135746	0.452636387162495	0.545818359483456	0.238335572123606	1081.86172311004
206.666196895888	0.999999988326864	-0.449617516673626	0.452631279036619	0.545823260703059	0.238339512332535	1081.87170728028
206.944572154794	0.999999988326864	-0.449672510918223	0.452627286364524	0.545827051933994	0.238343477644643	1081.8816917197
207.223376752689	0.999999988326864	-0.44972710184544	0.452623152685669	0.545830989405667	0.238347504719904	1081.89167702032
207.502586901545	0.999999988326864	-0.449780506660865	0.452618284718362	0.545835649587821	0.238351539789404	1081.90166138356
207.78222964242	0.999999988326864	-0.449832461291574	0.452612719350371	0.545841014654447	0.238355551814127	1081.91164527938
208.062319148667	0.999999988326864	-0.449884402632923	0.452607210712941	0.545846322524224	0.238359501390858	1081.92162845019
208.342876800984	0.999999988326864	-0.44993774837167	0.452602650350172	0.545850677587892	0.238363438203053	1081.93161278554
208.62387033894	0.999999988326864	-0.449992698793265	0.452598497868128	0.545854627769997	0.238367415502209	1081.94159763565
208.905285556933	0.999999988326864	-0.450046724650866	0.452594019080738	0.545858896649051	0.238371439841614	1081.95158222224
209.187130374659	0.999999988326864	-0.450099344361881	0.452588837810177	0.54586388454104	0.238375467565859	1081.96156616828
209.469423834745	0.999999988326864	-0.450151151465318	0.452583152877102	0.545869366269921	0.238379457240184	1081.97154941713
209.75218682342	0.999999988326864	-0.450203457703862	0.452578071620061	0.545874248811908	0.238383411306155	1081.98153329018
210.035402356057	0.999999988326864	-0.450257937237797	0.452573891928276	0.545878224873617	0.23838736166993	1081.99151765859
210.319056757122	0.999999988326864	-0.450313072520593	0.452569581140446	0.545882312897378	0.238391345343782	1082.0015027338
210.603130378455	0.999999988326864	-0.450367075156457	0.452564879979514	0.545886822972482	0.238395349673572	1082.0114867013
210.887655463926	0.999999988326864	-0.45041855587781	0.452559528549819	0.545891977464547	0.23839936023171	1082.0214699026
211.172654744232	0.999999988326864	-0.450469945485991	0.45255392700815	0.545897384480554	0.238403363564457	1082.03145287358
211.458135876743	0.999999988326864	-0.45052235007009	0.452548712824948	0.545902380729294	0.238407334298405	1082.04143664944
211.744076736675	0.999999988326864	-0.45057716201527	0.452544577518841	0.545906326291557	0.23841127509301	1082.0514210491
212.030459957684	0.999999988326864	-0.45063201765424	0.452540592946793	0.545910106281255	0.238415250440997	1082.06140609447
212.317267226229	0.999999988326864	-0.450685948535613	0.452535812930694	0.545914683995322	0.238419254764793	1082.07139013603
212.604528083722	0.999999988326864	-0.4507379424223	0.452530156139304	0.545920151675079	0.238423259433244	1082.08137300534
212.892277458964	0.999999988326864	-0.450788946431083	0.452524449735251	0.545925644411342	0.238427262381776	1082.09135552873
213.180526374224	0.999999988326864	-0.450843199731865	0.452520220127266	0.545929667686402	0.238431250826523	1082.10133948566
213.469233993671	0.999999988326864	-0.450898668142364	0.452516183886324	0.545933506645847	0.238435237985973	1082.11132473261
213.758363401215	0.999999988326864	-0.450951797874192	0.452510992621007	0.545938492875778	0.238439225986659	1082.12130854058
214.047957058085	0.999999988326864	-0.451003190981814	0.452505606346852	0.545943690474294	0.238443242277245	1082.13129125902
214.338047526235	0.999999988326864	-0.451055431159713	0.45250029350473	0.545948778804852	0.238447257949601	1082.14127406945
214.628633104934	0.999999988326864	-0.451109969712884	0.45249596037781	0.545952916650229	0.238451267750801	1082.15125768216
214.919691018797	0.999999988326864	-0.451164339495142	0.452491707385397	0.545956963809649	0.238455286118136	1082.16124233609
215.211191369965	0.999999988326864	-0.451218231060796	0.452487063367162	0.545961407862136	0.238459280346978	1082.17122648555
215.503149745322	0.999999988326864	-0.451270823262024	0.452481646518903	0.545966617755267	0.238463244820358	1082.18120979723
215.795591655823	0.999999988326864	-0.451323074927026	0.452476230132606	0.545971836707794	0.238467173977324	1082.19119234818
216.088540384066	0.999999988326864	-0.451375997960922	0.45247126897505	0.545976596588516	0.238471137601158	1082.20117530725
216.381984641649	0.999999988326864	-0.451429508894563	0.452466742207239	0.54598090325924	0.238475138836729	1082.21115877058
216.67591017294	0.999999988326864	-0.451484346962194	0.452462518160875	0.545984945148747	0.238479149804149	1082.22114280781
216.970300688779	0.999999988326864	-0.451538480047602	0.452457719932397	0.545989533302073	0.238483133979684	1082.23112696026
217.265153792609	0.999999988326864	-0.45159063640138	0.452452571544385	0.545994486993897	0.238487106570866	1082.24111035987
217.560492533644	0.999999988326864	-0.451643445939792	0.452447204024577	0.545999648584696	0.238491069139085	1082.25109254093
217.856354082999	0.999999988326864	-0.4516962571876	0.452442203215281	0.546004445851292	0.238495078415901	1082.26107539865
218.15271901763	0.999999988326864	-0.451749725671104	0.452437701826931	0.546008771652155	0.238499125014726	1082.27105871091
218.449574534517	0.999999988326864	-0.451804349744984	0.452433317220965	0.546012963930596	0.238503165520067	1082.28104240879
218.746909754312	0.999999988326864	-0.451858359514248	0.45242852903807	0.546017532791417	0.238507153734538	1082.29102640502
219.044716902051	0.999999988326864	-0.451910804872975	0.4524233591226	0.546022482979367	0.238511103722622	1082.30100982808
219.343013918205	0.999999988326864	-0.451963673529941	0.452418095780801	0.546027535703636	0.238515044883714	1082.31099200559
219.641839009309	0.999999988326864	-0.452016727328087	0.452413218458399	0.54603224722934	0.238519046595615	1082.32097445456
219.941184675787	0.999999988326864	-0.452070648243698	0.452408667442249	0.54603658940795	0.23852308545523	1082.33095750049
220.241033825396	0.999999988326864	-0.452124400094227	0.452404141310831	0.546040911360301	0.238527124403731	1082.34094098316
220.541373960435	0.999999988326864	-0.452177836270479	0.452399209948695	0.546045637521041	0.238531130009847	1082.3509247371
220.842198079743	0.999999988326864	-0.452231381600252	0.452394159231652	0.546050485923661	0.238535049801431	1082.36090787361
221.143525838684	0.999999988326864	-0.452283685302319	0.452389003182417	0.546055454846023	0.238538964928194	1082.37089056054
221.445371658884	0.999999988326864	-0.452337094340151	0.452383982723036	0.546060251415423	0.238542919307216	1082.3808727944
221.747750003692	0.999999988326864	-0.452391180711366	0.452379456028238	0.546064578415618	0.23854697382598	1082.39085520607
222.050656019173	0.999999988326864	-0.452445183496269	0.452374946275727	0.546068879562558	0.238551059684443	1082.40083841672
222.354066276446	0.999999988326864	-0.452498529700572	0.452370159261288	0.54607348235573	0.238555105479769	1082.41082204213
222.657969300655	0.999999988326864	-0.452551707825493	0.452364848231076	0.546078573213119	0.238559043588066	1082.42080510912
222.962383307581	0.999999988326864	-0.452604330186433	0.452359691339088	0.546083533346782	0.238562942027318	1082.43078764749
223.267325319942	0.999999988326864	-0.452657694341758	0.45235491712209	0.546088096490672	0.238566883112566	1082.44076983543
223.572806623836	0.999999988326864	-0.45271144557566	0.452350460135495	0.546092366478601	0.238570926589556	1082.45075231081
223.878818991771	0.999999988326864	-0.45276584887184	0.452345753841049	0.546096868363006	0.23857502474107	1082.46073472859
224.185365158766	0.999999988326864	-0.452818690325358	0.452340921510474	0.546101492025685	0.2385790905419	1082.47071817062
224.492414719151	0.999999988326864	-0.452871727373236	0.452335641962247	0.54610657749412	0.238583076781841	1082.48070102248
224.7999871191	0.999999988326864	-0.452924985087935	0.4523305756087	0.546111435346463	0.238586971755573	1082.49068365812
225.108090067176	0.999999988326864	-0.452978637093361	0.452325789520099	0.54611600926624	0.238590880758991	1082.50066583735
225.416738243016	0.999999988326864	-0.453032366266054	0.452321201643799	0.546120401499571	0.238594871180252	1082.51064802701
225.725932023053	0.999999988326864	-0.453086239275354	0.452316607069588	0.546124801732242	0.238598935593947	1082.52063043058
226.03566544086	0.999999988326864	-0.453139402149656	0.452311540494498	0.546129650255934	0.238603020900405	1082.53061284977
226.345939168152	0.999999988326864	-0.453192818610123	0.452306467667051	0.546134517872809	0.238607039303588	1082.5405953651
226.656751667299	0.999999988326864	-0.45324577754337	0.452301433448854	0.54613936133734	0.238610966592896	1082.55057833001
226.968089970177	0.999999988326864	-0.453299274251198	0.452296543774087	0.546144031299984	0.238614851857915	1082.56056103952
227.279962915454	0.999999988326864	-0.453353580882558	0.452292007499292	0.546148382840089	0.238618817243462	1082.57054280945
227.592400241448	0.999999988326864	-0.453407542439047	0.452287347159424	0.546152834860174	0.238622888777304	1082.58052450854
227.90540501621	0.999999988326864	-0.453460145883151	0.452282439243953	0.546157534865447	0.238627011027361	1082.5905067694
228.218960691567	0.999999988326864	-0.453513418255535	0.452277236668661	0.546162543640157	0.238631079651688	1082.60048906288
228.533067677791	0.999999988326864	-0.453566569619699	0.452272158793481	0.546167418181631	0.238635022655327	1082.61047182504
228.84771254968	0.999999988326864	-0.453620479540129	0.452267478856105	0.546171895804079	0.238638899128241	1082.62045462434
229.1628948008	0.999999988326864	-0.45367468632523	0.452262950290542	0.546176215854236	0.238642820335391	1082.63043668575
229.478638416905	0.999999988326864	-0.453728013067823	0.452258266472526	0.546180692188853	0.238646848730575	1082.64041831928
229.794957470158	0.999999988326864	-0.453781268554549	0.452253195165427	0.54618556438992	0.238650954523961	1082.65039951977
230.111866887001	0.999999988326864	-0.453834533116131	0.452247947041122	0.546190578912995	0.238655042073868	1082.66038127759
230.429350492376	0.999999988326864	-0.453887798440608	0.452243089522091	0.546195263717953	0.238658994103377	1082.6703644314
230.747365297042	0.999999988326864	-0.453941892627642	0.452238414936767	0.54619973967362	0.238662858274959	1082.6803473703
231.065918826554	0.999999988326864	-0.453996104902208	0.452233777210765	0.546204167885604	0.238666751864735	1082.69032916889
231.385048214459	0.999999988326864	-0.45404940412307	0.452228950121722	0.546208782549264	0.238670784089496	1082.700310102
231.704781667145	0.999999988326864	-0.454102010684372	0.452223710182926	0.546213797279083	0.23867493074457	1082.71029091679
232.025124232818	0.999999988326864	-0.454155396062968	0.45221868014237	0.546218623859122	0.238679068514905	1082.72027238338
232.34605645851	0.999999988326864	-0.454209044344594	0.452213834444249	0.546223269473498	0.238683056851862	1082.730255187
232.667536692737	0.999999988326864	-0.454262622584915	0.452209172965985	0.546227719099338	0.238686944402915	1082.74023872574
232.989542370426	0.999999988326864	-0.454317020438079	0.452204627761482	0.546232097772229	0.238690805194326	1082.75022061417
233.312127264084	0.999999988326864	-0.454370225458238	0.452199561937467	0.546236962261754	0.23869477261868	1082.76020115198
233.635335845918	0.999999988326864	-0.454423855099938	0.452194545854366	0.546241754791044	0.238698890506935	1082.77018104901
233.959189868443	0.999999988326864	-0.454476481668629	0.452189555948696	0.546246534588684	0.238703074086321	1082.78016229903
234.28364676706	0.999999988326864	-0.454530544961915	0.452184769381414	0.546251113329677	0.238707086464091	1082.79014564048
234.608640279173	0.999999988326864	-0.454584793106227	0.452180162058003	0.546255515550249	0.23871094326525	1082.800129162
234.934165512116	0.999999988326864	-0.454638231598571	0.452175385962951	0.546260101763985	0.238714783976074	1082.81011046133
235.260295564925	0.999999988326864	-0.454691472710721	0.452170256744983	0.546265014600774	0.238718737045697	1082.82009058296
235.587069793694	0.999999988326864	-0.454745075857075	0.452165201780222	0.546269874179387	0.238722882837772	1082.83006993114
235.914514665659	0.999999988326864	-0.454798298902819	0.45216028456785	0.546274578189729	0.238727104690836	1082.84005114814
236.242570026837	0.999999988326864	-0.454852085816689	0.452155628926007	0.546279030224431	0.238731203772417	1082.8500338747
236.571187963712	0.999999988326864	-0.454905925048758	0.452151024340279	0.546283436767822	0.238735116248719	1082.86001712104
236.90035236467	0.999999988326864	-0.454959586058237	0.452146004122909	0.546288245989214	0.238738918683052	1082.86999969182
237.230086799685	0.999999988326864	-0.455013616653208	0.452140999817086	0.546293057161621	0.238742759748814	1082.87997901889
237.560499128956	0.999999988326864	-0.455066283941726	0.452135942873077	0.546297910423764	0.238746824582349	1082.88995839709
237.891588479306	0.999999988326864	-0.455120152767089	0.452131183163142	0.546302456781992	0.238751053614937	1082.89993872563
238.223324640035	0.999999988326864	-0.455173755979787	0.452126546550129	0.546306883900623	0.238755201576981	1082.90992142911
238.555630095298	0.999999988326864	-0.455227652428907	0.45212182260427	0.546311415762477	0.238759184797029	1082.91990402208
238.888509901215	0.999999988326864	-0.455281358221933	0.452116717804743	0.546316316904987	0.238762997545325	1082.92988604334
239.221984653373	0.999999988326864	-0.455334951128181	0.452111612225924	0.54632121887002	0.238766811189897	1082.93986660952
239.556103683369	0.999999988326864	-0.455388358469559	0.452106697490273	0.54632592872182	0.238770833208334	1082.94984579722
239.890913763532	0.999999988326864	-0.455442203759351	0.452102013317324	0.546330394307846	0.238775008732689	1082.95982499687
240.226415824781	0.999999988326864	-0.455495879420875	0.452097417718548	0.546334791109381	0.238779201630779	1082.96980703321
240.562515860951	0.999999988326864	-0.455549230164732	0.452092421812558	0.546339589925222	0.238783261685865	1082.97978916832
240.899212156106	0.999999988326864	-0.455603298876807	0.452087407503252	0.546344397231015	0.238787086176144	1082.98977166123
241.236494431783	0.999999988326864	-0.45565637984191	0.452082389452816	0.546349217944736	0.238790857175339	1082.99975262516
241.574415048967	0.999999988326864	-0.455710515094591	0.452077604130009	0.546353788449224	0.238794881492932	1083.00973099977
241.913061978688	0.999999988326864	-0.455764484513782	0.452073015438303	0.546358174030923	0.238799121085695	1083.01971028008
242.252405816323	0.999999988326864	-0.455817981311184	0.452068204979192	0.546362790744199	0.238803312632004	1083.02969194409
242.592367263343	0.999999988326864	-0.455871619046193	0.452063014589481	0.546367767850906	0.238807229616972	1083.03967497118
242.932902146815	0.999999988326864	-0.45592489938387	0.452057875122336	0.546372696795204	0.238810951071645	1083.04965662057
243.274058475939	0.999999988326864	-0.455978683014188	0.452053094021722	0.54637726744413	0.238814756068278	1083.05963629016
243.615904584351	0.999999988326864	-0.456032531024857	0.452048565252045	0.546381610013756	0.238818842237946	1083.06961441192
243.958493806763	0.999999988326864	-0.45608605348157	0.452043713220263	0.546386256206534	0.23882313292896	1083.07959413713
244.301772633117	0.999999988326864	-0.456140151702673	0.452038790549371	0.546390965099173	0.238827354402375	1083.0895751506
244.645698895408	0.999999988326864	-0.456193098485795	0.452033737409564	0.546395826539277	0.238831297729814	1083.09955836019
244.990198923901	0.999999988326864	-0.456247203435126	0.452028747160291	0.546400599696889	0.238834964309815	1083.10953984026
245.335333524121	0.999999988326864	-0.456301258182423	0.452024029510772	0.546405105653321	0.238838780416559	1083.11951958112
245.681163215507	0.999999988326864	-0.45635507918696	0.452019360089981	0.546409590698162	0.238842877351961	1083.12949711857
246.027765250749	0.999999988326864	-0.456408942030195	0.452014372385276	0.546414364386234	0.238847172409519	1083.13947625095
246.375085708519	0.999999988326864	-0.456461778386117	0.452009473055517	0.546419069099206	0.238851425081996	1083.14945721219
246.723062850706	0.999999988326864	-0.456515651369923	0.452004448550225	0.546423882256848	0.238855402131016	1083.15943945597
247.071654092543	0.999999988326864	-0.456569570292138	0.451999533450199	0.546428585147275	0.238859120560894	1083.16942196742
247.420851630029	0.999999988326864	-0.456623732495167	0.451994806674456	0.546433108999779	0.238862871549563	1083.17940106822
247.770775015275	0.999999988326864	-0.456677403397446	0.451990078530592	0.546437639187555	0.23886694300844	1083.18937847955
248.121484112524	0.999999988326864	-0.456730282822185	0.451985028922821	0.54644248848041	0.238871266161513	1083.19935673464
248.472950787708	0.999999988326864	-0.456784381383979	0.45198003900598	0.546447271934077	0.238875453718233	1083.20933798404
248.825072394646	0.999999988326864	-0.456837515706402	0.45197514910677	0.546451952723414	0.238879368585336	1083.2193211904
249.177781494634	0.999999988326864	-0.456891728587227	0.451970406052948	0.546456498813755	0.238883128201517	1083.2293017041
249.531174207919	0.999999988326864	-0.456945548258876	0.451965432099344	0.546461253884142	0.238886949491707	1083.23928065894
249.885306736783	0.999999988326864	-0.457000053564538	0.451960664061553	0.546465812249121	0.238890971221224	1083.24925855251
250.240217679277	0.999999988326864	-0.457053236218481	0.451955811967406	0.546470475190079	0.238895221753508	1083.25923664948
250.595900948581	0.999999988326864	-0.457107055247053	0.451950829982869	0.546475246034191	0.238899469145428	1083.26921680596
250.952285521551	0.999999988326864	-0.457160272107087	0.451945991162896	0.546479881660065	0.238903495717618	1083.27919890623
251.309303843373	0.999999988326864	-0.457214868596212	0.451941077991437	0.54648458683201	0.238907204909304	1083.28918047652
251.666976590685	0.999999988326864	-0.457268965659744	0.451936298654331	0.54648916322898	0.238910965878855	1083.29915988038
252.025382207751	0.999999988326864	-0.457322538096635	0.451931466511599	0.546493796374224	0.238914993783398	1083.30913694439
252.384605233148	0.999999988326864	-0.457376274462961	0.451926419220271	0.546498631744868	0.238919292548523	1083.31911451533
252.744629250583	0.999999988326864	-0.457429554373889	0.451921479527873	0.546503375180391	0.238923591716083	1083.32909404177
253.105385629739	0.999999988326864	-0.45748326684413	0.451916698524251	0.546507944894799	0.238927661617123	1083.33907602798
253.466787733315	0.999999988326864	-0.457537219436669	0.451911989728509	0.546512451887534	0.238931462522728	1083.34905767777
253.828849243218	0.999999988326864	-0.457590903780122	0.451906977889266	0.546517259735268	0.238935172648345	1083.35903804302
254.191618062726	0.999999988326864	-0.457645589335731	0.451902081855547	0.546521946167782	0.238939075573536	1083.36901369135
254.555266026948	0.999999988326864	-0.457698629699454	0.451897173189095	0.546526657855013	0.2389433542539	1083.37899024034
254.919761643915	0.999999988326864	-0.45775245916269	0.451892283229949	0.54653133232036	0.238947676532624	1083.3889704422
255.284974307832	0.999999988326864	-0.457806478059589	0.451887529407418	0.546535883295315	0.23895164088321	1083.39895338857
255.650805777071	0.999999988326864	-0.457860445842819	0.451882686465928	0.546540528414855	0.23895534658952	1083.40893383837
256.01734885996	0.999999988326864	-0.457914716497642	0.451877603093982	0.546545396702963	0.23895913034582	1083.41891141774
256.384709810408	0.999999988326864	-0.457967766631737	0.451872729237902	0.546550076127889	0.23896324972616	1083.42888756996
256.752942099237	0.999999988326864	-0.458021766425514	0.451867872685766	0.546554726847669	0.238967581953693	1083.43886568068
257.121975569769	0.999999988326864	-0.458075656837979	0.451863121251703	0.54655925835139	0.238971775977153	1083.4488462478
257.491721515085	0.999999988326864	-0.458129325138535	0.451858311314315	0.546563876711906	0.238975733146494	1083.45882733526
257.862162705997	0.999999988326864	-0.458183704367871	0.451853202735138	0.546568773892024	0.238979461864442	1083.46880752382
258.233334303381	0.999999988326864	-0.45823702361077	0.451848291878888	0.546573486659518	0.238983229118398	1083.47878559243
258.605315960527	0.999999988326864	-0.458291356156449	0.451843409127959	0.546578156907332	0.23898729036855	1083.48876123071
258.97819926385	0.999999988326864	-0.458344742292414	0.451838708783633	0.546582659366521	0.23899160564517	1083.49873880042
259.351913765893	0.999999988326864	-0.458399040570844	0.451833815647267	0.546587332806199	0.238995858020271	1083.50871839203
259.726386230189	0.999999988326864	-0.458452399176207	0.451828951204169	0.546592007560694	0.238999848013026	1083.51869981745
260.101550153053	0.999999988326864	-0.458506788656419	0.451823893434574	0.546596850961107	0.239003573608872	1083.52867998596
260.477454669702	0.999999988326864	-0.458560284647346	0.451818989053533	0.546601558801232	0.239007304088564	1083.53865845851
260.854164658412	0.999999988326864	-0.458614750857784	0.45181411742792	0.546606207322395	0.239011306054656	1083.54863371953
261.231802139688	0.999999988326864	-0.458668144087033	0.451809414602894	0.546610720562701	0.239015621564883	1083.55861042386
261.61031401484	0.999999988326864	-0.458722341491894	0.451804510800636	0.546615414382362	0.239019969506355	1083.56858890794
261.989635442902	0.999999988326864	-0.458775550108578	0.451799621910021	0.546620105855522	0.239024046549168	1083.57857022204
262.369661393182	0.999999988326864	-0.458830010577588	0.451794566485809	0.546624941627275	0.239027775310239	1083.58855082479
262.750421066745	0.999999988326864	-0.458883619441097	0.451789690969728	0.546629624866093	0.239031446101471	1083.59852936255
263.131994378635	0.999999988326864	-0.458938238665529	0.451784827805667	0.5466342716605	0.239035390058212	1083.6085046201
263.514507424698	0.999999988326864	-0.458991641262355	0.45178007678233	0.546638810864332	0.239039679823707	1083.6184805224
263.897936928611	0.999999988326864	-0.459045746882597	0.451775168232916	0.546643524354883	0.23904403677495	1083.62845814099
264.282219709837	0.999999988326864	-0.459098941912177	0.451770284139016	0.546648211164924	0.239048143836849	1083.63843909265
264.667230079872	0.999999988326864	-0.459153436764647	0.451765235438442	0.546653048845375	0.239051814070127	1083.64841978916
265.052980290048	0.999999988326864	-0.459207616211602	0.45176035625925	0.546657703913621	0.239055468559452	1083.65839824635
265.439557944243	0.999999988326864	-0.459261439822469	0.451755601813635	0.546662258331838	0.239059442944503	1083.66837301329
265.827106508062	0.999999988326864	-0.459315634791374	0.451750664542835	0.546666978968461	0.23906383346312	1083.67834754713
266.215636755531	0.999999988326864	-0.459368622267683	0.451745869379678	0.54667159760012	0.239068297657263	1083.68832560895
266.605014030981	0.999999988326864	-0.459422866084672	0.451740823172197	0.546676423751093	0.239072239548754	1083.69830735245
266.995098592926	0.999999988326864	-0.459477062553051	0.451735955750399	0.546681091326602	0.239075832634426	1083.70828935058
267.385882195324	0.999999988326864	-0.459531214611335	0.451731166773261	0.546685681792887	0.239079539216165	1083.71826442533
267.777635901042	0.999999988326864	-0.459585581595647	0.45172622419074	0.546690410238386	0.239083749005728	1083.728237301
268.170447409644	0.999999988326864	-0.459638504742071	0.45172139994163	0.546695023528839	0.239088263163751	1083.7382132346
268.56419854122	0.999999988326864	-0.459692666211761	0.451716423522246	0.546699789882546	0.239092373506757	1083.74819590247
268.958628167132	0.999999988326864	-0.459746896678891	0.451711552887227	0.546704467448632	0.239096000206106	1083.75817666138
269.353813579596	0.999999988326864	-0.459800553149514	0.451706681561852	0.546709140624224	0.239099594558147	1083.76815337446
269.749915626783	0.999999988326864	-0.459855448390895	0.451701714169465	0.546713891984447	0.239103684460464	1083.77812523398
270.147127738383	0.999999988326864	-0.4599084544862	0.451696854100609	0.546718540907487	0.239108197282502	1083.78810035848
270.545322164147	0.999999988326864	-0.459962659207809	0.451691983935872	0.54672319975381	0.239112394520242	1083.79808260288
270.944219450917	0.999999988326864	-0.460016956561246	0.451687186606984	0.546727788975103	0.239116097865847	1083.8080631664
271.343888641949	0.999999988326864	-0.460070680360286	0.451682305092046	0.54673248618314	0.239119740310689	1083.81803984181
271.744486322271	0.999999988326864	-0.460124327173441	0.451677219591873	0.546737362756882	0.239123688884021	1083.82801391496
272.146118257183	0.999999988326864	-0.460178810202159	0.451672267450164	0.546742102393849	0.239128086376171	1083.83798736584
272.548811479665	0.999999988326864	-0.460231389012747	0.451667513746456	0.546746654469954	0.239132589750501	1083.84796353954
272.952458610702	0.999999988326864	-0.460286870568678	0.451662737444517	0.546751212077681	0.239136505348646	1083.85794587736
273.356814902864	0.999999988326864	-0.460341732101599	0.451657934202962	0.546755808246919	0.23914003855025	1083.86792699037
273.761931548861	0.999999988326864	-0.460394785902534	0.451652909949636	0.546760647960118	0.239143730005031	1083.8779011262
274.168092231248	0.999999988326864	-0.460448029927069	0.451647702302033	0.546765646996848	0.239147888448492	1083.88787366181
274.575363805577	0.999999988326864	-0.460502540882035	0.451642899959105	0.546770230179699	0.23915248313136	1083.89784740238
274.983699586921	0.999999988326864	-0.460556471639238	0.451638324926421	0.546774595480012	0.239156856725681	1083.9078269351
275.392865967019	0.999999988326864	-0.460610832073453	0.451633519712712	0.546779209969107	0.239160737870071	1083.9178080254
275.80280222111	0.999999988326864	-0.460665733535605	0.4516284699337	0.546784042773853	0.23916420242466	1083.92778698243
276.213598018936	0.999999988326864	-0.460719125084893	0.451623373450539	0.546788929891711	0.239167882188428	1083.93775993144
276.62550117536	0.999999988326864	-0.460773139289676	0.451618389975094	0.546793713372126	0.239172191782387	1083.94773146631
277.038571855317	0.999999988326864	-0.460826312980514	0.451613710682158	0.546798180234775	0.239176766291564	1083.95770667645
277.452660716158	0.999999988326864	-0.460881254181823	0.451608987492069	0.546802719136173	0.2391809402504	1083.96768671417
277.867571759348	0.999999988326864	-0.460935352195275	0.451604168457763	0.546807326014517	0.239184601702611	1083.97766919624
278.283206153866	0.999999988326864	-0.460990036821024	0.451599043304369	0.546812222272523	0.239188105092764	1083.98764491645
278.699846258618	0.999999988326864	-0.461043476384198	0.451594027011766	0.546817035244469	0.23919233906639	1083.99761282787
279.117818766841	0.999999988326864	-0.461096965798669	0.451589163154723	0.546821688989152	0.239196882638012	1084.00758821301
279.536814580824	0.999999988326864	-0.461150975648045	0.451584526519272	0.546826132678846	0.239201092373338	1084.01756783462
279.956659772915	0.999999988326864	-0.461206170720507	0.451579476150081	0.54683096283411	0.239204503524105	1084.02755075699
280.377219094503	0.999999988326864	-0.46126065147294	0.451574583749145	0.546835649769718	0.239208043733867	1084.03752441
280.798882655489	0.999999988326864	-0.461313826179752	0.45156949254227	0.54684054060968	0.239212295221375	1084.04749378711
281.221832780702	0.999999988326864	-0.4613675448994	0.451564764739451	0.546845064584772	0.239217001586478	1084.05746691711
281.645913972327	0.999999988326864	-0.46142179911512	0.451559937887593	0.54684967813599	0.239221304123429	1084.06744779693
282.07080148186	0.999999988326864	-0.461476019741535	0.451555225693766	0.546854204155274	0.23922501040083	1084.07742848978
282.496505700288	0.999999988326864	-0.461530035693277	0.451550141464179	0.546859079231073	0.239228489172954	1084.08740612606
282.923158852364	0.999999988326864	-0.461584945235336	0.451545113057077	0.546863891062447	0.239232379943851	1084.09737414289
283.351172750189	0.999999988326864	-0.46163782379316	0.451540064457317	0.54686873345771	0.239236906020303	1084.1073453967
283.780411483177	0.999999988326864	-0.461691775907059	0.451535383775444	0.546873187332235	0.239241429859346	1084.11732351054
284.210584319225	0.999999988326864	-0.461746358130781	0.451530801743186	0.546877596354797	0.239245344865734	1084.12730387231
284.641597786749	0.999999988326864	-0.461801737325854	0.451525768017611	0.546882407020879	0.239248706490741	1084.13728289023
285.073512679288	0.999999988326864	-0.46185478126341	0.451520697499998	0.546887288388052	0.239252299290642	1084.14725582968
285.506592605076	0.999999988326864	-0.461909355379219	0.451515541944476	0.546892222245106	0.239256581009937	1084.15722395061
285.941048849777	0.999999988326864	-0.461962706721964	0.451510795092844	0.546896777776475	0.239261265590773	1084.16719724048
286.376659571023	0.999999988326864	-0.462017458162702	0.45150613726328	0.546901215896354	0.239265377203255	1084.1771802865
286.813004938559	0.999999988326864	-0.462072581509653	0.451501397034638	0.546905755051218	0.239268839899309	1084.1871599567
287.250234377724	0.999999988326864	-0.462125719654465	0.451496190163007	0.546910783390982	0.239272469881065	1084.1971311562
287.688719312011	0.999999988326864	-0.462179830819402	0.4514910616053	0.546915682581184	0.239276929601301	1084.20709765199
288.128668776552	0.999999988326864	-0.462232748845901	0.451486335885364	0.546920208011512	0.23928166435935	1084.21707279348
288.569706197746	0.999999988326864	-0.462288392145985	0.451481783130695	0.546924527973825	0.239285526292112	1084.22705639647
289.011463011137	0.999999988326864	-0.462343764065374	0.451476939611347	0.546929174315897	0.239288882111268	1084.23703453666
289.4541823736	0.999999988326864	-0.462397042806459	0.45147152480893	0.546934387863475	0.239292814288574	1084.24699993848
289.898429758968	0.999999988326864	-0.462449303050557	0.451466345471815	0.546939387724259	0.239297409673802	1084.25697082806
290.343964822562	0.999999988326864	-0.462503484488141	0.45146177925074	0.546943716103748	0.239301865431741	1084.26694890865
290.790471495935	0.999999988326864	-0.462559153307971	0.451457557438349	0.546947744280481	0.239305651486545	1084.27692978793
291.237827962572	0.999999988326864	-0.46261492350266	0.451452445762414	0.546952642955728	0.239309008444521	1084.28690601942
291.686244613196	0.999999988326864	-0.462667297283451	0.451447103378	0.546957781806998	0.239312729987826	1084.29687640715
292.13598551861	0.999999988326864	-0.462721143048509	0.451441762979046	0.546962901126061	0.239317130657508	1084.30684433201
292.587164765039	0.999999988326864	-0.462775022236729	0.451437199781216	0.546967264038409	0.239321738245883	1084.31681850334
293.039503786055	0.999999988326864	-0.462830041747608	0.4514329388255	0.5469713207498	0.239325959689915	1084.32679702037
293.492809323094	0.999999988326864	-0.46288508667761	0.451428115963651	0.546975940524514	0.239329744225563	1084.33677557008
293.947083365351	0.999999988326864	-0.462939041724239	0.451422667925376	0.546981180732166	0.239333315018558	1084.34674952473
294.402537504474	0.999999988326864	-0.462992206813186	0.45141730824162	0.546986329469459	0.239337268867346	1084.35671785176
294.859430790066	0.999999988326864	-0.46304601043057	0.45141248216255	0.546990949004553	0.239341679532827	1084.36668827177
295.317670631502	0.999999988326864	-0.463100683120495	0.451408126243062	0.546995100634601	0.239346033372604	1084.37666493269
295.776974389172	0.999999988326864	-0.463155847958656	0.451403596443546	0.546999425083117	0.239349992609731	1084.38664250689
296.237303696061	0.999999988326864	-0.463210434373489	0.451398284889292	0.547004525376288	0.239353566346938	1084.39661888862
296.698717100167	0.999999988326864	-0.463263482885004	0.451392937018605	0.547009677869945	0.239357271818608	1084.40659069806
297.161427872726	0.999999988326864	-0.463317328570988	0.451387932492376	0.547014453956755	0.239361442700642	1084.41655836808
297.625630787789	0.999999988326864	-0.463372112121443	0.451383462048704	0.547018758639398	0.239365976167513	1084.42653052995
298.091120359344	0.999999988326864	-0.463426806332446	0.451378918480788	0.547023090873385	0.239370329481016	1084.43650686001
298.557706390758	0.999999988326864	-0.463480973136621	0.451373949601464	0.547027836980246	0.239374254352109	1084.44648433475
299.025339368876	0.999999988326864	-0.463534819984005	0.451368495181831	0.547033079114047	0.239377741179845	1084.45645917522
299.49414619389	0.999999988326864	-0.463589129074467	0.451363563248627	0.547037796163492	0.239381607138437	1084.46642754916
299.964431954287	0.999999988326864	-0.463642682241223	0.451358884706558	0.547042268534674	0.23938588711345	1084.47639811047
300.436097179907	0.999999988326864	-0.46369773116761	0.451354343347426	0.547046635500416	0.239390257873616	1084.48637138899
300.90901739077	0.999999988326864	-0.463752378075499	0.451349157542887	0.547051585307498	0.239394149884436	1084.49634870993
301.383006627052	0.999999988326864	-0.463806036003363	0.451344072586455	0.547056465829887	0.239397831539681	1084.50632463076
301.858133975876	0.999999988326864	-0.463860845030549	0.451339179768549	0.5470611411384	0.239401787153617	1084.51629283875
302.334767985383	0.999999988326864	-0.463915025994608	0.451334524907482	0.547065619055182	0.239406178591282	1084.52626174954
302.812878960402	0.999999988326864	-0.463968198191902	0.451329722780261	0.547070221389628	0.239410632760147	1084.53623538999
303.292244567302	0.999999988326864	-0.464023380344165	0.451324591579181	0.547075137321589	0.239414629039067	1084.54621114088
303.772768970672	0.999999988326864	-0.46407719580395	0.451319512658722	0.547079990164776	0.239418264175733	1084.5561876755
304.254417898709	0.999999988326864	-0.464131953958734	0.451314585945677	0.547084701545332	0.239421924671762	1084.56615827293
304.737479998816	0.999999988326864	-0.464186354332552	0.451309937194482	0.547089146616157	0.23942600799504	1084.57612730914
305.222033096998	0.999999988326864	-0.464239805449977	0.451305011974463	0.547093848074918	0.239430433910535	1084.58609664739
305.70806664474	0.999999988326864	-0.46429502051518	0.451300101196876	0.547098542102451	0.239434814645922	1084.5960697008
306.195405187471	0.999999988326864	-0.464348490499381	0.451295067878413	0.547103374495492	0.239438779000525	1084.60604637257
306.683876732512	0.999999988326864	-0.464403610746451	0.45129011592466	0.547108139143966	0.239442315907334	1084.61602005684
307.173630851117	0.999999988326864	-0.464458600253546	0.45128539020917	0.547112651859337	0.239446095912134	1084.62599030097
307.66483862913	0.999999988326864	-0.464511619900302	0.451280522514056	0.547117292856572	0.239450253391276	1084.63595964384
308.157547672452	0.999999988326864	-0.464566899668057	0.451275461996962	0.547122144830821	0.239454651721117	1084.64592902156
308.651760924041	0.999999988326864	-0.464620275152743	0.451270541377223	0.547126865896401	0.239458988084664	1084.65590150696
309.147328957961	0.999999988326864	-0.464674901415216	0.451265526662568	0.547131666928311	0.239463003747929	1084.66587618216
309.644148286506	0.999999988326864	-0.464728991916689	0.451260727734803	0.547136257482644	0.239466736113785	1084.67585092482
310.142219280268	0.999999988326864	-0.464784564151722	0.451255896852002	0.547140915370634	0.239470433721537	1084.68582136987
310.64175921804	0.999999988326864	-0.464837812134917	0.45125101930449	0.54714555157311	0.239474438181517	1084.69579028534
311.142847611187	0.999999988326864	-0.464891701855062	0.451245962444573	0.547150403570782	0.239478761050634	1084.70575866658
311.645515708805	0.999999988326864	-0.464946707477855	0.451240957120889	0.547155204293593	0.239483073019068	1084.7157305084
312.149595110866	0.999999988326864	-0.465000814873645	0.45123611713501	0.547159828956957	0.239487098557641	1084.72570450809
312.65498098013	0.999999988326864	-0.465055289239863	0.451231301509434	0.547164473569479	0.239490923399816	1084.7356772441
313.161741318621	0.999999988326864	-0.46511065763642	0.451226400194115	0.547169164204112	0.239494718928687	1084.74564801002
313.669979840729	0.999999988326864	-0.465163739015027	0.451221543505948	0.547173822221386	0.239498694427028	1084.75561787339
314.179745823081	0.999999988326864	-0.465217873965869	0.45121650787805	0.547178650123852	0.239502896386521	1084.76558606439
314.691129098052	0.999999988326864	-0.465273076000694	0.451211509713976	0.547183439006431	0.239507206175019	1084.77555552854
315.204069898961	0.999999988326864	-0.46532714212142	0.451206716021793	0.547188026757358	0.239511360153904	1084.78552864774
315.718384955622	0.999999988326864	-0.465381566014198	0.451201854175445	0.547192682469769	0.239515293727706	1084.79550104887
316.234115763618	0.999999988326864	-0.465436798155218	0.451196903373751	0.547197420920061	0.239519091882198	1084.80547208074
316.751337368271	0.999999988326864	-0.465490040166814	0.451192033643505	0.547202074758532	0.239522989851251	1084.8154422219
317.270099465516	0.999999988326864	-0.465544346870824	0.451186998032264	0.547206907524809	0.239527076146047	1084.82540997674
317.79053062396	0.999999988326864	-0.465599676939754	0.451182110546646	0.547211589525994	0.239531334616402	1084.83537821964
318.312610281073	0.999999988326864	-0.465653410669379	0.451177265008048	0.547216226637232	0.239535587099969	1084.84534913559
318.836203717592	0.999999988326864	-0.465708531483742	0.451172357936058	0.547220921525613	0.23953960432122	1084.85532148362
319.361241244457	0.999999988326864	-0.465762696799027	0.451167494185926	0.547225580024098	0.239543416406209	1084.86529389126
319.88772412157	0.999999988326864	-0.465817804733955	0.451162469278562	0.54723038658047	0.239547213589545	1084.87526271235
320.415845565375	0.999999988326864	-0.465871581779432	0.451157542557535	0.547235109440827	0.239551268835176	1084.88523019207
320.945680609773	0.999999988326864	-0.465926232945242	0.451152600458494	0.547239849519076	0.239555570809294	1084.89519722332
321.47725833544	0.999999988326864	-0.465979950841539	0.451147786092714	0.547244445350797	0.239559884390566	1084.90516751689
322.010410403882	0.999999988326864	-0.466034968084075	0.451142838590746	0.54724919569272	0.239563841678926	1084.91514017353
322.545016989877	0.999999988326864	-0.46608960191221	0.451137921036203	0.547253897938755	0.239567584983	1084.9251123959
323.081105523928	0.999999988326864	-0.466143879437006	0.451133001100447	0.547258603709165	0.23957139858032	1084.93508071551
323.618889379347	0.999999988326864	-0.466198695348938	0.451127989870534	0.547263409690021	0.23957554564721	1084.94504474151
324.1586047025	0.999999988326864	-0.466252251047453	0.451123150171819	0.547268041845145	0.23957996134797	1084.95501251213
324.700054466619	0.999999988326864	-0.466307069032666	0.451118265818197	0.547272738408462	0.239584167034929	1084.96498395957
325.243046464698	0.999999988326864	-0.466361771707185	0.451113383138987	0.547277381024627	0.239588021383913	1084.97495733971
325.787480315183	0.999999988326864	-0.466415362775148	0.451108468746313	0.547282108552661	0.239591793610403	1084.98492608434
326.333613014139	0.999999988326864	-0.466469661625763	0.451103377960029	0.547286996908513	0.239595727101269	1084.99489265934
326.881568323964	0.999999988326864	-0.466525116703387	0.451098455757457	0.547291698448414	0.239599955726594	1085.00485759057
327.431441800016	0.999999988326864	-0.466578893156412	0.451093687732129	0.547296266122868	0.239604333194155	1085.01482534151
327.983083718188	0.999999988326864	-0.466634017112805	0.451088785849994	0.547300956235149	0.239608425182426	1085.02479671225
328.536301096692	0.999999988326864	-0.466688732032969	0.451083875573423	0.547305639495545	0.239612223881702	1085.03476897442
329.091049870603	0.999999988326864	-0.466742197573983	0.45107892743069	0.547310400467771	0.23961598079105	1085.04473693782
329.647573330443	0.999999988326864	-0.466796440337744	0.451073801851007	0.547315307843509	0.239619928508014	1085.05470290804
330.20598758188	0.999999988326864	-0.466851922596838	0.451068954467479	0.547319943669405	0.239624283036333	1085.06466563596
330.766480047883	0.999999988326864	-0.466906343151508	0.451064280502239	0.547324415911113	0.239628697291989	1085.07463422913
331.328727856915	0.999999988326864	-0.466960716789299	0.451059414856136	0.547329063958838	0.239632834653371	1085.08460538885
331.892593153022	0.999999988326864	-0.467015736361642	0.451054244319048	0.547334022470333	0.239636549472031	1085.09457629693
332.458096485695	0.999999988326864	-0.467069753943174	0.451049247618561	0.547338830758559	0.23964018774852	1085.10454511022
333.025361267916	0.999999988326864	-0.467124762460687	0.451044387878565	0.547343491665498	0.23964423839744	1085.11450694871
333.594788195125	0.999999988326864	-0.46717930815221	0.451039623739548	0.547348044823423	0.239648715448051	1085.12447093015
334.166261947003	0.999999988326864	-0.467233728278565	0.451034802269983	0.54735264026097	0.23965305972938	1085.13444069013
334.739459293952	0.999999988326864	-0.467287656127315	0.451029683350693	0.547357575558121	0.239657003694127	1085.14441180658
335.314309363447	0.999999988326864	-0.467342641969187	0.451024583523732	0.547362449477462	0.239660547954768	1085.15438102249
335.890927328493	0.999999988326864	-0.467397387216081	0.451019838573012	0.54736699214688	0.239664295079575	1085.16434592756
336.469566740144	0.999999988326864	-0.46745118597042	0.451015058302826	0.547371562011339	0.239668433384931	1085.17431028247
337.050265100367	0.999999988326864	-0.467505455562043	0.451010082537985	0.547376340792036	0.239672863312332	1085.18427377111
337.633079874057	0.999999988326864	-0.467560663166035	0.451005018737592	0.547381177358289	0.239677188258759	1085.19424182595
338.217753155814	0.999999988326864	-0.467614833535196	0.451000078689461	0.547385899907522	0.239681179758959	1085.20421228495
338.804150399851	0.999999988326864	-0.467669380833268	0.450995118789934	0.547390682363895	0.239684969181163	1085.2141805066
339.392409018233	0.999999988326864	-0.4677247688956	0.45099025946525	0.547395306729228	0.239688856950288	1085.22414418949
339.98280176994	0.999999988326864	-0.467779353345241	0.450985535876854	0.547399839699834	0.239693037408683	1085.23410762557
340.575350114048	0.999999988326864	-0.467832552344781	0.45098059752957	0.547404567392215	0.239697356975294	1085.24407313383
341.169938097822	0.999999988326864	-0.467887919830128	0.450975472366146	0.547409471854165	0.239701497350871	1085.25403998741
341.766494458894	0.999999988326864	-0.467941922056519	0.450970431110789	0.547414325307497	0.239705380567703	1085.2640093299
342.364876830246	0.999999988326864	-0.467997410080205	0.450965616586953	0.547418925343982	0.239709147896597	1085.27397453381
342.965339504652	0.999999988326864	-0.468052352268741	0.450960899636263	0.547423416657809	0.239713126049688	1085.28393897004
343.567935182591	0.999999988326864	-0.468106630432138	0.450956005600751	0.547428099636341	0.239717310716791	1085.29390353533
344.172662551738	0.999999988326864	-0.468161181305986	0.450950843772892	0.547433055596085	0.239721566910411	1085.30386664481
344.779618591176	0.999999988326864	-0.468214672597346	0.450945837958425	0.547437851263348	0.239725729083641	1085.31383358074
345.388578319104	0.999999988326864	-0.468270014414422	0.450940973701353	0.547442513363804	0.239729599698724	1085.32380092856
345.999524327424	0.999999988326864	-0.468325236647862	0.450936258914007	0.54744701195685	0.239733426269557	1085.33376751357
346.612509632801	0.999999988326864	-0.468379091420608	0.450931374133593	0.547451692474948	0.239737397034088	1085.34373116982
347.227720389464	0.999999988326864	-0.468433198117622	0.450926264499535	0.547456597267856	0.239741573493685	1085.35369314987
347.845267899864	0.999999988326864	-0.468488369470461	0.450921167577816	0.547461469541846	0.239745870986902	1085.36365562224
348.46513067461	0.999999988326864	-0.46854295191698	0.450916336501029	0.547466090911646	0.23975000586196	1085.37362255037
349.087040598581	0.999999988326864	-0.468597764066109	0.450911661117934	0.547470561010488	0.239753929590803	1085.38358967079
349.710992874575	0.999999988326864	-0.468653286683667	0.450906706256912	0.547475310164572	0.239757753486351	1085.39355424881
350.337153625698	0.999999988326864	-0.468706478317171	0.450901696783097	0.547480115096462	0.239761720724319	1085.40351746341
350.965615734599	0.999999988326864	-0.468761690505041	0.450896510457318	0.54748505100127	0.239765911644414	1085.41347768704
351.596576258566	0.999999988326864	-0.468815555594612	0.450891587367658	0.547489769214473	0.239770214668968	1085.42344075826
352.229864084272	0.999999988326864	-0.468870938962049	0.450886858993348	0.547494307505959	0.239774278577258	1085.43340765344
352.865245876194	0.999999988326864	-0.468926120765578	0.450882133266933	0.547498837480607	0.239778126135495	1085.44337419146
353.50275176822	0.999999988326864	-0.468979853221399	0.450877119137898	0.547503600230378	0.239781969205519	1085.45333794286
354.142566938087	0.999999988326864	-0.469033974592678	0.450871946806546	0.547508613083391	0.239785987063615	1085.46329801993
354.784935781595	0.999999988326864	-0.469089262337136	0.450866929374136	0.547513418171628	0.239790308837717	1085.47325733982
355.429916458068	0.999999988326864	-0.469143741470168	0.450862223155457	0.547517911766946	0.239794645227177	1085.48322115411
356.077227897631	0.999999988326864	-0.469198567412486	0.450857471921417	0.547522458002573	0.239798748931262	1085.49318713989
356.726738124319	0.999999988326864	-0.469254052119568	0.45085243911698	0.547527273167093	0.239802539155469	1085.50315219541
357.378517246341	0.999999988326864	-0.469307418635817	0.450847432475655	0.547532082146165	0.239806299596999	1085.5131163271
358.032633052523	0.999999988326864	-0.469361793490423	0.450842296365112	0.547537008739239	0.239810234227068	1085.5230759626
358.689389013146	0.999999988326864	-0.469417466222817	0.450837410979093	0.547541682713584	0.239814554790167	1085.53303321716
359.348951501522	0.999999988326864	-0.469471969292093	0.45083274109098	0.547546134056371	0.239818990833749	1085.54299513215
360.011022754135	0.999999988326864	-0.469526708249238	0.450827880235889	0.547550788840397	0.239823168836019	1085.55296110315
360.675344334208	0.999999988326864	-0.469581830939178	0.450822726700079	0.547555723909224	0.239826875657201	1085.56292697215
361.341932848444	0.999999988326864	-0.469635387307064	0.450817698784932	0.547560551449334	0.239830497126908	1085.57289074003
362.010936358429	0.999999988326864	-0.469690077226764	0.450812739136656	0.547565310622131	0.239834384510683	1085.58284750807
362.682833217254	0.999999988326864	-0.469745897405402	0.450807947845248	0.547569877364413	0.23983887474592	1085.59280287901
363.357727850468	0.999999988326864	-0.46980027932096	0.450803198979156	0.547574414763497	0.239843443218556	1085.60276489385
364.035182477887	0.999999988326864	-0.46985453078145	0.450798240357121	0.547579178225297	0.239847574167118	1085.6127309981
364.714931423687	0.999999988326864	-0.469909745091801	0.450792988118508	0.547584200098124	0.239851127886445	1085.62269668107
365.397013576017	0.999999988326864	-0.469963480607939	0.450788019571726	0.547588970628728	0.239854647905862	1085.6326583105
366.081714070294	0.999999988326864	-0.470018550449296	0.45078320175031	0.547593578439304	0.23985859022741	1085.64261383291
366.769460735651	0.999999988326864	-0.470074511353595	0.450778468891038	0.547598089289142	0.239863157346477	1085.65256773793
367.460377057575	0.999999988326864	-0.47012846155021	0.450773605615989	0.547602710540727	0.239867788039052	1085.66252999852
368.153897171022	0.999999988326864	-0.470183203966104	0.450768461455476	0.547607685298299	0.239871823493589	1085.67249497709
368.849845503987	0.999999988326864	-0.470237404006911	0.450763400698252	0.547612544897858	0.239875382733186	1085.68246087302
369.548167727856	0.999999988326864	-0.47029323040195	0.45075851951199	0.547617188889548	0.239879013294285	1085.69241687545
370.249564777033	0.999999988326864	-0.47034711886494	0.450753881775319	0.547621639203855	0.239883216002693	1085.70237256801
370.954068943413	0.999999988326864	-0.470401567584957	0.450748934311792	0.547626360970317	0.23988784309586	1085.71232793698
371.661716010617	0.999999988326864	-0.470456950489589	0.450743926646281	0.547631187653176	0.239892259780946	1085.72229081851
372.371988725293	0.999999988326864	-0.470510806571354	0.45073874546553	0.54763614419929	0.239896052735952	1085.73225622481
373.084718400058	0.999999988326864	-0.470566461883291	0.450733795545785	0.547640880990015	0.239899496288022	1085.74221598811
373.800318107981	0.999999988326864	-0.470621955384629	0.450729075380527	0.547645372045405	0.239903326272603	1085.75217205496
374.519063376306	0.999999988326864	-0.470675747613518	0.450724295044331	0.547649965971517	0.239907598210091	1085.76212760193
375.241003321238	0.999999988326864	-0.470729877932092	0.450719231669978	0.547654815535346	0.239912109567152	1085.77208302644
375.966160967818	0.999999988326864	-0.470785169500706	0.450714100911281	0.547659722928365	0.239916409430524	1085.7820444364
376.6941169254	0.999999988326864	-0.470839410809695	0.450709158657243	0.547664477581217	0.239920230561933	1085.79200841347
377.424695708727	0.999999988326864	-0.470894971876815	0.450704139127307	0.547669279899996	0.239923812268825	1085.80196778985
378.15824533708	0.999999988326864	-0.470949530320725	0.450699417262987	0.547673770614418	0.239927656419715	1085.81192305069
378.895078831309	0.999999988326864	-0.471004228264406	0.450694663699769	0.547678348678201	0.239931971841215	1085.82187605904
379.635376001744	0.999999988326864	-0.471059494836222	0.450689601435507	0.547683196764478	0.239936608539948	1085.83182960028
380.379113334942	0.999999988326864	-0.47111333631401	0.45068452847002	0.547688095404513	0.239940989167255	1085.84179093555
381.125725527963	0.999999988326864	-0.47116824945403	0.45067941715972	0.5476929243457	0.239944802664554	1085.85175354221
381.875131029447	0.999999988326864	-0.471222726571909	0.450674603718393	0.547697550381524	0.239948336592482	1085.8617139019
382.62750966092	0.999999988326864	-0.471278120066941	0.450669822746201	0.54770212306924	0.239952060089724	1085.87166737597
383.383392662523	0.999999988326864	-0.471333683116459	0.450664966232427	0.547706772612006	0.239956519951916	1085.88161600958
384.143161295471	0.999999988326864	-0.47138804965266	0.450659921709289	0.547711623587989	0.239961164133539	1085.89157081351
384.906364528056	0.999999988326864	-0.471442681979803	0.450654915630619	0.547716398205462	0.239965009508806	1085.90153673296
385.672168930849	0.999999988326864	-0.471496752712336	0.45064991713972	0.547721191466393	0.239968502688586	1085.91149764619
386.440969799167	0.999999988326864	-0.471552117969474	0.450644918012629	0.547725967290874	0.239972183984247	1085.92144861034
387.213546205997	0.999999988326864	-0.47160779512316	0.450640180666681	0.547730504109469	0.239976840737582	1085.93139450798
387.990307043532	0.999999988326864	-0.471661750261966	0.450635389722464	0.547735106350777	0.239981576620453	1085.94135099601
388.770447241882	0.999999988326864	-0.471716670498716	0.450630242460497	0.547740054773375	0.239985310252335	1085.95131609612
389.553311100473	0.999999988326864	-0.471771061637215	0.450625218441899	0.547744877528707	0.239988669880077	1085.96127718818
390.339224768679	0.999999988326864	-0.471827299809716	0.450620332719469	0.547749525363963	0.239992655418367	1085.97121926299
391.129700095635	0.999999988326864	-0.471881745897713	0.45061559606335	0.54775403918013	0.239997535939378	1085.98116713278
391.924298998246	0.999999988326864	-0.471935850628046	0.450610542384155	0.547758921090113	0.240002128228102	1085.99112820866
392.721990606319	0.999999988326864	-0.471991127153613	0.45060551591473	0.547763694983895	0.240005190697593	1086.00109435824
393.522385902931	0.999999988326864	-0.472046577913708	0.450600816522798	0.547768204888662	0.240009510168197	1086.01103153432
394.327819877692	0.999999988326864	-0.472100454018976	0.450595890022304	0.547772924277936	0.240014322234272	1086.02098529229
395.127819877692	0.999999988326864	-0.472156992770202	0.450590404780449	0.547778148908909	0.240014616531543	1086.03083752387
395.939811043687	0.999999988326864	-0.472213527895742	0.450585402765016	0.547782959512786	0.240015929499125	1086.04079629492
396.755156211837	0.999999988326864	-0.472269577382049	0.450580772652368	0.547787391052278	0.240019596835358	1086.05073846391
397.575226126718	0.999999988326864	-0.472323013881124	0.450575981971006	0.547791967462837	0.240025795212709	1086.06068498417
398.399686042119	0.999999988326864	-0.472375785238755	0.450570810316003	0.547796926694016	0.240031975527208	1086.07065168315
399.226893519617	0.999999988326864	-0.472428991296242	0.450565897791453	0.547801633059841	0.240037448925295	1086.08061086388
400.057483435436	0.999999988326864	-0.472483709354592	0.450561580271539	0.547805753613082	0.240043456383026	1086.09054175951
400.893828734574	0.999999988326864	-0.472537416324811	0.450556458551614	0.547810702156744	0.240048648304172	1086.10050326277
401.733394055032	0.999999988326864	-0.472591486555499	0.450550983857967	0.547815930203819	0.240052270024157	1086.1104642983
402.576236373246	0.999999988326864	-0.472646123725955	0.450545986727599	0.547820718298957	0.240055219978168	1086.12041673753
403.423096879391	0.999999988326864	-0.472703685333561	0.45054180752557	0.547824682605726	0.240059357634548	1086.13034580268
404.275980262235	0.999999988326864	-0.472758137357674	0.450535911388296	0.547830364484553	0.240061889146563	1086.14032280247
405.130829149748	0.999999988326864	-0.472815165086322	0.45053223879978	0.547833824689596	0.240066035136341	1086.15024615602
405.992250128051	0.999999988326864	-0.472869093165904	0.450526442478086	0.547839416823368	0.240069029821824	1086.16022317022
406.855653231799	0.999999988326864	-0.472924805670921	0.450522245176738	0.547843396924119	0.240074283779821	1086.17014752376
407.725609984894	0.999999988326864	-0.472977477618223	0.45051592636761	0.547849481107068	0.240077771289725	1086.18012995025
408.597101887496	0.999999988326864	-0.473033046935627	0.450511943457523	0.547853284501285	0.240083612651668	1086.1900511019
409.475492490343	0.999999988326864	-0.473088265311231	0.450506707451343	0.5478583123425	0.240086154822226	1086.2000238968
410.356273802966	0.999999988326864	-0.473143247587656	0.45050222238027	0.547862597223692	0.240091155111149	1086.20994715602
411.243838931423	0.999999988326864	-0.473197777413043	0.450496547420089	0.547868019421226	0.240094191030057	1086.2199289179
412.133028349397	0.999999988326864	-0.473252826652661	0.450492353065217	0.547872028524157	0.24009981264674	1086.22983796011
413.03034520525	0.999999988326864	-0.473308364012753	0.450486855795159	0.547877307767539	0.240101579274119	1086.23983028074
413.92835636103	0.999999988326864	-0.473362252977898	0.450482373362806	0.547881597104486	0.240107974358878	1086.2497339731
414.835065486164	0.999999988326864	-0.473418581453439	0.450477123648253	0.547886605060124	0.240109736013288	1086.25972796219
415.742323249372	0.999999988326864	-0.473471737848653	0.450472299274033	0.547891214427803	0.240116154298144	1086.26962695026
416.658802410221	0.999999988326864	-0.473528519356965	0.450467227074906	0.547896095212502	0.240117872113131	1086.27962795601
417.575198166416	0.999999988326864	-0.4735814349259	0.450462460285553	0.54790068048044	0.240124210228527	1086.2895247157
418.501117209241	0.999999988326864	-0.473638308288095	0.450457279090811	0.547905620561423	0.240126009255239	1086.29952418993
419.427092341838	0.999999988326864	-0.473691212894829	0.450452523026522	0.547910157769152	0.240132399516221	1086.30941665152
420.363095223771	0.999999988326864	-0.473748272846175	0.450447409804365	0.547915068182616	0.240134141464737	1086.31941572626
421.29919093117	0.999999988326864	-0.473801097060353	0.450442630085117	0.547919629086514	0.240140487460631	1086.32931242018
422.24502146738	0.999999988326864	-0.473858119275757	0.450437457194019	0.547924599841586	0.240142227455775	1086.3393082789
423.191250844673	0.999999988326864	-0.473911326910748	0.450432833268627	0.547929017988324	0.240148510024901	1086.34921050734
424.14678919643	0.999999988326864	-0.473967680152605	0.450427444350103	0.547934165445117	0.240150554425027	1086.35919611792
425.103706494621	0.999999988326864	-0.474020991103836	0.450422880097769	0.54793853561578	0.240156941480749	1086.3690874922
426.071090315971	0.999999988326864	-0.474077859472414	0.450417738575896	0.547943456362662	0.240158587766236	1086.37909070148
427.038171740865	0.999999988326864	-0.474130852928891	0.450412934569744	0.547948059297025	0.240164869451435	1086.38898347881
428.015696936636	0.999999988326864	-0.474187851507446	0.450407764943236	0.547953012312855	0.240166587032335	1086.39897911839
428.993655660151	0.999999988326864	-0.474241106663962	0.450403168856336	0.547957447181502	0.240172833033463	1086.40887828162
429.981542256982	0.999999988326864	-0.474297344110873	0.450397777997294	0.547962567119202	0.240175006832338	1086.41886430189
430.970814872127	0.999999988326864	-0.474350626510518	0.450393177655291	0.547966974298422	0.240181410355363	1086.42875266298
431.971212850697	0.999999988326864	-0.474407503762769	0.450388036672789	0.547971914697451	0.240183062230519	1086.43875394053
432.971490577028	0.999999988326864	-0.474460600200373	0.450383248203047	0.547976480079786	0.240189331762831	1086.44864393828
433.982854470521	0.999999988326864	-0.474517730747138	0.450378118125844	0.547981416244282	0.240191060955307	1086.45863077587
434.995553475522	0.999999988326864	-0.474570520458467	0.450373277103963	0.547986020411538	0.240197464924818	1086.46852485365
436.019053466638	0.999999988326864	-0.474627629747833	0.450368242063053	0.547990873271345	0.24019913999909	1086.47852387706
437.042663710118	0.999999988326864	-0.474682204275629	0.450363497056238	0.54799541226304	0.240204260833041	1086.48843633573
438.075291450581	0.999999988326864	-0.474736297078274	0.450358444062201	0.548000249632439	0.240208777641074	1086.49837777301
439.113981951976	0.999999988326864	-0.474790988285006	0.45035306196195	0.54800541675984	0.240212559489584	1086.50831922331
440.158774141261	0.999999988326864	-0.474845758173518	0.450348075064477	0.548010186549428	0.240216367352268	1086.51825822826
441.209960627379	0.999999988326864	-0.474900219069171	0.45034336691483	0.548014701485833	0.240220451994801	1086.52819581965
442.26772787213	0.999999988326864	-0.474955518748051	0.450338563444077	0.548019283754586	0.240224745929352	1086.53813202944
443.332264395991	0.999999988326864	-0.475011623458202	0.450333647795533	0.548023978964481	0.240229061588938	1086.54806947758
444.40348093967	0.999999988326864	-0.475066203967861	0.450328498321194	0.548028926271845	0.24023320930675	1086.55801137146
445.48094129094	0.999999988326864	-0.47512080002133	0.450323365390248	0.548033840112822	0.240237106274612	1086.56795318365
446.564693244686	0.999999988326864	-0.475176068488011	0.450318422383168	0.548038578297384	0.240240910218033	1086.57789026227
447.655291096177	0.999999988326864	-0.475231502427844	0.450313690458767	0.548043088929982	0.240244942687497	1086.58782603075
448.75291990561	0.999999988326864	-0.475286264526991	0.450308934756365	0.548047642521358	0.240249242073281	1086.59776048269
449.857769031232	0.999999988326864	-0.475341359717048	0.450303795341389	0.548052570897878	0.240253572097208	1086.60769588261
450.969782036638	0.999999988326864	-0.475394758092526	0.450298755487545	0.548057387650428	0.24025774846347	1086.61763511361
452.088575476514	0.999999988326864	-0.475450426704327	0.450293589575922	0.548062353890405	0.24026167606464	1086.62757192121
453.214468234592	0.999999988326864	-0.475505966718329	0.450288792376326	0.5480669325744	0.240265463175662	1086.63751005345
454.347354215321	0.999999988326864	-0.475561320151333	0.450284068892729	0.548071454176088	0.240269337529875	1086.64744480458
455.487661610809	0.999999988326864	-0.475617000910521	0.450279090991151	0.548076211062856	0.240273474372238	1086.65737502736
456.635960163266	0.999999988326864	-0.475670568722468	0.450274155621735	0.54808093040438	0.24027779909036	1086.66730847148
457.791929584706	0.999999988326864	-0.475726032460426	0.450268991652267	0.548085880899309	0.24028201939807	1086.67724086524
458.955748625746	0.999999988326864	-0.475780544047132	0.450263939269985	0.548090730861801	0.24028600132309	1086.68717922561
460.126768925343	0.999999988326864	-0.475836168043917	0.450259005327107	0.548095452078849	0.24028981634855	1086.69711386672
461.305477433174	0.999999988326864	-0.475891423486768	0.450254347927986	0.548099904256651	0.240293714671011	1086.70704634835
462.492178445051	0.999999988326864	-0.47594718530243	0.450249323486816	0.548104713544996	0.240297867567442	1086.71697433179
463.687466136786	0.999999988326864	-0.476000731532008	0.450244382823982	0.548109443492552	0.240302203345064	1086.72690392993
464.8912046411	0.999999988326864	-0.476055041978065	0.450239314242931	0.548114298787668	0.240306528114201	1086.73683421637
466.10337170259	0.999999988326864	-0.476111267363139	0.450234312376787	0.548119074975371	0.240310414924693	1086.74676855011
467.323535935996	0.999999988326864	-0.476166577012157	0.450229555561069	0.548123643062911	0.240314141730625	1086.75670515553
468.551467959184	0.999999988326864	-0.476222412326843	0.450224534018996	0.54812844109476	0.240318015300649	1086.76663011695
469.788663487307	0.999999988326864	-0.476276194564321	0.450219620510685	0.548133142116375	0.24032223228594	1086.77655675307
471.034978187071	0.999999988326864	-0.476330534864978	0.450214539291523	0.548138002720452	0.240326669278152	1086.78648058633
472.290833334803	0.999999988326864	-0.476386238104798	0.450209518202398	0.548142818834898	0.240330908066373	1086.79641026849
473.555562614452	0.999999988326864	-0.476441587290994	0.450204708797544	0.548147416514705	0.240334815233449	1086.80634531944
474.828542563024	0.999999988326864	-0.476496272223725	0.450199832413623	0.548152101013766	0.240338605773039	1086.81627517953
476.110495847378	0.999999988326864	-0.476551418042412	0.450194782814154	0.54815694472566	0.240342507382651	1086.82619920778
477.402242465329	0.999999988326864	-0.476607196230575	0.450189787377986	0.548161702691615	0.240346711630963	1086.8361179512
478.704545824535	0.999999988326864	-0.476660765569337	0.450184842092648	0.548166441791691	0.240351115267187	1086.84604225839
480.016755713241	0.999999988326864	-0.47671674705469	0.450179832743818	0.548171230137289	0.240355387643529	1086.85596674463
481.338927859254	0.999999988326864	-0.476771080493767	0.450174986823082	0.548175871693065	0.240359389270767	1086.86589807154
482.670222954389	0.999999988326864	-0.476827085799615	0.450170022793185	0.548180631908035	0.240363131486926	1086.87582429533
484.011394786473	0.999999988326864	-0.47688250466415	0.45016492823088	0.548185492329149	0.240366952432287	1086.88574469115
485.363306419905	0.999999988326864	-0.476937357053014	0.450160023980802	0.548190200216967	0.240371113241278	1086.89566280415
486.726354571225	0.999999988326864	-0.476991919155323	0.450155173659143	0.548194843152667	0.240375458369445	1086.90558295084
488.100347971969	0.999999988326864	-0.477047231418499	0.450150179688981	0.54819961949993	0.240379600379609	1086.91550748477
489.484767798322	0.999999988326864	-0.477102696854976	0.450145282755696	0.548204301305851	0.240383509434451	1086.92543315355
490.879535988917	0.999999988326864	-0.477157598015872	0.450140330010003	0.54820904448513	0.240387388411857	1086.93535358331
492.285469438984	0.999999988326864	-0.477212626099998	0.45013526789036	0.548213886035039	0.240391461739207	1086.94526913302
493.703352251534	0.999999988326864	-0.477266469541376	0.450130310704987	0.548218642579114	0.240395739127144	1086.95518576163
495.133128243324	0.999999988326864	-0.477322602974378	0.450125431727851	0.548223334139509	0.240400031138597	1086.96510079908
496.575130799287	0.999999988326864	-0.477376664618194	0.450120604732816	0.54822796463338	0.24040418894734	1086.97502383112
498.028293449626	0.999999988326864	-0.477431897505192	0.450115533352958	0.548232790602271	0.240408154094012	1086.98494291306
499.493289507663	0.999999988326864	-0.477487820613094	0.450110509824457	0.548237583583399	0.240411945284023	1086.99485828542
500.970767644288	0.999999988326864	-0.47754298967561	0.450105453201147	0.54824243864019	0.240415927866183	1087.00477100787
502.461229181585	0.999999988326864	-0.477598075970499	0.450100666460564	0.548247034247437	0.240420113534464	1087.01468436015
503.96469007998	0.999999988326864	-0.477652252105242	0.450095807563174	0.548251704713181	0.240424343492289	1087.02459906089
505.481058220897	0.999999988326864	-0.477707207722784	0.450090740164706	0.548256538495127	0.240428477846062	1087.03451280102
507.010595124668	0.999999988326864	-0.477763119613657	0.450085635789258	0.548261422136998	0.240432350111107	1087.04442663986
508.553404029268	0.999999988326864	-0.477818375846198	0.45008074160191	0.548266089479199	0.240436200308477	1087.0543429113
510.109217283908	0.999999988326864	-0.47787334051709	0.450075862881987	0.548270766236847	0.240440199634141	1087.0642506785
511.679487070094	0.999999988326864	-0.477928778445617	0.450070913641853	0.548275504921458	0.240444441189228	1087.07415553234
513.264810739016	0.999999988326864	-0.477982621788957	0.450066053237717	0.548280170007571	0.240448805667503	1087.0840656028
514.864489153007	0.999999988326864	-0.478038372137896	0.450060974812596	0.548285041689398	0.240452917310299	1087.09397481028
516.478800629222	0.999999988326864	-0.478093761769434	0.450056143889539	0.548289637766017	0.240456663157408	1087.10388887369
518.107082917837	0.999999988326864	-0.478149326681827	0.450051135493038	0.548294422386426	0.240460533716402	1087.11379526919
519.107082917837	0.999999988326864	-0.478183782119539	0.45004792823536	0.548297517086867	0.240461134240695	1087.11983864079
520.107082917837	0.999999988326864	-0.478218368542914	0.450044893850632	0.548300415818983	0.240462294397291	1087.12584732512
521.771308921948	0.999999988326864	-0.47827399195893	0.450039944117431	0.548305176144978	0.240465572328265	1087.13575373378
523.451229085064	0.999999988326864	-0.478328894053765	0.450035030875448	0.548309867881236	0.240469965762121	1087.14566273775
525.146550014821	0.999999988326864	-0.478383467809133	0.450030091542109	0.548314605416695	0.240474994347327	1087.15556782547
526.858090332913	0.999999988326864	-0.478437089353246	0.450025172901268	0.548319311744057	0.24048042505133	1087.16546987332
528.586533378538	0.999999988326864	-0.47849118852142	0.450020203003947	0.548324054571522	0.240486020715891	1087.17536714411
530.332886349449	0.999999988326864	-0.478545229624386	0.450015300206949	0.54832872754395	0.240491429431259	1087.18526499183
532.097230809311	0.999999988326864	-0.478599863624041	0.450010572987599	0.548333301704409	0.240496341206492	1087.19516673058
533.879053630999	0.999999988326864	-0.478654923047504	0.450005492747789	0.548338116191538	0.240500463579699	1087.2050671099
535.678778833307	0.999999988326864	-0.47871028309111	0.450000529551578	0.548342887257733	0.240504071883824	1087.21496835224
537.496429318406	0.999999988326864	-0.478764942332995	0.449995537058762	0.54834767890159	0.240507485301323	1087.22486495362
539.333040461515	0.999999988326864	-0.478820868068026	0.449990465383027	0.548352547550326	0.24051095426902	1087.23475258099
541.19049093589	0.999999988326864	-0.478876462710268	0.449985519978745	0.548357254656752	0.240514600974022	1087.2446431027
543.068466118117	0.999999988326864	-0.47893187458569	0.44998060628681	0.548361972559295	0.240518366083252	1087.25453657434
544.966629098406	0.999999988326864	-0.478987309209139	0.449975743296578	0.548366617827148	0.240522123249852	1087.26443340111
546.884550305312	0.999999988326864	-0.479042184713686	0.449970792813835	0.548371362276001	0.240525937335095	1087.27432719484
548.823030815828	0.999999988326864	-0.479097499921139	0.44996565186912	0.548376284590667	0.240529933415131	1087.28421459084
550.783558624207	0.999999988326864	-0.479152099381773	0.449960676558902	0.548381054493554	0.240534248577869	1087.29409944926
552.766887867644	0.999999988326864	-0.479206967243016	0.449955844972707	0.548385671115558	0.240538782436816	1087.30398351136
554.773443291152	0.999999988326864	-0.479261793215021	0.449950974196385	0.548390348988393	0.240543291347274	1087.31386870766
556.803266464458	0.999999988326864	-0.479316776740062	0.449946080727862	0.548395001307534	0.240547559236383	1087.32375819932
558.855739384648	0.999999988326864	-0.479371692759752	0.449941084105531	0.548399797933113	0.240551557712779	1087.33364297176
560.932108101986	0.999999988326864	-0.479426769812794	0.449936037159666	0.548404666994681	0.240555462978501	1087.34352260605
563.033739703532	0.999999988326864	-0.479481810498169	0.449931141094749	0.548409309234187	0.240559495218993	1087.35340085602
565.161235612459	0.999999988326864	-0.479536871193774	0.449926196067698	0.548414049681932	0.240563597465124	1087.36327598574
567.315593809257	0.999999988326864	-0.479592078648223	0.449921283676444	0.548418743227572	0.240567641927536	1087.37315519208
569.496256693511	0.999999988326864	-0.479647084626363	0.449916223744546	0.548423594932199	0.240571532804755	1087.3830329235
571.703878903996	0.999999988326864	-0.479702146298944	0.449911234478016	0.548428340351734	0.240575361697319	1087.3929115282
573.938597537739	0.999999988326864	-0.479757157330606	0.449906325890873	0.548433072941883	0.240579295056902	1087.40278111739
576.202806487501	0.999999988326864	-0.479812301028907	0.449901408875775	0.548437774891618	0.240583491446231	1087.41264877465
578.497339491173	0.999999988326864	-0.479867196168424	0.449896629953583	0.548442349268822	0.240587798050528	1087.42251656435
580.822571277863	0.999999988326864	-0.479921867269074	0.449891698890367	0.548447067571884	0.240592029909871	1087.43238529693
583.178691502324	0.999999988326864	-0.479976933457089	0.449886611255755	0.54845195394787	0.24059604466957	1087.4422537843
585.566176737534	0.999999988326864	-0.480031837422583	0.44988154035516	0.548456797027728	0.240599924684881	1087.4521212219
587.985702274826	0.999999988326864	-0.480087069733469	0.449876647416832	0.548461463681538	0.240603853935024	1087.46198410109
590.438825724616	0.999999988326864	-0.480142121549913	0.449871774633727	0.548466136034886	0.240608009434384	1087.47183609073
592.928755747716	0.999999988326864	-0.480197001642947	0.449866890004457	0.54847079418173	0.240612286064665	1087.48169366802
595.454611692367	0.999999988326864	-0.480251763943034	0.449861920636424	0.548475555294382	0.240616374626346	1087.49155109896
598.016959953493	0.999999988326864	-0.480306749102423	0.449856849050287	0.5484804398177	0.240620234252444	1087.50141332095
600.615069307826	0.999999988326864	-0.480361882367783	0.449851963455696	0.548485102398796	0.240624052986245	1087.51126770316
603.251531157838	0.999999988326864	-0.48041690944614	0.449847099728465	0.548489761361334	0.24062809387512	1087.52111119855
605.929860792466	0.999999988326864	-0.480471853953485	0.449842133372191	0.548494493527078	0.240632356663513	1087.53095521786
608.650577119085	0.999999988326864	-0.480526419540901	0.449837180008086	0.548499261025054	0.240636641247298	1087.54079682492
611.415031611005	0.999999988326864	-0.480581162712485	0.449832251881098	0.548503975468852	0.24064074813874	1087.55064623493
614.221707920444	0.999999988326864	-0.480636188081822	0.449827254895187	0.548508775237667	0.240644619249094	1087.56048980468
617.072948389558	0.999999988326864	-0.480691415024653	0.449822389420379	0.548513415493233	0.240648447828993	1087.5703341821
619.969217854934	0.999999988326864	-0.480746361926201	0.449817480899331	0.548518111137299	0.240652458007986	1087.58016166399
622.916277488898	0.999999988326864	-0.480801149066413	0.449812516211495	0.548522844908578	0.240656682182238	1087.58999189947
625.914173386802	0.999999988326864	-0.480855613427019	0.449807525465235	0.54852764871899	0.240660952620049	1087.59981444403
628.9661742104	0.999999988326864	-0.480910323279977	0.449802609196326	0.548532333557011	0.240665068857769	1087.60964960275
632.069278147513	0.999999988326864	-0.480965449924204	0.449797724812584	0.548536996832509	0.240668882201395	1087.61947530216
635.227386777631	0.999999988326864	-0.481020718181517	0.449792763497824	0.548541771101076	0.240672678232838	1087.62930380316
638.440554100905	0.999999988326864	-0.481075677772185	0.449787907971126	0.548546394627268	0.240676666218	1087.63911931686
641.714055220038	0.999999988326864	-0.481129967288958	0.449782965633867	0.548551157024866	0.240680916882192	1087.64892259164
645.053180470826	0.999999988326864	-0.481184407185326	0.449777973419122	0.548555940866127	0.240685209543299	1087.6587286964
648.45826971054	0.999999988326864	-0.481239312506384	0.449773113374275	0.548560588890054	0.240689262401911	1087.66854377995
651.927458887018	0.999999988326864	-0.481294396748123	0.449768191417246	0.548565297785765	0.240693089998678	1087.67835478091
655.463429332585	0.999999988326864	-0.481349252735381	0.449763247189744	0.548570030397085	0.240696978004196	1087.68815307263
659.072131487496	0.999999988326864	-0.481403705338049	0.449758321636557	0.548574747967552	0.240701120270641	1087.69794078463
662.759034345553	0.999999988326864	-0.481458128553121	0.449753421749004	0.548579438175547	0.240705366885025	1087.70772829992
666.52590793433	0.999999988326864	-0.481512763529452	0.449748535224866	0.548584113860499	0.240709477182007	1087.71751866471
670.373376437027	0.999999988326864	-0.481567730855502	0.449743626462232	0.548588801163457	0.240713413998731	1087.72731908648
674.299137188797	0.999999988326864	-0.481622364253216	0.449738682436263	0.548593541009361	0.240717251177198	1087.73709171206
678.31617791007	0.999999988326864	-0.481677220914289	0.449733712297119	0.548598294793218	0.240721197844706	1087.7468698766
682.424281410028	0.999999988326864	-0.481731434645297	0.449728809531159	0.54860299989662	0.240725369126317	1087.75661839451
686.638282312863	0.999999988326864	-0.481786093114025	0.449723994617805	0.54860760868123	0.240729597738883	1087.7663913773
690.95008752659	0.999999988326864	-0.481840408825504	0.449719059509911	0.548612340487106	0.240733676207192	1087.77613832909
695.37376658774	0.999999988326864	-0.481895005817165	0.449714162847488	0.548617015543499	0.24073749684435	1087.7859005727
699.905120508726	0.999999988326864	-0.481949698471328	0.449709278026529	0.54862169032692	0.240741279714758	1087.79564894211
704.553368490741	0.999999988326864	-0.48200407569664	0.44970439547718	0.548626360498935	0.240745315261894	1087.80538179386
709.329112426767	0.999999988326864	-0.482058400652335	0.449699584739895	0.54863095666217	0.240749569522372	1087.81510100506
714.242734981204	0.999999988326864	-0.482112747596875	0.449694641621961	0.548635681914678	0.240753707219211	1087.82483243005
719.242734981204	0.999999988326864	-0.48216659827916	0.449689762613829	0.548640358514518	0.240757587327853	1087.83446544057
724.242734981204	0.999999988326864	-0.482219010091306	0.449685108168891	0.548644817949846	0.240761342794522	1087.84382858291
729.242734981204	0.999999988326864	-0.482269927386357	0.449680534508897	0.54864919374637	0.240765216443646	1087.8529251737
734.242734981204	0.999999988326864	-0.482319107248713	0.449676115030855	0.548653414784113	0.240769151345757	1087.86175889427
739.242734981204	0.999999988326864	-0.482366886655445	0.449671717035735	0.548657634370774	0.240772954974708	1087.87035355658
744.242734981204	0.999999988326864	-0.482413386587736	0.449667578484306	0.548661601023203	0.240776389192733	1087.87870207024
749.242734981204	0.999999988326864	-0.48245945417926	0.449663441390333	0.548665552774715	0.240779578306487	1087.88684684981
754.242734981204	0.999999988326864	-0.482503611836091	0.449659545060704	0.548669281910019	0.240782650092074	1087.89473509462
759.242734981204	0.999999988326864	-0.482546557011098	0.449655705573037	0.548672954099844	0.240785842689483	1087.9023975713
764.242734981204	0.999999988326864	-0.482588050332787	0.449651879356976	0.548676626523668	0.240789040813371	1087.90984936489
769.242734981204	0.999999988326864	-0.482628306459287	0.449648282618507	0.548680068762743	0.240792006747425	1087.91708638424
774.242734981204	0.999999988326864	-0.482668217143305	0.449644674353081	0.548683509757994	0.24079477188086	1087.92414745077
779.242734981204	0.999999988326864	-0.482706524410636	0.449641204912753	0.548686841196047	0.240797428774115	1087.93099346303
784.242734981204	0.999999988326864	-0.482743739236359	0.449637977973868	0.548689944165291	0.240800181847753	1087.9376424241
789.242734981204	0.999999988326864	-0.482780177341512	0.449634722958608	0.548693036843823	0.240803018040664	1087.94411643179
794.242734981204	0.999999988326864	-0.482814857674169	0.449631564397513	0.54869605970578	0.240805731783781	1087.95038640439
799.242734981204	0.999999988326864	-0.482848962698504	0.449628363886906	0.548699135005483	0.240808246740451	1087.95649793847
804.242734981204	0.999999988326864	-0.482882258424346	0.449625488141429	0.54870187781902	0.240810556181191	1087.96243484912
809.242734981204	0.999999988326864	-0.482915172164455	0.449622584551186	0.548704653768147	0.240812840085289	1087.9682221377
814.242734981204	0.999999988326864	-0.482946276906811	0.449619816466014	0.548707314071679	0.240815192269548	1087.97383070074
819.242734981204	0.999999988326864	-0.482976533739754	0.449616961361251	0.548710047526144	0.240817574225863	1087.97927027536
824.242734981204	0.999999988326864	-0.483006039708987	0.449614317335087	0.548712584267753	0.240819829190668	1087.98455973607
829.242734981204	0.999999988326864	-0.483035010112668	0.449611744659805	0.548715036611255	0.240821855426442	1087.98970860455
834.242734981204	0.999999988326864	-0.483063268544423	0.449609246190166	0.548717438232294	0.240823748695945	1087.99471561374
839.242734981204	0.999999988326864	-0.4830908513341	0.449606844837456	0.548719734360902	0.240825689115413	1087.9995929434
844.242734981204	0.999999988326864	-0.48311695000252	0.449604394208326	0.548722072824343	0.240827736496372	1088.00431750556
849.242734981204	0.999999988326864	-0.483142696814859	0.449602072421106	0.54872429255686	0.240829800199241	1088.00891276427
854.242734981204	0.999999988326864	-0.483167416764453	0.449599827335135	0.548726447231583	0.240831726888673	1088.01336992329
859.242734981204	0.999999988326864	-0.48319208003174	0.449597714258878	0.548728456990029	0.240833468600275	1088.01771975578
864.242734981204	0.999999988326864	-0.483215617671746	0.44959561446514	0.548730475455346	0.240835077673521	1088.0219443568
869.242734981204	0.999999988326864	-0.483238641053156	0.449593429857815	0.54873256676696	0.240836697955967	1088.02604232102
874.242734981204	0.999999988326864	-0.483261031092219	0.449591497120095	0.548734411945237	0.240838408575841	1088.03003090953
879.242734981204	0.999999988326864	-0.483282386455307	0.449589507530099	0.548736321259846	0.24084012493647	1088.03389652769
884.242734981204	0.999999988326864	-0.483303695274764	0.449587683722463	0.548738065304757	0.240841726720891	1088.03766157158
889.242734981204	0.999999988326864	-0.483324113667241	0.449585813123415	0.548739869992959	0.240843151550347	1088.04131784124
894.242734981204	0.999999988326864	-0.483344363259879	0.449584045214009	0.548741545580683	0.24084448107153	1088.04488584137
899.242734981204	0.999999988326864	-0.483363554462215	0.449582277354123	0.548743238274858	0.240845842950683	1088.04834453425
904.242734981204	0.999999988326864	-0.483382505795008	0.449580533609935	0.548744907344189	0.240847298253467	1088.05170612809
909.242734981204	0.999999988326864	-0.483400443507519	0.449578892999946	0.548746481064462	0.240848797562207	1088.05496205025
914.242734981204	0.999999988326864	-0.483418372511592	0.44957739616664	0.548747905560421	0.240850195439035	1088.05813409843
919.242734981204	0.999999988326864	-0.483435465983913	0.449575876112502	0.548749363580664	0.240851421316444	1088.06121763746
924.242734981204	0.999999988326864	-0.483452676638264	0.4495742682767	0.548750901515922	0.240852516824732	1088.06422463201
929.242734981204	0.999999988326864	-0.483468870967546	0.449572741684171	0.548752369802069	0.240853617636015	1088.0671384657
934.242734981204	0.999999988326864	-0.483484867792954	0.449571387120513	0.548753655668122	0.240854818215962	1088.06997232332
939.242734981204	0.999999988326864	-0.483499917828992	0.449570083176753	0.548754913858585	0.240856090028927	1088.07271733002
944.242734981204	0.999999988326864	-0.483515132941054	0.449568704466005	0.548756233968294	0.240857294252309	1088.07538874409
[truncated: 12 more rows]
