# Supplementary material for: Discovering two general characteristic times of transient responses in solid oxide cells
Source: Nat Commun. 2024 May 30;15:4587. doi: 10.1038/s41467-024-48785-1 (PMC11137161; doi:10.1038/s41467-024-48785-1)
Supplement: Supplementary file 4 — Source Data [file 41467_2024_48785_MOESM4_ESM.zip › SourceData/Fig3d_ramp1eN3.dat]

flowtime	potential	current_density	h2o_molefrac	h2_molefrac	o2_molefrac	ave_temperature
1e-08	1.19999998599224	-1.72958020283986	0.315864114509784	0.676630441353637	0.334695088578415	1068.39862768991
1e-05	1.19799998601558	-1.71289831900769	0.315895393149833	0.676600971351076	0.334671469442089	1068.39861871574
2e-05	1.19599998603894	-1.69626210139608	0.315941874073827	0.676557047848239	0.334632875060459	1068.3986034499
3e-05	1.19399998606226	-1.67966347565222	0.316000152900429	0.676501937669316	0.334581710782418	1068.39858332867
4e-05	1.19199998608562	-1.66309774418371	0.316068374026855	0.676437418800148	0.334519179923635	1068.39855925955
5e-05	1.18999998610897	-1.64656177582158	0.316145323476021	0.676364647952748	0.334446045934249	1068.39853190199
6e-05	1.18799998613231	-1.630053588961	0.316230132523046	0.676284450014865	0.334362845496444	1068.39850177413
7e-05	1.18599998615567	-1.61357147305866	0.316322142477417	0.676197449561838	0.334269977672077	1068.39846930223
8e-05	1.183999986179	-1.597114007559	0.316420831537867	0.676104140770442	0.334167765237849	1068.39843485321
9e-05	1.18199998620236	-1.58067919703899	0.316525773162983	0.676004927211277	0.334056480621295	1068.3983987472
0.0001	1.1799999862257	-1.56486766173829	0.316857738013751	0.675691440215741	0.333582968678951	1068.39829833508
0.0002	1.15999998645917	-1.40219019945582	0.318348319693481	0.674282884351501	0.331685560960264	1068.39791310456
0.0003	1.13999998669262	-1.24118439380062	0.320206434734466	0.672527056685847	0.329117641563392	1068.39760503184
0.0004	1.11999998692609	-1.08164022493928	0.322365804771313	0.670486315706927	0.325957190020522	1068.39746146052
0.0005	1.09999998715954	-0.923406624671908	0.324784638530532	0.66819985545656	0.322263662672705	1068.39754806872
0.0006	1.07999998739302	-0.766359720389779	0.327433562549295	0.665695148591048	0.318085870286299	1068.39791840762
0.0007	1.05999998762648	-0.610390951571226	0.330290498761558	0.662992794474612	0.313465017955928	1068.39861842403
0.0008	1.03999998785994	-0.455401829080113	0.333338096119281	0.660108949378614	0.308434881533069	1068.39968885762
0.0009	1.0199999880934	-0.301299681099746	0.336562304383837	0.657056677107897	0.303024551505883	1068.40116675952
0.001	0.999999988326864	-0.147996955382848	0.339951414241082	0.653846864038641	0.297258015610295	1068.4030862315
0.00109980173232576	0.999999988326864	-0.155150630502876	0.342535551835208	0.651399609842831	0.292320408408147	1068.40472934806
0.00123191315618488	0.999999988326864	-0.163298204379244	0.345431320124763	0.648656884101328	0.286656036981107	1068.4065427585
0.00138954642680159	0.999999988326864	-0.171794235428281	0.348447078161842	0.645799877257344	0.280872675557273	1068.40837825339
0.0015720763543726	0.999999988326864	-0.180426104177192	0.351544736981042	0.642864939050635	0.27523038399292	1068.41021729437
0.00178012075719497	0.999999988326864	-0.189056830194231	0.354708525367441	0.63986744434498	0.269897294386272	1068.41205972968
0.00201491611708427	0.999999988326864	-0.19758825742364	0.357930909344008	0.636814743978674	0.264981841276191	1068.41390857499
0.00227803034203949	0.999999988326864	-0.205953055810517	0.361208351317523	0.633709782468651	0.260544621261301	1068.41576641711
0.0025710931806995	0.999999988326864	-0.214111184364138	0.364539223239107	0.630552810827853	0.256606139331286	1068.41763388588
0.00289549286457066	0.999999988326864	-0.22204713218161	0.367922257912563	0.627342853250781	0.253153801593488	1068.41950866044
0.00325208952279666	0.999999988326864	-0.229765431618162	0.371355368608268	0.624079106852539	0.25014939406496	1068.42138504073
0.00336115957165797	0.999999988326864	-0.232040771871676	0.372380696152751	0.623103685950672	0.249296812076658	1068.42194291454
0.00357929966938059	0.999999988326864	-0.236300019475734	0.374346364911451	0.621230744575239	0.247806443896637	1068.42300201251
0.0039979422036223	0.999999988326864	-0.243678030798465	0.377873625765935	0.617858452828306	0.245497293709063	1068.42486334797
0.0044460841505282	0.999999988326864	-0.2508928084604	0.381427067193299	0.614448139315643	0.243462353718326	1068.42669263224
0.00492350274346475	0.999999988326864	-0.257989474062527	0.385010004151615	0.610995898476665	0.241640113733212	1068.42848558934
0.00542889963862624	0.999999988326864	-0.264989424767694	0.388616785468578	0.60750737965033	0.239985524080799	1068.4302352525
0.00596133193344589	0.999999988326864	-0.271908330873271	0.392242914369889	0.603987909715183	0.238465625345844	1068.43193749838
0.00652040724007367	0.999999988326864	-0.278756317971241	0.395885187572006	0.600442089577039	0.237059288689419	1068.43359094921
0.00710639846658792	0.999999988326864	-0.285538278057933	0.399541536937253	0.596873704135882	0.235755844188835	1068.43519660246
0.00772031734943008	0.999999988326864	-0.292254858044427	0.403210807898189	0.59328574515834	0.234553287910183	1068.43675738475
0.00836396726603334	0.999999988326864	-0.298903338338935	0.406892555236005	0.589680477175724	0.233456440653817	1068.43827775374
0.00903999575416992	0.999999988326864	-0.305478219381239	0.410586687518076	0.586059717878752	0.232475235510463	1068.43976335474
0.00975200083851108	0.999999988326864	-0.311970977832774	0.414292907361915	0.582425388426846	0.231623386266987	1068.44122084214
0.0105047828631315	0.999999988326864	-0.318371630877085	0.418010750687593	0.578779491157527	0.230916053895292	1068.44265807608
0.0113046693987914	0.999999988326864	-0.324669809282909	0.421739142464346	0.575124585511235	0.230367431275871	1068.44408420648
0.0121600712866784	0.999999988326864	-0.330855390973652	0.42547613993267	0.571464116475385	0.229988362008859	1068.44551017373
0.0130823412869928	0.999999988326864	-0.336919964319717	0.429218418495344	0.567803012958727	0.229783559796484	1068.44694933957
0.0140871720382563	0.999999988326864	-0.342856414878684	0.432960509193649	0.564148582021247	0.229749875594559	1068.44841870791
0.0151969488388511	0.999999988326864	-0.348657550621931	0.436693638067047	0.560511841461275	0.229875627659773	1068.4499409065
0.0164448666349077	0.999999988326864	-0.354313134660782	0.440403809453106	0.556909663598312	0.23014104153705	1068.45154763367
0.0178825810731539	0.999999988326864	-0.359802039192095	0.44406811528805	0.553368790733112	0.230520202067625	1068.45328607117
0.0195957893524736	0.999999988326864	-0.365079553131448	0.447647330642584	0.549933658044317	0.230982831890396	1068.45523167853
0.0217399222477809	0.999999988326864	-0.370055156896038	0.451072695293128	0.546679986439185	0.231495836590122	1068.45751683314
0.0246339275711004	0.999999988326864	-0.374550851492524	0.454218110802028	0.543742142414035	0.232021003420421	1068.46040252616
0.0290664156623286	0.999999988326864	-0.378235659816816	0.456851517674917	0.541356915467624	0.232505964166321	1068.46449531747
0.0376694681073914	0.999999988326864	-0.380605071112683	0.458600983357135	0.539874884036317	0.232868561758103	1068.47158577565
0.0497428364855444	0.999999988326864	-0.381343794822214	0.459164687962129	0.539463552415582	0.233006242509759	1068.4802886821
0.0635541195736147	0.999999988326864	-0.381486958535542	0.459263423286422	0.539422562313751	0.233040377843749	1068.48899601039
0.0793459957928871	0.999999988326864	-0.381523300447219	0.459264898328238	0.539438997608579	0.233048339513166	1068.4977131691
0.0973808126736666	0.999999988326864	-0.381556759244019	0.4592562938596	0.539452086419971	0.233051699524039	1068.50644564424
0.117940358744343	0.999999988326864	-0.381597630059808	0.459249541658298	0.539459648199999	0.233053803566885	1068.51519065108
0.141345725941555	0.999999988326864	-0.381640438530444	0.459244095869449	0.539465108843971	0.233055552126324	1068.52394000308
0.167981345914172	0.999999988326864	-0.38168387615141	0.459239106283337	0.539469982751771	0.233057556331368	1068.53268684941
0.198308661880296	0.999999988326864	-0.381727234055366	0.45923429653293	0.539474651693016	0.233060127991964	1068.54142882992
0.232869464406788	0.999999988326864	-0.381770311736812	0.459229583502717	0.539479224837828	0.233063309342334	1068.55017013085
0.272273576248412	0.999999988326864	-0.38181314184106	0.459224866050043	0.539483793147704	0.233066956276246	1068.55892305075
0.317161827349553	0.999999988326864	-0.381855571357605	0.459220049533057	0.539488468338714	0.233070881069164	1068.56770847307
0.368136762391016	0.999999988326864	-0.38189871325626	0.459215170480165	0.539493197626889	0.233074820005415	1068.57655654658
0.425649317481287	0.999999988326864	-0.381942672936422	0.459210307576978	0.539497902193001	0.233078635629083	1068.58550180342
0.48987409344165	0.999999988326864	-0.381986924401729	0.459205505318576	0.539502559602901	0.233082255943486	1068.5945760686
0.56061834473363	0.999999988326864	-0.382032756611746	0.459200535903993	0.539507367265768	0.233085822718882	1068.60380505224
0.637279854745397	0.999999988326864	-0.382079384070475	0.459195550939744	0.539512183310951	0.233089441397626	1068.61319428689
0.71897235622524	0.999999988326864	-0.38212604410717	0.459190538198367	0.539517030209538	0.233093215478403	1068.62273297088
0.804690539439123	0.999999988326864	-0.382173684459921	0.459185220009289	0.539522177267069	0.233097168998405	1068.6323994451
0.893463824238067	0.999999988326864	-0.382221680677607	0.459179950533111	0.539527259101442	0.233101248351019	1068.64216532761
0.984477619430282	0.999999988326864	-0.382270103236827	0.459174881668305	0.539532154241351	0.233105408618848	1068.65200451908
1.07709951493566	0.999999988326864	-0.382319007036257	0.459169597410568	0.539537258016669	0.233109581217051	1068.66189463948
1.17087449868609	0.999999988326864	-0.382368083121764	0.459164349129488	0.539542319386581	0.233113734048504	1068.67181905055
1.26548781873788	0.999999988326864	-0.382416787246887	0.459159144661945	0.539547347822329	0.233117818935836	1068.68176731495
1.36071522805928	0.999999988326864	-0.382465869801358	0.459153681475084	0.539552629247825	0.233121901624183	1068.69172947547
1.45642292238717	0.999999988326864	-0.382515024564822	0.459148324675877	0.539557800599025	0.233125977542686	1068.70170171191
1.55251146252215	0.999999988326864	-0.382564250451407	0.45914317768917	0.539562770723933	0.233130052986051	1068.71168066575
1.64891244691788	0.999999988326864	-0.382613681388678	0.459137859057571	0.539567901433157	0.233134145621352	1068.72166338373
1.74558532052387	0.999999988326864	-0.382663173002747	0.459132612458437	0.539572962602324	0.233138243345964	1068.73164867928
1.8425007273464	0.999999988326864	-0.38271211421561	0.459127402702676	0.539577994313306	0.233142311445432	1068.74163693624
1.93962557879435	0.999999988326864	-0.382761281526403	0.459121898328422	0.539583317234995	0.233146391295751	1068.75162513414
2.03695601970958	0.999999988326864	-0.382810466041631	0.459116542135352	0.539588487669349	0.2331504663685	1068.76161442406
2.13447717335757	0.999999988326864	-0.382859951072192	0.459111358298625	0.539593491824913	0.233154546254723	1068.77160462858
2.23217599822585	0.999999988326864	-0.38290939406224	0.459106166281734	0.539598497896835	0.233158658652563	1068.78159500085
2.3300468524805	0.999999988326864	-0.382958559617685	0.459101009090603	0.539603476905558	0.233162751436707	1068.79158634325
2.4280764553231	0.999999988326864	-0.383007793298904	0.459095555985815	0.53960874598779	0.233166828298591	1068.80157750512
2.52626295323688	0.999999988326864	-0.38305694584649	0.459090122782702	0.539613994402132	0.233170868580638	1068.81156902969
2.62459935378687	0.999999988326864	-0.383106103640713	0.459084907884638	0.539619024794916	0.233174900204364	1068.82156092239
2.72307867528931	0.999999988326864	-0.383155561265609	0.459079608671557	0.539624141717346	0.233178973387349	1068.83155254643
2.82170037200777	0.999999988326864	-0.383205128748176	0.45907444512628	0.539629118140635	0.233183079512288	1068.84154433302
2.92045979226425	0.999999988326864	-0.383254253803406	0.459069307728429	0.539634080457251	0.23318717000038	1068.85153759334
3.01933957741926	0.999999988326864	-0.383303560392247	0.459063876979753	0.539639324999331	0.233191251674412	1068.8615300097
3.11834531001869	0.999999988326864	-0.38335273431237	0.459058471577704	0.539644553725004	0.23319528519921	1068.87152269686
3.21747176304003	0.999999988326864	-0.383402063881972	0.459053224292781	0.539649630100886	0.233199277861502	1068.88151573398
3.31671297434958	0.999999988326864	-0.383451472002533	0.459048008189617	0.539654660676665	0.233203313630519	1068.89150849646
3.4160692581899	0.999999988326864	-0.383500748055007	0.459042920965368	0.539659561921089	0.233207385006156	1068.90150175242
3.5155334465	0.999999988326864	-0.383550357034638	0.459037561660062	0.539664734259306	0.233211469397599	1068.91149499867
3.61510353166038	0.999999988326864	-0.383599237367882	0.459032297121517	0.539669818574441	0.233215563075604	1068.92148837351
3.71477620269945	0.999999988326864	-0.383648452883235	0.459026827584053	0.539675111279179	0.233219624974657	1068.93148187995
3.81454828331305	0.999999988326864	-0.383697748552352	0.459021571960371	0.53968017236153	0.233223648439841	1068.94147562466
3.9144155749174	0.999999988326864	-0.383747237780224	0.459016435302866	0.539685130334649	0.233227657823888	1068.95146965052
4.01437351778064	0.999999988326864	-0.383796791283818	0.459011165900305	0.539690211941363	0.233231699468442	1068.96146323719
4.11442483348187	0.999999988326864	-0.383846239471711	0.459005939543943	0.539695261326883	0.233235772508442	1068.97145679582
4.21456819088952	0.999999988326864	-0.383895099308748	0.459000674870271	0.539700339670673	0.233239837834555	1068.98145146729
4.31479103583801	0.999999988326864	-0.383944283455111	0.458995244022168	0.539705596145095	0.233243902726183	1068.99144536393
4.41509972762199	0.999999988326864	-0.383993585169317	0.458989937258678	0.539710717456358	0.233247930796073	1069.00143964212
4.51548915139134	0.999999988326864	-0.384043066568203	0.458984863393456	0.539715603410807	0.233251926934924	1069.01143429554
4.61595425819068	0.999999988326864	-0.3840927257677	0.458979602108894	0.539720678521634	0.233255943748208	1069.02142855465
4.71649780205186	0.999999988326864	-0.384142238265998	0.458974364469073	0.539725729844574	0.233259988566441	1069.03142261408
4.81712059837606	0.999999988326864	-0.384191090772147	0.458969113033534	0.539730805654	0.233264044684944	1069.04141760173
4.91781226859005	0.999999988326864	-0.384240210003513	0.458963634224768	0.539736103744099	0.233268124694673	1069.0514117432
5.01858029547535	0.999999988326864	-0.384289437470725	0.458958329484317	0.53974122163069	0.233272178322717	1069.06140636818
5.11941890214341	0.999999988326864	-0.384339091194275	0.458953226723647	0.539746144232505	0.233276179454703	1069.07140157943
5.22032129709388	0.999999988326864	-0.384388773701046	0.458948127493609	0.539751063580798	0.233280186652068	1069.08139634976
5.32129102653887	0.999999988326864	-0.384437976811091	0.458942975413151	0.539756027326687	0.233284197455005	1069.09139131185
5.42232527605133	0.999999988326864	-0.38448717527604	0.458937502189768	0.539761318954825	0.233288243675365	1069.10138583982
5.52342767230189	0.999999988326864	-0.384536234794642	0.458932078160814	0.539766556208366	0.233292300946239	1069.11138042906
5.6245968853172	0.999999988326864	-0.384585584320944	0.458926867678615	0.539771586181059	0.233296356081377	1069.12137547723
5.72582759885775	0.999999988326864	-0.384635098403052	0.458921758187514	0.539776508897424	0.233300415084532	1069.1313705149
5.82711925349329	0.999999988326864	-0.384684483857548	0.458916716431952	0.53978137130775	0.233304433830337	1069.14136610997
5.92846559681189	0.999999988326864	-0.384734028599175	0.458911384645849	0.539786519951765	0.233308438681973	1069.15136111668
6.02987200714441	0.999999988326864	-0.384783265520404	0.458905962969742	0.539791757348468	0.233312426413157	1069.16135608124
6.13133836607945	0.999999988326864	-0.3848321548068	0.458900723337927	0.539796818606461	0.233316444541992	1069.17135102266
6.23286432615946	0.999999988326864	-0.384881524721833	0.458895377795311	0.539801976779508	0.23332051034912	1069.18134583609
6.33445070161899	0.999999988326864	-0.384931176297689	0.458890226888674	0.53980694084253	0.233324607647351	1069.19134063833
6.43609709680515	0.999999988326864	-0.384980595482496	0.458885193340477	0.539811797249358	0.233328639951776	1069.20133701101
6.53778726025351	0.999999988326864	-0.385030158776782	0.458879884164789	0.539816916532187	0.233332635072814	1069.21133240025
6.6395307472327	0.999999988326864	-0.385079529559784	0.458874556092074	0.539822061942329	0.233336607961104	1069.22132731598
6.7413319497795	0.999999988326864	-0.385128378066306	0.458869324110326	0.539827116070179	0.233340578900804	1069.23132286938
6.84318397837124	0.999999988326864	-0.38517759590282	0.458863892248099	0.53983236074961	0.233344622995481	1069.24131754128
6.94509541174443	0.999999988326864	-0.385226984958921	0.458858699814655	0.539837365922199	0.23334870946959	1069.25131262056
7.04706177339619	0.999999988326864	-0.38527674870846	0.458853676881606	0.539842210461979	0.233352774226969	1069.26130857656
7.14907388866329	0.999999988326864	-0.385326460809335	0.458848529046857	0.539847173704319	0.233356822470679	1069.27130389395
7.25113794741021	0.999999988326864	-0.385375769621036	0.458843218820233	0.539852294097572	0.233360809694626	1069.2812996362
7.35324940287282	0.999999988326864	-0.38542453319057	0.458837903074598	0.539857433259516	0.233364752229451	1069.29129541012
7.45540764973463	0.999999988326864	-0.385473697707016	0.458832453659325	0.539862696265183	0.233368741855952	1069.30129010213
7.55762343377581	0.999999988326864	-0.38552318203758	0.458827224984515	0.539867738440612	0.23337280269583	1069.31128470038
7.65989739061923	0.999999988326864	-0.385572763694631	0.458822215200807	0.539872568610351	0.233376879297665	1069.32128092657
7.76221278856666	0.999999988326864	-0.385622545673118	0.458817150457176	0.539877447424844	0.233380973670465	1069.33127623995
7.86457868925856	0.999999988326864	-0.385672039687239	0.458811948290387	0.539882464382702	0.233385010541573	1069.34127216047
7.96698876573244	0.999999988326864	-0.385720890040408	0.458806627291923	0.539887607986117	0.233388947343249	1069.35126840589
8.06943956055768	0.999999988326864	-0.385769837513431	0.458801037699924	0.539893015103186	0.233392877548788	1069.36126327255
8.17194496538499	0.999999988326864	-0.385819026060887	0.458795715712039	0.539898143364651	0.2333968480677	1069.3712582957
8.27450317089961	0.999999988326864	-0.385868967043876	0.458790863757762	0.539902820182114	0.233400920058044	1069.38125364439
8.37711065264404	0.999999988326864	-0.385919029231046	0.458785924819331	0.539907572484578	0.233405063293372	1069.39124887051
8.47976844520818	0.999999988326864	-0.385968538541766	0.458780720930713	0.539912591643155	0.233409168765416	1069.40124489279
8.58246836212174	0.999999988326864	-0.38601750221488	0.458775262018991	0.539917866083377	0.233413179113085	1069.41124090333
8.68521047569561	0.999999988326864	-0.386065871566991	0.458769781172079	0.53992316185507	0.233417061696496	1069.42123703673
8.78799349271046	0.999999988326864	-0.38611518635127	0.45876439052425	0.539928373627118	0.233420934272407	1069.43123204211
8.89082882238823	0.999999988326864	-0.386165225419094	0.458759524889978	0.539933057182473	0.233424944326191	1069.44122705961
8.99371605800588	0.999999988326864	-0.386215258728165	0.458754613428857	0.539937783156287	0.23342907625432	1069.45122228593
9.09665293067472	0.999999988326864	-0.386264940426745	0.458749498517583	0.539942711359932	0.23343323141982	1069.46121786267
9.19963574722003	0.999999988326864	-0.386313634936217	0.458744051987482	0.539947975862609	0.233437293608058	1069.47121428074
9.3026559434847	0.999999988326864	-0.386362160711815	0.458738359688808	0.539953489408017	0.233441210097487	1069.48121007383
9.40571999379134	0.999999988326864	-0.386411248174351	0.458732960551456	0.539958703414113	0.23344506975233	1069.49120538153
9.50883277687378	0.999999988326864	-0.386461439898393	0.458728226716816	0.539963253222367	0.233449019784092	1069.50120071719
9.61199376854353	0.999999988326864	-0.386511875175012	0.458723453323759	0.539967837442658	0.233453125462807	1069.51119558658
9.71520756808956	0.999999988326864	-0.386561603296627	0.458718335696629	0.539972771503784	0.233457286319474	1069.52119134164
9.81846504661092	0.999999988326864	-0.386610470788992	0.458712839705784	0.53997808284417	0.233461408476493	1069.53118716765
9.9217654991412	0.999999988326864	-0.386658383145395	0.458707164312913	0.539983586438986	0.233465378307474	1069.54118348699
10.0251039839719	0.999999988326864	-0.386707332439196	0.458701617779788	0.539988946777603	0.233469218699512	1069.55117907986
10.1284879901915	0.999999988326864	-0.386757825521893	0.458696981043515	0.539993397755626	0.233473086800422	1069.56117456311
10.2319184410677	0.999999988326864	-0.386808509529309	0.458692307082824	0.539997880888377	0.233477110776041	1069.57116965024
10.3353992197073	0.999999988326864	-0.38685831183713	0.458687228069021	0.540002768295539	0.2334812315693	1069.58116521267
10.4389253636166	0.999999988326864	-0.386907096767632	0.458681667583894	0.540008154341714	0.233485380988523	1069.59116056959
10.5424990250958	0.999999988326864	-0.386954712082904	0.458675827558209	0.540013824067246	0.233489445250674	1069.60115648907
10.646114530234	0.999999988326864	-0.387003322821349	0.458670200637304	0.54001926554645	0.23349339526679	1069.61115190811
10.7497770997908	0.999999988326864	-0.387053815451951	0.458665637159967	0.540023640970617	0.233497246576964	1069.6211481077
10.853478604878	0.999999988326864	-0.387104881869039	0.458661156170896	0.540027930115527	0.233501192928633	1069.63114378807
10.9572242262368	0.999999988326864	-0.387155238457603	0.458656253944465	0.540032646512714	0.233505218442329	1069.64113949588
11.0610135957587	0.999999988326864	-0.387204132316462	0.45865064529008	0.540038074638083	0.233509306348619	1069.65113453496
11.1648536094394	0.999999988326864	-0.387251475336809	0.458644687069063	0.540043860291587	0.233513410031775	1069.66112962273
11.2687438234013	0.999999988326864	-0.387299526134645	0.458638903424809	0.540049461945316	0.233517454185119	1069.67112482547
11.3726831757559	0.999999988326864	-0.387350412436136	0.458634609684002	0.540053566949783	0.233521358106915	1069.68112152205
11.4766562149362	0.999999988326864	-0.387401571855613	0.458630227884375	0.540057764415522	0.233525268826731	1069.69111821368
11.5806628475869	0.999999988326864	-0.387450134350135	0.458624219897972	0.540063593910989	0.233529293465611	1069.70111256121
11.6847272613213	0.999999988326864	-0.387497519513987	0.458618217668771	0.540069416201817	0.233533414546351	1069.7111067452
11.7888511946024	0.999999988326864	-0.387547809075361	0.458613731794223	0.540073712685982	0.233537478197326	1069.72110310282
11.8930121943367	0.999999988326864	-0.387598782659601	0.458609371305014	0.540077886717329	0.233541489497582	1069.73110000008
11.9972045926111	0.999999988326864	-0.387649033257266	0.458604213508241	0.540082858802799	0.233545452932249	1069.74109595372
12.1014382036231	0.999999988326864	-0.387697918017907	0.458598497052873	0.540088393093589	0.233549395501568	1069.75109084751
12.205724015615	0.999999988326864	-0.38774571195108	0.458592483297314	0.540094227166817	0.233553348484393	1069.7610853703
12.3100659058832	0.999999988326864	-0.387794403650475	0.458587323414232	0.540099205065083	0.233557408042396	1069.77108045121
12.4144580231873	0.999999988326864	-0.387844777240637	0.458582744361682	0.540103597985896	0.233561530875571	1069.78107630941
12.5188922723435	0.999999988326864	-0.387895517636078	0.458578139624133	0.540108016924171	0.233565623182276	1069.79107251933
12.6233649798793	0.999999988326864	-0.387945444697474	0.458573007080109	0.540112960340087	0.233569572328367	1069.80106947624
12.7278684973093	0.999999988326864	-0.387993772137538	0.458567248132798	0.54011854110336	0.233573422862519	1069.81106492592
12.8324185542723	0.999999988326864	-0.388041729720098	0.458561295697744	0.540124323377902	0.233577277212887	1069.8210593922
12.937025388982	0.999999988326864	-0.388091384364629	0.458556482945155	0.540128942557491	0.233581346972742	1069.83105379923
13.0416894291074	0.999999988326864	-0.388142293715369	0.458552072000932	0.540133166608439	0.233585555403565	1069.84104961729
13.1463959396039	0.999999988326864	-0.388192663228643	0.458547207210386	0.540137843220182	0.233589734913014	1069.85104568431
13.2511423560744	0.999999988326864	-0.388241296744887	0.458541565362797	0.540143308110753	0.233593648073895	1069.86104268469
13.3559192065986	0.999999988326864	-0.388289126200565	0.458535517837989	0.540149175678076	0.233597425515821	1069.87103798022
13.460744371584	0.999999988326864	-0.388337779393077	0.458529990866607	0.540154525137356	0.233601201080488	1069.88103272963
13.5656234885376	0.999999988326864	-0.388388533593054	0.458525645662757	0.540158673412287	0.233605273687728	1069.891027276
13.6705583781461	0.999999988326864	-0.388439719836805	0.458521335361575	0.54016279247205	0.233609563324565	1069.9010222214
13.775544712276	0.999999988326864	-0.38848992891616	0.458516443916032	0.540167498977215	0.233613858240119	1069.91101851311
13.8805685575634	0.999999988326864	-0.388538567334974	0.458510756688136	0.54017300713778	0.233617959556537	1069.92101505919
13.9856275143032	0.999999988326864	-0.388585701406921	0.458504516972772	0.54017907558911	0.233621688789586	1069.93101184295
14.0907194207326	0.999999988326864	-0.388633901400693	0.458498645910467	0.540184765345314	0.233625261444122	1069.94100685593
14.1958628232	0.999999988326864	-0.388686086387081	0.458495116094803	0.540188100251317	0.233629294889176	1069.9510006645
14.3010697104033	0.999999988326864	-0.388736204083528	0.458489979465441	0.540193057287157	0.233633617822922	1069.9609961192
14.4063229272686	0.999999988326864	-0.388784229500351	0.458484090701101	0.540198764732383	0.233637772041576	1069.9709920952
14.5116172518916	0.999999988326864	-0.388832370034195	0.458478344519183	0.540204333601893	0.233641645827298	1069.9809883016
14.6169505064452	0.999999988326864	-0.388882527126838	0.458473656813167	0.540208831798514	0.23364535731767	1069.99098415687
14.7223262934178	0.999999988326864	-0.388933726346566	0.45846926643048	0.540213029759403	0.233649297200051	1070.00097914706
14.8277534276609	0.999999988326864	-0.388984186857744	0.458464468449113	0.540217642761997	0.233653438060966	1070.01097385017
14.9332348135371	0.999999988326864	-0.389032624566048	0.458458786458989	0.540223156330774	0.233657596307187	1070.02096980424
15.0387575025005	0.999999988326864	-0.389080035198157	0.458452667262743	0.540229087331645	0.233661641909308	1070.03096509095
15.1443287158084	0.999999988326864	-0.38912949473765	0.458447641039691	0.540233934853019	0.233665456494656	1070.04096132241
15.2499386484852	0.999999988326864	-0.389180410852793	0.458443153145182	0.540238236604277	0.233669292592993	1070.05095720391
15.3555908313043	0.999999988326864	-0.389231293000984	0.458438529630239	0.540242661260761	0.233673284412509	1070.06095229384
15.4612934204994	0.999999988326864	-0.389280639081864	0.458433324276253	0.540247683332034	0.233677414356874	1070.07094760598
15.5670440536107	0.999999988326864	-0.389328665972445	0.458427562088742	0.540253277908695	0.23368161315493	1070.08094206722
15.6728517461455	0.999999988326864	-0.389376633070731	0.458421604574333	0.540259042614099	0.233685679645789	1070.09093760111
15.7787054438138	0.999999988326864	-0.389427505434629	0.458417345237188	0.54026311875314	0.233689412723905	1070.10093484172
15.8845873121267	0.999999988326864	-0.389478912724891	0.458412874596294	0.540267403466359	0.233693215336823	1070.11093105205
15.9905080468908	0.999999988326864	-0.389528899223855	0.458407717422595	0.540272375046311	0.233697145730679	1070.12092592799
16.0964815992114	0.999999988326864	-0.389577147729971	0.4584019792952	0.540277931117758	0.233701259169418	1070.13091983822
16.202518086808	0.999999988326864	-0.389624408383868	0.458396029615945	0.540283699461482	0.233705533620717	1070.14091415532
16.3086132966622	0.999999988326864	-0.389672824261933	0.458390487861074	0.540289054985787	0.233709741249605	1070.1509093385
16.4147582490944	0.999999988326864	-0.389723738703	0.458386165788083	0.540293189239338	0.23371357849054	1070.16090743022
16.5209224813725	0.999999988326864	-0.389775345246224	0.458381974736134	0.540297195728114	0.233717262697344	1070.17090482441
16.6271132912537	0.999999988326864	-0.389826093955855	0.458376997586735	0.540301990202188	0.233721054027038	1070.18089966555
16.733357482573	0.999999988326864	-0.389874544988617	0.458371169048327	0.540307637856621	0.233725047400349	1070.19089341077
16.8396665268094	0.999999988326864	-0.389921546329127	0.458364882532613	0.540313739331239	0.233729276391896	1070.2008866083
16.9460462248931	0.999999988326864	-0.389971545138037	0.458360520518545	0.540317915704654	0.233733466193999	1070.21088367682
17.0524559005205	0.999999988326864	-0.390022441324957	0.458356080499026	0.540322173369952	0.233737469020581	1070.22088054715
17.1588976209749	0.999999988326864	-0.390072364207066	0.458350776269924	0.540327300580015	0.233741362480766	1070.23087641205
17.2653820732971	0.999999988326864	-0.390121147973766	0.458345059060361	0.540332821860472	0.233745250376603	1070.24087068457
17.3719260934919	0.999999988326864	-0.39016928727591	0.458339255404995	0.540338442785586	0.233749212206284	1070.25086479326
17.4785314115813	0.999999988326864	-0.39021800754617	0.458334028672318	0.540343489791974	0.23375333443983	1070.26085967514
17.5851897969116	0.999999988326864	-0.390268694894825	0.458329659207743	0.540347668301851	0.233757451850779	1070.27085599851
17.6918860360418	0.999999988326864	-0.390319748501269	0.458325182801334	0.540351955505705	0.233761509613726	1070.2808524259
17.7986189974702	0.999999988326864	-0.390369886674705	0.458320156509458	0.540356795669692	0.233765443555355	1070.29084879933
17.9053893668008	0.999999988326864	-0.390418680299795	0.458314497469241	0.540362274151798	0.233769274539712	1070.30084423568
18.0122071728102	0.999999988326864	-0.39046622969087	0.458308515328769	0.540368082998932	0.233773111622756	1070.31083858086
18.1190839959419	0.999999988326864	-0.390514682926168	0.458302901413333	0.540373502818744	0.233777109140073	1070.32083217807
18.2260277288384	0.999999988326864	-0.390565152671153	0.458298498553954	0.540377726270006	0.233781272836939	1070.33082775236
18.3330173142009	0.999999988326864	-0.390616613432987	0.458294296477339	0.540381743165764	0.233785382696612	1070.3408249428
18.4400356043662	0.999999988326864	-0.3906673077333	0.458289467911784	0.540386382753853	0.233789398464392	1070.35082115056
18.5470931129749	0.999999988326864	-0.390714586315779	0.458283041471795	0.540392628899247	0.233793181182419	1070.36081619184
18.6542023937123	0.999999988326864	-0.39076329865865	0.45827794172945	0.540397549554805	0.233797172031957	1070.37080989295
18.7613776058863	0.999999988326864	-0.390814093851747	0.458273446130779	0.540401857458053	0.23380126322448	1070.38080564836
18.8685968414132	0.999999988326864	-0.390864793155582	0.458268763551687	0.540406349961959	0.233805356500936	1070.3908014556
18.975859548807	0.999999988326864	-0.390914505599348	0.458263564207011	0.540411364118096	0.233809362389655	1070.40079758263
19.0831624204633	0.999999988326864	-0.390963036765821	0.458257763339327	0.540416983503538	0.233813256738117	1070.41079299024
19.1905132702733	0.999999988326864	-0.391010641414918	0.458251862553759	0.540422703923503	0.233817078323776	1070.42078791759
19.2979172899665	0.999999988326864	-0.391059470643728	0.458246431397028	0.540427954233986	0.233820987322127	1070.4307820225
19.4053832062037	0.999999988326864	-0.391110606849243	0.458242339381176	0.540431857076068	0.233825074847203	1070.44077757517
19.5128954022142	0.999999988326864	-0.39116214941362	0.458238095573043	0.540435912006629	0.233829256414218	1070.45077336903
19.6204512008453	0.999999988326864	-0.391212319562189	0.458233138222808	0.54044068280771	0.233833378900148	1070.46076959823
19.7280460771187	0.999999988326864	-0.391260869782175	0.458227369024083	0.540446271222859	0.2338373463414	1070.47076536241
19.8356851975883	0.999999988326864	-0.391307984125545	0.458221134987609	0.540452337713388	0.233841113536057	1070.4807605843
19.9433745566964	0.999999988326864	-0.391356170272448	0.45821530805923	0.54045797641378	0.233844860342501	1070.49075473695
20.0511256004786	0.999999988326864	-0.391407161792037	0.458211240769438	0.540461863747366	0.233848844635778	1070.50074965131
20.1589299341959	0.999999988326864	-0.391459154844138	0.458207230412892	0.540465670662759	0.233853036170891	1070.51074492647
20.2667834884493	0.999999988326864	-0.391509950052896	0.458202603072575	0.540470110113813	0.233857265107991	1070.52074112159
20.3746764737594	0.999999988326864	-0.391558921108246	0.458197006292881	0.54047552639499	0.233861366558963	1070.53073713269
20.4826110874761	0.999999988326864	-0.391605914137113	0.458190675925339	0.540481696935089	0.23386520725189	1070.54073292062
20.5905899971767	0.999999988326864	-0.391653256369431	0.458184490268942	0.540487695206443	0.233868853923157	1070.55072760537
20.6986252034845	0.999999988326864	-0.391705824178041	0.458181224295439	0.540490763764085	0.23387282405339	1070.56072195148
20.8067198406252	0.999999988326864	-0.391754863150951	0.458175339807171	0.540496487653004	0.233876893198275	1070.57071794187
20.9148564978522	0.999999988326864	-0.391803021056297	0.458169770226193	0.540501867017895	0.233880866206349	1070.58071324359
21.0230426244656	0.999999988326864	-0.391853660087683	0.458165374519608	0.540506075082534	0.233884887479177	1070.59070820195
21.1312817935192	0.999999988326864	-0.391904809319336	0.458160874192713	0.540510383995164	0.233889008255313	1070.60070322489
21.2395731923362	0.999999988326864	-0.391954860563029	0.458155896179729	0.540515172369277	0.233893117227032	1070.61069890542
21.3479098150862	0.999999988326864	-0.392003757633034	0.458150353463282	0.540520527231278	0.233897138336478	1070.62069446216
21.456293131988	0.999999988326864	-0.392051458993817	0.458144528717901	0.540526179389543	0.233900988098466	1070.63069016708
21.5647217314016	0.999999988326864	-0.392100211810437	0.458139006095411	0.540531508221727	0.233904752008834	1070.64068523238
21.6732026052618	0.999999988326864	-0.392151205314624	0.458134620282142	0.540535700948551	0.233908626893714	1070.65068030171
21.7817355238127	0.999999988326864	-0.39220250713436	0.458130260753385	0.540539881704662	0.233912683527118	1070.66067523717
21.8903217648635	0.999999988326864	-0.392252755732381	0.458125397701877	0.540544564346101	0.233916824178181	1070.67067079131
21.9989546610317	0.999999988326864	-0.392301610628222	0.458119851324056	0.54054992185748	0.233920946700738	1070.68066603923
22.1076376705961	0.999999988326864	-0.392349137277642	0.458113854540717	0.540555740685799	0.233924930430311	1070.69066151286
22.2163685661696	0.999999988326864	-0.392397312618762	0.458108119823091	0.540561291085951	0.233928748555276	1070.70065672922
22.3251502816165	0.999999988326864	-0.392448181327376	0.458103778150846	0.540565444269634	0.233932557639335	1070.71065211457
22.4339808450488	0.999999988326864	-0.392499859327249	0.458099555639436	0.540569472820121	0.233936516169068	1070.72064736554
22.5428615304419	0.999999988326864	-0.392550630724911	0.458094802929588	0.540574044024065	0.233940578572714	1070.73064286485
22.6517896176621	0.999999988326864	-0.392599516921205	0.458089228932396	0.540579440763078	0.233944679827504	1070.74063774846
22.7607718826148	0.999999988326864	-0.392646767864094	0.458083186419304	0.540585302560588	0.233948731488928	1070.75063269368
22.8698078087311	0.999999988326864	-0.392694909928951	0.458077512495399	0.540590797620293	0.233952660200982	1070.76062764473
22.978897501004	0.999999988326864	-0.392746778529577	0.458073680401452	0.540594440647296	0.233956498781101	1070.77062416067
23.0880238988206	0.999999988326864	-0.392798718890191	0.458069479799589	0.540598441697118	0.233960438631371	1070.78062006373
23.1971935151804	0.999999988326864	-0.392845406639772	0.458062707213021	0.540605046270617	0.233964508188335	1070.79061369874
23.306431032893	0.999999988326864	-0.392895292990965	0.458058301352185	0.540609258938563	0.233968547216785	1070.80060913288
23.4157170140946	0.999999988326864	-0.39294664604416	0.458053837795817	0.540613533766638	0.233972570196572	1070.81060490786
23.5250477024962	0.999999988326864	-0.392996518399559	0.458048714944976	0.540618472658796	0.233976531544983	1070.82060081271
23.6344217295794	0.999999988326864	-0.39304469812268	0.458042898714872	0.540624110614926	0.23398046708158	1070.83059533575
23.7438541861763	0.999999988326864	-0.393092500158366	0.45803692212367	0.540629912973557	0.233984401841999	1070.8405894194
23.8533499454514	0.999999988326864	-0.393142238401068	0.458032137313572	0.540634515984807	0.233988386374292	1070.85058450067
23.9628981150355	0.999999988326864	-0.393193444341611	0.458027784395522	0.540638670064861	0.233992410500631	1070.8605805482
24.0724881404925	0.999999988326864	-0.393244057962165	0.458023056535498	0.540643208032217	0.233996405445823	1070.87057660593
24.1821199189504	0.999999988326864	-0.393293144626853	0.458017636084357	0.54064844809279	0.234000354039638	1070.88057180563
24.2918028800094	0.999999988326864	-0.393341333309759	0.458011757912803	0.540654153957544	0.234004260731229	1070.89056626372
24.4015452154757	0.999999988326864	-0.393389708338709	0.458006077193209	0.540659647360509	0.234008182720412	1070.90056059808
24.5113483022852	0.999999988326864	-0.393440317539582	0.458001786562267	0.540663758113315	0.234012221212709	1070.91055571708
24.6212034577398	0.999999988326864	-0.393491804220939	0.457997489447253	0.540667850957438	0.234016344903136	1070.92055121307
24.731106459585	0.999999988326864	-0.393542275253252	0.457992688306412	0.540672464559005	0.23402042810523	1070.93054732154
24.8410507149986	0.999999988326864	-0.393591405706445	0.457987233154003	0.54067775297831	0.234024388205361	1070.94054300943
24.9510409898991	0.999999988326864	-0.393639197074183	0.457981300359512	0.540683507135763	0.234028191346993	1070.95053825122
25.0610823140364	0.999999988326864	-0.39368744926771	0.457975551516826	0.540689061850634	0.234031954853612	1070.96053263066
25.1711841702249	0.999999988326864	-0.393738221304127	0.457971219673365	0.54069321939751	0.234035937876673	1070.97052690171
25.2813475299994	0.999999988326864	-0.393789416927418	0.457967088056113	0.540697159156341	0.234040104548918	1070.98052224823
25.3915604344463	0.999999988326864	-0.393839612421152	0.457961843399881	0.540702218030359	0.234044189970626	1070.99051848112
25.5018134181641	0.999999988326864	-0.393887787986532	0.457956096439016	0.540707803768978	0.234048131037866	1071.00051401676
25.61211430282	0.999999988326864	-0.393935963354411	0.457950132525116	0.540713556885524	0.234051928584907	1071.01050883199
25.7224711153457	0.999999988326864	-0.393986192588797	0.457945635131521	0.540717869402097	0.234055805402183	1071.02050317153
25.8328888879627	0.999999988326864	-0.394037335353295	0.457941350045761	0.540721978341259	0.234059921333768	1071.03049787551
25.9433634179172	0.999999988326864	-0.394087600820886	0.457936393917988	0.540726743008743	0.234064059519297	1071.04049355771
26.053884064104	0.999999988326864	-0.394136309296748	0.457930883964235	0.540732068128863	0.234068090933542	1071.05048924923
26.1644508973195	0.999999988326864	-0.394184705003681	0.45792506261098	0.540737716381276	0.234071921491613	1071.0604847069
26.2750667330283	0.999999988326864	-0.394234505253116	0.457920142027014	0.540742436512491	0.234075695982363	1071.0704794762
26.3857390438452	0.999999988326864	-0.394285333504718	0.457915635084889	0.540746755979746	0.234079679735941	1071.08047409413
26.4964693215409	0.999999988326864	-0.394335930968389	0.457910920319494	0.540751289809764	0.234083803350284	1071.09046874949
26.6072570777275	0.999999988326864	-0.394385539923299	0.45790573473007	0.540756288557318	0.234087929739996	1071.10046418375
26.7180938463399	0.999999988326864	-0.394434242332965	0.457900155927814	0.540761684229903	0.234091954089075	1071.11045958645
26.8289801394365	0.999999988326864	-0.39448259200756	0.457894529192661	0.540767125841335	0.234095745572476	1071.12045558273
26.9399096533802	0.999999988326864	-0.39453263046428	0.457889774846002	0.540771697768681	0.234099515516089	1071.13045046713
27.0508945352413	0.999999988326864	-0.394583446428238	0.457885167500001	0.540776119186801	0.2341034332307	1071.14044510559
27.1619373534513	0.999999988326864	-0.394633645091536	0.45788039802353	0.540780693182801	0.234107507266281	1071.15044015169
27.2730335262264	0.999999988326864	-0.394682959201943	0.457875188265917	0.540785723294547	0.234111659703594	1071.16043490772
27.3841863196358	0.999999988326864	-0.394731630457592	0.457869529311581	0.540791209040227	0.234115760993865	1071.17042975281
27.4953949183004	0.999999988326864	-0.394780350814801	0.457863961891061	0.540796587153301	0.23411969769956	1071.18042522969
27.6066525172381	0.999999988326864	-0.394830467503689	0.457859265361438	0.540801098311645	0.234123435996682	1071.19042126733
27.7179529586869	0.999999988326864	-0.394881736412006	0.457854842994148	0.540805337350331	0.234127261258243	1071.20041642626
27.8293057947976	0.999999988326864	-0.394932383288015	0.457850015587223	0.540809965692509	0.234131259995014	1071.21041078437
27.9407197816778	0.999999988326864	-0.39498116931977	0.457844617588173	0.540815191016681	0.234135366693828	1071.2204056045
28.0521898644223	0.999999988326864	-0.395029191544803	0.457838926088115	0.54082070346176	0.234139486226888	1071.23040008921
28.163719879507	0.999999988326864	-0.395078010863747	0.457833346509579	0.540826094693873	0.23414348177174	1071.24039520345
28.275303012564	0.999999988326864	-0.395128464255858	0.457828762825835	0.540830486966657	0.234147281128907	1071.25039149104
28.3869263334799	0.999999988326864	-0.395179780463147	0.457824355228639	0.540834703057641	0.23415110753471	1071.26038693518
28.4985990727981	0.999999988326864	-0.395230616066111	0.457819711226995	0.540839163344939	0.234155014917084	1071.27038207074
28.6103245772202	0.999999988326864	-0.395280232901367	0.457814486643442	0.540844198881193	0.234159043425726	1071.28037636101
28.7221122154446	0.999999988326864	-0.39532868114183	0.457808798403354	0.540849707288034	0.234163170683047	1071.29037021735
28.8339668324058	0.999999988326864	-0.395376351150542	0.457803110367823	0.54085522463867	0.234167304203729	1071.30036504529
28.9458777783979	0.999999988326864	-0.395425581932166	0.457797859120672	0.540860275597897	0.234171323298847	1071.31036001762
29.0578435695401	0.999999988326864	-0.395476985858885	0.457793640994268	0.540864315058225	0.234175098750121	1071.32035742684
29.1698372255068	0.999999988326864	-0.395528631716627	0.457789308941402	0.540868457049526	0.234178870897521	1071.33035322293
29.2818765868337	0.999999988326864	-0.395579080090849	0.457784361754312	0.540873221774261	0.234182705928056	1071.34034803891
29.3939724987676	0.999999988326864	-0.395627912479277	0.457778733291586	0.540878654174614	0.234186687177073	1071.35034158973
29.5061390071499	0.999999988326864	-0.395675321673302	0.457772874338914	0.540884341407793	0.234190851280716	1071.36033494728
29.6183782690947	0.999999988326864	-0.395723720309621	0.457767397931192	0.540889638353523	0.23419507388622	1071.37032925594
29.7306798400416	0.999999988326864	-0.395774938195988	0.457763187448245	0.540893647706747	0.234198984494756	1071.38032703877
29.8430051770138	0.999999988326864	-0.39582659871758	0.457759057214493	0.540897598232634	0.234202726368757	1071.39032392027
29.9553642601101	0.999999988326864	-0.39587742179939	0.45775402812877	0.540902442718087	0.234206533774451	1071.40031838068
30.0677840528925	0.999999988326864	-0.395925908588559	0.457748204889265	0.540908082657384	0.234210479063987	1071.41031163956
30.1802779472363	0.999999988326864	-0.395973296596486	0.457742168982194	0.540913935759909	0.234214628685235	1071.42030450271
30.2928503780859	0.999999988326864	-0.396022458881431	0.457737306963185	0.540918620351453	0.234218867926026	1071.43029937496
30.4054789666053	0.999999988326864	-0.396073766967838	0.457733053492026	0.540922679249622	0.234222858633205	1071.4402968404
30.5181348236604	0.999999988326864	-0.396125199392869	0.457728569117914	0.540926972877971	0.23422669576862	1071.45029320944
30.6308302758466	0.999999988326864	-0.396174035360443	0.457722850607938	0.540932511138456	0.234230419637233	1071.4602875208
30.7435883126733	0.999999988326864	-0.396221854306254	0.457717015137303	0.540938173002507	0.234234391399013	1071.47028020946
30.8564271034405	0.999999988326864	-0.396271865775252	0.457712357839104	0.540942634792941	0.234238541029054	1071.48027478715
30.969325446964	0.999999988326864	-0.39632315638563	0.45770805026765	0.540946754555061	0.234242643708811	1071.4902713514
31.0822610939468	0.999999988326864	-0.396374065819367	0.457703353111773	0.540951267393294	0.23424665417793	1071.50026728016
31.1952412570836	0.999999988326864	-0.396423179869531	0.457697931101378	0.540956497479206	0.234250467799303	1071.51026289441
31.3082696067675	0.999999988326864	-0.396471198109988	0.457692030451959	0.540962223684298	0.234254263438491	1071.52025657712
31.4213678659971	0.999999988326864	-0.396519702247285	0.457686341282216	0.54096773256405	0.234258158704218	1071.53024988144
31.5345402716524	0.999999988326864	-0.39657027054376	0.457682017757558	0.540971863056085	0.234262260762526	1071.54024475395
31.6477690773183	0.999999988326864	-0.39662183301657	0.457677978070549	0.540975728391073	0.234266401775193	1071.55024091158
31.7610397985104	0.999999988326864	-0.396672332224026	0.457672955731759	0.540980553459463	0.234270343533789	1071.56023734761
31.8743494999454	0.999999988326864	-0.396721028375394	0.457667240024331	0.540986093997482	0.23427416403345	1071.57023218202
31.9877163496006	0.999999988326864	-0.396769252256769	0.457661321014556	0.540991818770088	0.234277947717882	1071.58022614962
32.1011501852587	0.999999988326864	-0.396818854099469	0.457656553709555	0.540996408570456	0.234281952156216	1071.59021955075
32.214657176793	0.999999988326864	-0.396869954510679	0.457652277862648	0.541000498529774	0.234286160277881	1071.60021411842
32.3282240447898	0.999999988326864	-0.396920957990602	0.457647748627152	0.541004829562477	0.234290353014312	1071.61021007437
32.4418351674469	0.999999988326864	-0.396970463878719	0.457642446633313	0.541009949821487	0.234294236593108	1071.62020702689
32.5554796566569	0.999999988326864	-0.397018712887681	0.457636475884499	0.541015741267389	0.23429791542479	1071.63020191212
32.6691810356031	0.999999988326864	-0.397067277060386	0.457630853683101	0.541021171200485	0.234301582833265	1071.64019582706
32.7829502424562	0.999999988326864	-0.397117945695495	0.457626481084662	0.541025364988824	0.234305610530436	1071.65018909674
32.8967942315453	0.999999988326864	-0.397169301245233	0.457622222697571	0.54102942861604	0.234309895749791	1071.66018292038
33.0107065501566	0.999999988326864	-0.397219836974799	0.457617530411911	0.541033934418889	0.234314204443186	1071.6701786959
33.1246652211512	0.999999988326864	-0.397269160603844	0.457612206348072	0.541039079093672	0.234318304897912	1071.68017497869
33.2386648266877	0.999999988326864	-0.397317273689804	0.457606382972458	0.541044724092945	0.234322020998683	1071.69017163191
33.3527015060799	0.999999988326864	-0.397365849297636	0.457600587418062	0.541050325202294	0.234325458999978	1071.70016660164
33.4667945033617	0.999999988326864	-0.397416666837048	0.457596246022758	0.541054492190745	0.23432918956894	1071.71015955621
33.5809661851511	0.999999988326864	-0.397468353101944	0.457592028768473	0.541058510933605	0.234333333306829	1071.72015246214
33.6952168374578	0.999999988326864	-0.397519031353946	0.457587423571809	0.541062926495355	0.234337709688387	1071.73014732514
33.8095242081677	0.999999988326864	-0.397568293168068	0.45758208367243	0.541068085896188	0.234342029470433	1071.74014314365
33.923877743827	0.999999988326864	-0.397615919950508	0.457576074396617	0.541073914623051	0.234345953510886	1071.75014005324
34.0382654976594	0.999999988326864	-0.397663974266654	0.45757017624274	0.541079626637413	0.234349431052863	1071.76013582829
34.1527006796532	0.999999988326864	-0.397716572207448	0.457566655566789	0.54108295872482	0.234353175897752	1071.77012880941
34.2672143969641	0.999999988326864	-0.397767086819412	0.457561717661621	0.541087718599081	0.234357416641179	1071.7801224503
34.381799052802	0.999999988326864	-0.397815484430322	0.457556032423711	0.54109321297086	0.23436157510677	1071.79011773143
34.4964361924837	0.999999988326864	-0.397863916217934	0.457550394009884	0.541098672329949	0.234365447887244	1071.80011336791
34.611122092976	0.999999988326864	-0.397914652120949	0.457545941454486	0.541102933363355	0.234369111103283	1071.81010902413
34.7258565261343	0.999999988326864	-0.39796627709585	0.457541608008375	0.541107067233183	0.234372905304632	1071.82010375883
34.8406498108644	0.999999988326864	-0.398017070676373	0.457536856100523	0.541111635654957	0.23437688169889	1071.83009803547
34.9555070376915	0.999999988326864	-0.398066298078832	0.457531458716773	0.541116850173338	0.234381031151854	1071.84009176365
35.0704344867967	0.999999988326864	-0.398114004459514	0.457525704571122	0.541122426777912	0.234385245239441	1071.8500859116
35.185427491675	0.999999988326864	-0.398162399171654	0.457520175624598	0.541127773714159	0.234389303734691	1071.86008105851
35.3004749177789	0.999999988326864	-0.398213695390192	0.457515879710285	0.541131876105963	0.234393000667418	1071.87007815987
35.4155545516917	0.999999988326864	-0.398265223940911	0.457511609131331	0.541135962950114	0.234396680803604	1071.88007387892
35.5306820442463	0.999999988326864	-0.398315911080387	0.457506624947115	0.541140760558061	0.23440054688573	1071.89006751034
35.6458811540021	0.999999988326864	-0.398364683618987	0.457500985511986	0.541146212667117	0.234404624494143	1071.9000605158
35.7611590076911	0.999999988326864	-0.398412489486815	0.457495132541792	0.54115188535201	0.234408858231984	1071.91005402649
35.8765099096509	0.999999988326864	-0.398461935147738	0.45749030816608	0.54115653086368	0.234412965403264	1071.92004997831
35.9919061209344	0.999999988326864	-0.398513219487022	0.457485938814127	0.541160706671826	0.23441677061079	1071.93004693194
36.1073362589263	0.999999988326864	-0.398564615836629	0.457481394170148	0.541165056071127	0.234420516513898	1071.94004250835
36.222816073601	0.999999988326864	-0.398614053941739	0.457476034097382	0.541170244725764	0.234424347610171	1071.95003618677
36.3383672374722	0.999999988326864	-0.398662127841478	0.457470172412261	0.541175923795716	0.234428421047834	1071.96002848852
36.4540055016003	0.999999988326864	-0.398710659999348	0.45746475042965	0.541181156104377	0.23443264751803	1071.97002190319
36.5697181038907	0.999999988326864	-0.398761533154515	0.457460538436552	0.541185182204679	0.234436723107025	1071.98001913337
36.6854614233412	0.999999988326864	-0.398813424032343	0.45745642382977	0.541189107183937	0.234440509511102	1071.99001640654
36.8012350510724	0.999999988326864	-0.398864376179225	0.457451412513908	0.541193925815549	0.234444221078411	1072.00001158028
36.9170631713708	0.999999988326864	-0.398913371448108	0.457445694036197	0.541199462850998	0.234447992682507	1072.01000492356
37.0329667964085	0.999999988326864	-0.398961130640044	0.457439709865516	0.541205267935634	0.234451965493648	1072.01999708091
37.1489595403506	0.999999988326864	-0.399009859622366	0.45743475499736	0.541210034545171	0.234456315336454	1072.02999030158
37.2650290229569	0.999999988326864	-0.39906133001224	0.45743072031099	0.541213885113028	0.234460505219285	1072.03998702878
37.3811350355024	0.999999988326864	-0.399113174699921	0.457426496260054	0.541217912645515	0.234464440256506	1072.04998442085
37.4972699763353	0.999999988326864	-0.399161067176255	0.457420033391461	0.541224200446708	0.234468011040512	1072.05997844879
37.6134728180034	0.999999988326864	-0.399208776411139	0.457414267592655	0.541229788437061	0.234471844581483	1072.06997087294
37.7297620662568	0.999999988326864	-0.399261426367165	0.457410936030681	0.541232921823365	0.234476038148894	1072.07996609825
37.8461051297135	0.999999988326864	-0.399311025809612	0.45740523530766	0.541238442678687	0.234479997932328	1072.0899624674
37.962489096637	0.999999988326864	-0.399359042331387	0.457399325327981	0.541244170941628	0.234483817079677	1072.09995697178
38.0789357029593	0.999999988326864	-0.399410435871494	0.457395440036832	0.541247860236411	0.234487867519213	1072.10994990025
38.1954627539589	0.999999988326864	-0.399462177858681	0.457391211624418	0.541251896861893	0.234492108306264	1072.11994390855
38.3120575935578	0.999999988326864	-0.399511868889308	0.457386107678519	0.541256818627611	0.234496248806394	1072.12994004563
38.42869580532	0.999999988326864	-0.399560164262194	0.45738031790939	0.54126242723278	0.234500118144532	1072.13993575572
38.5453827156689	0.999999988326864	-0.39960847921038	0.457374344508943	0.541268225969963	0.234503723365585	1072.14993077111
38.6621266624192	0.999999988326864	-0.399659065883821	0.457369916787609	0.541272457050039	0.234507360090892	1072.15992479292
38.7789388924681	0.999999988326864	-0.399710765205382	0.45736586555195	0.54127631860264	0.234511402300203	1072.16991826709
38.895825427626	0.999999988326864	-0.39976187114911	0.457361249325166	0.541280746508077	0.234515670413938	1072.17991230371
39.0127796603368	0.999999988326864	-0.399811307284518	0.457355850775013	0.541285957069284	0.234519903383884	1072.18990745858
39.1297888447739	0.999999988326864	-0.399859314583039	0.457349857850806	0.541291773122095	0.234523886318774	1072.19990282709
39.2468508648773	0.999999988326864	-0.399907714324905	0.457344393936764	0.541297054654333	0.234527430558729	1072.20989902591
39.363956343139	0.999999988326864	-0.399959018786549	0.457340125965174	0.541301131269718	0.234531034765937	1072.21989330123
39.4811273911097	0.999999988326864	-0.400010923949057	0.457335895357168	0.54130516940917	0.234534930553027	1072.2298869621
39.5983708868719	0.999999988326864	-0.400061574585445	0.457331118785332	0.541309755985105	0.2345390801895	1072.23988101039
39.7156822385901	0.999999988326864	-0.400110578446641	0.457325693191439	0.541314992985255	0.234543359037597	1072.2498749372
39.833062958041	0.999999988326864	-0.400158064109405	0.457319761908474	0.541320754899986	0.23454750930371	1072.25987022982
39.9504974677469	0.999999988326864	-0.400206549629915	0.457314036866395	0.541326296717603	0.234551351603361	1072.26986518513
40.0679899745952	0.999999988326864	-0.400257854333703	0.457309903001073	0.541330222569121	0.234554925187327	1072.27986143676
40.1855253007643	0.999999988326864	-0.400310468109623	0.457305934332875	0.541334011758733	0.234558648735386	1072.28985609732
40.3031217882092	0.999999988326864	-0.400358990183319	0.457300055880804	0.541339720212966	0.234562905610055	1072.29984819857
40.4208091624257	0.999999988326864	-0.400406818414954	0.457294397571775	0.541345174460951	0.23456720448967	1072.30984156987
40.5385727542671	0.999999988326864	-0.400457897427092	0.457290162824092	0.541349235385479	0.234571055375723	1072.31983933771
40.6563614561554	0.999999988326864	-0.400509645706908	0.457285913528903	0.541353294846682	0.234574696217355	1072.32983560124
40.7741928261561	0.999999988326864	-0.400560543431058	0.457280889659393	0.541358140816969	0.234578413564267	1072.33982955581
40.8920938323844	0.999999988326864	-0.400609292605972	0.457275200401266	0.54136362267688	0.234582365748802	1072.34982199502
41.0100821243578	0.999999988326864	-0.400657218649553	0.457269437235181	0.541369224114001	0.234586607176636	1072.35981430176
41.1281592528538	0.999999988326864	-0.40070675370512	0.457264701852359	0.541373762801686	0.234590804563052	1072.36981007735
41.246284767512	0.999999988326864	-0.400758489545226	0.457260519391021	0.541377752114582	0.234594680999278	1072.37980694188
41.364445979383	0.999999988326864	-0.400809516933269	0.457255721863483	0.541382373897542	0.234598376941681	1072.38980296955
41.48265278109	0.999999988326864	-0.400858704744827	0.457250307144488	0.54138761023385	0.234602148069201	1072.39979622511
41.6009376416152	0.999999988326864	-0.400907338848618	0.457244555978206	0.541393173834013	0.234606126358737	1072.40978859057
41.7193110258622	0.999999988326864	-0.400956224026303	0.457239310293745	0.541398231479499	0.234610318913987	1072.41978149004
41.8377665620469	0.999999988326864	-0.40100710548433	0.457235023120133	0.541402324987614	0.234614523991306	1072.42977757064
41.9562669470033	0.999999988326864	-0.401058746232467	0.457230741221169	0.541406402548004	0.234618575100792	1072.43977382837
42.0748101590697	0.999999988326864	-0.401109644313055	0.457225954997863	0.541410997813695	0.234622402217142	1072.44976980174
42.1933996821526	0.999999988326864	-0.4011591285295	0.457220442776404	0.541416340859865	0.234626053410299	1072.45976466411
42.3120487657685	0.999999988326864	-0.40120688640884	0.457214587860368	0.541422025178697	0.234629746687956	1072.46975739618
42.4307824698062	0.999999988326864	-0.40125574408185	0.457209065646647	0.541427339666011	0.234633725681553	1072.47974930366
42.549610405835	0.999999988326864	-0.401307977171417	0.457205575711936	0.541430648470209	0.234638021157061	1072.48974485947
42.6684894120152	0.999999988326864	-0.401360336796944	0.457201563817538	0.541434476927028	0.234642239784541	1072.49974100524
42.787412483254	0.999999988326864	-0.401407219675468	0.457194640033013	0.54144123504134	0.23464583390519	1072.5097366717
42.906385893485	0.999999988326864	-0.401457538382265	0.457190410912307	0.541445264075015	0.234649764476038	1072.51972897543
43.0254490056743	0.999999988326864	-0.401509187870757	0.457186083874152	0.541449395146267	0.234653894729278	1072.52972286853
43.1445829093329	0.999999988326864	-0.401559563535998	0.457181128505965	0.541454153992782	0.234658023542175	1072.5397179366
43.2637737711303	0.999999988326864	-0.401608527154712	0.457175540913404	0.541459571216216	0.234662000705406	1072.54971313178
43.3830204086809	0.999999988326864	-0.401656142187182	0.457169549091463	0.541465393738715	0.234665717481734	1072.5597085291
43.502320709891	0.999999988326864	-0.40170512426369	0.45716400265325	0.541470737452932	0.234669336296488	1072.56970230967
43.621693886341	0.999999988326864	-0.401756862831261	0.457160142860395	0.541474413572993	0.234673215553674	1072.57969604128
43.74114013857	0.999999988326864	-0.401809377532521	0.457156181519885	0.541478175662684	0.234677386662281	1072.58968975258
43.8606594560441	0.999999988326864	-0.401859632685037	0.45715128372708	0.541482890095765	0.234681645068959	1072.59968489397
43.980234957238	0.999999988326864	-0.401908239302866	0.45714555957331	0.541488437413757	0.23468576858595	1072.60967945948
44.0998737905617	0.999999988326864	-0.401955734354441	0.457139438915766	0.541494380889887	0.234689547048388	1072.61967466997
44.2195686900192	0.999999988326864	-0.402007230145477	0.457135376978607	0.541498252361621	0.234693096596072	1072.62966985619
44.339319820762	0.999999988326864	-0.40205940759012	0.457131164355182	0.541502267410466	0.234696872382718	1072.63966392621
44.459140225446	0.999999988326864	-0.40211004111296	0.457126265610141	0.541506977929568	0.234700861856572	1072.64965788557
44.5790311696146	0.999999988326864	-0.402158865516881	0.457120672356769	0.541512382106966	0.234704997921144	1072.65965137148
44.6989983739355	0.999999988326864	-0.402206216681982	0.457114763695421	0.541518127243893	0.234709161666372	1072.66964524845
44.8190373883646	0.999999988326864	-0.402254938204463	0.45710926891828	0.541523422255349	0.234713188124714	1072.67963974894
44.9391409602634	0.999999988326864	-0.402306575175781	0.457105251888438	0.541527251855115	0.234716943722491	1072.68963601283
45.0592880945664	0.999999988326864	-0.402359208702276	0.457101274299698	0.541531028387808	0.234720688626674	1072.69963174489
45.1794850061286	0.999999988326864	-0.4024072692732	0.457095110872133	0.541537029238099	0.234724755157515	1072.70962339374
45.2997803155766	0.999999988326864	-0.402456370066438	0.457090132802587	0.541541813285963	0.234728890029323	1072.71961746128
45.4201453098832	0.999999988326864	-0.402507698144557	0.457085726023189	0.541546030705134	0.234732773530935	1072.72961357476
45.5405556311876	0.999999988326864	-0.402559132493163	0.457081170953808	0.541550400649188	0.234736567610292	1072.73960920966
45.6610170543305	0.999999988326864	-0.40260802820845	0.457075491154723	0.541555900324302	0.234740401065874	1072.74960215114
45.7815617623705	0.999999988326864	-0.402656106892634	0.457069761080532	0.541561429291686	0.234744438041811	1072.75959456992
45.9021960167945	0.999999988326864	-0.402706735072539	0.457065296527992	0.541565696510198	0.234748520190924	1072.76958957448
46.0228888772737	0.999999988326864	-0.402758191887488	0.457061162065874	0.541569671639804	0.234752546662221	1072.77958513149
46.1436337357979	0.999999988326864	-0.402809151972924	0.457056284445685	0.541574351213518	0.234756471224919	1072.78958041064
46.2644340194744	0.999999988326864	-0.40285888942641	0.457050865547283	0.541579587211698	0.234760303082146	1072.79957476248
46.3853009667454	0.999999988326864	-0.402907537360693	0.457045086564407	0.541585161519278	0.234764098266855	1072.80956818141
46.506245878575	0.999999988326864	-0.402956539259707	0.45703997850232	0.54159009579067	0.234768047903955	1072.81956130881
46.6272721590266	0.999999988326864	-0.403007383615586	0.457035542163784	0.541594340978376	0.234772175568562	1072.82955533716
46.7483689054695	0.999999988326864	-0.403058739107552	0.457031139461118	0.541598549536383	0.234776287729409	1072.8395504168
46.8695234856078	0.999999988326864	-0.4031095062074	0.457026390776134	0.541603126104344	0.234780262681451	1072.84954593856
46.9907307137454	0.999999988326864	-0.403159120039495	0.457020984873921	0.541608329626713	0.234784061855556	1072.85954106212
47.1119956031695	0.999999988326864	-0.403207283971899	0.457015271651906	0.541613871001439	0.234787736152611	1072.86953521126
47.2333299907447	0.999999988326864	-0.403256481963387	0.457009806811675	0.541619154056933	0.234791512902153	1072.87952792521
47.354751161348	0.999999988326864	-0.403307723499627	0.457005686246866	0.541623076629098	0.234795630745855	1072.88952118993
47.4762521730271	0.999999988326864	-0.403359546558833	0.457001450810124	0.541627126262659	0.234799892401618	1072.89951541983
47.5978212906738	0.999999988326864	-0.403410083368736	0.456996644227544	0.541631745135497	0.234804060570806	1072.90951103263
47.7194420061931	0.999999988326864	-0.403459379901593	0.456991170803347	0.541637027844188	0.234807974592479	1072.91950652637
47.8411160791052	0.999999988326864	-0.403507421134462	0.456985346083631	0.541642670785637	0.234811553850286	1072.92950185977
47.9628457161294	0.999999988326864	-0.403556780039318	0.456979935996816	0.541647908582709	0.234815116722867	1072.93949497366
48.0846577522972	0.999999988326864	-0.403608244393979	0.456975842786161	0.54165180550808	0.234819084855349	1072.94948757813
48.2065579253606	0.999999988326864	-0.403660237018209	0.456971748744881	0.541655705750059	0.234823360848441	1072.95948074118
48.3285392485811	0.999999988326864	-0.403711036836172	0.4569670597202	0.541660204760993	0.234827694647589	1072.96947572937
48.4505797154191	0.999999988326864	-0.40376018920565	0.456961504208229	0.541665579751939	0.234831806623024	1072.97947132057
48.5726724236005	0.999999988326864	-0.403807599049102	0.456955454546759	0.541671461851542	0.234835453940599	1072.98946742025
48.6948116600348	0.999999988326864	-0.403857825611886	0.456950577246851	0.54167614497748	0.234838836959306	1072.99946151314
48.8170217435731	0.999999988326864	-0.40390977146518	0.456946431759873	0.541680101079522	0.234842648094467	1073.0094541132
48.9393203710293	0.999999988326864	-0.403960826579547	0.456941943843506	0.541684402619628	0.23484689766021	1073.01944723891
49.061700932376	0.999999988326864	-0.404010632855274	0.456936729259044	0.541689428258465	0.234851243004675	1073.02944094465
49.1841565120159	0.999999988326864	-0.404058798374313	0.456930996643802	0.54169498427671	0.234855349844197	1073.03943648436
49.3066652256775	0.999999988326864	-0.404107537595384	0.456925310394357	0.541700466628927	0.234859072493576	1073.04943207468
49.4292267915521	0.999999988326864	-0.404159915900937	0.45692153446961	0.541704062048788	0.23486257313373	1073.05942673196
49.5518523555031	0.999999988326864	-0.404212350186656	0.456917317255686	0.541708078834111	0.234866360313527	1073.06942042597
49.674553363148	0.999999988326864	-0.40426255277017	0.456912257046741	0.541712959647538	0.234870377588413	1073.07941392911
49.7973321685063	0.999999988326864	-0.404310980551359	0.456906506489246	0.541718522000003	0.234874540783352	1073.08940698504
49.9201943223164	0.999999988326864	-0.404358295588301	0.456900581471971	0.541724262131541	0.234878694437403	1073.09940097301
50.0431287077083	0.999999988326864	-0.404410230922963	0.456896723778504	0.541727921889624	0.234882420133691	1073.10939817613
50.1660963190895	0.999999988326864	-0.404462910330564	0.456892569728146	0.541731895315277	0.234886150633918	1073.11939332942
50.2891220260052	0.999999988326864	-0.40451018580931	0.456886122489568	0.541738151252216	0.234890338105594	1073.12938333771
50.4122684849176	0.999999988326864	-0.40456005274739	0.456881688820103	0.541742399831291	0.234894441537878	1073.13937839774
50.5354741499019	0.999999988326864	-0.404611938200413	0.456877349621131	0.541746545524931	0.234898340043715	1073.14937432778
50.6587284143107	0.999999988326864	-0.404662976246656	0.456872460140187	0.541751250360293	0.234902158362045	1073.15936898429
50.782046957135	0.999999988326864	-0.40471229735957	0.45686689203575	0.541756628947875	0.234905943627179	1073.16936263615
50.9054421525021	0.999999988326864	-0.404760124916553	0.456861171525414	0.541762172000825	0.234909823351621	1073.17935551691
51.0289234413536	0.999999988326864	-0.40480930922765	0.456855755158662	0.541767411388491	0.234913864765711	1073.18934768553
51.1524995695197	0.999999988326864	-0.404860674180584	0.456851729261594	0.541771228484675	0.234917992566868	1073.19934294359
51.2761325905773	0.999999988326864	-0.404913065100818	0.456847692172667	0.54177507925629	0.234922081141229	1073.20933846404
51.3998192595389	0.999999988326864	-0.404964194888226	0.456843026983089	0.541779555434094	0.234926032476689	1073.21933382452
51.5235616607065	0.999999988326864	-0.405013642899292	0.456837392811802	0.541784980275198	0.234929815307548	1073.22932827957
51.6473711467858	0.999999988326864	-0.4050610735337	0.45683141003047	0.541790823139237	0.234933491720959	1073.23932158341
51.7712619975717	0.999999988326864	-0.405109820524465	0.456825696631927	0.541796352017736	0.234937280350895	1073.24931363666
51.8952496303381	0.999999988326864	-0.405162606325336	0.456822482035826	0.541799334477715	0.234941492523113	1073.25930774235
52.0193083863514	0.999999988326864	-0.405215511529485	0.456818661290726	0.541802985015627	0.234945752726101	1073.26930331434
52.1434200972242	0.999999988326864	-0.405261968616896	0.456811527354622	0.541809969238952	0.234949387618191	1073.27929878476
52.2675868058405	0.999999988326864	-0.405313714457092	0.456807972770641	0.54181328511262	0.234953399404031	1073.28929088621
52.3918495333362	0.999999988326864	-0.405363230541485	0.456802220621649	0.541818883158664	0.234957382040906	1073.29928562378
52.5161761044971	0.999999988326864	-0.405411293519671	0.456796355174383	0.541824560084469	0.234961202719933	1073.30927986884
52.6405727810482	0.999999988326864	-0.405463290877484	0.456792526501421	0.541828199536167	0.234965108809925	1073.31927345845
52.7650473867711	0.999999988326864	-0.405515363245419	0.456788206180547	0.541832289404688	0.234969173386743	1073.32926750305
52.8895941509374	0.999999988326864	-0.405565655711477	0.456783250076545	0.54183709680193	0.23497325885437	1073.33926153635
53.0142133195968	0.999999988326864	-0.405614551236879	0.456777588769852	0.541842570057549	0.234977249025812	1073.34925574127
53.1389030175179	0.999999988326864	-0.405662323695735	0.456771718445817	0.541848270243334	0.23498104888081	1073.35925018281
53.2636606029824	0.999999988326864	-0.405713074622484	0.456767164072163	0.541852635110489	0.234984748173757	1073.36924432073
53.3884897984413	0.999999988326864	-0.405765158189202	0.456763060334663	0.541856529158338	0.234988638274033	1073.37923845041
53.5133904597324	0.999999988326864	-0.405816176832334	0.45675837712981	0.541861043541974	0.234992681390201	1073.38923240373
53.6383647606555	0.999999988326864	-0.405865299851396	0.456752934218858	0.541866294341087	0.234996756406002	1073.39922597
53.7634176378738	0.999999988326864	-0.405913943783402	0.456747175689078	0.541871869378514	0.235000747659521	1073.40921966534
53.8885476952436	0.999999988326864	-0.405963192984407	0.456741820437081	0.541877031002457	0.235004621926588	1073.41921357875
54.0137523589749	0.999999988326864	-0.406014367504371	0.456737492398747	0.541881163040735	0.235008407445345	1073.42920862521
54.1390175176473	0.999999988326864	-0.406066507293727	0.456733351085614	0.541885120187085	0.235012267169845	1073.4392030102
54.2643512590557	0.999999988326864	-0.406117946415575	0.456728872102021	0.541889406627649	0.235016204599476	1073.44919723324
54.3897555608521	0.999999988326864	-0.406168056450901	0.456723690678676	0.541894409230107	0.235020215292404	1073.45919078068
54.5152388965474	0.999999988326864	-0.406216172783911	0.456717946758815	0.541899968547294	0.235024247789305	1073.46918408386
54.6408044533614	0.999999988326864	-0.406264503466039	0.456712167687212	0.541905547149483	0.235028223326061	1073.47917735958
54.7664528148671	0.999999988326864	-0.406316492432068	0.456708300338069	0.541909230304531	0.235032018425615	1073.489173194
54.8921520645558	0.999999988326864	-0.406369082009137	0.456704260675639	0.541913074382733	0.235035850642836	1073.49916814353
55.0179131045795	0.999999988326864	-0.406419771638075	0.456699346378042	0.54191781694398	0.235039745293023	1073.50916203828
55.1437490957327	0.999999988326864	-0.406468615878004	0.456693613958796	0.54192334961676	0.235043742231544	1073.51915439419
55.269679351681	0.999999988326864	-0.406516151171025	0.456687605358478	0.541929160203561	0.235047822045502	1073.5291469271
55.3957018323925	0.999999988326864	-0.406567468209609	0.456683571806675	0.541933018920202	0.23505178089912	1073.53914239691
55.5217798767248	0.999999988326864	-0.406619501506885	0.456679545364553	0.54193686709571	0.235055657760914	1073.5491379522
55.6479122800778	0.999999988326864	-0.40667087977238	0.456674767864293	0.541941451230406	0.235059533819529	1073.55913200566
55.7741179436177	0.999999988326864	-0.406720223519225	0.456669059802811	0.541946974383768	0.235063443441394	1073.56912479721
55.9004127535976	0.999999988326864	-0.40676785011087	0.456662988105088	0.541952856644814	0.235067420751097	1073.57911723755
56.0268012379929	0.999999988326864	-0.406817158748601	0.456658011874351	0.541957652375438	0.235071501644552	1073.5891103359
56.1268012379929	0.999999988326864	-0.406861744427902	0.456654392877982	0.541961069837969	0.235072041779698	1073.59701254472
56.2268012379929	0.999999988326864	-0.406903555047831	0.456650767970056	0.541964551586292	0.235073210269809	1073.6049124583
56.3533831946676	0.999999988326864	-0.40695273585171	0.456646300421579	0.541968832709219	0.235077275690948	1073.61490964384
56.4799993494313	0.999999988326864	-0.40700232671499	0.45664140634892	0.54197354726127	0.235082294830465	1073.62490323582
56.6066949237839	0.999999988326864	-0.407050596422122	0.45663590642421	0.541978864338389	0.235087809971848	1073.63489594133
56.7334811413929	0.999999988326864	-0.407098456767455	0.456630592948597	0.541984027346645	0.235093366847078	1073.64488848266
56.8603600810034	0.999999988326864	-0.407148047738725	0.456625910915635	0.541988516643949	0.235098385136668	1073.6548820376
56.9873189582161	0.999999988326864	-0.407199054065541	0.456621502199396	0.541992750400389	0.235102653332668	1073.66487694592
57.1143407534098	0.999999988326864	-0.407250421991093	0.45661689659696	0.541997140456816	0.235106494579686	1073.67487190639
57.2414248690875	0.999999988326864	-0.407301424785042	0.4566119570785	0.542001867940277	0.235110000615672	1073.68486628117
57.3685788653444	0.999999988326864	-0.407351283627858	0.456606602864154	0.542007066181874	0.235113328095755	1073.69485993093
57.4958119496053	0.999999988326864	-0.407400146162478	0.456601103719484	0.542012393171611	0.235116760136866	1073.70485233657
57.6231398103154	0.999999988326864	-0.407450080272445	0.456595795301271	0.542017508697457	0.235120437483344	1073.71484479655
57.7505617845234	0.999999988326864	-0.407501338021778	0.456591531600939	0.542021578450705	0.235124432458904	1073.72483938902
57.8780508626111	0.999999988326864	-0.407553279239516	0.456587272833447	0.542025653287502	0.235128495549122	1073.7348341802
58.0056045278672	0.999999988326864	-0.407604343094287	0.456582610041707	0.54203011657975	0.235132552764143	1073.74482916497
58.1332204628867	0.999999988326864	-0.407654200967352	0.456577361395399	0.542035183866146	0.23513655593599	1073.75482346659
58.2609074906785	0.999999988326864	-0.407702367357122	0.456571668956249	0.542040696652667	0.235140501359127	1073.76481687239
58.3886770721329	0.999999988326864	-0.407751320478531	0.456566033236292	0.542046139891126	0.235144459129457	1073.77480893832
58.5165462734427	0.999999988326864	-0.407802533030295	0.456561906882554	0.542050080086387	0.235148492343817	1073.78480226276
58.6444989005631	0.999999988326864	-0.407854598909278	0.456557854419709	0.542053952516661	0.235152532014206	1073.79479692867
58.7725178299624	0.999999988326864	-0.407906091801146	0.456553172555765	0.542058441946154	0.235156499215783	1073.80479178972
58.9006007127958	0.999999988326864	-0.407956070967926	0.456547839003856	0.54206358166941	0.235160349530578	1073.81478627438
59.0287526202092	0.999999988326864	-0.408004573554282	0.456542008390812	0.542069219160674	0.235164091621606	1073.82478005114
59.1569827773475	0.999999988326864	-0.408053501393548	0.456536603688767	0.542074451194112	0.235167884331474	1073.83477246947
59.285308449486	0.999999988326864	-0.408104661866957	0.456532305311096	0.542078533927146	0.235171893606498	1073.84476523209
59.4137250084175	0.999999988326864	-0.408156583649289	0.456528275637378	0.542082398282927	0.235176008361812	1073.8547594309
59.5422140267522	0.999999988326864	-0.40820800740295	0.45652358845021	0.542086894023407	0.235180095351231	1073.86475414631
59.6707690479247	0.999999988326864	-0.408257841979437	0.456518213960459	0.542092079885559	0.235184048382171	1073.87474877767
59.7993914464884	0.999999988326864	-0.408306476603148	0.456512337076014	0.542097758934518	0.23518784369071	1073.88474266079
59.9280910487363	0.999999988326864	-0.408355237334273	0.456506984992462	0.542102941044526	0.235191568135211	1073.89473575645
60.0568779469423	0.999999988326864	-0.40840670962624	0.456502801266384	0.54210691961371	0.235195502704175	1073.90472828969
60.1857590030434	0.999999988326864	-0.408458962208395	0.456498673503608	0.542110853582229	0.235199570721339	1073.91472169589
60.3147228823087	0.999999988326864	-0.408510093431589	0.456494046417561	0.542115297863507	0.235203642560174	1073.92471638527
60.4437532883201	0.999999988326864	-0.408559911319035	0.456488704915166	0.542120447731502	0.235207605051567	1073.93471116798
60.5728493380628	0.999999988326864	-0.40860821868426	0.456482925963684	0.542126056685265	0.235211401193188	1073.94470558154
60.7020160794077	0.999999988326864	-0.408657046762103	0.456477302335366	0.542131503153592	0.235215108156932	1073.9546986905
60.8312703808902	0.999999988326864	-0.408708613321617	0.456473189376413	0.542135413202552	0.235218982744346	1073.96469121367
60.9606193954342	0.999999988326864	-0.408760660878238	0.456469200712191	0.542139220027435	0.235223084274326	1073.97468457895
61.0900520337529	0.999999988326864	-0.408811881061108	0.456464388672706	0.542143829432428	0.235227256752941	1073.98467848394
61.2195614937914	0.999999988326864	-0.4088617289234	0.456459027728914	0.542149007735235	0.235231331419271	1073.99467264671
61.349144743306	0.999999988326864	-0.408910428576051	0.456453235549118	0.542154618551092	0.235235203311221	1074.00466708313
61.4787986363527	0.999999988326864	-0.408959154001031	0.456447741071362	0.542159930203559	0.235238817958717	1074.01466153074
61.6085232020617	0.999999988326864	-0.40901086789439	0.456443665189023	0.542163811481566	0.235242546709994	1074.02465423258
61.7383406136332	0.999999988326864	-0.409063438129005	0.456439529846246	0.542167747591764	0.235246492196099	1074.03464716628
61.8682476278743	0.999999988326864	-0.409114531303952	0.456434873676005	0.542172206948403	0.235250581686838	1074.04464072991
61.9982361178444	0.999999988326864	-0.409164207165761	0.456429577962396	0.542177324440498	0.23525470344394	1074.05463446638
62.1283040909061	0.999999988326864	-0.409212230271169	0.45642377866978	0.542182956340501	0.235258699736704	1074.06462901701
62.2584413830738	0.999999988326864	-0.409261142311508	0.4564180326732	0.542188503382962	0.235262504350743	1074.07462279334
62.3886582938184	0.999999988326864	-0.409313849450047	0.456414555039156	0.542191792048276	0.235266256601318	1074.0846168576
62.5189507482239	0.999999988326864	-0.409367089215725	0.456410729245033	0.54219541478274	0.235270188198438	1074.09461037373
62.6493255900497	0.999999988326864	-0.409417732134704	0.456405892522055	0.542200060284399	0.235274244062465	1074.10460402805
62.7797810622725	0.999999988326864	-0.409466516537634	0.456399941208014	0.542205841457405	0.2352783171729	1074.11459664139
62.9103309511632	0.999999988326864	-0.409513338835034	0.456393551583267	0.542212029653765	0.235282280884101	1074.12459003956
63.0409654798185	0.999999988326864	-0.40956635220423	0.456390246310304	0.542215158488567	0.235285968102701	1074.13458562913
63.1716561564133	0.999999988326864	-0.409619391498115	0.45638625359635	0.542218951456192	0.235289745768544	1074.14458019259
63.3024160442847	0.999999988326864	-0.409666110165445	0.456379426293596	0.542225598105039	0.235293896716563	1074.1545706275
63.4332988832751	0.999999988326864	-0.409717070940844	0.456375415431428	0.542229425707992	0.235297909520091	1074.16456549066
63.5642473299742	0.999999988326864	-0.409769899520858	0.456371338897805	0.542233309776689	0.235301817484487	1074.1745603878
63.6952608265071	0.999999988326864	-0.409817841320568	0.456364971954964	0.542239482212626	0.235305728857535	1074.18455256213
63.8263749692104	0.999999988326864	-0.409865533863668	0.456359069484447	0.542245185574845	0.235309733690529	1074.19454412404
63.9575978697895	0.999999988326864	-0.409918469262904	0.456355629877326	0.54224845426429	0.235313619972847	1074.20453981717
64.0888756547168	0.999999988326864	-0.409972135178752	0.456351978674221	0.542251910724609	0.235317512861335	1074.21453490204
64.2202160755122	0.999999988326864	-0.410019104769022	0.456345003926353	0.542258700736234	0.235321440546948	1074.22452706244
64.3516576455782	0.999999988326864	-0.410070080585872	0.45634095497747	0.542262561612786	0.235325420966092	1074.23452028281
64.4831864803322	0.999999988326864	-0.410122029129234	0.456336790414488	0.542266526205333	0.235329394702029	1074.24451449645
64.6147894622409	0.999999988326864	-0.410172709359979	0.456331595011913	0.542271536449115	0.235333348189318	1074.25450839751
64.7464708485528	0.999999988326864	-0.410222010775877	0.456325869931386	0.542277077632216	0.235337262537222	1074.26450122145
64.8782449403047	0.999999988326864	-0.410270211606764	0.456320121617961	0.542282623428505	0.235341132431544	1074.27449434755
65.0101079569802	0.999999988326864	-0.41032024906461	0.456315174482919	0.542287387269515	0.235345006957867	1074.28448744962
65.1420601766824	0.999999988326864	-0.410372451647916	0.456311216828578	0.542291159404259	0.235348923281596	1074.29448148248
65.2740892800693	0.999999988326864	-0.410424938125	0.456307045202132	0.542295129479275	0.235352889663734	1074.30447555506
65.406194652013	0.999999988326864	-0.410475849825485	0.456302206537873	0.54229978257961	0.23535685614265	1074.31446957052
65.5383771549558	0.999999988326864	-0.410525210622323	0.456296589798159	0.542305208779903	0.235360784753388	1074.32446296821
65.6706451603202	0.999999988326864	-0.410572846349078	0.456290742817366	0.542310891894843	0.235364664767827	1074.33445599919
65.803003680467	0.999999988326864	-0.410623434461384	0.456286079087038	0.542315364674817	0.23536855568306	1074.34444886097
65.9354548851047	0.999999988326864	-0.410675608134002	0.456281901704026	0.542319336024925	0.235372493666282	1074.35444282646
66.0679841061488	0.999999988326864	-0.410727582195612	0.456277479427267	0.542323578126729	0.235376465745694	1074.36443655282
66.2005944880405	0.999999988326864	-0.410776564386774	0.45627179444848	0.542329052200965	0.23538035989322	1074.37443076364
66.3332799579937	0.999999988326864	-0.41082492295677	0.456266068948216	0.542334623646572	0.235384244995844	1074.38442327643
66.4660630686064	0.999999988326864	-0.410877210015951	0.456262230619338	0.542338249572445	0.235388201842081	1074.39441664444
66.5989322886659	0.999999988326864	-0.410929958858219	0.456258181581177	0.542342105277232	0.235392245841672	1074.40441018163
66.7318852454846	0.999999988326864	-0.410980867548362	0.456253190895068	0.542346909177841	0.23539627716095	1074.41440414898
66.8649164409939	0.999999988326864	-0.411029602143786	0.456247360756743	0.542352561555166	0.23540021507338	1074.42439759096
66.9980331330877	0.999999988326864	-0.411077179643261	0.456241330559272	0.542358422796371	0.235404002999161	1074.43439108692
67.1312349185039	0.999999988326864	-0.411129529984893	0.456237687554301	0.542361854433441	0.235407825370771	1074.44438413852
67.2645273493763	0.999999988326864	-0.41118270233269	0.456233754170735	0.542365593693793	0.235411777038692	1074.45437761344
67.3979046205944	0.999999988326864	-0.411233690403854	0.456228798235368	0.542370374200762	0.235415771664141	1074.46437147423
67.5313617628858	0.999999988326864	-0.411282341684139	0.456222900683085	0.542376069085765	0.235419732084846	1074.47436469547
67.6649075520926	0.999999988326864	-0.411329522125432	0.456216858078616	0.54238195436676	0.23542361630861	1074.4843578918
67.7985426261384	0.999999988326864	-0.411381685268404	0.456213053283154	0.542385546814038	0.235427462952016	1074.49435157803
67.9322602993779	0.999999988326864	-0.411434944504042	0.456209139569557	0.542389265524512	0.235431395631699	1074.50434524951
68.0660605761895	0.999999988326864	-0.411483084320392	0.456202852589626	0.54239537135817	0.235435353241272	1074.51433856015
68.1999485737633	0.999999988326864	-0.411531477879977	0.456197265082374	0.542400777515402	0.235439310739449	1074.52433072032
68.3339397759182	0.999999988326864	-0.411584138572657	0.456193610178397	0.542404233911866	0.235443238780877	1074.53432506028
68.4680049715912	0.999999988326864	-0.411637323124337	0.45618966513088	0.542407978767211	0.235447217481482	1074.54431907632
68.6021483449301	0.999999988326864	-0.41168465355327	0.456183050702908	0.542414435163085	0.235451114035659	1074.55431222205
68.7363819371652	0.999999988326864	-0.411735285224374	0.456178679915656	0.542418597564704	0.235455045195065	1074.56430481545
68.8707130404899	0.999999988326864	-0.411787378859741	0.456174412520985	0.542422669842646	0.235459011403856	1074.57429853134
69.005126570341	0.999999988326864	-0.411838337504852	0.456169650293175	0.542427241668261	0.235462980752372	1074.58429229736
69.1396219344195	0.999999988326864	-0.4118878359845	0.45616413331351	0.542432578135568	0.235466908123563	1074.59428567993
69.2742044804952	0.999999988326864	-0.411936662985666	0.456158306296635	0.542438217795794	0.235470778489375	1074.60427844361
69.4088827091122	0.999999988326864	-0.411987041559172	0.456153569681101	0.54244276481344	0.235474630469046	1074.61427151334
69.5436524951771	0.999999988326864	-0.412038916130372	0.456149318311272	0.542446824994979	0.235478559158477	1074.62426500833
69.6785079916958	0.999999988326864	-0.412090861727911	0.456144823214316	0.542451125506788	0.235482536563168	1074.63425839122
69.813450677978	0.999999988326864	-0.412141183542043	0.456139849266186	0.542455908369021	0.235486499056698	1074.64425234306
69.948473107111	0.999999988326864	-0.412190061603369	0.456134303638722	0.542461288599361	0.235490407263824	1074.65424570265
70.0835834261193	0.999999988326864	-0.412239305055275	0.456128721967729	0.542466673476824	0.235494263504323	1074.66423830932
70.2187919369093	0.999999988326864	-0.412290553329377	0.45612432328164	0.542470864990901	0.235498146914357	1074.67423145504
70.3540912529427	0.999999988326864	-0.412342676430275	0.456120132255736	0.542474871605691	0.235502106233933	1074.68422489874
70.4894772440088	0.999999988326864	-0.412394003190577	0.456115557416841	0.542479255823401	0.235506104804172	1074.69421870763
70.6249450130407	0.999999988326864	-0.412443998336703	0.456110309111498	0.542484336070538	0.235510077947114	1074.70421206618
70.7605008642051	0.999999988326864	-0.41249311541033	0.456104544561986	0.542489895267306	0.235513984302929	1074.71420488036
70.8961523647295	0.999999988326864	-0.412543249979928	0.456099715079818	0.54249455599287	0.235517823520712	1074.72419827369
71.0318917738262	0.999999988326864	-0.412594917934302	0.456095352206685	0.542498710841267	0.235521716679443	1074.73419148095
71.1677214485237	0.999999988326864	-0.41264688713813	0.456090862217153	0.542503001980881	0.23552567251279	1074.74418466274
71.3036416759228	0.999999988326864	-0.412697348536703	0.456085909398908	0.542507761584117	0.235529644211139	1074.75417844379
71.4396444834059	0.999999988326864	-0.412746429373701	0.45608053129907	0.542512982286466	0.235533596287672	1074.7641714397
71.5757407001524	0.999999988326864	-0.412795884097499	0.456075004770382	0.542518321912801	0.235537496435701	1074.77416428432
71.7119325637956	0.999999988326864	-0.412846962071514	0.456070504676376	0.542522628988986	0.235541373833136	1074.78415756752
71.8482140676239	0.999999988326864	-0.412899086622209	0.456066219594343	0.542526716288266	0.235545291770659	1074.7941512689
71.9845794706755	0.999999988326864	-0.412950470208717	0.45606154896174	0.542531189447447	0.235549251576439	1074.80414464663
72.1210331474322	0.999999988326864	-0.413000309104996	0.456056359208868	0.542536204036457	0.235553221340879	1074.81413758663
72.257581187903	0.999999988326864	-0.413049307707298	0.456050755400518	0.542541619622866	0.235557163007295	1074.82413036198
72.3942260413194	0.999999988326864	-0.413099100711206	0.456045482400234	0.542546696570101	0.235561073393019	1074.83412314015
72.5309677798377	0.999999988326864	-0.413150772731087	0.456041230097886	0.542550758562441	0.235564955952092	1074.84411681054
72.6677942215709	0.999999988326864	-0.413202836951843	0.4560371500879	0.542554657497136	0.235568873170929	1074.85411088329
72.8046997884437	0.999999988326864	-0.413254153938719	0.456032247403673	0.542559372579522	0.23557281432954	1074.86410417435
72.9416952078521	0.999999988326864	-0.413304283471591	0.456026836653418	0.542564584556408	0.235576756485974	1074.87409662867
73.078792039358	0.999999988326864	-0.413352971994219	0.456021211602977	0.542570009327428	0.235580680239647	1074.8840894451
73.2159855343288	0.999999988326864	-0.413403167753015	0.456016363020356	0.542574668726187	0.235584601238384	1074.89408230785
73.3532751042645	0.999999988326864	-0.413455115305468	0.45601214897308	0.542578701210871	0.235588526596652	1074.90407590968
73.4906505932263	0.999999988326864	-0.413507371543977	0.45600782557797	0.542582840367755	0.235592470633645	1074.91406958224
73.6281109840102	0.999999988326864	-0.413558463593039	0.456002965147251	0.542587509067313	0.235596402329963	1074.92406309339
73.7656586140096	0.999999988326864	-0.413608076429965	0.455997476162036	0.542592799476654	0.235600309745344	1074.93405602835
73.9033015196648	0.999999988326864	-0.413656556861266	0.45599181220584	0.542598278002309	0.2356042098408	1074.9440485474
74.0410456046658	0.999999988326864	-0.413707251105165	0.455987254368547	0.542602650214551	0.235608144844913	1074.95404109053
74.1788904478786	0.999999988326864	-0.413759527710198	0.455983136755618	0.542606581933154	0.235612101718893	1074.96403479109
74.3168201197432	0.999999988326864	-0.413811558691576	0.455978532764543	0.542610988982331	0.235616064538499	1074.97402844554
74.4548352885903	0.999999988326864	-0.413861905183913	0.455973359082863	0.542615963047383	0.235619991599745	1074.98402171716
74.5929414201168	0.999999988326864	-0.413911212423408	0.455967772500848	0.542621358249243	0.23562387629608	1074.99401447524
74.7311457370796	0.999999988326864	-0.413960167058717	0.455962425290704	0.542626535868631	0.23562775120941	1075.0040071195
74.8694499089162	0.999999988326864	-0.414011655689034	0.455958164325072	0.542630592402123	0.235631687884573	1075.01399987975
75.0078522118382	0.999999988326864	-0.414063671084828	0.455954034345813	0.542634534255181	0.235635665078776	1075.02399358466
75.1463395509977	0.999999988326864	-0.414115056916581	0.455949149198918	0.54263922913742	0.235639629859426	1075.03398714064
75.2849141426948	0.999999988326864	-0.414165302153888	0.455943756747284	0.542644429389846	0.235643547012596	1075.04398000076
75.4235857768694	0.999999988326864	-0.414214110711324	0.455938150118848	0.542649856934238	0.235647403075498	1075.05397289979
75.562354130371	0.999999988326864	-0.414264449231086	0.455933318062217	0.54265450010303	0.235651286539124	1075.06396529811
75.7012260767274	0.999999988326864	-0.414316316081354	0.455929067274447	0.542658559090275	0.235655255091547	1075.07395830698
75.84019306043	0.999999988326864	-0.414368448006323	0.455924681569289	0.542662749768861	0.235659259254574	1075.08395150143
75.9792524839914	0.999999988326864	-0.414419482537159	0.455919843079468	0.542667397451312	0.235663238446	1075.09394512724
76.1183985272667	0.999999988326864	-0.414468717741057	0.455914381962154	0.542672677554697	0.235667142297891	1075.10393860367
76.257633529719	0.999999988326864	-0.414517557889934	0.455908637872166	0.542678230632788	0.235670971992158	1075.11393111025
76.3969711390547	0.999999988326864	-0.414568675843829	0.455904134659308	0.542682537366812	0.235674825714752	1075.12392355637
76.5364120748098	0.999999988326864	-0.41462094927682	0.455899984491198	0.542686505643502	0.235678791726293	1075.13391666164
76.6759470556654	0.999999988326864	-0.41467292639003	0.455895431307355	0.542690867439571	0.23568281076728	1075.14390965635
76.8155776109301	0.999999988326864	-0.414723437632728	0.455890346377441	0.542695756295974	0.235686803315117	1075.15390292123
76.9553002252749	0.999999988326864	-0.414772915434869	0.455884815450491	0.542701097068631	0.235690723009381	1075.16389600672
77.0951175992262	0.999999988326864	-0.414821855319929	0.455879336158081	0.542706380536377	0.235694539843543	1075.1738891747
77.2350288114051	0.999999988326864	-0.414873237025954	0.455874987771418	0.542710547274591	0.23569837546338	1075.18388179013
77.3750414230802	0.999999988326864	-0.414925359856899	0.45587067602493	0.542714666777586	0.235702318549206	1075.19387484461
77.5151491788554	0.999999988326864	-0.414977099401125	0.45586606316159	0.542719096254156	0.235706329882912	1075.20386752543
77.6553573020198	0.999999988326864	-0.415027098249808	0.455860871872336	0.542724088587825	0.235710328002179	1075.21386085583
77.7956569526172	0.999999988326864	-0.415075849613264	0.455855292861611	0.542729477198493	0.235714252751136	1075.22385379403
77.9360538531241	0.999999988326864	-0.415125570212982	0.455849924071305	0.542734662261631	0.235718099004964	1075.23384630843
78.0765540885254	0.999999988326864	-0.415177598440653	0.455845753369081	0.542738643719112	0.235721948028187	1075.24383948054
78.2171483268171	0.999999988326864	-0.415230356491912	0.45584158171897	0.542742605297748	0.235725879101527	1075.25383247937
78.3578388430671	0.999999988326864	-0.415282033937381	0.455837008742729	0.542746999455517	0.23572986057602	1075.26382564679
78.4986233390073	0.999999988326864	-0.415331570333539	0.455831663393387	0.542752156608438	0.235733851922364	1075.27381864157
78.6395044353538	0.999999988326864	-0.415380236205044	0.45582582153086	0.542757816608976	0.235737796634535	1075.28381089761
78.78049281432	0.999999988326864	-0.41542970086194	0.455820359976232	0.542763072665248	0.235741674629845	1075.29380329053
78.9215866284635	0.999999988326864	-0.415481680922976	0.455816404729862	0.542766865170601	0.235745519236998	1075.30379685423
79.0627693916707	0.999999988326864	-0.415534744088164	0.455812540214647	0.542770517868926	0.235749427359714	1075.3137904939
79.2040398282628	0.999999988326864	-0.415586909909115	0.455807898903082	0.542774983908986	0.235753400437873	1075.32378338398
79.3454085252918	0.999999988326864	-0.415636818748228	0.455802367702878	0.542780311671141	0.235757379924213	1075.33377584573
79.4868817421782	0.999999988326864	-0.415685232664511	0.45579641429306	0.542786091839064	0.235761331472472	1075.34376777705
79.6284672161259	0.999999988326864	-0.415734462624861	0.455791388579313	0.542790931544062	0.235765232470555	1075.35376051146
79.7701537689937	0.999999988326864	-0.415786769800974	0.455787296997721	0.542794810750493	0.235769099592172	1075.36375406705
79.9119297111507	0.999999988326864	-0.415839292458412	0.455783362813201	0.542798587161081	0.235772994149792	1075.37374800566
80.0537895138401	0.999999988326864	-0.41589090996897	0.45577843143908	0.542803292184777	0.235776927458359	1075.38374093699
80.1957475016243	0.999999988326864	-0.415941019580104	0.455772905495215	0.542808628077975	0.235780879029053	1075.39373279888
80.3378189614201	0.999999988326864	-0.415989287118145	0.45576706766079	0.542814283846548	0.235784824825835	1075.40372474068
80.4800030045643	0.999999988326864	-0.416039428710428	0.455762281810733	0.542818897575183	0.235788769678248	1075.41371721629
80.6222921093525	0.999999988326864	-0.416092090122337	0.455758300268223	0.54282266001617	0.235792686596188	1075.42371120919
80.7646647393884	0.999999988326864	-0.416145012381461	0.455754158679765	0.542826635374431	0.235796614659798	1075.43370465635
80.9071285516295	0.999999988326864	-0.416196161811661	0.455749228029363	0.542831350198652	0.235800528668728	1075.44369777189
81.0496883920032	0.999999988326864	-0.416245636519072	0.455743611126044	0.54283678167956	0.23580443286764	1075.45368996743
81.1923575110954	0.999999988326864	-0.416293726147527	0.455737769589333	0.542842467029549	0.235808358195964	1075.46368152321
81.3351451859363	0.999999988326864	-0.416344415950898	0.455733195910222	0.542846829990815	0.23581232156826	1075.47367383144
81.4780406697441	0.999999988326864	-0.416397320312521	0.455729272362128	0.542850569611948	0.235816255397643	1075.48366802045
81.6210172237459	0.999999988326864	-0.416450028935394	0.455724939525586	0.542854686980729	0.235820179232995	1075.49366152812
81.7640844948831	0.999999988326864	-0.416500776777748	0.455719825599906	0.542859619693365	0.235824072780138	1075.50365446296
81.9072508349082	0.999999988326864	-0.416549258821315	0.45571403688984	0.54286523935875	0.235827950964668	1075.51364651482
82.0505290315206	0.999999988326864	-0.416597767284105	0.455708274612694	0.542870834221724	0.235831861594596	1075.52363762806
82.1939326161724	0.999999988326864	-0.416649470313485	0.455704044042788	0.542874833701228	0.235835851002718	1075.53363029623
82.3374392766693	0.999999988326864	-0.416702583208618	0.455700183665305	0.542878503273275	0.235839847905956	1075.54362415709
82.4810319309753	0.999999988326864	-0.416755114525192	0.455695773157986	0.54288273076717	0.235843815335953	1075.55361791553
82.6247120956548	0.999999988326864	-0.416803429143167	0.45568967117505	0.542888639698565	0.235847619627496	1075.56361067723
82.7684944729883	0.999999988326864	-0.416851943914471	0.455683935961856	0.542894190826756	0.235851459776221	1075.57360171062
82.9124038849856	0.999999988326864	-0.416905136056259	0.455680431424484	0.542897492867538	0.235855483329135	1075.58359423309
83.0564186927355	0.999999988326864	-0.416958789903495	0.455676624194905	0.542901100892373	0.235859585604345	1075.593587447
83.200528802439	0.999999988326864	-0.417006377556094	0.455669894926443	0.542907658474536	0.235863396996932	1075.60358152188
83.3447227436758	0.999999988326864	-0.417057200515437	0.455665605977817	0.542911743944268	0.235867223760216	1075.61357317453
83.4890349928549	0.999999988326864	-0.417110058877829	0.455661327563569	0.542915833458541	0.235871201147362	1075.62356514145
83.633460867939	0.999999988326864	-0.417161551189748	0.455656743368354	0.542920248394331	0.235875245729494	1075.63355795388
83.7779883228866	0.999999988326864	-0.417211942861189	0.455651519854315	0.542925254473376	0.23587927896493	1075.64355086765
83.9226160823203	0.999999988326864	-0.417260670049697	0.455645852348211	0.542930751546345	0.235883207290124	1075.65354401964
84.0673410270971	0.999999988326864	-0.417309985009621	0.45564023248261	0.542936168383596	0.235886965753188	1075.66353667182
84.2121706925335	0.999999988326864	-0.41736187019691	0.455636056588767	0.54294015943885	0.235890711523788	1075.67352907289
84.357108456351	0.999999988326864	-0.417414417205502	0.455632073719005	0.542943946963	0.235894620355074	1075.68352169674
84.5021508577392	0.999999988326864	-0.417466258328512	0.45562727982951	0.542948549198538	0.235898652001582	1075.69351398756
84.6473027764055	0.999999988326864	-0.417516813305049	0.455622022326513	0.542953617225239	0.235902707927174	1075.7035062564
84.7925647477002	0.999999988326864	-0.417565993900033	0.455616306311816	0.542959145809182	0.235906698698772	1075.71349865325
84.9379352373443	0.999999988326864	-0.417615336611883	0.455611141289499	0.542964129560262	0.235910508804179	1075.7234921764
85.0833982336857	0.999999988326864	-0.417667438854444	0.455606948221003	0.542968126602285	0.235914274358895	1075.73348510527
85.2289621729841	0.999999988326864	-0.417720354781776	0.455602744549916	0.542972114115326	0.235918139104882	1075.7434776952
85.3746317757184	0.999999988326864	-0.417771456721356	0.455598020783525	0.542976656092315	0.23592211593478	1075.7534700969
85.5204098267987	0.999999988326864	-0.417821259241361	0.455592649973773	0.542981836830455	0.23592616928313	1075.76346181915
85.6663063307212	0.999999988326864	-0.417870502917479	0.455586951523911	0.542987345723571	0.235930208366175	1075.77345366394
85.8123197851343	0.999999988326864	-0.417920888044843	0.455582130118462	0.542991976812943	0.235934094353863	1075.78344724199
85.9584252527151	0.999999988326864	-0.417973441362567	0.455577994917441	0.54299592112954	0.235937860935363	1075.79344081114
86.1046227928643	0.999999988326864	-0.418026149285363	0.455573628057897	0.543000090375709	0.235941684681569	1075.80343362843
86.250923232253	0.999999988326864	-0.418077337096035	0.455568741775595	0.543004791951041	0.235945599889959	1075.81342546093
86.397340947046	0.999999988326864	-0.418126183482581	0.455563270916679	0.543010080063239	0.235949643283465	1075.82341695778
86.5438809453323	0.999999988326864	-0.418175621804739	0.45555768919599	0.543015475373168	0.235953724666177	1075.83340818112
86.6905474478086	0.999999988326864	-0.418226429720162	0.455552945402476	0.543020012806663	0.235957700734418	1075.84340156239
86.8373091074932	0.999999988326864	-0.418279069854896	0.45554887840234	0.543023890918796	0.235961500048044	1075.85339626537
86.984146703952	0.999999988326864	-0.418331913692075	0.455544551895811	0.543028023091018	0.235965276967193	1075.86338948117
87.1310819287948	0.999999988326864	-0.418381197340378	0.455538930980371	0.543033466370818	0.235969174191975	1075.8733802901
87.2781499877052	0.999999988326864	-0.418430169086903	0.455533289758636	0.543038917322062	0.235973257823474	1075.88337027209
87.4253631022203	0.999999988326864	-0.418480887692413	0.455528604701463	0.543043423130794	0.235977335502163	1075.89336311306
87.5726795205411	0.999999988326864	-0.418533768887539	0.45552462999269	0.54304717770921	0.23598123357381	1075.90335798418
87.7200696195731	0.999999988326864	-0.418586764725404	0.455520350923032	0.543051277937559	0.235985058716638	1075.9133517351
87.8675498583484	0.999999988326864	-0.418635847341338	0.455514561397613	0.54305688477362	0.23598887078335	1075.92334314307
88.0151547120697	0.999999988326864	-0.418684409607456	0.455508731744138	0.543062499026522	0.23599283757439	1075.9333329641
88.162907616452	0.999999988326864	-0.418737156334669	0.455505042892495	0.543066009131496	0.235996872479717	1075.94332639529
88.3107554919064	0.999999988326864	-0.418790680766089	0.455501109649202	0.543069726660995	0.236000884735618	1075.95331988995
88.458697259996	0.999999988326864	-0.418842407403031	0.455496351890801	0.543074313128231	0.236004838648677	1075.96331301943
88.6067385506656	0.999999988326864	-0.418892033759435	0.455490648302581	0.543079840747086	0.236008707905054	1075.97330536725
88.7548911513033	0.999999988326864	-0.41893945122344	0.455484544803701	0.543085768425765	0.236012505110021	1075.98329682734
88.903168417897	0.999999988326864	-0.418992102136112	0.455480827844866	0.543089286453825	0.236016444282274	1075.99328819681
89.0515713929832	0.999999988326864	-0.419044975780861	0.455476865198452	0.543093057796805	0.236020470334933	1076.00328119171
89.2000758942085	0.999999988326864	-0.419094373128524	0.455470691999676	0.543099006685879	0.236024308288663	1076.01327489165
89.3486722135579	0.999999988326864	-0.419142767289579	0.455464804882419	0.543104731996024	0.236028057791688	1076.02326671535
89.4973883409335	0.999999988326864	-0.419195339348316	0.455460980225551	0.54310835205337	0.236031981656167	1076.0332578662
89.6462337960771	0.999999988326864	-0.419248138695664	0.455457069662211	0.543112078166986	0.236036115275356	1076.04325008045
89.7951925937299	0.999999988326864	-0.419299983572378	0.455452354450302	0.543116600503141	0.236040284113447	1076.05324273685
89.9442583805623	0.999999988326864	-0.419350610916358	0.45544695961366	0.543121814048784	0.236044333679707	1076.06323543047
90.0934309824228	0.999999988326864	-0.419399608274649	0.455441034023014	0.543127534709076	0.236048171869303	1076.07322824546
90.242709043553	0.999999988326864	-0.419448958618241	0.45543579800445	0.543132581612137	0.236051753300309	1076.08322106152
90.3920927370999	0.999999988326864	-0.419501564805012	0.455431836155535	0.543136345854445	0.236055471704251	1076.09321266907
90.5415996471295	0.999999988326864	-0.419554819008289	0.455427870324677	0.543140115927908	0.236059412168846	1076.10320430161
90.6912291318571	0.999999988326864	-0.419606686036611	0.455423263956825	0.543144534756237	0.236063496814163	1076.1131965956
90.8409714321635	0.999999988326864	-0.419656680092633	0.4554178646142	0.543149744964315	0.236067598366086	1076.12318898353
90.9908254711962	0.999999988326864	-0.41970513401272	0.455412031743649	0.543155397295571	0.236071570206109	1076.13318182484
91.1407849607838	0.999999988326864	-0.419754630445523	0.455406474613334	0.543160758804181	0.236075331864959	1076.14317441947
91.2908539182706	0.999999988326864	-0.41980850059078	0.455403109647044	0.543163921074985	0.236079116851345	1076.1531667216
91.441036231971	0.999999988326864	-0.419861779159262	0.455399171733451	0.543167678451053	0.236083111188609	1076.163159038
91.5913314564749	0.999999988326864	-0.419912781231112	0.455394163813869	0.543172491137995	0.236087189963437	1076.1731507754
91.7417483982814	0.999999988326864	-0.419961886439138	0.455388257922031	0.543178183955287	0.236091237592826	1076.18314244157
91.8922885212772	0.999999988326864	-0.420010047857819	0.455382121746355	0.543184151833326	0.236095148128591	1076.19313448456
92.0429466659846	0.999999988326864	-0.420063915369499	0.455379010991721	0.543187063606782	0.236098822046305	1076.20312862425
92.1936912765505	0.999999988326864	-0.420114364332212	0.45537334856767	0.543192545238483	0.236102776508789	1076.21311960173
92.3445696356143	0.999999988326864	-0.420163469401074	0.455367775046122	0.543197918063761	0.236106808915387	1076.22311027038
92.4955866100037	0.999999988326864	-0.420214959206064	0.455363415723022	0.543202089479783	0.236110769347513	1076.23310340891
92.6467052050312	0.999999988326864	-0.420267963394251	0.45535938241147	0.543205932316043	0.236114634201178	1076.24309730115
92.797914082043	0.999999988326864	-0.420320430289476	0.455354932299717	0.543210183391407	0.236118496413568	1076.25309000899
92.9492310817901	0.999999988326864	-0.420369949604129	0.455349276038813	0.543215655413519	0.23612240786087	1076.26308088066
93.1006839662524	0.999999988326864	-0.420418764880977	0.455343553027054	0.543221180423311	0.236126403092803	1076.27307136192
93.2522788253372	0.999999988326864	-0.420471821034418	0.455339891318778	0.54322466290366	0.236130333171853	1076.28306479939
93.4039711025281	0.999999988326864	-0.420525224202454	0.455335913051136	0.543228433781775	0.236134254840614	1076.29305857786
93.5557555357641	0.999999988326864	-0.420573722170993	0.455329559253663	0.543234613195073	0.236138140084367	1076.30304970835
93.7076725513151	0.999999988326864	-0.420622414752693	0.455323899768963	0.543240085754256	0.236142065099963	1076.3130401968
93.859732005342	0.999999988326864	-0.42067517399834	0.455320061734793	0.543243714416631	0.236146009684703	1076.32303289643
94.0119003113554	0.999999988326864	-0.420728764296802	0.455316458498331	0.543247133288038	0.236149990966168	1076.33302627213
94.1641670582511	0.999999988326864	-0.420781293230801	0.455311940402934	0.543251448462498	0.236153980920239	1076.34301909153
94.3165407977962	0.999999988326864	-0.420828887978567	0.455305064712488	0.543258156858411	0.236157823958301	1076.3530104172
94.4690448291801	0.999999988326864	-0.420880321753774	0.455301005934748	0.543261996238461	0.236161721313403	1076.36300169719
94.6216796524538	0.999999988326864	-0.42093344015042	0.455296884935583	0.54326592748243	0.236165678300518	1076.3729939829
94.7744298766522	0.999999988326864	-0.420983927330365	0.455291487548759	0.543271140200347	0.236169602387868	1076.38298695604
94.9272853403874	0.999999988326864	-0.421032849504039	0.455285755330936	0.543276686885928	0.236173491044261	1076.39297843467
95.080269059175	0.999999988326864	-0.421082813879835	0.455280423058156	0.543281818012545	0.236177347131376	1076.40296988374
95.2333816301657	0.999999988326864	-0.421135359563775	0.455276377064968	0.543285677409848	0.236181279472895	1076.41296191121
95.3866140406474	0.999999988326864	-0.421188379507001	0.455272261613056	0.543289591138707	0.236185290806874	1076.42295421051
95.5399620196281	0.999999988326864	-0.421239944610992	0.455267563300029	0.543294102822576	0.236189304684137	1076.43294681976
95.693421028779	0.999999988326864	-0.421289810437143	0.455262162782637	0.543299320094396	0.236193252710797	1076.44293901896
95.8469976468685	0.999999988326864	-0.421339265713047	0.455256411602709	0.543304876047737	0.236197099933804	1076.45293073384
96.0006995754174	0.999999988326864	-0.421389432083448	0.455251179607507	0.543309919475668	0.236200890538765	1076.46292225485
96.1545298939045	0.999999988326864	-0.421442044073033	0.455247169928518	0.543313723869459	0.236204767022432	1076.47291423242
96.3084813922749	0.999999988326864	-0.42149523653401	0.455243147671928	0.543317559439284	0.236208758218201	1076.48290626829
96.4625530362574	0.999999988326864	-0.421547210356733	0.455238588594869	0.543321902104773	0.236212790863871	1076.49289871536
96.6167386293507	0.999999988326864	-0.421597723363572	0.455233284175231	0.543327026279722	0.236216787204567	1076.5028909138
96.7710423163889	0.999999988326864	-0.421646424248555	0.455227489918255	0.543332647719489	0.236220675321175	1076.51288289327
96.9254678292019	0.999999988326864	-0.4216959871127	0.455221944302709	0.543337996110601	0.236224458128378	1076.5228743621
97.0800232490788	0.999999988326864	-0.421748787379445	0.455218098857447	0.543341687828804	0.236228293527619	1076.53286629944
97.2347011019729	0.999999988326864	-0.421801971333454	0.455214246678586	0.543345319133396	0.236232277509859	1076.54285864468
97.3894948325241	0.999999988326864	-0.421854258828045	0.455209656909803	0.543349717516002	0.236236329058916	1076.552850701
97.5444090277855	0.999999988326864	-0.421904519490439	0.45520412799061	0.543355046351659	0.236240349223584	1076.56284245997
97.6994486718509	0.999999988326864	-0.421953429752075	0.455198204954293	0.543360797308282	0.236244272439197	1076.57283394055
97.8546184283753	0.999999988326864	-0.422002521256514	0.455192577364396	0.543366223118236	0.236248085261063	1076.58282565956
98.0099148639862	0.999999988326864	-0.422056515017339	0.455189442420589	0.543369155626947	0.236251916384231	1076.59281829038
98.1653235343294	0.999999988326864	-0.422109474403411	0.455184919443899	0.543373490742393	0.236255875488731	1076.60281072879
98.3208473553891	0.999999988326864	-0.422159795293389	0.455179651419617	0.543378567092867	0.236259876805093	1076.6128019585
98.4765052120543	0.999999988326864	-0.422209007887271	0.455174005007732	0.543384029956097	0.236263845288345	1076.62279334207
98.6322950881702	0.999999988326864	-0.422258862604376	0.455168567770688	0.543389274038115	0.236267756685107	1076.63278472487
98.788217178251	0.999999988326864	-0.422312338699973	0.455165084191089	0.543392546397897	0.236271618490039	1076.64277789966
98.9442435615572	0.999999988326864	-0.422365807882396	0.455161034228202	0.54339640663166	0.236275526457419	1076.65277067155
99.1003803530518	0.999999988326864	-0.422416996228681	0.455155940694538	0.543401302373081	0.236279484644247	1076.66276198062
99.2566504680444	0.999999988326864	-0.422466270865972	0.455150178449932	0.543406887657426	0.236283444531375	1076.67275291796
99.4130599814601	0.999999988326864	-0.422515052370497	0.45514430650466	0.543412550339107	0.236287383339084	1076.68274385823
99.5696091108825	0.999999988326864	-0.422566777368873	0.4551400940907	0.543416582305799	0.236291280824364	1076.69273606505
99.7262781871506	0.999999988326864	-0.422620485836109	0.455136282730467	0.543420193244686	0.236295176094921	1076.70272919205
99.8830527063358	0.999999988326864	-0.422672865822725	0.45513179025136	0.543424502346076	0.236299076065378	1076.71272179908
100.039940833152	0.999999988326864	-0.422723506571515	0.455126552359224	0.543429542696811	0.236303000547299	1076.72271298457
100.19696495217	0.999999988326864	-0.422772807339327	0.455120827724527	0.543435078014883	0.236306939199543	1076.73270377518
100.354131507073	0.999999988326864	-0.422822302111063	0.455115263877816	0.543440473691929	0.236310897135719	1076.7426943011
100.511444762568	0.999999988326864	-0.422874330919059	0.455111097700079	0.543444416739171	0.236314867424794	1076.75268663391
100.668876447967	0.999999988326864	-0.42292772185235	0.455107175545162	0.543448151852931	0.236318833662798	1076.76267947896
100.826418423139	0.999999988326864	-0.422980513730151	0.455102875632803	0.543452263376872	0.236322766950749	1076.77267214102
100.984073711001	0.999999988326864	-0.423031761939342	0.455097792678594	0.543457147355333	0.236326651918114	1076.78266427441
101.004073711001	0.999999988326864	-0.423037094729916	0.455096462564731	0.543458263818509	0.236326700615655	1076.78393178719
101.044073711001	0.999999988326864	-0.423048105140406	0.455094212841179	0.543460513460273	0.236326937604924	1076.78646582104
101.124073711001	0.999999988326864	-0.423073594635772	0.455091322145816	0.543463424725325	0.23632758256726	1076.79153054945
101.282026415716	0.999999988326864	-0.423128292115352	0.455086950493452	0.543467634172868	0.23632921048787	1076.80152221657
101.44010854738	0.999999988326864	-0.423182191907782	0.455083197761306	0.543471169333773	0.236332139448702	1076.81151663543
101.598276659857	0.999999988326864	-0.423231043453087	0.455077724658996	0.543476479431151	0.236338089781252	1076.82150957265
101.756554528083	0.999999988326864	-0.423279305557481	0.45507248318189	0.543481538776691	0.236344325613342	1076.83150050687
101.914973801031	0.999999988326864	-0.423330158402718	0.455068328483034	0.5434855006994	0.236350394394631	1076.84149145055
102.073534181289	0.999999988326864	-0.423381768022388	0.455064060891386	0.543489523247774	0.236355912625434	1076.85148316622
102.232223408401	0.999999988326864	-0.423433063754582	0.455059466754285	0.543493947252244	0.236360887113577	1076.86147519593
102.39103667188	0.999999988326864	-0.423483330821669	0.455054252756498	0.54349898606594	0.236365087007304	1076.8714675614
102.549969086421	0.999999988326864	-0.42353331359201	0.455048675109832	0.54350437824593	0.236368396521365	1076.88145936726
102.709029831203	0.999999988326864	-0.423584283584767	0.455043396514018	0.543509460876354	0.236371281271694	1076.89145021149
102.868234202482	0.999999988326864	-0.42363782038183	0.45503928977845	0.543513370727495	0.236374039385345	1076.90144092413
103.02758398173	0.999999988326864	-0.423691653708192	0.455035081786325	0.5435173575216	0.236376971303735	1076.91143226024
103.187069094697	0.999999988326864	-0.423744212300482	0.455030443282916	0.543521801256469	0.236380134351091	1076.92142417134
103.346680619497	0.999999988326864	-0.423795294159855	0.455025209792328	0.543526872118764	0.236383529426588	1076.93141631994
103.506415158996	0.999999988326864	-0.423845179040616	0.45501953946602	0.543532346564179	0.236387147474492	1076.94140841747
103.666273938338	0.999999988326864	-0.423894721533676	0.455014083043065	0.543537607839054	0.236391091481089	1076.95140052709
103.826257104495	0.999999988326864	-0.423946730041852	0.455010058734833	0.543541460597896	0.236395487764036	1076.96139197067
103.986374958826	0.999999988326864	-0.423999659616242	0.455006043641765	0.543545260112776	0.23640011669348	1076.97138306533
104.146632816112	0.999999988326864	-0.424051480733048	0.455001567593827	0.543549534831952	0.236404839415599	1076.98137442795
104.307026440467	0.999999988326864	-0.424101847840866	0.454996433698223	0.543554497918788	0.236409478233382	1076.99136578087
104.46755626694	0.999999988326864	-0.424150667675104	0.454990772347352	0.543559967310185	0.236413826574097	1077.0013574501
104.628217666642	0.999999988326864	-0.424200239749728	0.454985119771573	0.543565418061873	0.236417737454098	1077.01134970622
104.789001750809	0.999999988326864	-0.42425421895442	0.454981559723093	0.543568796842145	0.236421115823201	1077.02134183043
104.949910298616	0.999999988326864	-0.424308184257747	0.454977502758736	0.543572647418843	0.236424565618443	1077.03133345431
105.110951075926	0.999999988326864	-0.424359846194696	0.454972508600431	0.543577462820441	0.23642814191169	1077.04132419446
105.272138442338	0.999999988326864	-0.424409616097116	0.454966768680301	0.543583001230586	0.236431852294238	1077.0513146837
105.433476665518	0.999999988326864	-0.424458293794616	0.454960863611672	0.543588728201081	0.236435692228917	1077.06130549779
105.594960948953	0.999999988326864	-0.424511341959557	0.454957173855065	0.543592221320489	0.236439594059941	1077.07129943856
105.756541191557	0.999999988326864	-0.424565177569448	0.454953233347957	0.543595958711069	0.236443520159291	1077.08129241259
105.918232745072	0.999999988326864	-0.424613884249209	0.454947009154316	0.543601993424735	0.236447767201507	1077.09128070663
106.080111006715	0.999999988326864	-0.424662666836803	0.454941432063407	0.543607370148555	0.23645211967491	1077.1012702036
106.242156897644	0.999999988326864	-0.424715607660856	0.454937638041796	0.543610967119004	0.236456186217105	1077.1112646288
106.404291116661	0.999999988326864	-0.424769544527209	0.45493399933059	0.543614424852839	0.236460019316647	1077.12125833671
106.566525176769	0.999999988326864	-0.424818888895902	0.454927563979426	0.543620664859743	0.236463834650066	1077.13124741551
106.728934005355	0.999999988326864	-0.424868227248996	0.454922144404969	0.543625898069219	0.236467783464476	1077.14123665575
106.891515211001	0.999999988326864	-0.424922179352727	0.454918660895196	0.543629165688214	0.236471624218058	1077.15123044201
107.054195246131	0.999999988326864	-0.424976216446186	0.454914812413871	0.543632826912485	0.236475397421786	1077.1612236029
107.216984173909	0.999999988326864	-0.425024225973803	0.454908019191981	0.543639411696252	0.236479274472404	1077.1712131542
107.379940941987	0.999999988326864	-0.425075424326141	0.45490366465556	0.543643579258894	0.236483334432193	1077.18120338739
107.543054454643	0.999999988326864	-0.425128368779373	0.45489946059094	0.54364758704944	0.236487375546492	1077.19119545465
107.706294845814	0.999999988326864	-0.425180869340818	0.45489497902296	0.543651871029306	0.23649136324391	1077.20118754423
107.869661952269	0.999999988326864	-0.425232129285843	0.454889924511305	0.543656756858484	0.236495282895741	1077.21117945674
108.033158938923	0.999999988326864	-0.425281741039463	0.454884335336834	0.543662151875479	0.236499131488278	1077.22117079982
108.19679533837	0.999999988326864	-0.4253313909689	0.454878663292804	0.543667622307057	0.236502965348641	1077.23116119998
108.360586757666	0.999999988326864	-0.425383365902078	0.454874318200097	0.543671790099661	0.236506889262942	1077.24115177312
108.524530194978	0.999999988326864	-0.425436438440263	0.45487018804506	0.543675709909372	0.236510874614555	1077.25114352978
108.688606237049	0.999999988326864	-0.425488592221328	0.454865671560953	0.54368003741455	0.236514813461565	1077.26113574206
108.852807624914	0.999999988326864	-0.425539326498718	0.454860403337824	0.543685121031272	0.236518692352411	1077.27112737985
109.017144062654	0.999999988326864	-0.425589379745135	0.454854739639546	0.54369059707262	0.23652252728377	1077.28111837404
109.181626477615	0.999999988326864	-0.425640455713508	0.454850040590781	0.543695099572928	0.23652642532379	1077.29110894141
109.34626174172	0.999999988326864	-0.425692948304345	0.454845724377327	0.543699224404591	0.236530439438737	1077.30109975891
109.511045648872	0.999999988326864	-0.425745420251045	0.454841284496298	0.543703471125326	0.236534478325539	1077.31109133284
109.675965821721	0.999999988326864	-0.425796764104938	0.454836374850037	0.543708173302831	0.236538453619878	1077.32108366102
109.841010175736	0.999999988326864	-0.42584697533365	0.454831024498755	0.543713331681864	0.236542337552024	1077.33107493578
110.006196353359	0.999999988326864	-0.425897340175226	0.454825602418744	0.543718561372035	0.236546152949424	1077.34106607948
110.171526815072	0.999999988326864	-0.425948752580132	0.454820815957503	0.543723144427434	0.236549994535779	1077.35105655806
110.337012420021	0.999999988326864	-0.426001436349414	0.454816649084146	0.543727126172752	0.236553968571524	1077.36104768251
110.502642323512	0.999999988326864	-0.426054354424579	0.454812315683027	0.543731266770122	0.236558018728419	1077.37103932981
110.668407860622	0.999999988326864	-0.426105619599593	0.454807403544258	0.543735965058666	0.23656203115438	1077.38103025994
110.834321359463	0.999999988326864	-0.42615572644592	0.454801995646094	0.54374120505472	0.236565933924366	1077.39102216082
111.000367030389	0.999999988326864	-0.426205911056963	0.454796454742174	0.543746550567962	0.236569722219929	1077.40101353508
111.166553981859	0.999999988326864	-0.426258050282983	0.454792163475592	0.543750639513862	0.236573558859937	1077.41100414974
111.332894581303	0.999999988326864	-0.426310948005569	0.454788028267028	0.543754589080577	0.236577555240203	1077.42099500476
111.499384603292	0.999999988326864	-0.426363071288719	0.454783274990323	0.543759146612006	0.236581617023638	1077.4309863226
111.666016572788	0.999999988326864	-0.42641353080581	0.454778045902312	0.543764180728186	0.236585628701401	1077.44097761251
111.832791295683	0.999999988326864	-0.426463730518252	0.45477252918615	0.543769505036163	0.236589487004609	1077.45096921032
111.999704141311	0.999999988326864	-0.42651476820393	0.454767598234419	0.543774245277359	0.236593281175036	1077.46096036176
112.166762572313	0.999999988326864	-0.426567218120293	0.454763112413057	0.543778530810127	0.236597122188678	1077.47095112345
112.333972984365	0.999999988326864	-0.426619875277036	0.454758781065141	0.543782664171407	0.236601061906401	1077.48094205882
112.501332375189	0.999999988326864	-0.426672105383243	0.454754215552648	0.543787030030926	0.23660509936623	1077.49093287848
112.66884269428	0.999999988326864	-0.426722838784279	0.454749177071507	0.543791888350603	0.236609175550231	1077.50092395089
112.836499977492	0.999999988326864	-0.426772979701202	0.454743803898157	0.543797067001652	0.236613180746718	1077.51091518985
113.004301871805	0.999999988326864	-0.426823527875355	0.454738428907545	0.543802250959255	0.236617052016522	1077.52090668304
113.172244489642	0.999999988326864	-0.426875967950448	0.454734102731746	0.54380638183892	0.236620787582237	1077.53089868519
113.340319345126	0.999999988326864	-0.426928919684809	0.454729945581771	0.543810351484957	0.236624610155385	1077.54088970388
113.508542616102	0.999999988326864	-0.426980929162462	0.454725106823552	0.543814986626713	0.236628597976771	1077.55087988244
113.676928447644	0.999999988326864	-0.42703126102321	0.454719878789581	0.54382002378206	0.236632675869115	1077.56086983738
113.845480776302	0.999999988326864	-0.427081662526696	0.454714442439195	0.543825267188269	0.236636718698936	1077.57086109085
114.014178279628	0.999999988326864	-0.427133136937076	0.454709774211677	0.543829740682473	0.236640596800143	1077.58085317762
114.18300719317	0.999999988326864	-0.427185927067787	0.454705492985512	0.543833827359514	0.236644388285708	1077.59084520416
114.351968462921	0.999999988326864	-0.427238692501282	0.45470096327126	0.543838166170054	0.236648232803179	1077.60083615327
114.521080186817	0.999999988326864	-0.427289701342751	0.454695870291235	0.543843066382447	0.236652204005416	1077.61082606475
114.690359914635	0.999999988326864	-0.427339634620456	0.454690537731318	0.543848203805485	0.236656296942112	1077.62081548975
114.859816024946	0.999999988326864	-0.427390174726411	0.454685299658662	0.54385325406087	0.236660382423093	1077.63080649852
115.029422134845	0.999999988326864	-0.427442897473466	0.45468105197426	0.543857296988821	0.236664225115116	1077.6407994981
115.199144898836	0.999999988326864	-0.427496129347865	0.454676762365387	0.543861381488921	0.236667968574854	1077.65079211105
115.368990813122	0.999999988326864	-0.427548451347492	0.45467204344226	0.543865907969363	0.236671721243839	1077.66078275774
115.538993206063	0.999999988326864	-0.427599332637406	0.454666762797234	0.543871000236188	0.23667561898574	1077.670772011
115.709175707997	0.999999988326864	-0.427648696824356	0.454661310445223	0.543876280782452	0.236679749809178	1077.68076092305
115.879544202407	0.999999988326864	-0.427699171859969	0.454656079659583	0.543881303806198	0.236683946895962	1077.69075079863
116.050082575546	0.999999988326864	-0.427752030018601	0.454652064686577	0.543885121443101	0.236687901882385	1077.7007446835
116.22072314728	0.999999988326864	-0.427805787137265	0.454647952282462	0.543889038663062	0.236691665175327	1077.71073799656
116.39147568743	0.999999988326864	-0.427856639809631	0.454642499226859	0.543894296447767	0.236695404782071	1077.72072771787
116.56240130098	0.999999988326864	-0.427906121117318	0.454636896358877	0.543899710164174	0.23669937819199	1077.73071587434
116.733526766315	0.999999988326864	-0.427956693268052	0.45463171789781	0.543904703975821	0.236703481961103	1077.74070583163
116.904821556844	0.999999988326864	-0.428009744753998	0.454627829721286	0.543908399084429	0.236707532198845	1077.75069835711
117.076241995541	0.999999988326864	-0.428063684382301	0.454623872665164	0.543912136993497	0.236711468566943	1077.76069075615
117.247790216205	0.999999988326864	-0.42811612138727	0.454619202439689	0.543916622850217	0.236715293802474	1077.7706826449
117.419475198273	0.999999988326864	-0.428166439844328	0.454613594239843	0.543922036079447	0.236719094967251	1077.78067269618
117.591328691296	0.999999988326864	-0.428215448760122	0.454607778327188	0.543927664217455	0.236722949145848	1077.79066266722
117.763352287408	0.999999988326864	-0.428268441708989	0.454603949545481	0.543931307968318	0.236727086296104	1077.80065156639
117.935564020385	0.999999988326864	-0.428322159613783	0.454599898078324	0.543935133445588	0.236731229034703	1077.81064287723
118.107922431241	0.999999988326864	-0.428373748384987	0.454594918186699	0.543939939148519	0.236735202316507	1077.82063554696
118.280404787678	0.999999988326864	-0.428423425374131	0.454589156557025	0.543945508999086	0.236738936821375	1077.83062718939
118.453029330214	0.999999988326864	-0.428473167380563	0.454583332239806	0.543951153516024	0.236742567715473	1077.84061751181
118.625819084727	0.999999988326864	-0.428525560654683	0.454579194161258	0.543955095650481	0.236746454573324	1077.85060599508
118.798805141471	0.999999988326864	-0.428578833552225	0.454575299028514	0.543958797417659	0.236750610914053	1077.86059614278
118.971958518435	0.999999988326864	-0.428631473367259	0.454570716892897	0.543963169278842	0.236754804609332	1077.87058740375
119.145260369619	0.999999988326864	-0.42868290639899	0.454565534806017	0.543968157908122	0.23675885245595	1077.88057924115
119.318701217257	0.999999988326864	-0.428732978700739	0.454559849020731	0.543973668685834	0.236762680925473	1077.89057095168
119.492283897342	0.999999988326864	-0.428783153129781	0.454554563595395	0.543978750862253	0.236766289416693	1077.90056219895
119.666016659651	0.999999988326864	-0.428835929474739	0.454550429649121	0.543982702615632	0.236770086689727	1077.91055142902
119.839933948684	0.999999988326864	-0.428889423578699	0.454546274207256	0.543986641079662	0.236774102799558	1077.9205411923
120.014026282291	0.999999988326864	-0.4289417103668	0.454541665327574	0.543991042774823	0.236778243436757	1077.93053165127
120.188281755059	0.999999988326864	-0.42899264979211	0.454536487068655	0.543996052162913	0.236782350565206	1077.9405226493
120.362691509084	0.999999988326864	-0.429042239794796	0.454530879295644	0.544001459951055	0.236786277861852	1077.95051444528
120.537242232878	0.999999988326864	-0.429092551392372	0.454525393776249	0.544006750771956	0.236789977726183	1077.96050596261
120.711939249259	0.999999988326864	-0.429145822843618	0.454521389087289	0.544010542557956	0.236793674065912	1077.97049648605
120.886799480263	0.999999988326864	-0.429199331486813	0.454517499898129	0.544014256957523	0.236797633699879	1077.98048597785
121.06184049623	0.999999988326864	-0.429251886590524	0.454512864048432	0.54401869457487	0.236801775237084	1077.99047568641
121.237058578778	0.999999988326864	-0.429302623468773	0.454507472271966	0.544023907411012	0.236805954226246	1078.00046598337
121.412443928054	0.999999988326864	-0.42935188740872	0.454501619713889	0.544029538544297	0.236809942636112	1078.01045772369
121.587972114896	0.999999988326864	-0.429402736265319	0.454496591319277	0.544034396644636	0.236813650442023	1078.02044941464
121.763644306263	0.999999988326864	-0.429456465165506	0.45449269498739	0.544038076651166	0.236817351475111	1078.03044038904
121.939472656217	0.999999988326864	-0.429509878022277	0.454488505276726	0.544042084919126	0.236821289200762	1078.04042991654
122.115482244232	0.999999988326864	-0.429561541732306	0.454483560509905	0.544046840024826	0.236825394623989	1078.05041914271
122.291678481828	0.999999988326864	-0.429611500068468	0.454477898520082	0.544052298852024	0.236829550985013	1078.06040913253
122.468048465053	0.999999988326864	-0.429661275616156	0.454472288450117	0.544057722899964	0.236833564829896	1078.07039993855
122.644578400889	0.999999988326864	-0.429713256632157	0.454467824069034	0.544061994217035	0.236837265198831	1078.08039302307
122.821228557372	0.999999988326864	-0.429767115375641	0.454463840534916	0.544065782120418	0.236840923933589	1078.0903843892
122.998028869262	0.999999988326864	-0.429819945098029	0.454459274065872	0.544070133679764	0.236844833794578	1078.10037326026
123.175023073428	0.999999988326864	-0.42987063733881	0.454454079025004	0.54407514517162	0.236848964389505	1078.11036190009
123.352215359646	0.999999988326864	-0.429920780998483	0.454448528795146	0.54408050287297	0.236853147696185	1078.12035207135
123.529579275449	0.999999988326864	-0.429971841686326	0.454443617208366	0.544085239781646	0.23685710742257	1078.13034357933
123.707091616598	0.999999988326864	-0.43002523939543	0.454439500206009	0.544089134174915	0.236860783155373	1078.14033660522
123.884725662508	0.999999988326864	-0.430078791682297	0.454435179642419	0.544093253705829	0.236864517398571	1078.15032734593
124.062521659057	0.999999988326864	-0.430130741130758	0.454430287874153	0.544097954917424	0.236868420349386	1078.16031630715
124.240511221846	0.999999988326864	-0.430181232422137	0.454424921873057	0.544103157151311	0.236872512915111	1078.17030482252
124.418702347095	0.999999988326864	-0.430230535364001	0.454419359585501	0.544108506883263	0.236876722550996	1078.18029401096
124.597083356981	0.999999988326864	-0.430283029122222	0.454415080824484	0.544112591379246	0.236880685079877	1078.1902870809
124.775585889388	0.999999988326864	-0.430336702364678	0.454410885579069	0.544116573098895	0.236884447898172	1078.20027961152
124.954219524402	0.999999988326864	-0.430389480380464	0.454406206946117	0.544121057811983	0.236888158193122	1078.21027014648
125.133019795359	0.999999988326864	-0.430440618198708	0.454400906527535	0.544126161488243	0.236892002642731	1078.22025842785
125.312026945395	0.999999988326864	-0.430490108693248	0.454395438023263	0.5441314532813	0.236896107943958	1078.23024653534
125.491244054138	0.999999988326864	-0.430540516078985	0.454390138921919	0.544136541928511	0.236900362797888	1078.24023578018
125.670651204855	0.999999988326864	-0.430593718752136	0.454386218763304	0.544140279146807	0.236904346440462	1078.25022855544
125.85018570863	0.999999988326864	-0.430647442224612	0.454382220156479	0.544144061928808	0.236908063768913	1078.26022236752
126.029829027671	0.999999988326864	-0.430700408289999	0.454377444183363	0.544148663771538	0.236911759717536	1078.27021285812
126.20964077423	0.999999988326864	-0.430751119775248	0.454371810069882	0.544154102268687	0.236915591408479	1078.28020112935
126.389660840155	0.999999988326864	-0.430800219872408	0.454365948448518	0.544159772312833	0.236919661955162	1078.29018835576
126.569908149124	0.999999988326864	-0.430851391797461	0.45436139680127	0.544164115669414	0.236923949752866	1078.30017749755
126.75034830888	0.999999988326864	-0.430905159123576	0.45435756011025	0.544167756056266	0.236928021327668	1078.31017071668
126.930908293108	0.999999988326864	-0.430958711898236	0.45435319325932	0.544171909784222	0.236931780060015	1078.32016374232
127.111591961201	0.999999988326864	-0.43100872617183	0.454347270263082	0.544177661817728	0.236935483665905	1078.33015279602
127.292470964258	0.999999988326864	-0.431058272763802	0.454341529293131	0.544183225395718	0.236939395352922	1078.3401401595
127.473576076205	0.999999988326864	-0.431112307959272	0.454338207848357	0.544186325919293	0.236943562191694	1078.35013057297
127.654851850829	0.999999988326864	-0.431166972451195	0.454334430696341	0.544189895567671	0.236947707882881	1078.36012196723
127.836280476446	0.999999988326864	-0.43121506875885	0.454327594396303	0.544196559273198	0.236951413246765	1078.3701142226
128.01784788006	0.999999988326864	-0.431267758723073	0.454323743455934	0.544200203947346	0.236955314734176	1078.38010190291
128.199636038733	0.999999988326864	-0.431321695563107	0.454319661429756	0.544204087988104	0.236959456704507	1078.39009171877
128.381606207551	0.999999988326864	-0.431371104503764	0.454313433826362	0.544210132260088	0.236963358640496	1078.40008415094
128.563712123222	0.999999988326864	-0.43142069534894	0.454307729219463	0.544215662884216	0.23696704364813	1078.41007399755
128.746000975853	0.999999988326864	-0.431475234692094	0.45430441316504	0.544218756123236	0.236971025530572	1078.42006225436
128.928500770389	0.999999988326864	-0.43152827495848	0.454299823841456	0.544223156432795	0.236975199022834	1078.43005273465
129.11117133427	0.999999988326864	-0.431579067836312	0.454294626148238	0.544228147355466	0.236979260370215	1078.44004328665
129.294011771355	0.999999988326864	-0.431629393093455	0.454288953109804	0.544233627998269	0.236983153335244	1078.4500335803
129.477027411804	0.999999988326864	-0.431680020866636	0.454283544388212	0.5442388463978	0.236986906650291	1078.4600241832
129.660212993453	0.999999988326864	-0.431733028687993	0.454279514053066	0.544242676655956	0.236990662172747	1078.47001394565
129.843583561344	0.999999988326864	-0.431787333391753	0.454275642535434	0.544246344356587	0.236994572005027	1078.48000372052
130.027138602772	0.999999988326864	-0.43184056799633	0.454271270727853	0.544250519707526	0.236998619381309	1078.48999356797
130.210876883552	0.999999988326864	-0.431891366863499	0.454265988674764	0.544255613144107	0.237002708543466	1078.49998374634
130.394792799807	0.999999988326864	-0.431940725153463	0.454260082272565	0.544261332005002	0.237006699536322	1078.50997389254
130.578887578632	0.999999988326864	-0.43199078105252	0.45425446630686	0.544266752271769	0.237010536229334	1078.51996382871
130.763165560465	0.999999988326864	-0.432043998315433	0.454250452036269	0.544270569649139	0.237014292389038	1078.52995461832
130.947610928071	0.999999988326864	-0.432098331216354	0.454246761163171	0.54427405899211	0.237018168985508	1078.53994511141
131.132228765857	0.999999988326864	-0.432150096161762	0.454241485382889	0.54427913686728	0.237022274496934	1078.54993380086
131.317052445339	0.999999988326864	-0.432200017451382	0.454236052168352	0.544284383812556	0.237026413168872	1078.55992259119
131.502080491631	0.999999988326864	-0.432250839647618	0.454230730352514	0.544289511224139	0.237030423386369	1078.56991341812
131.687275969156	0.999999988326864	-0.432303740125987	0.454226457868301	0.544293586023857	0.237034200575478	1078.57990505631
131.872624057911	0.999999988326864	-0.432357562745334	0.454222239466429	0.544297598966396	0.237037950410898	1078.58989573094
132.058142454646	0.999999988326864	-0.432410193866472	0.454217688535785	0.544301952933371	0.237041786626817	1078.59988497722
132.243857553155	0.999999988326864	-0.432461197386417	0.454212494144262	0.544306953774515	0.237045810061432	1078.60987366909
132.429779656968	0.999999988326864	-0.43251145841266	0.454206962711988	0.544312300709911	0.237049957690912	1078.61986185149
132.615918607529	0.999999988326864	-0.432562157176697	0.454201720771489	0.544317348143502	0.237054063199881	1078.62985169156
132.802244065529	0.999999988326864	-0.432615156242972	0.454197491661568	0.544321376338641	0.237057898248834	1078.6398443282
132.988704530116	0.999999988326864	-0.432669090164701	0.454193362139935	0.544325310613232	0.237061548816814	1078.6498362985
133.175312406033	0.999999988326864	-0.432721326021986	0.454188469387994	0.544330008859242	0.237065335442069	1078.65982495901
133.362129099385	0.999999988326864	-0.432771868725265	0.454182985837621	0.544335292226684	0.237069436582474	1078.66981194342
133.54918592892	0.999999988326864	-0.432822620705836	0.454177948153383	0.544340136365147	0.237073682130807	1078.67980111678
133.736442415546	0.999999988326864	-0.432875000273973	0.454173431642862	0.544344454302156	0.237077704442093	1078.68979272864
133.923853525333	0.999999988326864	-0.432928363920449	0.454169020788573	0.544348663217275	0.237081545108384	1078.69978484919
134.111409891833	0.999999988326864	-0.432981140200221	0.454164431369233	0.544353055922166	0.23708528019146	1078.70977507431
134.299147189362	0.999999988326864	-0.433033102019195	0.454159401273415	0.544357882183447	0.23708904716545	1078.71976385876
134.487092409678	0.999999988326864	-0.433083420249757	0.454154047975079	0.544363032714557	0.237092991779749	1078.72975171526
134.675262943218	0.999999988326864	-0.433134001247432	0.454148702397254	0.544368187644301	0.237097157076145	1078.73973951814
134.86366001889	0.999999988326864	-0.433186562242186	0.454144397169873	0.544372316955504	0.237101308667322	1078.74973038618
135.052226436025	0.999999988326864	-0.433239990770782	0.454140119124174	0.544376400749837	0.237105168200994	1078.75972282492
135.240932993076	0.999999988326864	-0.433293022600648	0.454135421994457	0.544380895504366	0.23710890799141	1078.76971400015
135.429803677583	0.999999988326864	-0.433344084642119	0.45413018427248	0.544385914308129	0.237112657628779	1078.77970285182
135.618882368449	0.999999988326864	-0.433394385673846	0.454124786788561	0.544391122857768	0.237116642879538	1078.78968988937
135.808203198536	0.999999988326864	-0.433445470932953	0.454119629724136	0.544396112992519	0.237120824084701	1078.79967756343
135.997754390935	0.999999988326864	-0.433498485859525	0.454115505851909	0.54440000710376	0.237124982234761	1078.80966901737
136.187464858677	0.999999988326864	-0.433552412641522	0.454111386129043	0.544403949857529	0.237128956911413	1078.81966060484
136.37733224487	0.999999988326864	-0.433605352347892	0.454106745927099	0.54440839344023	0.237132757927776	1078.82965180676
136.56736414941	0.999999988326864	-0.433656813321268	0.454101390573827	0.544413526826212	0.237136485216067	1078.83964153358
136.757588866535	0.999999988326864	-0.433706505590591	0.454095749110687	0.544418979494016	0.237140282727242	1078.84962941958
136.948041460182	0.999999988326864	-0.43375702262514	0.454090437168722	0.54442409892266	0.237144317543684	1078.85961656382
137.138736038171	0.999999988326864	-0.433810608873783	0.454086600305125	0.544427733166017	0.237148527483444	1078.86960616961
137.329625765952	0.999999988326864	-0.433864486773578	0.454082761960083	0.544431395601583	0.237152588896407	1078.87959793246
137.520669742403	0.999999988326864	-0.433917267730017	0.454078020498316	0.544435923271904	0.2371564755698	1078.88958932005
137.711875592675	0.999999988326864	-0.433968660239964	0.454072417523187	0.544441328275867	0.237160228389974	1078.89957913541
137.903273827953	0.999999988326864	-0.434018099394927	0.454066561969044	0.544447019531645	0.237164002261126	1078.90956699608
138.094902023304	0.999999988326864	-0.434069292116186	0.454061618268342	0.544451745805165	0.237168022545219	1078.91955432789
138.286770106627	0.999999988326864	-0.434122960218664	0.454057708020237	0.544455450510141	0.237172174108303	1078.92954391839
138.478834822063	0.999999988326864	-0.434176718654342	0.454053684508656	0.544459313567974	0.237176217006017	1078.93953572253
138.671054066663	0.999999988326864	-0.434228927733356	0.454048716387566	0.544464049267111	0.237180076914991	1078.94952659151
138.863446244941	0.999999988326864	-0.434279458074795	0.454043011147626	0.544469593359021	0.237183815015161	1078.95951610259
139.056037891698	0.999999988326864	-0.434329635719932	0.45403719605298	0.544475179483339	0.237187594551141	1078.96950376497
139.248864759725	0.999999988326864	-0.434381806314897	0.454032797398965	0.544479382564131	0.237191654423849	1078.97949139575
139.44192711003	0.999999988326864	-0.43443569209455	0.454028938243747	0.544483042450585	0.237195868556658	1078.98948097593
139.635187346944	0.999999988326864	-0.434489020250207	0.454024582103109	0.544487200151577	0.237199953846322	1078.99947238248
139.828610778156	0.999999988326864	-0.434540396705499	0.454019329343371	0.544492259793631	0.237203826774309	1079.00946340553
140.022205391534	0.999999988326864	-0.434590709659346	0.454013592834031	0.54449783865745	0.237207538866421	1079.01945280188
140.216003076856	0.999999988326864	-0.434641634907276	0.45400824323003	0.544502954914317	0.237211276281306	1079.02944098481
140.410027410024	0.999999988326864	-0.434695071753286	0.454004302472526	0.544506731892419	0.237215343481289	1079.0394280028
140.604300393767	0.999999988326864	-0.434748656027674	0.454000381063939	0.544510465671079	0.237219606204134	1079.04941713753
140.798780907368	0.999999988326864	-0.43480144043915	0.453995705542243	0.544514904976351	0.237223782154672	1079.05940770867
140.993441617528	0.999999988326864	-0.434852137415474	0.45398991773767	0.544520493749298	0.237227538386347	1079.06940062449
141.188238306151	0.999999988326864	-0.434902099295819	0.453984141148932	0.54452607979989	0.23723104352234	1079.07939006478
141.383238847008	0.999999988326864	-0.434955756609191	0.453980328320657	0.544529720574608	0.237234919555464	1079.08937577037
141.578514876201	0.999999988326864	-0.435009515019166	0.45397635402834	0.544533465860353	0.2372392289658	1079.09936358464
141.774025098642	0.999999988326864	-0.435061933761968	0.453971450560875	0.544538212007824	0.237243532146797	1079.10935416266
141.969716420202	0.999999988326864	-0.435112101819527	0.453965569426996	0.544543899137836	0.237247364167848	1079.11934644374
142.165556816233	0.999999988326864	-0.435162511579325	0.45395995555934	0.544549279225138	0.237250812174569	1079.12933695224
142.361581369756	0.999999988326864	-0.435216379057976	0.453956216343314	0.544552848147464	0.237254572221807	1079.13932326588
142.557871119346	0.999999988326864	-0.435270540829777	0.453952285626516	0.544556567956123	0.237258746444247	1079.14931106439
142.754396684091	0.999999988326864	-0.435323431983702	0.453947581800702	0.544561067505383	0.237263060061601	1079.15930005033
142.951135225982	0.999999988326864	-0.435373489320239	0.453941996210587	0.544566489008285	0.237267228368993	1079.16929051166
143.148058683585	0.999999988326864	-0.435423205697378	0.453935942473948	0.544572358369651	0.2372710680671	1079.17928103203
143.345166840806	0.999999988326864	-0.435475475427622	0.453931351361766	0.54457670631576	0.237274568489255	1079.1892718568
143.542453899893	0.999999988326864	-0.435530012465398	0.453927571785449	0.544580314329414	0.237278277483225	1079.19926004217
143.739971059628	0.999999988326864	-0.435583389868491	0.4539231338571	0.544584535598789	0.23728238516705	1079.20924737075
143.937734998242	0.999999988326864	-0.435634858522669	0.453918036388601	0.544589443720946	0.237286654403046	1079.21923456678
144.135748674954	0.999999988326864	-0.43568499722621	0.453912464194567	0.544594831714561	0.237290866299398	1079.22922464789
144.33395594431	0.999999988326864	-0.435735447842809	0.453906825714747	0.544600262364177	0.237294783154186	1079.23921550562
144.532342338044	0.999999988326864	-0.435788709058018	0.453902591169691	0.544604295848648	0.237298258054434	1079.24920756915
144.73088430079	0.999999988326864	-0.43584328576922	0.453898621473256	0.544608056338223	0.237301915892446	1079.25919540716
144.929664769169	0.999999988326864	-0.4358947685277	0.453893495352549	0.544612997823934	0.23730623083155	1079.26918102651
145.12872745232	0.999999988326864	-0.435945161746513	0.45388810258606	0.544618198788903	0.237310604714782	1079.27916888228
145.32802868059	0.999999988326864	-0.435997650231629	0.453883486324911	0.54462261781764	0.237314418728491	1079.28916321516
145.527441014628	0.999999988326864	-0.436051275659906	0.453879050376249	0.544626851051851	0.237317809288638	1079.29915476821
145.727019792018	0.999999988326864	-0.436104763803754	0.453874349853514	0.544631364247229	0.237321379649643	1079.30914175007
145.926855523516	0.999999988326864	-0.436155696545677	0.453869220029501	0.544636285032592	0.237325536661337	1079.31912641339
146.126994180494	0.999999988326864	-0.436206394326367	0.453864016609826	0.54464130066584	0.23733012356341	1079.32911287099
146.327400242537	0.999999988326864	-0.436258762777906	0.453859493672443	0.54464562701724	0.237334224433229	1079.33910722113
146.527917434819	0.999999988326864	-0.436312370358366	0.453855058602305	0.544649860409622	0.237337636612135	1079.34910066665
146.728564249714	0.999999988326864	-0.436364739491158	0.45384998740349	0.544654740806867	0.237341258172218	1079.35908579178
146.929506442104	0.999999988326864	-0.436415474531248	0.453844642752411	0.544659886696652	0.237345493953787	1079.36906996329
147.130763112219	0.999999988326864	-0.436466782222052	0.453839875839353	0.544664456222083	0.237350012810937	1079.3790585961
147.332245172686	0.999999988326864	-0.436519962334612	0.453835472436569	0.544668678568304	0.237354079814286	1079.38905194432
147.533858907864	0.999999988326864	-0.436573398462202	0.453831003471924	0.544672923702861	0.237357683381428	1079.39904430309
147.735624622423	0.999999988326864	-0.436626657520021	0.453826102779084	0.544677641565872	0.237361181768584	1079.40903294468
147.937617093766	0.999999988326864	-0.436677373967077	0.45382069210747	0.54468284317247	0.237364985880045	1079.41901839632
148.139900331693	0.999999988326864	-0.436727685945702	0.453815268902847	0.544688074619703	0.237369306927443	1079.42900305641
148.3424902764	0.999999988326864	-0.436781062487378	0.453811422045182	0.544691719945201	0.237373625935756	1079.43899473328
148.545246000899	0.999999988326864	-0.436835081655906	0.453807411909007	0.544695529084094	0.237377490304586	1079.44898737318
148.748148176854	0.999999988326864	-0.436886327971284	0.453801463084068	0.544701286828151	0.237381086529172	1079.45897544833
148.951289822948	0.999999988326864	-0.436936281810345	0.453795802091261	0.544706753979497	0.237384933846149	1079.46896217715
149.154698360429	0.999999988326864	-0.436988231676424	0.453790989199441	0.54471136497167	0.237389003138172	1079.47894895849
149.358372725843	0.999999988326864	-0.437042401159048	0.453787198470649	0.544714956019842	0.237393219474139	1079.48893837543
149.562259325014	0.999999988326864	-0.43709670449385	0.453783232852692	0.544718716172164	0.237397373704445	1079.49892843928
149.766345124746	0.999999988326864	-0.43714963947395	0.453778500295929	0.544723248292261	0.237401383803171	1079.50891874412
149.970625814776	0.999999988326864	-0.437200938702049	0.453772859157494	0.544728695857688	0.237405222370095	1079.51890905443
150.175102048399	0.999999988326864	-0.437249765761237	0.453766785770205	0.544734589039604	0.237408907373801	1079.52889684107
150.379825817753	0.999999988326864	-0.437302366590841	0.45376241803351	0.544738758781012	0.237412776101397	1079.53888284552
150.584833022488	0.999999988326864	-0.437356740793725	0.453758541468765	0.544742433785212	0.237416911722727	1079.54887094221
150.790080734061	0.999999988326864	-0.437410566871397	0.453754260318457	0.544746510525275	0.23742104604861	1079.55886014978
150.99554645235	0.999999988326864	-0.437461068133728	0.453748448373721	0.544752135511314	0.237424842152376	1079.56885195958
151.201178270602	0.999999988326864	-0.437511143615121	0.453742613946271	0.544757776235513	0.237428459584052	1079.57884101934
151.407032981968	0.999999988326864	-0.437564671678089	0.453738672106686	0.544761515662385	0.23743236710689	1079.58882713396
151.613170299897	0.999999988326864	-0.437618584016073	0.453734714277524	0.544765273033939	0.237436602766191	1079.59881440297
151.819566320587	0.999999988326864	-0.437671434814372	0.453729988757732	0.544769798107608	0.23744088680219	1079.60880360699
152.026181687728	0.999999988326864	-0.437723331430355	0.453724614327491	0.544774977555211	0.237444994719625	1079.61879331889
152.233006766419	0.999999988326864	-0.437773134625345	0.45371881915671	0.544780574562599	0.237448793272399	1079.62878346544
152.440033552168	0.999999988326864	-0.437824859932304	0.453713762125885	0.54478543686178	0.237452332180308	1079.63877249916
152.647285209936	0.999999988326864	-0.437878756603937	0.453709762476556	0.544789234625987	0.237456085596321	1079.6487596559
152.854799937069	0.999999988326864	-0.437933241731032	0.453705631250023	0.544793162300992	0.237460100395571	1079.65874683295
153.062577173518	0.999999988326864	-0.437986049789956	0.453700965246592	0.544797626098017	0.237464267630232	1079.6687350302
153.270596084529	0.999999988326864	-0.438037280506171	0.453695602174212	0.544802792968169	0.237468418634726	1079.67872390898
153.478843200094	0.999999988326864	-0.438086847467773	0.453689897444812	0.54480833355796	0.237472345525067	1079.6887139164
153.687296074273	0.999999988326864	-0.438137810600531	0.453684322087052	0.544813709900802	0.237476037509181	1079.69870356633
153.895962718834	0.999999988326864	-0.438193312406469	0.453681147627777	0.544816678714074	0.237479810773468	1079.70869115603
154.104885138076	0.999999988326864	-0.438248332939737	0.453677284011591	0.544820318953384	0.237483883584723	1079.7186789775
154.31405827654	0.999999988326864	-0.438300787411645	0.453672207518408	0.544825200316175	0.237488076954772	1079.72866732907
154.523471617865	0.999999988326864	-0.438349722605322	0.453666116820926	0.544831100790334	0.237492195803448	1079.73865570416
154.733125640874	0.999999988326864	-0.43839897927373	0.453659967313306	0.544837074886175	0.23749606536471	1079.74864427206
154.943017265319	0.999999988326864	-0.43845558446377	0.453657396781402	0.544839426588755	0.237499755911054	1079.75863405825
155.153120250855	0.999999988326864	-0.43850707480505	0.453651555101195	0.544845076562219	0.23750377149696	1079.76862119668
155.363490324894	0.999999988326864	-0.438556706646545	0.453645880262275	0.544850572209329	0.237507842553231	1079.77860802127
155.574134695254	0.999999988326864	-0.438611421480202	0.453642345890952	0.544853882331385	0.237511735030602	1079.78859885046
155.784969489553	0.999999988326864	-0.43866690727137	0.453638547108437	0.54485747574492	0.237515589220531	1079.79858911753
155.996006441396	0.999999988326864	-0.438715986231688	0.453631988088064	0.544863853207112	0.237519592515064	1079.80857427541
156.207353561006	0.999999988326864	-0.438766960895112	0.453627072230754	0.544868568711984	0.237523707367717	1079.81856158577
156.418965970881	0.999999988326864	-0.438821023648205	0.453623050618322	0.544872391825826	0.237527655255639	1079.82855185199
156.630781427661	0.999999988326864	-0.438875579762617	0.453618869195197	0.54487636591423	0.237531538569022	1079.83854148624
156.842813402435	0.999999988326864	-0.438926281216452	0.453613095311221	0.54488195698341	0.237535378404474	1079.84852926081
157.055101703741	0.999999988326864	-0.438976243324663	0.453607215289933	0.544887634499736	0.237539308455814	1079.85851528795
157.267683883975	0.999999988326864	-0.439028655947208	0.453602765718582	0.544891883862013	0.237543334257231	1079.86850309307
157.480522272475	0.999999988326864	-0.439083320808972	0.453598952674489	0.544895497058188	0.237547337145169	1079.87849291667
157.693574110786	0.999999988326864	-0.439137867483223	0.453594802956757	0.544899439157189	0.237551302774272	1079.88848234696
157.906847864964	0.999999988326864	-0.439187416524528	0.453588513629879	0.54490554354327	0.237555157761375	1079.89847035827
158.120374659729	0.999999988326864	-0.439237811271683	0.453583120007127	0.544910738476515	0.237559063924053	1079.9084570361
158.334183228642	0.999999988326864	-0.439292795728439	0.453579692846352	0.544913960306967	0.237563104741111	1079.91844528276
158.548239728263	0.999999988326864	-0.439347632557325	0.453575795109543	0.544917674399094	0.237567186267561	1079.92843453231
158.762522822073	0.999999988326864	-0.439400521973985	0.453570742921482	0.544922517587568	0.237571228994227	1079.93842302827
158.977049210268	0.999999988326864	-0.439450705027389	0.453564675000768	0.544928410553988	0.237575169964074	1079.94841085082
159.191834140946	0.999999988326864	-0.439499083717583	0.453558430564604	0.544934464847482	0.237578991169202	1079.95839824083
159.406887556779	0.999999988326864	-0.439554733154818	0.453555534138101	0.544937157255069	0.23758288409298	1079.96838613298
159.622198073184	0.999999988326864	-0.439611025746153	0.453551946284369	0.544940531025999	0.237586880653986	1079.9783753029
159.837738083089	0.999999988326864	-0.439658719277882	0.453544767341352	0.544947540759942	0.237590767832794	1079.98836351509
160.053529700857	0.999999988326864	-0.439712907699955	0.453541371721316	0.544950715461992	0.237594718573403	1079.99835093044
160.269589697551	0.999999988326864	-0.439765049267606	0.453535995379602	0.544955906923433	0.237598757674661	1080.00833927869
160.485898387191	0.999999988326864	-0.439815764861008	0.453530358189473	0.544961338326063	0.237602755279407	1080.01832676265
160.702475014805	0.999999988326864	-0.439867602768656	0.453525480565582	0.544966023276599	0.237606709257608	1080.02831439965
160.919316529647	0.999999988326864	-0.43992165607359	0.453521421889167	0.544969892939282	0.23761065666896	1080.03830287358
161.136404835631	0.999999988326864	-0.43997595432421	0.453517167843476	0.544973922769182	0.237614631106052	1080.04829140203
161.353738819886	0.999999988326864	-0.440028583548148	0.453512302240882	0.544978592472266	0.237618601295566	1080.05827912739
161.571336335233	0.999999988326864	-0.440079871151864	0.453506892349255	0.544983817324276	0.23762254798617	1080.06826695189
161.789195771701	0.999999988326864	-0.440130119258816	0.453501363238277	0.544989157449922	0.237626465525037	1080.07825483307
162.007316487073	0.999999988326864	-0.440181854108842	0.453496132000811	0.544994182195284	0.237630356374495	1080.0882421608
162.225710824396	0.999999988326864	-0.440235720787958	0.45349204567969	0.544998074212078	0.237634246704342	1080.09823043469
162.444358206081	0.999999988326864	-0.440290269145181	0.453488040775318	0.545001867867255	0.237638175436715	1080.10821880222
162.66325655408	0.999999988326864	-0.440344009063313	0.453483598280276	0.545006114418141	0.237642137747778	1080.11820714698
162.882406660174	0.999999988326864	-0.440396084737642	0.453478299178695	0.545011217006705	0.237646120742579	1080.12819524141
163.101814561475	0.999999988326864	-0.440445666698771	0.453472525201555	0.545016805707633	0.237650103929177	1080.13818221136
163.321505538735	0.999999988326864	-0.440496433032157	0.453466901892805	0.54502222437594	0.237654066979103	1080.14816893197
163.541485503911	0.999999988326864	-0.440551499346568	0.453463517510668	0.545025402356591	0.237658018555145	1080.1581578867
163.761705324455	0.999999988326864	-0.440606990045669	0.453459792050284	0.545028911725269	0.23766200093502	1080.16814719829
163.982156994151	0.999999988326864	-0.440655999397442	0.453453161410247	0.54503536889101	0.237665971875261	1080.17813375445
164.202902194821	0.999999988326864	-0.440705461831839	0.453447265492978	0.545041068416068	0.237669950426861	1080.1881195809
164.423957601539	0.999999988326864	-0.440761836908809	0.4534445380593	0.54504359406661	0.237673926528144	1080.19810887164
164.645246420114	0.999999988326864	-0.44081882353918	0.453441275714956	0.545046632656162	0.237677935243833	1080.20809914352
164.866746783027	0.999999988326864	-0.440864987078153	0.45343314722735	0.545054580409966	0.237681865327294	1080.21808404495
165.088579051107	0.999999988326864	-0.440920967877535	0.453430706169912	0.545056822657809	0.237685857808407	1080.22807245235
165.310665065309	0.999999988326864	-0.440970554784867	0.453423834117966	0.545063504280372	0.23768979510319	1080.2380600567
165.533023622078	0.999999988326864	-0.441023930083918	0.453419971133713	0.545067163360952	0.23769377561228	1080.24804692585
165.755670954649	0.999999988326864	-0.441078822570483	0.453415936118022	0.545070992851502	0.237697790787012	1080.25803505121
165.978579130463	0.999999988326864	-0.441132096524147	0.453411203176355	0.545075519161905	0.237701801669147	1080.26802365972
166.20173783024	0.999999988326864	-0.441183515061926	0.453405671981924	0.545080845348878	0.237705769962556	1080.27801102887
166.425175354359	0.999999988326864	-0.441232978342812	0.453399815080681	0.545086550790366	0.237709668394092	1080.28799803097
166.648900618937	0.999999988326864	-0.441283974042075	0.453394237468111	0.545091924130341	0.23771352008658	1080.29798489455
166.872917051075	0.999999988326864	-0.441339684869389	0.453391142867916	0.545094817786541	0.237717430876557	1080.30797281731
167.097200757505	0.999999988326864	-0.441395758604132	0.453387592541873	0.545098134078126	0.237721428118424	1080.31796242901
167.321713517747	0.999999988326864	-0.441443825415689	0.453380398280571	0.545105149136353	0.237725366580903	1080.32794843205
167.546538005526	0.999999988326864	-0.441496670747537	0.45337636728246	0.545108956941185	0.237729318286796	1080.33793535271
167.77165344447	0.999999988326864	-0.441551576530155	0.453372478125701	0.545112634844694	0.237733335348465	1080.3479239443
167.997022193897	0.999999988326864	-0.441605441568585	0.453367870899639	0.545117038639026	0.237737371100451	1080.35791153648
168.222667081858	0.999999988326864	-0.441656922707954	0.453362354460893	0.545122362526804	0.23774138390873	1080.3678986972
168.448598506291	0.999999988326864	-0.441706461551099	0.453356428744864	0.545128101661113	0.23774534150559	1080.37788546557
168.674826054123	0.999999988326864	-0.441756967426357	0.453350652598242	0.545133678852276	0.237749240888301	1080.38787203586
168.901354798126	0.999999988326864	-0.441812642425743	0.453347488394253	0.545136649909073	0.237753109177522	1080.39786049219
169.128141796897	0.999999988326864	-0.441868643058893	0.453343870672484	0.545140058047222	0.237757049963984	1080.40784952489
169.355173834869	0.999999988326864	-0.441917088227127	0.453336917211902	0.545146842005564	0.237761017946533	1080.41783533502
169.582525231143	0.999999988326864	-0.44196964301412	0.453332601776025	0.545150954619195	0.237764997834761	1080.42782214901
169.810173383283	0.999999988326864	-0.4420240170473	0.453328597224482	0.545154751421312	0.237768987474172	1080.43781049751
170.038083367299	0.999999988326864	-0.442077691060154	0.453324121910673	0.545159026888804	0.237772987223126	1080.44779822453
170.266269576413	0.999999988326864	-0.442129772470157	0.453318723920839	0.545164200463148	0.237776982909068	1080.45778547901
170.494743435817	0.999999988326864	-0.442180269026354	0.453312875736952	0.54516989246128	0.237780946465609	1080.46777180957
170.723526760232	0.999999988326864	-0.442231525174905	0.453307630908999	0.545174930645742	0.237784881981046	1080.47775828421
170.952616663276	0.999999988326864	-0.442285911155136	0.453303740390933	0.545178616522888	0.23778880357111	1080.4877463495
171.181976717796	0.999999988326864	-0.442340439599241	0.453299771579697	0.545182388133058	0.237792743282143	1080.49773482433
171.411597558796	0.999999988326864	-0.442393408076535	0.453294969189295	0.545186991086201	0.237796702376913	1080.50772194475
171.641510735575	0.999999988326864	-0.442444425494823	0.453289003120177	0.545192756264055	0.23780065610998	1080.51770831607
171.871734294773	0.999999988326864	-0.442494751953617	0.453283323993388	0.545198250848699	0.237804613324364	1080.52769441492
172.102275044731	0.999999988326864	-0.442548281513582	0.453279146251637	0.545202214699125	0.237808570267206	1080.53768194845
172.333100059254	0.999999988326864	-0.442603236856129	0.453275231903936	0.545205927407782	0.237812542128649	1080.54767026497
172.564191273381	0.999999988326864	-0.442656690188894	0.453270608625654	0.545210371870151	0.237816515951088	1080.55765799416
172.795562682834	0.999999988326864	-0.442707702499056	0.453265066416146	0.545215712636255	0.237820496592398	1080.56764433868
173.027246829421	0.999999988326864	-0.442758529103045	0.453259292736321	0.545221283225621	0.237824463904165	1080.57763046127
173.259249614306	0.999999988326864	-0.442811426608767	0.453254824326958	0.545225540959969	0.237828442932051	1080.58761730893
173.491554394952	0.999999988326864	-0.442865716440881	0.45325064588642	0.545229517893054	0.237832424190551	1080.59760527376
173.724135375597	0.999999988326864	-0.442919458166206	0.453246256287083	0.545233712908768	0.237836384244542	1080.60759312633
173.95699543548	0.999999988326864	-0.442971759927288	0.453241223372681	0.545238544218382	0.23784032203012	1080.61758023193
174.190152459531	0.999999988326864	-0.443023028493288	0.453235705978147	0.545243855936136	0.237844250547447	1080.62756664365
174.423623267998	0.999999988326864	-0.44307429899493	0.453230198242074	0.545249172653364	0.237848193935704	1080.63755253591
174.657420471324	0.999999988326864	-0.44312757035539	0.453225826674823	0.54525334513431	0.237852178393472	1080.64753935667
174.891522561565	0.999999988326864	-0.443181719140801	0.453221729798943	0.54525723342587	0.237856181128328	1080.65752698292
175.125910751735	0.999999988326864	-0.443235375791774	0.453217307681252	0.54526145050616	0.237860172856755	1080.66751498495
175.36057666914	0.999999988326864	-0.443287810158796	0.453212173970908	0.54526636475275	0.237864130994936	1080.6775022649
175.595537864733	0.999999988326864	-0.443339446391321	0.453206572395857	0.545271805747188	0.23786803986038	1080.68748833386
175.83082344504	0.999999988326864	-0.443391110242203	0.453201394011885	0.545276779624783	0.237871982861434	1080.69747436258
176.066434695731	0.999999988326864	-0.443444460729051	0.453197028161077	0.545280946133202	0.237875990015852	1080.70746101891
176.302356945064	0.999999988326864	-0.443498282557717	0.453192760953752	0.545285005102092	0.237880018809443	1080.71744847134
176.538571657629	0.999999988326864	-0.443551576407181	0.453188182952616	0.54528938915976	0.237884022292936	1080.72743599305
176.775077635018	0.999999988326864	-0.443603672036757	0.453182839977228	0.545294533907303	0.237887975806297	1080.73742279305
177.011892627838	0.999999988326864	-0.443655243712696	0.45317733661108	0.545299832775765	0.237891868025847	1080.74740935925
177.249022908733	0.999999988326864	-0.443707403293237	0.453172401211022	0.545304573526162	0.237895780694448	1080.75739542837
177.486480365434	0.999999988326864	-0.443760657946305	0.45316796814192	0.545308799489754	0.237899756009445	1080.76738195639
177.724254320457	0.999999988326864	-0.443814696044052	0.453163678061836	0.545312892672837	0.237903776855934	1080.77736918486
177.962328301171	0.999999988326864	-0.443867966083117	0.453158822240002	0.5453175110768	0.237907773412055	1080.78735667445
178.200696770039	0.999999988326864	-0.44391968072264	0.453153755355322	0.545322417739691	0.237911726505967	1080.79734310453
178.439385452839	0.999999988326864	-0.443971980246557	0.453148457040451	0.545327514562755	0.237915633833413	1080.8073296309
178.678392771228	0.999999988326864	-0.44402437038438	0.453143492100425	0.545332254053891	0.237919578440586	1080.81731578959
178.917727711671	0.999999988326864	-0.444077436706621	0.453138944361084	0.545336589595797	0.237923567937685	1080.82730235809
179.157380679797	0.999999988326864	-0.444131123271304	0.453134564520534	0.545340798291243	0.237927588465751	1080.83728916075
179.39734633156	0.999999988326864	-0.444184340750435	0.453129722912247	0.545345437723318	0.237931585753517	1080.84727651108
179.637612164663	0.999999988326864	-0.444236171424701	0.453124602104472	0.545350363759714	0.237935540376987	1080.85726308437
179.878197359665	0.999999988326864	-0.444282125147729	0.453120017358096	0.545354751106528	0.237935992285372	1080.86556454821
180.078529565799	0.999999988326864	-0.444335836139918	0.453114960070915	0.545359596852468	0.237937659093881	1080.87555227068
180.31973954174	0.999999988326864	-0.444389451443968	0.453110517610186	0.54536383744615	0.237941367593836	1080.88554021883
180.561236971889	0.999999988326864	-0.444442244339944	0.453106137343461	0.545368046697709	0.237946077612423	1080.89552709553
180.803047793421	0.999999988326864	-0.444494438635991	0.453101247301032	0.545372727630459	0.237951545464616	1080.90551316519
181.045192052347	0.999999988326864	-0.444544819602682	0.453096216690592	0.545377566319146	0.237957329886574	1080.91549947624
181.287664410256	0.999999988326864	-0.444596083163842	0.453091198551259	0.545382391879654	0.237962983162812	1080.92548575539
181.530466301817	0.999999988326864	-0.444647757674079	0.453086466494487	0.545386920282908	0.237968284206266	1080.93547243794
181.773588269379	0.999999988326864	-0.444701048153037	0.453081970893105	0.545391221578997	0.237972883888437	1080.94545915372
182.017029852077	0.999999988326864	-0.444754406862587	0.453077380470334	0.545395608178626	0.237976938249388	1080.95544547575
182.260800980895	0.999999988326864	-0.44480707879925	0.453072458162433	0.545400330812498	0.2379805470754	1080.96543179953
182.504902042339	0.999999988326864	-0.444859618361522	0.45306714270622	0.545405447015761	0.237983892568622	1080.97541752991
182.749348136913	0.999999988326864	-0.444912536558243	0.453062032068946	0.545410352781475	0.237987109670814	1080.98540345744
182.994134948473	0.999999988326864	-0.444966228915637	0.453057341227169	0.545414844776309	0.237990347409579	1080.99538992085
183.239249763821	0.999999988326864	-0.445020183458777	0.453052839710412	0.545419139121833	0.237993728851433	1081.00537671747
183.484684786458	0.999999988326864	-0.445073577165289	0.453048224026877	0.545423560713816	0.237997339711238	1081.01536343053
183.730442406436	0.999999988326864	-0.445126425187188	0.453043092284373	0.545428490855786	0.238001264327886	1081.02534962223
183.976536018644	0.999999988326864	-0.445178208575427	0.453037892489548	0.545433491847466	0.238005415122571	1081.03533501678
184.222985739104	0.999999988326864	-0.445230554635044	0.453032982497424	0.545438199603613	0.238009704706094	1081.04532111953
184.469774649569	0.999999988326864	-0.445283740401587	0.453028422096808	0.545442561130624	0.23801405515972	1081.0553075229
184.716895676574	0.999999988326864	-0.445337080043841	0.45302394813815	0.545446830440817	0.238018359778097	1081.06529456133
184.964333519845	0.999999988326864	-0.445389718790358	0.453019184459738	0.545451401823524	0.2380225661007	1081.07528105893
185.212102022703	0.999999988326864	-0.445441980562762	0.453013920698326	0.545456463990267	0.238026665812997	1081.08526668206
185.460223434663	0.999999988326864	-0.445494212715833	0.453008772600429	0.545461408261085	0.238030659598024	1081.09525199952
185.708705844938	0.999999988326864	-0.445547404963963	0.453004112181676	0.545465868848446	0.238034542979655	1081.10523809961
185.957530247045	0.999999988326864	-0.445601242220814	0.452999646471338	0.545470137680655	0.238038363300362	1081.11522464787
186.206685783046	0.999999988326864	-0.445654746866115	0.452994928847824	0.545474646371609	0.23804213921467	1081.1252110704
186.45617614363	0.999999988326864	-0.445707049562492	0.452989907482195	0.545479471011778	0.238045918552033	1081.13519713124
186.706010849457	0.999999988326864	-0.445759157399952	0.452984589603029	0.545484591563472	0.238049747199827	1081.14518273375
186.956201918584	0.999999988326864	-0.445811692011995	0.452979597223441	0.545489378380534	0.238053648019067	1081.15516840206
187.206748304308	0.999999988326864	-0.445865449950867	0.452975091754322	0.5454936878519	0.23805766623158	1081.1651539716
187.457652742009	0.999999988326864	-0.44591911354596	0.452970676304844	0.545497898609729	0.238061742467029	1081.17514063225
187.70888819608	0.999999988326864	-0.445972037167985	0.452965965391276	0.545502429655099	0.238065818360194	1081.18512703343
187.960461721891	0.999999988326864	-0.446024281751751	0.452960645600623	0.54550753263887	0.23806986417342	1081.19511317736
188.212380550018	0.999999988326864	-0.446076534806431	0.452955499971942	0.54551247428451	0.23807387481839	1081.20509834333
188.464669844381	0.999999988326864	-0.446129364380603	0.452950627501113	0.545517151480208	0.238077885510252	1081.21508357274
188.717328408141	0.999999988326864	-0.446182453982526	0.452946058444867	0.545521514141519	0.238081912691288	1081.22506957816
188.970336917519	0.999999988326864	-0.446236358205899	0.452941640918423	0.545525752332448	0.238085916201442	1081.23505561995
189.223694964349	0.999999988326864	-0.446289635004382	0.45293674978682	0.545530435304455	0.238089849444363	1081.24504229342
189.477387142533	0.999999988326864	-0.446341715177228	0.452931624741508	0.545535350484094	0.238093735476028	1081.25502814812
189.731434832121	0.999999988326864	-0.446393989251406	0.452926352509094	0.545540420152839	0.238097618904923	1081.26501321454
189.985858673152	0.999999988326864	-0.446446874983805	0.452921578302231	0.545544989211607	0.238101551185577	1081.27499826401
190.240659387156	0.999999988326864	-0.446500706097028	0.452917017230816	0.54554934615187	0.238105574185062	1081.28498406673
190.495818237767	0.999999988326864	-0.446554228003001	0.452912493722156	0.545553658640931	0.238109612174964	1081.29497022895
190.75132644884	0.999999988326864	-0.446607015755127	0.452907719048414	0.545558259133174	0.238113611529397	1081.3049564292
191.007183686764	0.999999988326864	-0.446659838205503	0.452902470401255	0.545563283308333	0.238117542548637	1081.31494220268
191.263401683398	0.999999988326864	-0.446712019779186	0.4528973366423	0.545568227154113	0.238121474888323	1081.32492762173
191.519989938727	0.999999988326864	-0.446764887251256	0.452892552016609	0.545572798143838	0.238125447274818	1081.33491250653
191.77696259767	0.999999988326864	-0.446818683775745	0.452888072225226	0.545577085843994	0.238129495747087	1081.34489794002
192.034305856349	0.999999988326864	-0.446872216741168	0.452883487693805	0.545581473026542	0.238133555357476	1081.35488383075
192.29200845046	0.999999988326864	-0.446924753701535	0.452878600363905	0.545586165481248	0.238137564972085	1081.36486983
192.550068258445	0.999999988326864	-0.446977032096447	0.452873286783744	0.545591277162965	0.238141505247207	1081.37485571878
192.808488988035	0.999999988326864	-0.447029566379654	0.45286816965401	0.545596179844351	0.238145396154515	1081.38484080913
193.067291751192	0.999999988326864	-0.447082934307053	0.452863495696466	0.545600666406744	0.238149322032004	1081.3948257769
193.326480039349	0.999999988326864	-0.447136451933667	0.45285897314033	0.545604985662596	0.238153319157694	1081.40481105085
193.586046266005	0.999999988326864	-0.447189951663158	0.452854454475433	0.545609304917827	0.238157355097668	1081.41479670306
193.845981077545	0.999999988326864	-0.447242635461213	0.452849363206979	0.545614196611224	0.238161375317024	1081.42478258698
194.106279236222	0.999999988326864	-0.447295385828291	0.452844239233852	0.545619116645013	0.238165314354182	1081.43476791998
194.366955891047	0.999999988326864	-0.447348059430187	0.452839183730347	0.54562397371726	0.238169205067203	1081.44475331278
194.628010054889	0.999999988326864	-0.447401046258399	0.452834472313391	0.545628481690013	0.238173127656071	1081.45473842468
194.889449381696	0.999999988326864	-0.44745488361684	0.452829888442673	0.545632866040071	0.238177143419912	1081.46472363238
195.151271668663	0.999999988326864	-0.44750825325755	0.452825280192238	0.545637268054959	0.238181220586757	1081.47470863501
195.413482772195	0.999999988326864	-0.447560818078953	0.452820361665949	0.545641987321216	0.238185283578284	1081.48469422358
195.676068084845	0.999999988326864	-0.447613200862375	0.452815056149603	0.545647095039328	0.238189269420577	1081.49467955489
195.939035224196	0.999999988326864	-0.447665736331072	0.452810003248415	0.545651943548606	0.238193174767622	1081.50466514182
196.202378120569	0.999999988326864	-0.447719323842199	0.452805348146514	0.545656401522858	0.238197061796365	1081.51465023803
196.466110032745	0.999999988326864	-0.447773073883854	0.452800894866145	0.545660649613996	0.238201027154047	1081.5246352377
196.730233821945	0.999999988326864	-0.44782634343239	0.452796264350379	0.545665083958765	0.238205067033428	1081.53462007588
196.99475412975	0.999999988326864	-0.447879115499737	0.452791105156697	0.545670037985778	0.238209121086215	1081.54460513578
197.25966594554	0.999999988326864	-0.44793163318702	0.452786004302649	0.545674938552768	0.238213116249183	1081.55459042471
197.524964084817	0.999999988326864	-0.44798432008134	0.452781013473494	0.545679730254445	0.238217025511027	1081.56457572683
197.790648821884	0.999999988326864	-0.448037500148048	0.452776222484401	0.545684314646198	0.238220910439859	1081.57456126515
198.05671439296	0.999999988326864	-0.448091565330197	0.452771716726317	0.545688622490581	0.238224856217986	1081.5845459492
198.323183752887	0.999999988326864	-0.44814501597476	0.452767062591105	0.545693070386047	0.238228900756697	1081.59453052468
198.590060210298	0.999999988326864	-0.448197528109322	0.452762149547311	0.545697788601081	0.238232990572744	1081.6045153793
198.857337038049	0.999999988326864	-0.448249933440702	0.452756875518027	0.545702859676171	0.238237034957153	1081.61450031185
199.125013085638	0.999999988326864	-0.448302568407255	0.452751830087089	0.545707701710424	0.238240986284137	1081.62448559014
199.393079835226	0.999999988326864	-0.448356219568641	0.452747167670485	0.545712164838996	0.238244855217427	1081.63447113484
199.661530693747	0.999999988326864	-0.448409901334552	0.452742605552105	0.545716522859856	0.23824875195942	1081.64445620577
199.930378694052	0.999999988326864	-0.448463383586883	0.452738039633339	0.545720889715989	0.238252742049323	1081.65444051578
200.199644636665	0.999999988326864	-0.44851622652684	0.452732955604552	0.54572577296971	0.238256812935726	1081.66442473282
200.469331683294	0.999999988326864	-0.448568881546997	0.452727826817591	0.545730697796964	0.23826088218849	1081.67440922368
200.739433364106	0.999999988326864	-0.448621635794078	0.452722829167681	0.545735496877098	0.238264865114127	1081.68439459853
201.009926667458	0.999999988326864	-0.448674744148406	0.452718112269159	0.545740008934823	0.2382687672817	1081.69438038578
201.280801017362	0.999999988326864	-0.448728852509603	0.452713496976567	0.545744424007258	0.238272643181027	1081.70436540798
201.552077462192	0.999999988326864	-0.448782290626399	0.452708816333002	0.545748897664356	0.238276613785508	1081.71434925447
201.82378826843	0.999999988326864	-0.448834810350817	0.452703872635702	0.545753647928254	0.238280696100834	1081.72433315009
202.095932711783	0.999999988326864	-0.448887217197025	0.452698628998362	0.545758687732796	0.238284800151025	1081.73431754169
202.368498228294	0.999999988326864	-0.448939968780452	0.452693679589263	0.545763432039424	0.238288830040033	1081.74430268346
202.64146518201	0.999999988326864	-0.4489937701546	0.452689012964132	0.545767900202435	0.23829271749564	1081.75428819961
202.914824085187	0.999999988326864	-0.449047533576186	0.452684437120256	0.545772271344496	0.238296565742971	1081.76427377314
203.188573854697	0.999999988326864	-0.449101060507591	0.452679819785567	0.545776690015194	0.238300472990297	1081.77425776213
203.462758116019	0.999999988326864	-0.44915383293653	0.452674666530179	0.545781642478651	0.238304505202753	1081.78424127286
203.737390588951	0.999999988326864	-0.449206441490363	0.452669553317398	0.54578655157269	0.238308621130322	1081.79422482783
204.01247093964	0.999999988326864	-0.449259373970189	0.452664635656327	0.545791275635458	0.238312701742978	1081.80420942351
204.287971411076	0.999999988326864	-0.449312562484578	0.452659931450861	0.54579577016576	0.238316676789277	1081.81419527442
204.563858097225	0.999999988326864	-0.449366497619979	0.452655398654057	0.545800104968807	0.23832053902841	1081.82418080414
204.840140420458	0.999999988326864	-0.4494202284745	0.452650581681571	0.545804713800754	0.238324405414816	1081.83416512858
205.116852174854	0.999999988326864	-0.449472823669553	0.452645606503135	0.545809493986325	0.23832839818881	1081.84414836868
205.394023863817	0.999999988326864	-0.449525659883617	0.452640493220604	0.545814399105242	0.238332511895563	1081.8541314178
205.671661515407	0.999999988326864	-0.449578432864301	0.452635564616935	0.545819125636586	0.238336631588812	1081.86411580304
205.949728862687	0.999999988326864	-0.449631933710613	0.452630902543615	0.545823586508006	0.238340628932352	1081.87410125285
206.228197173374	0.999999988326864	-0.449685339370426	0.452626325191181	0.545827967637788	0.238344515812767	1081.88408720116
206.507053221465	0.999999988326864	-0.449738700712991	0.452621361828996	0.545832727336293	0.23834837592881	1081.89407147331
206.786344309184	0.999999988326864	-0.449792175035628	0.452616395134298	0.545837485710816	0.238352314356153	1081.90405423254
207.066113230488	0.999999988326864	-0.449844395423106	0.452611371755594	0.545842318055101	0.2383564048356	1081.9140374351
207.346348062818	0.999999988326864	-0.449897874794628	0.452606573472584	0.545846915832782	0.23836053508814	1081.92402150115
207.627025579609	0.999999988326864	-0.44995134170373	0.452601884931037	0.545851393381574	0.238364572531065	1081.93400680485
207.908111776761	0.999999988326864	-0.450004694528561	0.452597196958531	0.54585587850334	0.238368489508746	1081.94399205751
208.189608871427	0.999999988326864	-0.450058289813701	0.452592155342268	0.545860725169712	0.238372319928772	1081.95397621862
208.471548429998	0.999999988326864	-0.450110845086261	0.452587109017374	0.545865568712835	0.238376229025844	1081.96395944182
208.753957276532	0.999999988326864	-0.450164064828618	0.45258217878931	0.54587029010797	0.238380255187289	1081.97394248239
209.036841282758	0.999999988326864	-0.450217561245963	0.452577481899746	0.545874792513691	0.238384381770707	1081.98392620775
209.320181603462	0.999999988326864	-0.450270989971561	0.452572833035511	0.545879231704293	0.238388467385123	1081.99391094118
209.60395054653	0.999999988326864	-0.450324141549722	0.452568071538536	0.545883795433356	0.238392441329632	1082.00389593173
209.888141684982	0.999999988326864	-0.450377177563982	0.452562898690643	0.545888757107138	0.238396323843879	1082.01388073102
210.172761424116	0.999999988326864	-0.450430072530419	0.452557856602022	0.545893604717839	0.238400185734763	1082.02386405477
210.45785231098	0.999999988326864	-0.450483666018181	0.452553037464778	0.545898220634384	0.238404176452273	1082.03384642084
210.74344204577	0.999999988326864	-0.450536983380091	0.452548354648785	0.545902682600789	0.238408293032272	1082.04382976879
211.029503183815	0.999999988326864	-0.450590570975069	0.452543701775459	0.545907156706039	0.238412386295151	1082.05381430253
211.316002817295	0.999999988326864	-0.450644040621312	0.452538808684946	0.545911841514761	0.238416330492001	1082.06379943503
211.602924723672	0.999999988326864	-0.450696733997616	0.452533871839361	0.545916588153074	0.23842018804981	1082.07378401529
211.890285544912	0.999999988326864	-0.450750228831239	0.452528814645211	0.545921426851269	0.238424069326471	1082.0837667784
212.178138125414	0.999999988326864	-0.450803427890083	0.452523971999058	0.545926063839951	0.23842810476509	1082.09374943411
212.466485938941	0.999999988326864	-0.450856866041567	0.452519267484489	0.545930570967593	0.238432234431994	1082.10373239436
212.755321026049	0.999999988326864	-0.450910001086417	0.45251459193011	0.545935044813198	0.238436343925454	1082.11371685654
213.044600798167	0.999999988326864	-0.450963002372911	0.452509558427934	0.54593987865157	0.238440345297902	1082.12370162033
213.334317611961	0.999999988326864	-0.451016582352269	0.452504593221802	0.545944636893352	0.238444211872135	1082.13368581898
213.624488874805	0.999999988326864	-0.451069505756196	0.452499752474481	0.545949277969462	0.238448069717337	1082.14366928659
213.915136183305	0.999999988326864	-0.451122686823591	0.452494768717161	0.54595405933667	0.238452026012101	1082.15365192501
214.206284261409	0.999999988326864	-0.451176522903987	0.452490056271153	0.545958553158175	0.238456107960887	1082.16363454386
214.497934312571	0.999999988326864	-0.451229705267761	0.452485383958817	0.545963037568391	0.238460253178601	1082.17361754255
214.790075913569	0.999999988326864	-0.45128279918496	0.452480373078766	0.545967847651135	0.23846434080186	1082.18360230666
215.082658756181	0.999999988326864	-0.451336158007751	0.452475426076355	0.545972578929467	0.23846828274477	1082.19358644287
215.375702150135	0.999999988326864	-0.451389864411546	0.452470503093955	0.54597731898668	0.238472079440978	1082.20357051122
215.669209103863	0.999999988326864	-0.451442920490889	0.4524656233793	0.545981985673306	0.238475908016962	1082.21355403472
215.963195961683	0.999999988326864	-0.451496852143717	0.452460887267052	0.545986517012426	0.238479925885847	1082.22353533332
216.257728590676	0.999999988326864	-0.45155010886816	0.452456178449801	0.545991027948179	0.238484094433054	1082.23351812482
216.552763629564	0.999999988326864	-0.451603072955554	0.452451408741954	0.54599563703911	0.238488252965167	1082.24350191414
216.848272855206	0.999999988326864	-0.451656038404284	0.452446279391176	0.546000559632129	0.238492270910949	1082.25348628552
217.144240282544	0.999999988326864	-0.451709351882148	0.452441297027221	0.546005302788498	0.238496132757392	1082.26347055008
217.440669913584	0.999999988326864	-0.451763293476624	0.45243649381214	0.546009903402897	0.238499933624568	1082.27345399146
217.737586845629	0.999999988326864	-0.451816924018587	0.452431807726196	0.546014368945408	0.238503868081399	1082.28343602469
218.035033246302	0.999999988326864	-0.451870112522997	0.452427167276747	0.546018859442535	0.23850798536772	1082.29341800451
218.333011315566	0.999999988326864	-0.451923149040926	0.452422084815693	0.546023728773264	0.238512171273913	1082.30340079465
218.631497943772	0.999999988326864	-0.451976224995496	0.452417104418788	0.546028501217804	0.238516270017746	1082.31338453957
218.93046590662	0.999999988326864	-0.452029928868045	0.452412175187841	0.54603323137309	0.238520136204002	1082.32336932129
219.229885414766	0.999999988326864	-0.452083497672129	0.452407412358601	0.546037766192236	0.238523887521847	1082.33335371749
219.529768741843	0.999999988326864	-0.452137361473834	0.452402693561082	0.546042288469456	0.238527744589379	1082.34333545864
219.830195599212	0.999999988326864	-0.452190941186723	0.452397921675435	0.546046871825872	0.238531875562573	1082.35331594473
220.13120438755	0.999999988326864	-0.452243586236284	0.45239302873684	0.546051571378258	0.238536139282514	1082.36329841383
220.432736401498	0.999999988326864	-0.45229695087863	0.452387975975997	0.546056418373943	0.238540205332827	1082.3732835302
220.734713595591	0.999999988326864	-0.452350373275642	0.452383125704877	0.54606105949364	0.238544036189612	1082.38326814264
221.03715204267	0.999999988326864	-0.452404142816194	0.452378343559255	0.546065652984602	0.238547815820736	1082.39325086118
221.340109554025	0.999999988326864	-0.452457873817319	0.452373514259741	0.546070262415844	0.238551757986795	1082.40323241672
221.64362179296	0.999999988326864	-0.452510762158441	0.452368754896308	0.546074838772821	0.238555928751567	1082.41321341974
221.947706132077	0.999999988326864	-0.452563607428467	0.452363683755582	0.546079695793963	0.238560173298074	1082.42319548366
222.252331486183	0.999999988326864	-0.452617128675605	0.452358767892216	0.546084413211238	0.238564277867353	1082.43317952932
222.557438994741	0.999999988326864	-0.452670970052609	0.452353922286195	0.546089060478259	0.238568078818174	1082.44316488685
222.862989920567	0.999999988326864	-0.452724420455299	0.452349082585338	0.54609367901866	0.23857177341758	1082.45314884294
223.16902775846	0.999999988326864	-0.452778219229104	0.45234442912645	0.546098146286733	0.238575588941889	1082.46313011226
223.475634855593	0.999999988326864	-0.452831352182129	0.452339405750155	0.546102955934702	0.238579669142413	1082.47311001429
223.782853829102	0.999999988326864	-0.452884914552581	0.452334577975062	0.546107590724121	0.238583973147027	1082.48309104205
224.090651158721	0.999999988326864	-0.45293733839528	0.452329686333041	0.546112281955685	0.238588234686854	1082.49307434179
224.398958092089	0.999999988326864	-0.452991551232052	0.452324759791	0.54611698813784	0.238592187149398	1082.50305946075
224.707720444338	0.999999988326864	-0.453045222097395	0.452320082031785	0.546121479948309	0.238595861984065	1082.51304479325
225.016932371556	0.999999988326864	-0.453098767419532	0.452315110655669	0.546126245219105	0.238599540825573	1082.52302679376
225.326697315618	0.999999988326864	-0.453152657140903	0.452310279126106	0.546130872281694	0.238603573400788	1082.53300589956
225.63710513457	0.999999988326864	-0.453205367376855	0.452305317566214	0.546135625301917	0.238607944474057	1082.54298512208
225.948153111481	0.999999988326864	-0.453258154019064	0.452300354938906	0.546140362385655	0.238612316916799	1082.55296806783
226.259727030913	0.999999988326864	-0.453312288730973	0.452295667187172	0.546144878689691	0.238616239799833	1082.56295490636
226.571707719099	0.999999988326864	-0.453366456265772	0.452290899741423	0.54614943860485	0.238619792509859	1082.57294006483
226.8841484479	0.999999988326864	-0.453419944397925	0.452286019182176	0.546154115169703	0.23862339596002	1082.58292140394
227.1971686778	0.999999988326864	-0.453472974024565	0.452281026952641	0.546158903698581	0.238627381289461	1082.59290000119
227.510854508985	0.999999988326864	-0.453526503757933	0.452276056088721	0.546163671693471	0.238631850197966	1082.60287847984
227.82521055633	0.999999988326864	-0.453578983217058	0.452271325056321	0.546168171367308	0.238636330894824	1082.61286142731
228.140097805494	0.999999988326864	-0.453633693209126	0.452266602562546	0.546172724169077	0.238640060146443	1082.62285050866
228.455326073628	0.999999988326864	-0.453688084786438	0.452261792420786	0.54617732477485	0.238643479530113	1082.6328341327
228.771067638488	0.999999988326864	-0.453740869615525	0.452256783388978	0.546182131751682	0.238647246131906	1082.64281273791
229.087480625462	0.999999988326864	-0.45379346666613	0.452251623838458	0.546187093917257	0.238651598015141	1082.65278973907
229.404616521279	0.999999988326864	-0.453846735129962	0.45224676863512	0.546191706832646	0.238656253143654	1082.66277024942
229.722365430094	0.999999988326864	-0.453900854371606	0.452242197088532	0.546196077270391	0.238660380602005	1082.67275848481
230.040484708835	0.999999988326864	-0.453955611714413	0.452237636563356	0.546200463073951	0.238663791544488	1082.68274548451
230.359014997717	0.999999988326864	-0.45400920663052	0.452232475725661	0.546205420274203	0.238667313940303	1082.69272331633
230.678247498351	0.999999988326864	-0.454061721087998	0.45222723214027	0.546210435100628	0.238671709912756	1082.70269832505
230.998272829091	0.999999988326864	-0.45411454647136	0.452222625270344	0.546214832773025	0.238676364463756	1082.71268204812
231.31881452801	0.999999988326864	-0.454169032447445	0.452218063301959	0.546219195115744	0.238680334509916	1082.72266824181
231.639794928002	0.999999988326864	-0.454223480168218	0.452213339285521	0.54622374030437	0.238683856448727	1082.73265348178
231.961246034405	0.999999988326864	-0.454276323196574	0.452208083288626	0.546228795451613	0.23868742946446	1082.74263307069
232.283349787656	0.999999988326864	-0.454328936440821	0.452202820360393	0.546233858322088	0.238691444143892	1082.75261064926
232.606171369714	0.999999988326864	-0.454381934649346	0.452197817410186	0.546238625557327	0.238695944864401	1082.76258869409
232.929696691742	0.999999988326864	-0.454436268823966	0.452193519642182	0.546242717583786	0.238700278868354	1082.77257444491
233.253678892387	0.999999988326864	-0.454490863363915	0.452189164988884	0.546246869907497	0.238704098259143	1082.78256079742
233.578099504008	0.999999988326864	-0.454544828869642	0.452184239736612	0.546251601080723	0.238707689982954	1082.79254319711
233.903087726837	0.999999988326864	-0.454597492039012	0.452178714080062	0.546256941664564	0.238711442459616	1082.80252191555
234.228763935737	0.999999988326864	-0.454650025593027	0.452173426570811	0.546262009231725	0.238715784377757	1082.81249792542
234.555216688389	0.999999988326864	-0.454704308167009	0.452169248964067	0.546265969825307	0.238720209912575	1082.82248064836
234.882228904987	0.999999988326864	-0.454759090940299	0.452165049248188	0.546269965855728	0.238724210350381	1082.8324665389
235.209698201083	0.999999988326864	-0.454812953151046	0.452159964692629	0.546274852394643	0.238727920129553	1082.84245010528
235.537702098425	0.999999988326864	-0.454865877276438	0.452154328664618	0.546280303904949	0.238731612072095	1082.85242881938
235.866400792459	0.999999988326864	-0.454917770524228	0.452148905201703	0.546285502872973	0.238735677110945	1082.86240751703
236.195795361335	0.999999988326864	-0.45497043745637	0.452144100567259	0.546290101837465	0.238739962812885	1082.87238623638
236.525886303249	0.999999988326864	-0.455026104963333	0.4521401019179	0.546293901193186	0.238744204075424	1082.88236947106
236.856526021051	0.999999988326864	-0.455081267217404	0.452135765940076	0.546298028431779	0.238748162704498	1082.89235446588
237.187657706522	0.999999988326864	-0.455134137464343	0.452130665148993	0.54630292674496	0.238751931410265	1082.90233754538
237.519346053614	0.999999988326864	-0.45518691606781	0.452124883495464	0.546308499995988	0.238755702520235	1082.91231642729
237.851731513082	0.999999988326864	-0.455239078363024	0.452119547355481	0.546313640024733	0.238759769154201	1082.92229377169
238.184865953541	0.999999988326864	-0.455293960685535	0.452115598797465	0.546317381195499	0.238764077587146	1082.93227404007
238.518652775996	0.999999988326864	-0.455348821445127	0.452111486872345	0.546321293545284	0.238768290516568	1082.94225785325
238.852974810594	0.999999988326864	-0.455402770167397	0.452106613460415	0.546325961000208	0.238772274293615	1082.95224095932
239.187857494674	0.999999988326864	-0.455455311418787	0.452100624150041	0.546331743717451	0.238775956371723	1082.96222272066
239.523347953525	0.999999988326864	-0.455507242330491	0.452095145020816	0.546337023727112	0.238779683650981	1082.97220162007
239.859543154695	0.999999988326864	-0.4555605161065	0.452090460765373	0.546341490868317	0.238783653890304	1082.98218060524
240.196440630307	0.999999988326864	-0.455616572712454	0.452086602413383	0.546345154753107	0.238787945266274	1082.99216043853
240.534012218545	0.999999988326864	-0.455671645363944	0.452082204360929	0.546349339304239	0.238792238854246	1083.00214301542
240.872166995092	0.999999988326864	-0.455723909431782	0.452076923698193	0.546354426111342	0.238796285462981	1083.01212600309
241.210893034086	0.999999988326864	-0.455775749112647	0.452071033451009	0.546360118816235	0.238800048935788	1083.02210754476
241.550241338954	0.999999988326864	-0.455828090766028	0.452065652648534	0.546365289722175	0.238803740799755	1083.03208699689
241.890283943704	0.999999988326864	-0.455883948010292	0.452061741025257	0.546368982939218	0.23880779138906	1083.04206509396
242.231066512304	0.999999988326864	-0.455939255967956	0.452057890227257	0.546372638420261	0.238812139225269	1083.05204449044
242.572545437924	0.999999988326864	-0.455992475465202	0.452052346870817	0.546377975825505	0.238816259319647	1083.06202784039
242.914588951895	0.999999988326864	-0.456043661025491	0.452046494306401	0.546383634111047	0.238820064183257	1083.072010769
243.257213304189	0.999999988326864	-0.456098297077217	0.452041943759329	0.54638796341108	0.238823810222696	1083.08198951842
243.600562138846	0.999999988326864	-0.456153516540111	0.452037732458233	0.546391970084327	0.238827882560447	1083.0919687927
243.944617630194	0.999999988326864	-0.456208005521508	0.452033315934136	0.54639619055966	0.238832149821901	1083.10194827316
244.289373994136	0.999999988326864	-0.456260561534163	0.452028146139034	0.546401164758797	0.238836372212398	1083.1119294781
244.634773726705	0.999999988326864	-0.456313420964905	0.452022464198319	0.546406624862725	0.238840314798497	1083.12191109248
244.980805107332	0.999999988326864	-0.456366404732971	0.452017361633509	0.546411537357964	0.238844023426838	1083.13189241619
245.327479474962	0.999999988326864	-0.456421539310265	0.452013192145586	0.546415504957614	0.238847861761389	1083.14187180766
245.674863953616	0.999999988326864	-0.456476579098566	0.452008827499085	0.546419653193877	0.238851965617797	1083.15185061241
246.02297975054	0.999999988326864	-0.456529417636797	0.452003878236089	0.546424405416613	0.238856203128432	1083.16183062035
246.371786536408	0.999999988326864	-0.456581767404903	0.451998387576418	0.546429695871626	0.238860367514233	1083.17181092443
246.721276118423	0.999999988326864	-0.45663519491952	0.451993100658404	0.54643476660472	0.23886418814379	1083.181793041
247.071387509166	0.999999988326864	-0.456688681371217	0.451988344445163	0.546439312028374	0.23886791113695	1083.19177418966
247.422155459553	0.999999988326864	-0.456744417979298	0.451983995084976	0.546443459627647	0.238871837205661	1083.20175240998
247.773682831133	0.999999988326864	-0.456798855423281	0.451979505206318	0.546447743376584	0.238876090452127	1083.21173041511
248.12597824242	0.999999988326864	-0.456851418188666	0.45197445412159	0.546452600123908	0.238880409251163	1083.22171048567
248.478970747492	0.999999988326864	-0.456903870331683	0.451968949806385	0.546457904230698	0.238884551326617	1083.23169107476
248.832644516993	0.999999988326864	-0.456957191013655	0.451963698428208	0.546462937985921	0.238888383854002	1083.2416728035
249.18696129056	0.999999988326864	-0.457012187956592	0.451959321615057	0.546467107780606	0.238892047482773	1083.25165331541
249.541964828499	0.999999988326864	-0.457067026580164	0.45195504416034	0.546471184811945	0.238895906388535	1083.26163271537
249.897695048013	0.999999988326864	-0.457121075804688	0.451950327594888	0.546475693204381	0.238900020915212	1083.27161109275
250.254189494341	0.999999988326864	-0.457173901681021	0.451944982834707	0.546480844080813	0.238904298850457	1083.28158882281
250.611473096486	0.999999988326864	-0.457226973463743	0.451939621200386	0.54648599408651	0.238908492482102	1083.29156863725
250.969473793787	0.999999988326864	-0.4572803696862	0.451934609704985	0.546490798543995	0.238912393891689	1083.30155097777
251.328103252499	0.999999988326864	-0.45733545425272	0.45193027853031	0.546494924425345	0.238916116304159	1083.3115324615
251.687392839463	0.999999988326864	-0.457390453049025	0.451925882082071	0.54649911568134	0.238919975559398	1083.32151145337
252.047432851698	0.999999988326864	-0.457443598988714	0.451920872560761	0.546503927068229	0.238924083038401	1083.33148847632
252.408295332903	0.999999988326864	-0.457495796986723	0.451915356994641	0.546509244081996	0.238928374622271	1083.34146589788
252.769967944198	0.999999988326864	-0.457548878438467	0.451910116962669	0.546514276316559	0.2389326172175	1083.35144546666
253.132375439461	0.999999988326864	-0.457603475266187	0.451905597021893	0.546518588286728	0.238936502574065	1083.36142752003
253.495429574197	0.999999988326864	-0.457658597099097	0.451901364340765	0.546522615277079	0.238940229201307	1083.37140983418
253.859121706562	0.999999988326864	-0.457712867122807	0.451896567433374	0.546527209868957	0.238944053284549	1083.38138832052
254.223592073656	0.999999988326864	-0.457766210614463	0.451891143689048	0.546532422479593	0.238948193410211	1083.39136402769
254.58894337006	0.999999988326864	-0.457818009457103	0.451885661804293	0.546537710519177	0.238952539209842	1083.40134023368
254.955159511318	0.999999988326864	-0.457872912726707	0.451881416569182	0.54654173506008	0.238956604920624	1083.41132352427
255.321983509644	0.999999988326864	-0.457927804005628	0.451877115270807	0.546545836706948	0.238960372440135	1083.42130639275
255.689431735106	0.999999988326864	-0.45798253570842	0.451872167500141	0.546550584850777	0.238964097450103	1083.43128479299
256.057669749595	0.999999988326864	-0.458035425288889	0.451866576669259	0.546555958742299	0.238968130966837	1083.44126029321
256.426805702916	0.999999988326864	-0.45808755746443	0.451861255361602	0.546561082059445	0.23897247037403	1083.45123546725
256.796853555069	0.999999988326864	-0.458141061811849	0.451856662853489	0.546565472482255	0.238976767919239	1083.46121592134
257.167619809885	0.999999988326864	-0.45819680022796	0.451852415762018	0.546569506252347	0.238980678243721	1083.47119876401
257.539018152273	0.999999988326864	-0.458251954042914	0.451847797009969	0.546573924355819	0.238984321213357	1083.48118053419
257.911089757362	0.999999988326864	-0.45830501391158	0.451842440681284	0.546579080908026	0.238988098955658	1083.49115713487
258.28402810459	0.999999988326864	-0.458357513544581	0.451837016636354	0.546584296985126	0.238992297444717	1083.50113086641
258.657941661828	0.999999988326864	-0.458410711251999	0.451832144815741	0.546588957566593	0.238996766042767	1083.51110853383
259.032685277784	0.999999988326864	-0.458465734019932	0.451827898993434	0.546593006106325	0.239000923159744	1083.52109071665
259.408091968069	0.999999988326864	-0.458520711997048	0.451823364419432	0.546597327957134	0.239004718618003	1083.53107349774
259.7841410411	0.999999988326864	-0.458574056145124	0.451818223300242	0.546602268697578	0.239008420466017	1083.54105201901
260.160994146244	0.999999988326864	-0.458626555833405	0.451812670461674	0.546607615041754	0.239012295665201	1083.55102751269
260.538767024313	0.999999988326864	-0.458680417530411	0.451807758672906	0.546612313945672	0.239016622064274	1083.56100158364
260.917514625206	0.999999988326864	-0.458733724787772	0.451803182977798	0.54661670706023	0.239021049512524	1083.57097916146
261.297105992692	0.999999988326864	-0.45878934286204	0.451798630135589	0.546621035311245	0.239025059827024	1083.58096278529
261.677314825242	0.999999988326864	-0.458843985126896	0.451793810741051	0.546625653291728	0.239028580612844	1083.59094563899
262.058172235142	0.999999988326864	-0.458896862727185	0.451788590080761	0.546630666770284	0.239032178846942	1083.60092255033
262.439905383754	0.999999988326864	-0.458949593525334	0.451783210704005	0.546635838148752	0.239036219597394	1083.61089505357
262.822684045506	0.999999988326864	-0.459003560243893	0.45177840924987	0.546640422928511	0.239040728129132	1083.62086977514
263.206424999603	0.999999988326864	-0.459057867743295	0.451774135619171	0.546644501152624	0.239045195936313	1083.63085039574
263.590904399713	0.999999988326864	-0.459113314539666	0.451769278101972	0.546649142285612	0.239048723862496	1083.64083612572
263.975929478883	0.999999988326864	-0.459166778879204	0.451764269919001	0.546653950679187	0.239052200755283	1083.65081529854
264.361752943105	0.999999988326864	-0.459219875807113	0.451758965859017	0.546659067568937	0.239056205965652	1083.6607861232
264.748697966279	0.999999988326864	-0.45927361111653	0.451754076226742	0.54666373364513	0.239061056291942	1083.67075880662
265.136694253128	0.999999988326864	-0.459327099552485	0.451749610918438	0.546667996016889	0.239065682922382	1083.6807399988
265.525415239698	0.999999988326864	-0.459382631128213	0.451744937196122	0.546672466908913	0.239069127318587	1083.69072759609
265.914615642697	0.999999988326864	-0.459436587742243	0.451739868361345	0.546677325722957	0.239072313451029	1083.70070618832
266.304646252925	0.999999988326864	-0.459489916431967	0.451734602320949	0.546682381024239	0.23907697148329	1083.71066742917
266.696183615318	0.999999988326864	-0.459545150449159	0.451730454244196	0.546686332390904	0.239080619562115	1083.72066288506
267.087897080043	0.999999988326864	-0.459597807581602	0.451724737218855	0.546691839049539	0.239084829397613	1083.73062457368
267.481106345461	0.999999988326864	-0.459651514620748	0.451720381370792	0.546695983373057	0.239089443721947	1083.74060980693
267.87489216041	0.999999988326864	-0.459706897751301	0.451716047022341	0.546700117845045	0.239093104366827	1083.75059342171
268.269319723958	0.999999988326864	-0.459760842318475	0.451710381586938	0.546705572737231	0.239096629027138	1083.76056572213
268.664835952443	0.999999988326864	-0.459812981516514	0.451704857067201	0.54671089764547	0.239100893480183	1083.77053842212
269.061427310487	0.999999988326864	-0.459866601919834	0.45170031660722	0.546715244212717	0.239105390847936	1083.78051534842
269.458928847749	0.999999988326864	-0.459922390058076	0.451696156719205	0.546719208028986	0.239109443848581	1083.7904965594
269.857172506812	0.999999988326864	-0.459977541243011	0.451691550260466	0.546723592405552	0.239113151695201	1083.80047880933
270.2561189251	0.999999988326864	-0.460030207799134	0.451686143384931	0.546728808150585	0.239116851991205	1083.81045475037
270.65602162524	0.999999988326864	-0.46008336016647	0.451680487470904	0.546734255390091	0.239120856123403	1083.82042690581
271.057034091244	0.999999988326864	-0.460136412184474	0.451675582632072	0.546738949827606	0.239125263475998	1083.83040084625
271.459086525848	0.999999988326864	-0.460191772608866	0.451671494123349	0.54674281683459	0.239129509061787	1083.840381284
271.861920571873	0.999999988326864	-0.460247359539252	0.451667150341279	0.546746950943956	0.239133327577098	1083.85036372595
272.265457439857	0.999999988326864	-0.460300553159424	0.451661473447085	0.546752425549969	0.239136968729278	1083.86033901772
272.669987766201	0.999999988326864	-0.460351671247461	0.4516557291376	0.546757982417802	0.239140891326357	1083.87031291907
273.075570316069	0.999999988326864	-0.460405097238208	0.451650868366512	0.546762626466864	0.239145082283156	1083.88028735812
273.482185177763	0.999999988326864	-0.460462093575437	0.451647066872767	0.546766227085622	0.239149433288254	1083.89026438862
273.889728548923	0.999999988326864	-0.460517097347772	0.45164292976115	0.546770141581974	0.239153679978507	1083.90024392646
274.298100003154	0.999999988326864	-0.460570239403048	0.451636808087574	0.546776065317827	0.23915741664463	1083.91022356038
274.707300108535	0.999999988326864	-0.460621039606239	0.451631008291596	0.546781671650435	0.239161074708843	1083.92020016941
275.117454670726	0.999999988326864	-0.460677306706536	0.451626997018608	0.546785458924158	0.23916512313479	1083.93017188759
275.528764681395	0.999999988326864	-0.460732649915407	0.451623073784414	0.546789186975394	0.239169549451084	1083.9401465383
275.941110987901	0.999999988326864	-0.460786978209026	0.451617615549179	0.546794421265004	0.239173708605118	1083.95012739598
276.354242451289	0.999999988326864	-0.460838877212733	0.451611863397092	0.546799982394252	0.239177395901142	1083.96010678507
276.768222616105	0.999999988326864	-0.460891674787169	0.451606696775226	0.546804952996114	0.239181004740914	1083.97008164679
277.18324043814	0.999999988326864	-0.460948523141207	0.451602790044985	0.546808633520086	0.239185150311631	1083.98005318758
277.599434147023	0.999999988326864	-0.461003259720378	0.451598648246239	0.546812562582826	0.239189672719779	1083.99002890283
278.016631929629	0.999999988326864	-0.461056663350524	0.451592942170688	0.54681807150514	0.239193781432951	1084.00000909781
278.434652337416	0.999999988326864	-0.461109062100966	0.451587178878718	0.546823639534749	0.239197400884864	1084.00998785348
278.853558259028	0.999999988326864	-0.461163820608406	0.451582821946271	0.546827790917409	0.23920116578703	1084.01996164676
279.273557834714	0.999999988326864	-0.461218998903612	0.451578721623843	0.546831667856999	0.239205357182999	1084.02993502296
279.694670192692	0.999999988326864	-0.461273723149657	0.451574278161195	0.546835902020894	0.239209807114707	1084.03990991883
280.11683355335	0.999999988326864	-0.461327269403611	0.451568561155778	0.546841445130216	0.239214065329273	1084.04988741636
280.539942720564	0.999999988326864	-0.461378817551822	0.45156276739857	0.546847030301526	0.23921795572387	1084.05986524543
280.963986751463	0.999999988326864	-0.461431806723788	0.451557629299296	0.546851961062129	0.239221653096278	1084.06984181137
281.389021720182	0.999999988326864	-0.46148924893605	0.451553906866061	0.546855470225364	0.239225503611325	1084.07981551676
281.815169598876	0.999999988326864	-0.461544783533522	0.45154995791892	0.546859206906453	0.239229675808944	1084.08979093381
282.24235885627	0.999999988326864	-0.46159708353567	0.451543667243721	0.546865269114527	0.239233898954953	1084.09976590495
282.670613336284	0.999999988326864	-0.461648477482868	0.451537848384985	0.546870906392303	0.239237919946162	1084.10974148655
283.099910336101	0.999999988326864	-0.46170605745797	0.451534644026213	0.546873894491133	0.239241753198195	1084.11971845837
283.530191145208	0.999999988326864	-0.461760477520884	0.451529385001842	0.546878932853094	0.239245819168834	1084.12969350848
283.96154049578	0.999999988326864	-0.461813014676004	0.451523836502272	0.546884282065891	0.239249983693638	1084.13966713358
284.394023542491	0.999999988326864	-0.461866520339739	0.45151888793113	0.546889033457973	0.239254081427627	1084.14964251431
284.827567233902	0.999999988326864	-0.46192201678045	0.451514654740652	0.546893048982707	0.239258050197974	1084.15961977624
285.262092112839	0.999999988326864	-0.461977447118842	0.451510286713979	0.54689722518043	0.239261992192668	1084.16959632357
285.69763129653	0.999999988326864	-0.462030771041328	0.451505286079623	0.546902031415301	0.239265985991704	1084.17957099864
286.13426890903	0.999999988326864	-0.462083653844249	0.451499776093586	0.546907336876678	0.239270052403783	1084.18954412557
286.572075796144	0.999999988326864	-0.462137598386034	0.45149452572851	0.546912383486424	0.239274180469581	1084.19951755182
287.011042069707	0.999999988326864	-0.462190869024952	0.451489690597849	0.546917004584321	0.239278282976364	1084.20949296115
287.451083295254	0.999999988326864	-0.462247094578116	0.451485336175625	0.546921149865423	0.239282238098858	1084.21946970938
287.892143207314	0.999999988326864	-0.462302585724121	0.451480883752932	0.546925375643204	0.239286082506675	1084.22944653715
288.334220608012	0.999999988326864	-0.462355705350506	0.451475792305042	0.546930281934487	0.239289968849374	1084.23942106387
288.777419846036	0.999999988326864	-0.462409468055958	0.451470243534785	0.546935621891068	0.239294032037611	1084.24939262203
289.221875757947	0.999999988326864	-0.462462004125086	0.451465023335247	0.546940641963097	0.23929825322723	1084.25936503295
289.667553662682	0.999999988326864	-0.462516615050871	0.451460408850503	0.546945042716586	0.239302439573655	1084.26934071083
290.114310884984	0.999999988326864	-0.462572590579019	0.451456124154256	0.546949137048915	0.239306403327713	1084.2793181003
290.562073608221	0.999999988326864	-0.46262784899634	0.451451459827764	0.546953570189473	0.239310221073627	1084.28929469788
291.01087999551	0.999999988326864	-0.462680326832819	0.451446207154626	0.546958627033849	0.239314104995736	1084.29926864404
291.460851674226	0.999999988326864	-0.462733184278132	0.451440629831489	0.546964001093312	0.239318168564516	1084.30923919798
291.912144648814	0.999999988326864	-0.462787188892534	0.451435535679984	0.546968880011805	0.23932243307042	1084.31921063642
292.364722440398	0.999999988326864	-0.462842417687799	0.451431214726538	0.5469729872776	0.239326677188369	1084.32918649955
292.818387660884	0.999999988326864	-0.462897234731455	0.451427004575104	0.546976994164343	0.239330738901898	1084.33916379084
293.273077905029	0.999999988326864	-0.462952084545594	0.451422211302711	0.546981585819976	0.239334627372695	1084.34913926877
293.72887875888	0.999999988326864	-0.463006142989174	0.451416461870096	0.546987130774084	0.239338419771548	1084.35911217312
294.185911498823	0.999999988326864	-0.463058214564808	0.451410947723608	0.546992440683896	0.239342373113623	1084.36908374247
294.644239963738	0.999999988326864	-0.463112383143551	0.451406136221995	0.546997037488136	0.239346530041053	1084.37905492156
295.103885294197	0.999999988326864	-0.463168322837386	0.451402012186705	0.547000955596088	0.239350754248803	1084.38902988582
295.564676000968	0.999999988326864	-0.463224187791574	0.451397766053012	0.547004991254228	0.239354816426302	1084.39900688659
296.026521194587	0.999999988326864	-0.463277529941594	0.451392095223056	0.54701046345822	0.239358643722433	1084.40898139759
296.489540190399	0.999999988326864	-0.463329554893732	0.451386366437973	0.547015978806596	0.239362492295429	1084.41895380602
296.953833847895	0.999999988326864	-0.463382599578843	0.451381427680577	0.547020721748847	0.239366507327022	1084.42892476907
297.419471942698	0.999999988326864	-0.463439582870856	0.451377486545176	0.547024435581814	0.239370809304038	1084.43889635601
297.88642780847	0.999999988326864	-0.463494587009169	0.451373348834495	0.54702839926837	0.239375171769406	1084.44887133186
298.354545924246	0.999999988326864	-0.463548898174242	0.45136775802932	0.547033752831678	0.239379163620169	1084.4588472923
298.823785673133	0.999999988326864	-0.463601272256802	0.451361933774287	0.547039378316108	0.23938282660293	1084.46882176318
299.294220949135	0.999999988326864	-0.463655538057737	0.451357221688248	0.547043883288888	0.239386609575918	1084.47879264929
299.766022312363	0.999999988326864	-0.463710092278648	0.451352874278025	0.547048019891067	0.23939072150901	1084.48876376709
300.239181352077	0.999999988326864	-0.463765177969832	0.451348581354344	0.547052133655767	0.239395055074626	1084.49873591537
300.713652444253	0.999999988326864	-0.463820204892011	0.451343373557507	0.547057137737657	0.239399284532922	1084.50870991421
301.189352717825	0.999999988326864	-0.463873314850024	0.45133780244083	0.547062473109389	0.239403182247734	1084.51868522059
301.666224375757	0.999999988326864	-0.463926885878862	0.451332578103848	0.5470674946804	0.239406930120544	1084.52865855225
302.144364843834	0.999999988326864	-0.463980737974603	0.451328010740243	0.54707184875615	0.239410821099675	1084.5386299351
302.623869731594	0.999999988326864	-0.464036831361735	0.451323765052814	0.547075890871979	0.239415025428999	1084.54860033907
303.104788522882	0.999999988326864	-0.464091888368717	0.451318953326536	0.547080520862509	0.239419418936047	1084.55857145534
303.587091244439	0.999999988326864	-0.46414491392991	0.45131360278056	0.547085620885894	0.239423668435813	1084.56854565473
304.07063354988	0.999999988326864	-0.464198779085537	0.451308326639629	0.547090688857186	0.239427448538781	1084.57852079643
304.555374962109	0.999999988326864	-0.464252041485029	0.451303359129183	0.547095465171438	0.239431102894357	1084.58849497848
305.041364996798	0.999999988326864	-0.464308424851402	0.451298851928093	0.54709976594957	0.239434986114908	1084.59846298113
305.528906222752	0.999999988326864	-0.464363371148969	0.451294322549069	0.547104062595466	0.239439326768408	1084.60843278743
306.017913819255	0.999999988326864	-0.464416853551503	0.451289299473681	0.547108885307159	0.23944377373513	1084.61840454034
306.508297484973	0.999999988326864	-0.464470662936152	0.451283934957241	0.547114040760219	0.239447843817392	1084.62837980662
306.999890262967	0.999999988326864	-0.464525141970856	0.451279057287838	0.547118732178983	0.239451333462653	1084.63835481664
307.492708866449	0.999999988326864	-0.464580255032888	0.451274441159276	0.547123134068063	0.23945502077008	1084.64832561207
307.986963171103	0.999999988326864	-0.46463396256882	0.451269676891102	0.547127674759124	0.239459140011979	1084.65829492404
308.48272954	0.999999988326864	-0.464687698591588	0.451264617782614	0.547132528943352	0.23946358578304	1084.66826288203
308.980079567734	0.999999988326864	-0.464742016411609	0.451259423809847	0.547137519209271	0.239468041244071	1084.67823447387
309.478837726801	0.999999988326864	-0.464795609273996	0.451254486394875	0.547142245956601	0.239472150896342	1084.68820931345
309.978846906281	0.999999988326864	-0.464851065093693	0.451249551961247	0.547146964939486	0.239475809767802	1084.69818426038
310.480106121388	0.999999988326864	-0.464905913235813	0.451245008867244	0.547151331412251	0.239479410009999	1084.70815613657
310.982771897431	0.999999988326864	-0.464961015186092	0.4512401013386	0.547156003496354	0.239483442318743	1084.71812262064
311.487118190658	0.999999988326864	-0.465013566094845	0.4512351053689	0.547160794616668	0.239487878332921	1084.72809054899
311.993076834326	0.999999988326864	-0.465068477458656	0.451229943997963	0.547165746020532	0.23949228314012	1084.7380621828
312.500466192998	0.999999988326864	-0.465122721448603	0.451225036438995	0.547170444728112	0.239496158979064	1084.74803781031
313.009088794682	0.999999988326864	-0.46517737231732	0.451220379845605	0.547174936411228	0.239499780973296	1084.75801200881
313.519020744621	0.999999988326864	-0.465232922934718	0.451215486340414	0.547179611061618	0.239503530844829	1084.76798002133
314.03058060462	0.999999988326864	-0.465285809864929	0.451210596804555	0.547184293000516	0.239507723377496	1084.77794722896
314.54381336572	0.999999988326864	-0.465339500701552	0.45120550329587	0.547189191820857	0.239512233883981	1084.78791492547
315.058699066269	0.999999988326864	-0.465394670712148	0.451200573611642	0.547193873010815	0.239516553003266	1084.79788787913
315.574973317372	0.999999988326864	-0.465448825536414	0.451195771951245	0.547198500982035	0.239520384052918	1084.80786353156
316.092500936534	0.999999988326864	-0.465504425934832	0.451190864011717	0.547203200881115	0.239523966355062	1084.8178346057
316.611523086547	0.999999988326864	-0.465557925626389	0.451186012330953	0.547207853572559	0.239527764087244	1084.82780355177
317.132153540793	0.999999988326864	-0.465611978135442	0.451180917427241	0.547212731276281	0.239531947466506	1084.83776957356
317.654548965943	0.999999988326864	-0.465666916439766	0.451175942889621	0.547217504014829	0.23953649470839	1084.84773650495
318.178667487948	0.999999988326864	-0.465720731851194	0.451171142965313	0.547222077766879	0.239540861435424	1084.85770924228
318.704209954346	0.999999988326864	-0.465775234197728	0.451166305041378	0.54722671970582	0.239544788598254	1084.8676830251
319.23112667417	0.999999988326864	-0.465830764440724	0.451161348025082	0.547231458752777	0.239548365311445	1084.87765533124
319.759500081125	0.999999988326864	-0.465884264525077	0.451156441224304	0.547236163242484	0.239552066577753	1084.88762416697
320.289516996937	0.999999988326864	-0.465938343585951	0.451151397317586	0.547241005727295	0.239556151114831	1084.8975895467
320.821365403181	0.999999988326864	-0.465993525815291	0.451146484047286	0.547245696815084	0.23956067474756	1084.9075551191
321.355040536109	0.999999988326864	-0.466047578321246	0.451141731308315	0.54725023738308	0.239565097784952	1084.91752627281
321.890249800221	0.999999988326864	-0.466101951341967	0.451136875846061	0.547254889235944	0.239569115982064	1084.92749979896
322.426872170875	0.999999988326864	-0.466157234404621	0.451131809564044	0.547259760424014	0.239572693651958	1084.93747237369
322.964963878212	0.999999988326864	-0.466210613530409	0.451126869245131	0.547264483774204	0.239576313769183	1084.94744126006
323.504727216168	0.999999988326864	-0.466265060186424	0.451121879990814	0.547269277962703	0.239580305089336	1084.95740594858
324.046393486345	0.999999988326864	-0.46632053181181	0.451117070553924	0.547273862003256	0.239584794785202	1084.96737021506
324.589990862888	0.999999988326864	-0.466374260245843	0.451112320040215	0.547278421997256	0.239589329013386	1084.97734036765
325.135205566787	0.999999988326864	-0.466429317586963	0.451107330028745	0.547283190073813	0.239593293937391	1084.98731472974
325.681814564817	0.999999988326864	-0.466483554012201	0.451102329193065	0.547287979584702	0.239596828393117	1084.99728731186
326.229920024539	0.999999988326864	-0.466538839371395	0.451097324928282	0.547292781323416	0.239600491858082	1085.00725218664
326.779948484295	0.999999988326864	-0.46659178513096	0.451092502297069	0.547297400316376	0.239604697259729	1085.01721659294
327.331930740768	0.999999988326864	-0.466645928937929	0.451087553707219	0.547302141151941	0.239609252865645	1085.02718207112
327.885813831542	0.999999988326864	-0.466701567039029	0.451082753857481	0.54730672531288	0.239613606032716	1085.03715330941
328.441285799659	0.999999988326864	-0.466755655805438	0.451077814948226	0.547311454434895	0.239617460006625	1085.0471262526
328.998257561093	0.999999988326864	-0.466811049024328	0.451072769576206	0.547316296575266	0.239621014536284	1085.05709607128
329.556908286083	0.999999988326864	-0.466864398604622	0.451067817702035	0.547321027446998	0.239624780801685	1085.06706230812
330.117442589547	0.999999988326864	-0.466918674274942	0.451062885192597	0.54732577728177	0.239628967147153	1085.07702587639
330.680015645954	0.999999988326864	-0.466973940911602	0.451058094197918	0.547330347751264	0.239633531762981	1085.08698966547
331.244621796296	0.999999988326864	-0.46702858945286	0.451053251317099	0.547334968103935	0.239637901148303	1085.09696035562
331.810878179267	0.999999988326864	-0.467082654106719	0.451048297486553	0.547339716394208	0.239641812510598	1085.10693328576
332.378664100826	0.999999988326864	-0.46713777411926	0.451043137577009	0.547344664447151	0.239645325790245	1085.11690179746
332.948236196545	0.999999988326864	-0.467192439373449	0.451038300457482	0.547349319788351	0.239649212562247	1085.12686538812
333.519879306798	0.999999988326864	-0.467246860750211	0.451033490979589	0.547353918737513	0.239653522086402	1085.13682930782
334.093581369388	0.999999988326864	-0.46730003322565	0.451028560189262	0.547358627585407	0.239657929881221	1085.14679589531
334.669196040005	0.999999988326864	-0.467355650424398	0.451023577301713	0.547363406305498	0.239661996945953	1085.15676621975
335.246515670731	0.999999988326864	-0.46740987336794	0.451018664998348	0.547368130939464	0.239665735425064	1085.1667377638
335.825475535832	0.999999988326864	-0.467465113184077	0.451013679919159	0.547372899831609	0.239669454410971	1085.17670218316
336.406493441095	0.999999988326864	-0.467519706091954	0.451008850933587	0.547377520605929	0.239673679577568	1085.18666492
336.989673228583	0.999999988326864	-0.467573817317318	0.451003955333966	0.547382181911819	0.239678119299366	1085.1966296139
337.574908117389	0.999999988326864	-0.467627764810783	0.450999056587777	0.547386878923388	0.239682387930999	1085.20659849627
338.161960130922	0.999999988326864	-0.46768280712469	0.450993943967133	0.547391775349867	0.239686244977165	1085.21656810818
338.750793808474	0.999999988326864	-0.467737096312969	0.450989045306383	0.547396472969251	0.239689917338022	1085.22653675806
339.341471491095	0.999999988326864	-0.467792457239661	0.450984186964541	0.547401137899534	0.239693791076474	1085.2364992404
339.934363246621	0.999999988326864	-0.467847212732763	0.450979467917944	0.547405649170675	0.239698080718638	1085.2464621044
340.529453167963	0.999999988326864	-0.467900123882952	0.450974478667885	0.547410415610745	0.239702480212016	1085.25642717764
341.126617451414	0.999999988326864	-0.467955576707201	0.450969340806425	0.547415345946135	0.239706594953631	1085.26639572247
341.725657492678	0.999999988326864	-0.468010112600064	0.450964324289714	0.547420169371146	0.239710316652664	1085.27636529885
342.326518130838	0.999999988326864	-0.468065335853607	0.450959510047646	0.547424756772273	0.239714010080826	1085.28633027081
342.929481640996	0.999999988326864	-0.468120086253048	0.45095479984998	0.547429247943561	0.239718059437479	1085.29629250025
343.534720244214	0.999999988326864	-0.468173337773356	0.450949901529366	0.547433941947931	0.239722381192093	1085.30625637755
344.1421412856	0.999999988326864	-0.468228631300047	0.450944734700073	0.547438894704474	0.239726714318067	1085.31622074645
344.751724165092	0.999999988326864	-0.468282304204392	0.450939680001939	0.547443759635497	0.239730820257119	1085.32618861398
345.363262919562	0.999999988326864	-0.468337322485849	0.450934749142196	0.547448474706735	0.23973466941314	1085.3361555604
345.976821434276	0.999999988326864	-0.468392348546609	0.450930097471106	0.547452912422121	0.239738464609123	1085.34612111864
346.592491106827	0.999999988326864	-0.468446645044159	0.450925175899734	0.54745763563734	0.239742420468412	1085.35608492301
347.210386840465	0.999999988326864	-0.468502292252274	0.450920247631468	0.547462347727797	0.239746637431331	1085.36604500174
347.830747602698	0.999999988326864	-0.468554959631655	0.450915202073299	0.547467182924283	0.239750977002675	1085.37600931042
348.453318699661	0.999999988326864	-0.468610564238451	0.45091016549779	0.54747199540149	0.239755035096375	1085.38597577858
349.077975343402	0.999999988326864	-0.468665573779186	0.450905377969913	0.547476587335936	0.239758838433104	1085.39594394438
349.704618583376	0.999999988326864	-0.468720372105466	0.450900580143997	0.547481173801978	0.239762635858309	1085.40590748561
350.333544989537	0.999999988326864	-0.468775498483712	0.450895508138189	0.547486040196976	0.239766714256606	1085.41586756926
350.96498051956	0.999999988326864	-0.468828162623547	0.450890597203445	0.547490769984691	0.23977105758014	1085.42583006585
351.598780725304	0.999999988326864	-0.468883819708409	0.450885609801232	0.547495509192813	0.239775362286583	1085.43579321551
352.234914614832	0.999999988326864	-0.468938204698269	0.450880745071332	0.547500172006049	0.239779408982274	1085.44576036612
352.873135268955	0.999999988326864	-0.468993672883371	0.450875816983338	0.547504910751854	0.239783149932336	1085.45572572628
353.513565693531	0.999999988326864	-0.469048375818036	0.450870884100642	0.547509611418048	0.239786957456889	1085.46568903676
354.156344704153	0.999999988326864	-0.469101736524544	0.450865930265627	0.547514367163971	0.239790994491496	1085.47564965864
354.801653353685	0.999999988326864	-0.46915593505364	0.450860850366796	0.547519240444625	0.23979528231019	1085.48560947183
355.449553504051	0.999999988326864	-0.469211658026504	0.450856022475801	0.54752385921767	0.239799609172064	1085.49557239417
356.099853895779	0.999999988326864	-0.469266577837016	0.450851257369292	0.547528408973858	0.239803689970583	1085.50553893111
356.752327592439	0.999999988326864	-0.469321238941848	0.450846367639488	0.547533091449279	0.239807545146802	1085.51550370868
357.407098101944	0.999999988326864	-0.469376435564979	0.450841243320849	0.547537999526924	0.239811373663284	1085.52546475463
358.064419144797	0.999999988326864	-0.469429508865329	0.450836244845632	0.547542786246133	0.239815398241312	1085.53542588352
358.724293846798	0.999999988326864	-0.469485248392656	0.450831322212727	0.547547493676668	0.239819655568034	1085.5453845573
359.386894783825	0.999999988326864	-0.469539627207499	0.450826547768828	0.54755205185757	0.239823955166072	1085.55534706023
360.051977491243	0.999999988326864	-0.469594946107331	0.450821700983453	0.547556694746605	0.239828037696324	1085.5653115006
360.719423332461	0.999999988326864	-0.469649240629863	0.450816729082612	0.547561469430401	0.239831864014352	1085.57527629909
361.38921781287	0.999999988326864	-0.469704465072165	0.450811614335073	0.547566363745448	0.239835634113311	1085.58523679714
362.061658562688	0.999999988326864	-0.469757752706447	0.450806670511366	0.547571106778671	0.239839625863735	1085.59519713218
362.736765642193	0.999999988326864	-0.469812158463921	0.450801722694347	0.547575874992548	0.239843866787012	1085.60515506896
363.414711810515	0.999999988326864	-0.469868188739487	0.450796917453039	0.547580442265778	0.239848185377146	1085.61511530722
364.095352304445	0.999999988326864	-0.469922996198117	0.45079212551355	0.547584999915118	0.23985233006384	1085.62507992671
364.778398531088	0.999999988326864	-0.469977458846428	0.450787139469574	0.547589816597936	0.23985626808536	1085.63504230126
365.464014350477	0.999999988326864	-0.47003243644736	0.450781956511999	0.547594753756053	0.239860097340565	1085.6450029951
366.152325595884	0.999999988326864	-0.470086531038737	0.450777034981125	0.547599488417964	0.2398640496364	1085.65496234052
366.843435245962	0.999999988326864	-0.470141722772474	0.450772213703469	0.547604122180787	0.239868266208253	1085.66491963842
367.537495698736	0.999999988326864	-0.470196667907714	0.450767461719322	0.547608664732268	0.239872549459569	1085.67488001992
368.234304194066	0.999999988326864	-0.470251498044607	0.450762544528731	0.547613348990613	0.239876633646513	1085.68484264788
368.933715822202	0.999999988326864	-0.470304633454382	0.450757418086718	0.547618274391399	0.239880544916143	1085.6948049159
369.635766222481	0.999999988326864	-0.470359279319773	0.450752156108619	0.54762329806274	0.239884390270422	1085.70476404486
370.340687599645	0.999999988326864	-0.470415078542018	0.450747321974298	0.547627916313146	0.239888352542787	1085.71472115688
371.048633560462	0.999999988326864	-0.470469841342419	0.450742686154308	0.547632368132436	0.239892555945685	1085.72467893266
371.759567827461	0.999999988326864	-0.470525294951116	0.450737845846382	0.547636998145927	0.239896867819701	1085.73463725717
372.473464319538	0.999999988326864	-0.470578687816245	0.450732926454088	0.547641681431375	0.239901081955147	1085.74459873144
373.190109298496	0.999999988326864	-0.470634359255641	0.450727741776317	0.547646669141967	0.239904984535974	1085.75455880204
373.909617478296	0.999999988326864	-0.470687635183061	0.450722688957187	0.547651526669512	0.239908772841386	1085.76452045932
374.631885135844	0.999999988326864	-0.470742501304741	0.450717533642765	0.547656449210515	0.239912612705642	1085.77447724819
375.357276571952	0.999999988326864	-0.470799020668248	0.450713055236745	0.54766072966931	0.239916845601769	1085.78443062872
376.086050882384	0.999999988326864	-0.470852969591037	0.450708418317391	0.547665197025713	0.239921278761871	1085.79438854127
376.817890445916	0.999999988326864	-0.470908127751104	0.450703293371304	0.547670084636891	0.239925530756344	1085.80434847426
377.55266220901	0.999999988326864	-0.470962609173462	0.450697978886235	0.547675178802262	0.239929320853398	1085.81431050891
378.290225095865	0.999999988326864	-0.471017567949112	0.450693031149162	0.547679909895317	0.239932946258115	1085.82426800713
379.030925724116	0.999999988326864	-0.471072677497682	0.45068844076643	0.547684313210882	0.23993690673143	1085.83422416623
379.774874900158	0.999999988326864	-0.471128096693297	0.45068359764698	0.547688937050219	0.239941255336678	1085.84417704699
380.522331167822	0.999999988326864	-0.471182073517912	0.45067867851816	0.547693648479398	0.239945684423082	1085.85413447724
381.27296885925	0.999999988326864	-0.471236382873967	0.450673432602682	0.547698680048975	0.239949707708328	1085.86409498987
382.026572093193	0.999999988326864	-0.471291418976627	0.450668336984428	0.547703555462324	0.239953419179598	1085.87405483016
382.783204605819	0.999999988326864	-0.471346263913791	0.450663564769222	0.547708122782681	0.239957203292076	1085.88401091607
383.543162736136	0.999999988326864	-0.471401990847877	0.450658789151205	0.547712672001903	0.239961360631222	1085.89396313779
384.306754691528	0.999999988326864	-0.471455514763052	0.450654040712219	0.54771725509634	0.239965809882594	1085.90391660852
385.073900294808	0.999999988326864	-0.471510587396867	0.450648855294378	0.547722214976664	0.239970075943461	1085.91387446998
385.844280219165	0.999999988326864	-0.471565295519054	0.450643658474081	0.547727211173162	0.239973933898067	1085.92383495881
386.617706168674	0.999999988326864	-0.471620358829846	0.450638739040396	0.547731901828132	0.239977679638643	1085.93379126839
387.39451480589	0.999999988326864	-0.47167584399913	0.450634045624098	0.54773639290851	0.239981735291579	1085.94374250781
388.175115188213	0.999999988326864	-0.471730645254099	0.450629295738637	0.54774093601995	0.239986067804413	1085.95369583452
388.959360750888	0.999999988326864	-0.471783967038631	0.450624251783389	0.547745764254551	0.239990411584376	1085.96365087066
389.747134192742	0.999999988326864	-0.471839426902552	0.450618887373498	0.547750882969302	0.239994456480875	1085.97360758774
390.53832101169	0.999999988326864	-0.471892862149549	0.450613943677779	0.547755668979887	0.239998262326445	1085.98356661242
391.332752584417	0.999999988326864	-0.471948911597078	0.450609045188662	0.547760330972838	0.240001996116534	1085.99352055823
392.13084806248	0.999999988326864	-0.472004907098512	0.45060443496932	0.547764730033817	0.240006104089388	1086.00346929892
392.933039985509	0.999999988326864	-0.472059825630663	0.450599704609258	0.547769253228669	0.240010519474924	1086.01342207576
393.739021832443	0.999999988326864	-0.472113757206658	0.450594496686792	0.547774247646667	0.240014752868168	1086.02337736769
394.548610218644	0.999999988326864	-0.472168163174889	0.450589314866767	0.547779215282875	0.2400185531715	1086.03333567244
395.361577918382	0.999999988326864	-0.472224052854399	0.450584646713661	0.547783690165912	0.240022298106795	1086.04328933894
396.178317623816	0.999999988326864	-0.472278468121406	0.4505799160741	0.547788193245256	0.240026329659989	1086.05324067416
396.999036359398	0.999999988326864	-0.472333919630558	0.450574807042257	0.547793082887229	0.240030651558249	1086.06318945011
397.823965308966	0.999999988326864	-0.472386772118449	0.450569692348648	0.547798021464883	0.240035016062175	1086.07314235089
398.652783139786	0.999999988326864	-0.472442413502282	0.450564586005138	0.547802903477375	0.24003914043451	1086.0830958404
399.485461579597	0.999999988326864	-0.472497737760671	0.450559679853785	0.54780756268154	0.240042938690003	1086.09305235283
400.321765889622	0.999999988326864	-0.472553524575476	0.450555032485781	0.547812054545587	0.240046698323784	1086.10300534999
401.162006562208	0.999999988326864	-0.472608420444762	0.450550156621913	0.547816705582814	0.240050768245337	1086.1129534463
402.006615516499	0.999999988326864	-0.472662401174461	0.450545022347361	0.547821623932205	0.240055118686898	1086.12290165661
402.855605416155	0.999999988326864	-0.472716949473775	0.450539915266899	0.547826528914059	0.240059403724143	1086.13285331266
403.708705465455	0.999999988326864	-0.472771922344411	0.450534994923228	0.547831224214725	0.240063412378487	1086.14280843185
404.56563886931	0.999999988326864	-0.47282750693214	0.450530324199384	0.547835682360646	0.240067153414622	1086.15276243565
405.426519739933	0.999999988326864	-0.472882758947	0.450525393375342	0.547840411141812	0.240071029701522	1086.16271132291
406.291809054375	0.999999988326864	-0.472937424593396	0.450520307802275	0.547845294224891	0.240075216352894	1086.17265739201
407.161774531886	0.999999988326864	-0.472990300877787	0.450515211957839	0.547850164613281	0.240079546320627	1086.18260695619
408.036133477551	0.999999988326864	-0.473046243326333	0.450510188835873	0.547854990397594	0.240083788558192	1086.19255544036
408.91500584005	0.999999988326864	-0.473100309439116	0.450505439218225	0.547859540460327	0.24008784918387	1086.20250970371
409.797902755138	0.999999988326864	-0.47315561354281	0.450500677665612	0.547864075460299	0.24009173078247	1086.21246232835
410.684989303495	0.999999988326864	-0.473211086757142	0.450495602872265	0.547868930321119	0.240095551691348	1086.22241117428
411.576624004548	0.999999988326864	-0.473266564539525	0.450490557906742	0.547873787595815	0.240099585886634	1086.23235525788
412.473256289671	0.999999988326864	-0.473320864892204	0.45048550402322	0.547878638972141	0.240103881356701	1086.2423008227
413.374779237077	0.999999988326864	-0.47337460894463	0.450480613943904	0.547883290202141	0.240108191264433	1086.25225003715
414.280887461016	0.999999988326864	-0.473430549687605	0.450475785814889	0.547887941773357	0.240112266072548	1086.2622000986
415.191529240482	0.999999988326864	-0.473486581389394	0.450470941827083	0.547892573070667	0.240115942124323	1086.27215250855
416.106513506265	0.999999988326864	-0.473540892774404	0.45046600465367	0.547897281708126	0.240119672575797	1086.28210252535
417.026080687192	0.999999988326864	-0.473595341124614	0.450460898415241	0.547902155611902	0.240123680911774	1086.29204506314
417.950946476237	0.999999988326864	-0.473649591655357	0.450455675816121	0.547907178391474	0.240128027098278	1086.30198670904
418.881222833929	0.999999988326864	-0.473705283062345	0.450450885474682	0.547911755703948	0.240132483577506	1086.31193263141
419.816540388981	0.999999988326864	-0.47375973452427	0.450446211587418	0.547916213871465	0.240136731270329	1086.32188335458
420.756473939466	0.999999988326864	-0.473815575208838	0.450441391688347	0.547920825491875	0.240140683191187	1086.33183196511
421.701248700566	0.999999988326864	-0.473871054895596	0.450436178521046	0.547925833644416	0.240144421155699	1086.3417796634
422.650978300139	0.999999988326864	-0.473924613086255	0.450431091731123	0.547930698723194	0.240148260295409	1086.35172500897
423.605912082581	0.999999988326864	-0.473979204873063	0.450426029166163	0.547935557094997	0.240152359523982	1086.36166546578
424.566548434354	0.999999988326864	-0.474035163205765	0.450421253915862	0.547940122039118	0.240156756032795	1086.37160593947
425.532918518732	0.999999988326864	-0.47409038257569	0.450416681516243	0.547944516427058	0.240161086652795	1086.38155327795
426.504386633397	0.999999988326864	-0.47414532806813	0.450411692387936	0.547949266748232	0.240165119999768	1086.39150146159
427.480899902089	0.999999988326864	-0.474200485273681	0.45040638587381	0.547954352016892	0.240168817386865	1086.40144872551
428.462578153288	0.999999988326864	-0.474254097489392	0.450401312594002	0.547959232047238	0.240172532123897	1086.4113930679
429.449736811343	0.999999988326864	-0.474309104832297	0.450396338694175	0.547963980785391	0.240176543556733	1086.42133159432
430.442983961031	0.999999988326864	-0.474365216901778	0.450391790223494	0.547968323934493	0.240180989407976	1086.43126941633
431.442424411026	0.999999988326864	-0.474420456108605	0.450386933525757	0.547972961282009	0.24018548558248	1086.44121240907
432.44757557607	0.999999988326864	-0.474474970562552	0.450381924477052	0.547977769727389	0.240189671656899	1086.4511594538
433.458062111427	0.999999988326864	-0.474529988117354	0.45037670644314	0.547982784937149	0.240193412821331	1086.46110601557
434.473965430788	0.999999988326864	-0.474584873333941	0.450371529988434	0.547987742682978	0.240197045578597	1086.47104720397
435.495864996069	0.999999988326864	-0.474640305364665	0.45036685302765	0.547992204001057	0.240201172813011	1086.48098206552
436.524444093568	0.999999988326864	-0.474695395733923	0.450362205530074	0.547996635105275	0.240205646286074	1086.49092115831
437.559304559544	0.999999988326864	-0.474749943620456	0.450357224631613	0.548001415494406	0.240209985487756	1086.50086358759
438.60013918699	0.999999988326864	-0.474804828964163	0.45035191776133	0.548006501275569	0.240213808092316	1086.51080948411
439.646623221069	0.999999988326864	-0.474859707282253	0.450346765173589	0.548011449409448	0.240217359357858	1086.52075289101
440.699050935001	0.999999988326864	-0.47491549694969	0.450342168905848	0.548015843696361	0.240221344018005	1086.53068561742
441.758585955963	0.999999988326864	-0.47497068335208	0.450337523086963	0.548020262383178	0.240225822259084	1086.5406209134
442.824998402542	0.999999988326864	-0.475025064805093	0.450332465331106	0.548025101413409	0.240230298672623	1086.55056060321
443.897861482189	0.999999988326864	-0.475079551062743	0.450327141394679	0.548030223401694	0.240234337441051	1086.56050306995
444.976918143291	0.999999988326864	-0.475134438848526	0.450322020765479	0.54803513276122	0.240237946111253	1086.57044592911
446.062163929241	0.999999988326864	-0.475190459916171	0.450317439120034	0.5480394994082	0.240241718769435	1086.58038165532
447.154412005535	0.999999988326864	-0.475245164220305	0.450312801305656	0.548043930042074	0.240245918712	1086.5903160054
448.253855865972	0.999999988326864	-0.47529967720929	0.450307760620406	0.54804877539319	0.240250366064016	1086.60024931381
449.360658888458	0.999999988326864	-0.475354752193556	0.450302446583434	0.548053847222835	0.240254709193722	1086.61018526032
450.474578361465	0.999999988326864	-0.475409270057622	0.450297315641784	0.548058797893878	0.240258586691284	1086.62012682107
451.59503216541	0.999999988326864	-0.475465110810955	0.450292574970622	0.54806330855358	0.240262202324463	1086.63006723329
452.722187869575	0.999999988326864	-0.475520080407692	0.450287970035213	0.548067717840775	0.240266023548255	1086.64000325747
453.856582546071	0.999999988326864	-0.475575211130735	0.450282940669107	0.548072528560091	0.240270190649247	1086.64993280453
454.999004008136	0.999999988326864	-0.475630291044784	0.4502777022191	0.548077522815684	0.240274673230604	1086.6598612266
456.14963838272	0.999999988326864	-0.475684482650139	0.450272658981576	0.548082369678787	0.240279010550893	1086.66979629309
457.307774896703	0.999999988326864	-0.47573978777516	0.450267791585595	0.548087075009703	0.240282938155667	1086.6797374131
458.472754742206	0.999999988326864	-0.475795836869188	0.450263076233366	0.548091542041229	0.240286652330041	1086.68967109498
459.645494261298	0.999999988326864	-0.475850095191908	0.45025815679338	0.548096252293243	0.240290641531167	1086.69960390525
460.826146250347	0.999999988326864	-0.47590452048369	0.450253005410975	0.548101198163048	0.240294877073996	1086.70953179412
462.015351832101	0.999999988326864	-0.475959827491434	0.450247826026764	0.548106133813852	0.240299224082431	1086.7194588426
463.213274801126	0.999999988326864	-0.476014511268284	0.450242860033081	0.548110912036913	0.240303464735899	1086.72939273206
464.419150063805	0.999999988326864	-0.476069949372032	0.450238079832504	0.548115449898116	0.240307457198003	1086.73932843163
465.632811761143	0.999999988326864	-0.476125422654878	0.450233420712264	0.54811993319523	0.240311263423846	1086.74926219549
466.854547942323	0.999999988326864	-0.476181079914865	0.450228325816124	0.548124811432744	0.240315104131324	1086.75918950939
468.085209496053	0.999999988326864	-0.476234626146284	0.450223235903626	0.548129689571227	0.24031921133342	1086.76911739486
469.324787816303	0.999999988326864	-0.476290159152389	0.450218102755067	0.548134588953244	0.240323529188567	1086.77904025656
470.57397926643	0.999999988326864	-0.476345242229403	0.45021330614142	0.548139179432953	0.240327749857039	1086.78897094035
471.831868993438	0.999999988326864	-0.476399768935168	0.450208582515017	0.548143705160939	0.240331794304366	1086.7989051134
473.098073837321	0.999999988326864	-0.476455059181218	0.450203599521549	0.548148487107672	0.240335698607749	1086.80883402104
474.37332618341	0.999999988326864	-0.476511076951905	0.450198432966504	0.548153407912458	0.240339580898608	1086.81875900528
475.658197365539	0.999999988326864	-0.476564540206966	0.450193375280496	0.548158278408328	0.240343634851549	1086.8286839502
476.952763019901	0.999999988326864	-0.476620501195983	0.450188394525966	0.548163039551363	0.240347877904774	1086.8386046915
478.257647341123	0.999999988326864	-0.476674801119949	0.450183643968037	0.548167578645318	0.240352185338563	1086.84853079791
479.572220721046	0.999999988326864	-0.476730625962759	0.45017884416051	0.548172178684745	0.240356355591298	1086.85845706183
480.896536852811	0.999999988326864	-0.476786054668353	0.450173690753292	0.548177114833738	0.240360175316728	1086.86838565544
482.230359617267	0.999999988326864	-0.476841054374822	0.450168651060281	0.548181924234528	0.240363960525387	1086.87831128711
483.574157572951	0.999999988326864	-0.476895111393611	0.450163725983775	0.548186668306382	0.24036792407053	1086.88823264559
484.928584399317	0.999999988326864	-0.476950022288804	0.450158753788132	0.54819142399142	0.240372146415056	1086.89815017222
486.294248154639	0.999999988326864	-0.477006122644061	0.450153905698094	0.548196047287479	0.240376533525522	1086.90806820506
487.671172194117	0.999999988326864	-0.477061285938608	0.450149129120801	0.548200619102879	0.240380787821776	1086.91799335418
489.05845669472	0.999999988326864	-0.477115234105264	0.45014411433714	0.548205424565597	0.240384825973049	1086.92791883333
490.456135752878	0.999999988326864	-0.477170204295361	0.450138895233254	0.548210433997786	0.240388665867044	1086.937840394
491.864846086906	0.999999988326864	-0.477226263674983	0.450133884120612	0.54821523418043	0.24039251844011	1086.94775620482
493.285493922216	0.999999988326864	-0.477281510783406	0.450129148528149	0.548219748956011	0.240396650536585	1086.95767133607
494.718274782216	0.999999988326864	-0.477335858684299	0.450124380900204	0.548224345207124	0.240400929387938	1086.96758943293
496.162859494022	0.999999988326864	-0.477391715742753	0.450119306774488	0.54822919499737	0.240405090027841	1086.97750564846
497.619626143489	0.999999988326864	-0.477446310336634	0.450114192123947	0.548234073566284	0.240409055308228	1086.98742741723
499.08785787739	0.999999988326864	-0.477501661152184	0.450109159515037	0.548238890933059	0.240412876153918	1086.99734366142
500.568469342431	0.999999988326864	-0.477557045618254	0.450104342982437	0.548243498105517	0.240416842201366	1087.00725927668
502.061656718093	0.999999988326864	-0.477611179989856	0.450099483322946	0.548248143062403	0.240421000459812	1087.01717222812
503.567928431038	0.999999988326864	-0.477666155468284	0.450094481407569	0.548252957395968	0.24042528800794	1087.02708282289
505.087759969989	0.999999988326864	-0.477721753587896	0.450089411978703	0.548257820533356	0.240429488552046	1087.03699447199
506.621114324865	0.999999988326864	-0.477776768575605	0.450084496946191	0.548262517859103	0.240433517924259	1087.04691226893
508.16715469929	0.999999988326864	-0.47783175603484	0.450079586154941	0.548267202722283	0.24043742900408	1087.05682552055
509.726700435086	0.999999988326864	-0.477887301040811	0.450074589038132	0.548271980011876	0.240441390607548	1087.0667337648
511.300661615596	0.999999988326864	-0.477942622643283	0.450069759884432	0.548276638806152	0.240445533782604	1087.07664151485
512.889249555268	0.999999988326864	-0.477997102819707	0.450064816324499	0.548281363385319	0.2404497595212	1087.08654953357
514.49255567334	0.999999988326864	-0.478052337619948	0.450059733181814	0.548286228200267	0.240453877904267	1087.09645823041
516.110609688947	0.999999988326864	-0.478106400844949	0.450054753256441	0.548290988362068	0.24045788493044	1087.10637050212
517.742958512566	0.999999988326864	-0.478162553951797	0.45004981779906	0.548295720433057	0.240461765701509	1087.11627466468
519.391077797814	0.999999988326864	-0.478217882172628	0.450044989583768	0.548300335485806	0.240465784153211	1087.12618072237
521.054797988106	0.999999988326864	-0.478273109948145	0.450040043062881	0.548305089717967	0.240469941740086	1087.13608454226
522.734645879136	0.999999988326864	-0.478326907733557	0.450035005500624	0.548309909453348	0.240474149302609	1087.14598841347
524.430767910665	0.999999988326864	-0.47838147534982	0.450029942010903	0.548314758222709	0.240478314760695	1087.15589044632
526.143642205663	0.999999988326864	-0.478437655844598	0.45002492919315	0.548319512235941	0.24048225714538	1087.1657930161
527.87334479306	0.999999988326864	-0.478493226855362	0.450020245151186	0.548324023070257	0.240486146241182	1087.17569925397
529.619391687385	0.999999988326864	-0.478548709341536	0.450015304869712	0.548328767279438	0.240490146344608	1087.18559777281
531.383309611835	0.999999988326864	-0.478602619658838	0.450010231310543	0.548333599471353	0.240494312404803	1087.19549575055
533.165376076211	0.999999988326864	-0.478656971589555	0.450005219992162	0.548338441308115	0.240498569563175	1087.20538982727
534.966488379779	0.999999988326864	-0.478712685929934	0.450000165505826	0.548343272216065	0.240502748157324	1087.21528481498
536.786685496065	0.999999988326864	-0.478768075347489	0.449995302673732	0.548347890973772	0.240506711404197	1087.22518576386
538.625064903486	0.999999988326864	-0.478823729729872	0.449990536630332	0.548352459984938	0.240510588700732	1087.23508538298
540.482057215936	0.999999988326864	-0.478879053934699	0.449985596545543	0.548357186658522	0.240514540066915	1087.24497762353
542.359246885996	0.999999988326864	-0.47893272429582	0.449980500139589	0.548362072665142	0.240518673276082	1087.25486945422
544.256929605001	0.999999988326864	-0.478988075259357	0.449975392422518	0.548366963903149	0.240522934825629	1087.26475238567
546.177057209452	0.999999988326864	-0.47904309327231	0.449970479845919	0.548371676323466	0.240527134217498	1087.27464656708
548.117687995987	0.999999988326864	-0.479098621798888	0.44996573802095	0.548376195211814	0.240531159544288	1087.28453991127
550.079208908641	0.999999988326864	-0.479153760519528	0.449960896335433	0.548380833844084	0.240535068670903	1087.2944317605
552.06214531071	0.999999988326864	-0.479209107044685	0.449955750854375	0.548385764263743	0.240538983787404	1087.30431596266
554.068281753957	0.999999988326864	-0.479263400510396	0.449950724654093	0.54839058128385	0.240543057327622	1087.31419972877
556.097974336789	0.999999988326864	-0.479318308626548	0.449945712359791	0.548395390127621	0.240547297033152	1087.32407807349
558.152625839729	0.999999988326864	-0.479373573741846	0.449940929034685	0.548399936370103	0.240551512017831	1087.3339636868
560.23101510724	0.999999988326864	-0.47942888641289	0.44993601790354	0.548404642264143	0.240555545701603	1087.34384773632
562.333753113706	0.999999988326864	-0.479483904287918	0.449931058618657	0.548409393182126	0.240559391155377	1087.35373149453
564.46119003075	0.999999988326864	-0.479538790990671	0.449926065807715	0.548414207343741	0.240563315422771	1087.36360906323
566.61496154506	0.999999988326864	-0.479593848124588	0.449921036920382	0.548418999570713	0.24056750427543	1087.37347974601
568.796909982108	0.999999988326864	-0.479648823098119	0.449916226356923	0.548423591799621	0.240571776912684	1087.38335590663
571.006176796338	0.999999988326864	-0.479703824278866	0.44991123903366	0.548428368456169	0.240575915490791	1087.39323097456
573.24335752451	0.999999988326864	-0.479758912796502	0.449906212467355	0.548433168578697	0.240579855442409	1087.40310948698
575.508019163805	0.999999988326864	-0.479813915422999	0.44990113145661	0.548438015886474	0.240583711282419	1087.41297970847
577.802423510374	0.999999988326864	-0.479868939542012	0.449896285689865	0.548442688822999	0.240587700318203	1087.42284820844
580.127362116107	0.999999988326864	-0.47992382005793	0.449891396180691	0.548447361955523	0.240591892105904	1087.43271004655
582.484827361893	0.999999988326864	-0.479978810319677	0.4498864600929	0.54845210533599	0.240596136817799	1087.44257462109
584.874613861145	0.999999988326864	-0.480033803120728	0.449881608083702	0.548456731572622	0.240600261744838	1087.45244322815
587.296178713669	0.999999988326864	-0.480088519136196	0.449876642342935	0.54846148840657	0.240604234009589	1087.46230845595
589.750787952304	0.999999988326864	-0.480143813079117	0.449871543521628	0.548466355420135	0.24060810902748	1087.47216814178
592.240292937947	0.999999988326864	-0.480198680517133	0.449866542875847	0.548471159026021	0.240612083015373	1087.48202589647
594.765678316757	0.999999988326864	-0.480253741102	0.449861664143854	0.548475808869579	0.240616217846689	1087.49187836752
597.328831408543	0.999999988326864	-0.480308611946295	0.449856764623784	0.548480496780538	0.240620436007034	1087.5017285729
599.93091557695	0.999999988326864	-0.48036357978444	0.449851884155062	0.548485159640492	0.240624575535416	1087.51158543719
602.570740744053	0.999999988326864	-0.480418366437089	0.449846932869758	0.548489930584489	0.240628558942949	1087.5214366253
605.250402770744	0.999999988326864	-0.480473418692133	0.449841848953685	0.548494787702842	0.240632453332001	1087.53128920804
607.970119400799	0.999999988326864	-0.480528381424454	0.449836920602301	0.548499508755476	0.240636419087592	1087.54112889426
610.734100693218	0.999999988326864	-0.480583430732511	0.449832089461483	0.548504116801153	0.24064055161282	1087.55097176655
613.542153232028	0.999999988326864	-0.480638244212281	0.44982723877987	0.548508750500831	0.24064476363849	1087.5608065257
616.397334280363	0.999999988326864	-0.480693037523961	0.449822216120512	0.548513584778357	0.240648876869694	1087.57065020495
619.29780898592	0.999999988326864	-0.480747866460984	0.449817261656223	0.548518304178273	0.240652856424081	1087.58048939509
622.245643843134	0.999999988326864	-0.48080264452429	0.449812270878479	0.548523088859242	0.240656787377405	1087.59032043317
625.244094590448	0.999999988326864	-0.480857708338042	0.449807326690439	0.548527819222459	0.24066078589951	1087.60015170858
628.293955009291	0.999999988326864	-0.48091251060891	0.44980240736882	0.548532524151524	0.240664911145839	1087.60997055003
631.400029043031	0.999999988326864	-0.480967373947135	0.449797627987547	0.548537096420978	0.240669084141266	1087.61979841209
634.560448558273	0.999999988326864	-0.481022049177295	0.449792686871648	0.548541831572513	0.240673189783129	1087.62961673172
637.77929540396	0.999999988326864	-0.481076846480345	0.44978760990526	0.548546692376984	0.240677164848923	1087.63944135541
641.055552585761	0.999999988326864	-0.481131612076748	0.449782657859379	0.548551459028464	0.24068105347788	1087.64925172535
644.395088279676	0.999999988326864	-0.48118663499567	0.449777822415997	0.548556070826231	0.240685012215325	1087.65906945911
647.79656397904	0.999999988326864	-0.481241531711645	0.449773021856295	0.548560664817845	0.240689140184774	1087.66886344168
651.26952586511	0.999999988326864	-0.481296075213123	0.449768028680308	0.548565454294263	0.240693343845986	1087.67867034153
654.810806522434	0.999999988326864	-0.481350702455089	0.449763105259796	0.548570152697396	0.240697458445101	1087.68847484513
658.422638661886	0.999999988326864	-0.481405330168771	0.449758167273097	0.548574888569817	0.240701352714416	1087.69826616351
662.111398312938	0.999999988326864	-0.481460228555911	0.449753158267795	0.548579692875452	0.240705217910457	1087.7080676355
665.874816670036	0.999999988326864	-0.481514982586361	0.449748382571359	0.548584256737218	0.240709247895986	1087.71784542532
669.723690798187	0.999999988326864	-0.481569820622978	0.449743507842821	0.54858891090397	0.240713444875204	1087.72763450276
673.65542048822	0.999999988326864	-0.481623897952522	0.449738562655177	0.548593646003988	0.240717645569835	1087.73740170364
677.680790261735	0.999999988326864	-0.481678574749277	0.449733537906441	0.548598462976243	0.240721705753937	1087.74718687884
681.794470965244	0.999999988326864	-0.481733050942471	0.449728582873438	0.548603218553008	0.240725584445373	1087.75694749005
686.008984878065	0.999999988326864	-0.481787925000955	0.449723852321561	0.548607735517142	0.240729428674615	1087.76671471511
690.32387119483	0.999999988326864	-0.481843047895977	0.449718969839361	0.548612398653038	0.240733408053993	1087.77648410679
694.740530792776	0.999999988326864	-0.481896988793612	0.449714085226638	0.548617086406914	0.240737560453596	1087.78621714084
699.278249481033	0.999999988326864	-0.48195099398539	0.449709047631853	0.548621928001184	0.240741721751125	1087.79595276909
703.939112057165	0.999999988326864	-0.482005507349337	0.449704168368748	0.548626582217793	0.24074572871112	1087.80570059375
708.720476075579	0.999999988326864	-0.482060274880561	0.449699340451833	0.548631196126374	0.240749604860175	1087.8154397821
[truncated: 59 more rows]
