# Supplementary material for: Discovering two general characteristic times of transient responses in solid oxide cells
Source: Nat Commun. 2024 May 30;15:4587. doi: 10.1038/s41467-024-48785-1 (PMC11137161; doi:10.1038/s41467-024-48785-1)
Supplement: Supplementary file 4 — Source Data [file 41467_2024_48785_MOESM4_ESM.zip › SourceData/Fig3d_ramp1eN5.dat]

flowtime	potential	current_density	h2o_molefrac	h2_molefrac	o2_molefrac	ave_temperature
1e-08	1.19999998599224	-1.72958020283986	0.315864114509784	0.676630441353637	0.334695088578415	1068.39862768991
1e-07	1.19799998601558	-1.71283892818523	0.315867797289792	0.676626875170837	0.334694069753109	1068.39862753676
2e-07	1.19599998603894	-1.69610087910358	0.315874011640317	0.676620936860811	0.334692206770811	1068.39862723551
3e-07	1.19399998606226	-1.67937433328648	0.315882013017116	0.67661337381548	0.334689612798945	1068.39862679067
4e-07	1.19199998608562	-1.66265823357501	0.315891317392654	0.676604655156079	0.334686367955842	1068.3986262064
5e-07	1.18999998610897	-1.64595182259196	0.315901607513632	0.676595076742678	0.33468253214531	1068.39862548658
6e-07	1.18799998613231	-1.62925462805666	0.315912673471726	0.676584826361246	0.334678151972116	1068.3986246349
7e-07	1.18599998615567	-1.61256629651977	0.315924374885864	0.676574024221194	0.334673264844886	1068.39862365488
8e-07	1.183999986179	-1.59588663273109	0.315936616714888	0.676562748156694	0.334667901560339	1068.39862254992
9e-07	1.18199998620236	-1.57921544007347	0.315949333708704	0.676551049333591	0.334662088002566	1068.39862132332
1e-06	1.1799999862257	-1.56258808147198	0.315979775514872	0.676522878973666	0.334639566416899	1068.39861482525
2e-06	1.15999998645917	-1.39642887967641	0.316139548301587	0.676374494483667	0.334547847318742	1068.39859204308
3e-06	1.13999998669262	-1.23105049333151	0.316329206311558	0.676197626199829	0.334427839644829	1068.3985619506
4e-06	1.11999998692609	-1.06641793838205	0.316544353263554	0.675996180361466	0.334283780415216	1068.39852695086
5e-06	1.09999998715954	-0.902496697962587	0.3167826190821	0.675772426646866	0.334118300692482	1068.39848930049
6e-06	1.07999998739302	-0.739248396085242	0.317042259717501	0.675528093102444	0.333933185607699	1068.3984511419
7e-06	1.05999998762648	-0.576626703448901	0.317321841437322	0.675264607494611	0.333729723654758	1068.39841452495
8e-06	1.03999998785994	-0.414586863898314	0.31762015765276	0.674983166538705	0.333508886158106	1068.39838142184
9e-06	1.0199999880934	-0.253068865542693	0.317936215714282	0.674684749695404	0.333271435864599	1068.39835373922
1e-05	0.999999988326864	-0.0920067559678529	0.318269158898489	0.674370202555459	0.333017989047786	1068.39833332874
1.2e-05	0.999999988326864	-0.0930000552774428	0.318705386381541	0.673953963880838	0.332618486603042	1068.39831372006
1.6e-05	0.999999988326864	-0.0945917187398078	0.319401898721104	0.673289192594212	0.331958519264511	1068.39832373721
2.4e-05	0.999999988326864	-0.0971077753364212	0.320496533473887	0.672249067656491	0.3308519418083	1068.39843633682
4e-05	0.999999988326864	-0.100967124174226	0.322151560883517	0.67068108033348	0.328988118888622	1068.39878456862
7.06079127532666e-05	0.999999988326864	-0.106585383447919	0.324494178595639	0.668464784827125	0.325932776562809	1068.39953218667
0.000112381676904972	0.999999988326864	-0.112738060929778	0.326970892368879	0.666122836606183	0.322218707815879	1068.40052381189
0.000166856536447286	0.999999988326864	-0.119420227905327	0.329564435090514	0.663670764735749	0.317840838744317	1068.40170476548
0.000235378243643755	0.999999988326864	-0.126597667704358	0.332258183555247	0.661123813250671	0.312855635169792	1068.40301942716
0.000319206864284077	0.999999988326864	-0.13422207853503	0.33503941468567	0.658493604100289	0.307361795714456	1068.40442345761
0.000419556082699027	0.999999988326864	-0.142233701795018	0.337898735846768	0.655788572373495	0.301489067649456	1068.40588832712
0.0005376070712813	0.999999988326864	-0.150560049434795	0.340828927415223	0.65301512410695	0.29538916410897	1068.40739873141
0.000674527749776716	0.999999988326864	-0.159116913387762	0.343823925342682	0.650178800004571	0.289223626250886	1068.40894697071
0.000831526360832866	0.999999988326864	-0.167812868117616	0.346878403917491	0.647284858621653	0.283149387501938	1068.41052836991
0.00100993888124828	0.999999988326864	-0.176555976378979	0.349987999283293	0.644338066693912	0.277306108896573	1068.41213941539
0.00121131176676817	0.999999988326864	-0.185260701579742	0.353149706046393	0.64134207639982	0.271807462949491	1068.41377788725
0.00143743052594421	0.999999988326864	-0.193854302881546	0.356362078870233	0.638298824363173	0.266736598477359	1068.41544309722
0.00169025414192504	0.999999988326864	-0.202280745723577	0.359624951385235	0.635208380969935	0.26214488902865	1068.41713504809
0.00197174864576389	0.999999988326864	-0.210503507490289	0.362938772583493	0.632069298398403	0.258052560904076	1068.41885286783
0.00228364179004595	0.999999988326864	-0.218505802595668	0.36630373596292	0.628879394356286	0.254451311436088	1068.42059338429
0.00262715456474325	0.999999988326864	-0.226288979584103	0.369718895544052	0.625636821349283	0.251308655755693	1068.42235044218
0.00300279678856356	0.999999988326864	-0.233868659189388	0.373181625855767	0.622341035266911	0.248574070273824	1068.42411504501
0.00341030324161077	0.999999988326864	-0.241269623942433	0.376687522565244	0.618993442359376	0.246186645173384	1068.42587623667
0.00384875500277591	0.999999988326864	-0.248520037051277	0.380230858794581	0.615597445039915	0.244083296475901	1068.42762249294
0.00431685312649763	0.999999988326864	-0.255646815606085	0.383805406454664	0.612157929818088	0.242206025717201	1068.42934321403
0.00481325758819279	0.999999988326864	-0.262672319417424	0.387405328223267	0.608680437577959	0.24050685607544	1068.43102993921
0.00533689455492585	0.999999988326864	-0.269613724686066	0.391025780594202	0.605170413180226	0.238949616391796	1068.4326769263
0.00588718263630875	0.999999988326864	-0.27648248161876	0.394663181663649	0.601632692990776	0.23751003874053	1068.43428123982
0.006464172476745	0.999999988326864	-0.283284621961537	0.398315102582944	0.598071357651605	0.236174798350541	1068.43584249332
0.00706863872880683	0.999999988326864	-0.290022251006208	0.401980203826565	0.594489565300398	0.234939473873361	1068.43736238131
0.00770211694651423	0.999999988326864	-0.296693325195198	0.405657870486039	0.59088977236181	0.233807109476979	1068.43884433565
0.00780211694651423	0.999999988326864	-0.297736443349672	0.40623438528714	0.590325327922751	0.233632785113103	1068.4390755805
0.00800211694651423	0.999999988326864	-0.29978529625538	0.407371656326485	0.589211395584301	0.23329950351098	1068.4395277418
0.00840211694651423	0.999999988326864	-0.303739478663327	0.409585189426518	0.587041939158307	0.232692548151798	1068.44039403452
0.00910605153758608	0.999999988326864	-0.310273235541859	0.413299090907057	0.583399961981872	0.231802542325467	1068.44181575029
0.00984698351598526	0.999999988326864	-0.316699085029036	0.417012772403417	0.579757726120606	0.231052043484088	1068.44321313597
0.0106330989454141	0.999999988326864	-0.323024276515824	0.420737607439852	0.576105560626081	0.230458584863714	1068.44459925732
0.0114721313461195	0.999999988326864	-0.329238432538234	0.424471749517226	0.572446775310766	0.230034237276289	1068.44598404845
0.0123745080654568	0.999999988326864	-0.335332534852948	0.428212261739169	0.568785857279193	0.22978547467396	1068.44737973728
0.0133545495698909	0.999999988326864	-0.341299405563466	0.431954351969732	0.565129346533646	0.229711031392987	1068.4488017993
0.0144324937811336	0.999999988326864	-0.347132708100547	0.435690318047797	0.561487046574996	0.22980086982111	1068.45027063839
0.0156380064510652	0.999999988326864	-0.352824022288034	0.439407871407454	0.55787391855704	0.230036435949042	1068.45181451413
0.0170165934049615	0.999999988326864	-0.358356323056471	0.443086966497737	0.554313551043927	0.230392875150862	1068.45347488085
0.0186423552943457	0.999999988326864	-0.363693243725263	0.446693882013611	0.550844472919623	0.230840725974356	1068.45531685551
0.020646087679491	0.999999988326864	-0.368759297050446	0.45016978155923	0.547532013769691	0.231348132812996	1068.45745178651
0.0232862019505655	0.999999988326864	-0.37340506521912	0.453407921327668	0.544491037455197	0.231879550236392	1068.46009200301
0.0271653142181197	0.999999988326864	-0.377347977978088	0.456210840557255	0.541925828453016	0.232388427394675	1068.46370734789
0.0341081977726592	0.999999988326864	-0.380121040074191	0.458239850712366	0.54016497283376	0.232797730217238	1068.4695868237
0.0458545303438335	0.999999988326864	-0.3812351021105	0.45908555941686	0.539513321821907	0.232995570373443	1068.47829695355
0.0592793739523667	0.999999988326864	-0.381463310450335	0.459254405304646	0.539421632648432	0.233046991383214	1068.48701066087
0.0746182060834309	0.999999988326864	-0.38150987313007	0.459267182482833	0.539433969185901	0.233058572282566	1068.49572917382
0.0921331942216638	0.999999988326864	-0.381542137715634	0.459258775636227	0.53944901297816	0.233061958736841	1068.50446061021
0.112102556158878	0.999999988326864	-0.381581509037408	0.459251498297738	0.539457641163947	0.233063285784247	1068.51320464078
0.134838145175078	0.999999988326864	-0.381625647849568	0.459245749445493	0.539463495535167	0.233063704163472	1068.52195466577
0.160708573628195	0.999999988326864	-0.381670247488976	0.459240529847215	0.539468605977434	0.233063567411847	1068.53070300324
0.190157901202603	0.999999988326864	-0.381715279750272	0.459235465533163	0.539473526829974	0.233063226408244	1068.53944613772
0.223711086256491	0.999999988326864	-0.381760345383958	0.459230479126137	0.539478363040771	0.233062984069902	1068.54818682293
0.261965310032316	0.999999988326864	-0.381805334894768	0.4592255565687	0.539483134712603	0.233063089411033	1068.55693553963
0.305559483267463	0.999999988326864	-0.381850115108646	0.459220673240185	0.539487861142101	0.233063743056579	1068.56571149451
0.355111763673817	0.999999988326864	-0.381894430873168	0.459215818293455	0.539492568753495	0.233065213128417	1068.57454216027
0.411121348120522	0.999999988326864	-0.381939233416289	0.459210885668668	0.539497340586534	0.23306747573742	1068.58346250913
0.473833317131208	0.999999988326864	-0.381983966108452	0.459205967189928	0.53950209898723	0.233070576017974	1068.59250561053
0.543139990682156	0.999999988326864	-0.38202897839005	0.459201032936855	0.539506880127132	0.233074502535036	1068.60169797502
0.618534012070931	0.999999988326864	-0.382074416620489	0.459196104945315	0.539511644710028	0.233079189298117	1068.61105085484
0.699180665824346	0.999999988326864	-0.382119788336135	0.459191263420514	0.539516326900568	0.233084726281335	1068.62055757053
0.784080459738297	0.999999988326864	-0.382166168723719	0.459186206815002	0.539521215789219	0.233090800557276	1068.63019804188
0.872239675980585	0.999999988326864	-0.382212858175685	0.459181164054344	0.539526087276114	0.233097187806699	1068.63994426252
0.962804106071231	0.999999988326864	-0.382259507680889	0.459176147947125	0.539530934820598	0.233103676929653	1068.6497691101
1.05510229418207	0.999999988326864	-0.382306860987136	0.459170850292861	0.539536046548905	0.233110022437296	1068.65964923288
1.14864397682431	0.999999988326864	-0.382354677616436	0.459165641572098	0.53954107642111	0.2331161032044	1068.66956672573
1.24308815740596	0.999999988326864	-0.382402797564188	0.459160467880512	0.539546075414988	0.233121541932111	1068.67951058725
1.33818822060976	0.999999988326864	-0.382451505335074	0.459155253969854	0.539551107304945	0.233126455384492	1068.68947004448
1.43379485966798	0.999999988326864	-0.382500786362028	0.459149963333633	0.539556218279894	0.233130590350567	1068.69944076128
1.52979770180198	0.999999988326864	-0.382550229518018	0.459144604999148	0.539561391051511	0.233134235521313	1068.70941791014
1.62613125018966	0.999999988326864	-0.382600059072993	0.459139210559439	0.539566603844577	0.233137317486197	1068.71940001099
1.72274363220943	0.999999988326864	-0.382650040367883	0.459133834584378	0.539571791592801	0.233140139433087	1068.72938460207
1.81960635883785	0.999999988326864	-0.382700171884391	0.459128587577372	0.539576856736378	0.233142794310567	1068.73937182495
1.91668952004841	0.999999988326864	-0.382750442356891	0.45912313077492	0.539582123931925	0.233145447297735	1068.74935996667
2.01397978633372	0.999999988326864	-0.382800596695409	0.459117760282731	0.539587307131562	0.233148203934696	1068.75934887512
2.11146540527438	0.999999988326864	-0.382850184167514	0.459112517271798	0.539592369074218	0.233151215227808	1068.76933969228
2.20912368654044	0.999999988326864	-0.382899978300277	0.45910707375734	0.539597627681243	0.233154523059523	1068.77932991198
2.30695639987458	0.999999988326864	-0.382949564101913	0.459101743040512	0.539602772604841	0.233158169975568	1068.78932070835
2.40495409350025	0.999999988326864	-0.382998664654469	0.459096604014515	0.539607732036986	0.23316221962858	1068.79931214323
2.50310679274201	0.999999988326864	-0.383048107487774	0.459091347676424	0.53961280036916	0.233166674105935	1068.80930371049
2.60140972586698	0.999999988326864	-0.383096953058499	0.45908616915258	0.53961780133793	0.233171374626397	1068.81929539427
2.69985832814809	0.999999988326864	-0.38314558288514	0.459080812663837	0.539622978813747	0.23317626253212	1068.82928753604
2.79844496416922	0.999999988326864	-0.38319425726202	0.459075476858492	0.539628131384596	0.233181230944081	1068.83927953569
2.89716795450046	0.999999988326864	-0.383242877943564	0.459070356898643	0.539633075372646	0.233186203898413	1068.84927207722
2.9960190408171	0.999999988326864	-0.383291803630035	0.459065041095612	0.53963820609147	0.233191103361529	1068.85926437109
3.0949978878968	0.999999988326864	-0.383340859149123	0.459059860204556	0.539643200823036	0.233195882335708	1068.86925671031
3.19410139185927	0.999999988326864	-0.383389750210618	0.459054705497977	0.539648197173231	0.233200411317981	1068.87925034696
3.29331427571454	0.999999988326864	-0.383438988602785	0.459049361664008	0.539653344623802	0.233204685008245	1068.88924318427
3.39264204253488	0.999999988326864	-0.383488216848123	0.459044108188004	0.539658430866386	0.233208679668305	1068.899236272
3.4920799089326	0.999999988326864	-0.383537639465466	0.459038679800431	0.539663671586511	0.233212490620277	1068.90922926631
3.59162667379676	0.999999988326864	-0.383587257918377	0.459033386256948	0.539668766714969	0.23321618273562	1068.91922219672
3.69128088868942	0.999999988326864	-0.383636799973488	0.459028229203076	0.53967375638625	0.233219752657809	1068.92921641529
3.79102783141695	0.999999988326864	-0.383686604445573	0.459022913107064	0.539678874376666	0.233223260934997	1068.93920978156
3.89087413256591	0.999999988326864	-0.383736037810998	0.45901768910921	0.539683918306954	0.233226759915218	1068.94920361497
3.99081334900779	0.999999988326864	-0.383785710761169	0.459012259696331	0.539689172160384	0.23323029571091	1068.95919733507
4.09084498356993	0.999999988326864	-0.383835275024889	0.45900692192304	0.539694323652069	0.233233909384349	1068.96919131176
4.19096492174991	0.999999988326864	-0.383884692115819	0.459001739693177	0.539699315190803	0.2332376711659	1068.97918547391
4.29116977067295	0.999999988326864	-0.383934282554241	0.458996481631319	0.539704395964158	0.233241585944004	1068.98917948668
4.39145960921832	0.999999988326864	-0.383983438255853	0.458991339665421	0.539709350279933	0.233245656030989	1068.99917372485
4.49183078888518	0.999999988326864	-0.384032796860368	0.458985965293067	0.539714539659774	0.233249841651643	1069.00916791739
4.59228251562544	0.999999988326864	-0.384081965679118	0.458980655935778	0.539719662926741	0.233254108834074	1069.01916241534
4.69281056047544	0.999999988326864	-0.384130756902581	0.458975484630877	0.539724666931538	0.233258435074482	1069.02915709551
4.79341192505489	0.999999988326864	-0.384180202760261	0.458970193758412	0.539729762402951	0.233262791910502	1069.03915158943
4.894087418959	0.999999988326864	-0.384229262763713	0.45896509833413	0.539734679441072	0.233267154746008	1069.04914611844
4.99483559620269	0.999999988326864	-0.384278580118399	0.458959749836363	0.539739841744991	0.233271501389238	1069.05914056393
5.09565633601327	0.999999988326864	-0.384327817858918	0.458954477955105	0.539744930371167	0.233275813292569	1069.06913496934
5.19654908778012	0.999999988326864	-0.384376600118817	0.458949283987444	0.539749946646822	0.233280046762833	1069.07913036101
5.2975031234595	0.999999988326864	-0.384425919731995	0.458943884937652	0.539755160070764	0.23328417445934	1069.08912500422
5.39852516292857	0.999999988326864	-0.384475406231219	0.458938628252837	0.53976023217513	0.233288220304923	1069.0991194161
5.49961669885272	0.999999988326864	-0.384524744566537	0.458933539277999	0.539765149933232	0.233292158623714	1069.10911499985
5.60076520727925	0.999999988326864	-0.38457440308861	0.458928247360914	0.539770247601933	0.23329604057288	1069.11910972245
5.70197864656574	0.999999988326864	-0.384624019526199	0.458923002025874	0.539775306991534	0.233299895824338	1069.12910427588
5.80325801584598	0.999999988326864	-0.384673038268611	0.458917771856616	0.539780364486305	0.233303735218395	1069.13909980824
5.90459284641742	0.999999988326864	-0.384722390684991	0.458912325563523	0.53978562223183	0.233307572338086	1069.14909454779
6.00599055226444	0.999999988326864	-0.384771838967487	0.458907030859362	0.539790731682483	0.233311412088561	1069.15908969069
6.10744652866615	0.999999988326864	-0.384821513318948	0.45890192789055	0.539795658227633	0.23331526701576	1069.16908516157
6.20895693128201	0.999999988326864	-0.384871274463083	0.45889675805568	0.53980063466733	0.233319148643927	1069.17907992297
6.31052837729422	0.999999988326864	-0.384920730407966	0.458891501993205	0.539805703003312	0.233323076135534	1069.18907525709
6.41215460766484	0.999999988326864	-0.384969952936484	0.458886172000156	0.539810852238362	0.233327065864858	1069.19907035178
6.51383758894529	0.999999988326864	-0.385018812608592	0.458880879967442	0.539815967852748	0.233331144821465	1069.20906587772
6.61557255978069	0.999999988326864	-0.385068056068247	0.458875535185921	0.539821124854327	0.233335264739534	1069.21906082756
6.71736497187653	0.999999988326864	-0.385117577718274	0.458870506484417	0.539825972732625	0.233339401135411	1069.22905665723
6.81920553699837	0.999999988326864	-0.3851672863081	0.45886537211929	0.539830920379819	0.233343532658402	1069.23905173342
6.92110150279731	0.999999988326864	-0.385216668933753	0.458860151873903	0.539835956443608	0.233347661057523	1069.24904721595
7.02304841295919	0.999999988326864	-0.385265807158641	0.458854824560369	0.539841096996693	0.233351799317951	1069.25904240087
7.12504895708863	0.999999988326864	-0.385314344808404	0.45884948581554	0.539846260487047	0.233355957832216	1069.26903786651
7.22709998944865	0.999999988326864	-0.385363463865831	0.458844065173795	0.539851487817161	0.233360117247577	1069.27903270935
7.32920755146299	0.999999988326864	-0.385412975769568	0.458838943438913	0.539856430937329	0.233364239731471	1069.28902824501
7.43136436040353	0.999999988326864	-0.385462727603105	0.458834061243817	0.53986113390959	0.233368271048315	1069.29902444675
7.53356341615126	0.999999988326864	-0.385512566696502	0.458828851057842	0.539866154495305	0.233372217003421	1069.30902009111
7.63581016878639	0.999999988326864	-0.385561644802715	0.458823583237587	0.539871244706757	0.233376129699565	1069.31901537002
7.73810805310135	0.999999988326864	-0.385610746972358	0.458818014899542	0.539876621572182	0.233380066396426	1069.32901013528
7.84046208733114	0.999999988326864	-0.385659902524183	0.458812679870864	0.539881777870824	0.233384047717693	1069.33900518268
7.94286919816517	0.999999988326864	-0.385709479412851	0.458807619607452	0.539886658281985	0.233388060982414	1069.34900092242
8.04532214809817	0.999999988326864	-0.385759311565808	0.458802600594239	0.539891488630042	0.233392047581514	1069.35899662504
8.14782115368248	0.999999988326864	-0.38580878209875	0.458797564304635	0.539896345584521	0.233395981794353	1069.3689929106
8.25036010729565	0.999999988326864	-0.385858204704147	0.458792118778376	0.539901607145898	0.233399886622304	1069.37898835022
8.35294754694061	0.999999988326864	-0.385907245695655	0.458786611232374	0.539906922313092	0.233403805109385	1069.38898358877
8.45558537184087	0.999999988326864	-0.38595638835732	0.45878136630318	0.539911993289	0.233407817340614	1069.39897853089
8.55827640352855	0.999999988326864	-0.386005904025042	0.458776212487659	0.539916961197097	0.233411901120615	1069.40897326019
8.66102260650303	0.999999988326864	-0.386055530415204	0.45877118193257	0.539921804741892	0.233416027275544	1069.41896910605
8.76381249138388	0.999999988326864	-0.386104857208409	0.458766179449132	0.539926630093222	0.233420128130448	1069.42896595832
8.86663573903055	0.999999988326864	-0.386154307302435	0.458760803398024	0.539931822860408	0.233424153770361	1069.43896184696
8.96950216845075	0.999999988326864	-0.386203519398092	0.458755388164252	0.539937041756185	0.233428113810271	1069.44895745525
9.07241456749008	0.999999988326864	-0.386252686575323	0.458750128402497	0.539942128099289	0.23343209089227	1069.45895238682
9.17537965680688	0.999999988326864	-0.386302158094964	0.458744934082359	0.539947134253751	0.233436147669575	1069.46894677511
9.27840283386525	0.999999988326864	-0.38635162719677	0.458739803273261	0.539952079658047	0.23344028260539	1069.47894219245
9.38147346690671	0.999999988326864	-0.386400964170184	0.458734776004399	0.539956931546727	0.233444431597843	1069.48893899311
9.48457739625055	0.999999988326864	-0.38645047844429	0.458729520723852	0.539961998848632	0.233448467395341	1069.49893517238
9.58772101972146	0.999999988326864	-0.386499575878712	0.458724299919034	0.539967040406228	0.233452377245466	1069.50893106611
9.6909071978649	0.999999988326864	-0.386548936183435	0.458718864437997	0.539972290837415	0.233456255002509	1069.51892616306
9.79414401044414	0.999999988326864	-0.386598381522357	0.458713621994609	0.539977346045454	0.233460194428946	1069.52892096997
9.89743430940861	0.999999988326864	-0.386647840749378	0.458708634766919	0.539982155643218	0.233464268771174	1069.53891602437
10.0007753715625	0.999999988326864	-0.38669749288884	0.458703484258245	0.539987116080799	0.233468400102222	1069.54891158752
10.104161982971	0.999999988326864	-0.386746681588582	0.458698362350271	0.539992059373386	0.233472472818488	1069.55890799074
10.2075855583622	0.999999988326864	-0.386796058284102	0.458692930672164	0.539997307830588	0.233476424978705	1069.56890421254
10.311048041218	0.999999988326864	-0.386845420681291	0.458687590581621	0.540002455661776	0.233480277558502	1069.57890012849
10.4145525730396	0.999999988326864	-0.386894766066534	0.458682484203461	0.540007390295892	0.233484148918978	1069.58889507209
10.5181089537825	0.999999988326864	-0.38694440426094	0.45867726661266	0.540012418495422	0.233488152615529	1069.59888950364
10.6217223433005	0.999999988326864	-0.386994072092852	0.458672175463358	0.540017322855218	0.233492278094174	1069.60888441474
10.725387699316	0.999999988326864	-0.387043133917099	0.458667119817626	0.540022201955103	0.233496455351282	1069.61888118662
10.8290859503915	0.999999988326864	-0.387092448609016	0.45866172691673	0.540027411372427	0.233500533278194	1069.62887751272
10.9328218132212	0.999999988326864	-0.387141769262291	0.458656405759047	0.54003254610112	0.233504456424065	1069.63887380707
11.0365956659094	0.999999988326864	-0.387191131086396	0.458651295689108	0.540037478871879	0.233508296477863	1069.64886914011
11.1404172942445	0.999999988326864	-0.38724088375601	0.45864609660562	0.540042486757363	0.23351223042751	1069.65886361111
11.2442954682169	0.999999988326864	-0.387290602670884	0.458640986711541	0.540047411368055	0.233516304058855	1069.66885813842
11.3482294870959	0.999999988326864	-0.387339568958126	0.458635907841113	0.540052313686161	0.233520499519974	1069.67885442885
11.4522011581609	0.999999988326864	-0.387388828309316	0.458630533293217	0.540057503378116	0.233524653116112	1069.68885031224
11.5562148159786	0.999999988326864	-0.387438131609421	0.458625235582995	0.540062615543879	0.233528662665188	1069.69884674483
11.6602648911056	0.999999988326864	-0.387487696787712	0.458620089797494	0.540067579764979	0.233532496113418	1069.70884292883
11.7643539634846	0.999999988326864	-0.387537506485098	0.458614950203999	0.540072532286281	0.233536331460895	1069.71883789361
11.868494526555	0.999999988326864	-0.387587141703028	0.4586097899947	0.540077502933141	0.233540253471382	1069.72883283812
11.9726867099195	0.999999988326864	-0.387636201807832	0.45860471293443	0.540082399186054	0.233544343804163	1069.73882792017
12.0769289635561	0.999999988326864	-0.387685440912148	0.458599377292049	0.540087558187145	0.233548534249214	1069.74882274945
12.181223912536	0.999999988326864	-0.387734670979479	0.458594116238637	0.540092633933507	0.233552696938273	1069.75881901288
12.2855568528465	0.999999988326864	-0.387784199873187	0.458588972969166	0.540097595371552	0.23355664409207	1069.76881637095
12.3899166235307	0.999999988326864	-0.387833964986439	0.458583818430999	0.540102561558504	0.233560461509814	1069.77881225179
12.4943185256912	0.999999988326864	-0.387883658049249	0.458578649519307	0.540107544347505	0.233564249084393	1069.78880748986
12.5987691428908	0.999999988326864	-0.387932832070493	0.458573554640525	0.540112462664933	0.233568195746662	1069.79880165023
12.7032794182805	0.999999988326864	-0.387982103556578	0.45856820064134	0.540117627692529	0.233572377700779	1069.8087954726
12.8078527711218	0.999999988326864	-0.388031271626456	0.458563006138807	0.540122642464704	0.233576677872454	1069.81879119305
12.912469601949	0.999999988326864	-0.388080779926661	0.458557925078943	0.540127542565551	0.233580788520629	1069.82878949623
13.0171034136937	0.999999988326864	-0.38813057055597	0.458552796885626	0.540132484757999	0.233584648439104	1069.83878635134
13.121769355451	0.999999988326864	-0.388180309991613	0.458547594469628	0.540137501095798	0.233588348754173	1069.84878175755
13.2264824106969	0.999999988326864	-0.388229842105191	0.458542344923307	0.540142563432788	0.233592123168712	1069.85877565868
13.3312579911766	0.999999988326864	-0.388278593345582	0.458537182428534	0.540147552817661	0.233596248777141	1069.86876886875
13.4361030225904	0.999999988326864	-0.388327855633232	0.458531971695614	0.540152577771672	0.233600639749388	1069.87876354113
13.5410023126478	0.999999988326864	-0.388377227524275	0.458526845815981	0.540157517176553	0.233604977681234	1069.8887611589
13.6459255285885	0.999999988326864	-0.388427065287307	0.458521765952203	0.540162415207912	0.233608831642077	1069.89876028646
13.7508573366523	0.999999988326864	-0.388476890978196	0.458516587289586	0.540167407167335	0.233612392385293	1069.90875580843
13.855835213183	0.999999988326864	-0.388526601289952	0.458511297898041	0.540172512898539	0.233616066042132	1069.91874854515
13.9608878905901	0.999999988326864	-0.388575390699168	0.458506087035438	0.54017754549897	0.23362020886798	1069.92874165306
14.0660111537525	0.999999988326864	-0.388624574686217	0.458500883019382	0.540182563140214	0.233624682953533	1069.93873642996
14.1711876715657	0.999999988326864	-0.388673944006795	0.458495903000064	0.540187360686385	0.233629064747454	1069.94873500383
14.276378200528	0.999999988326864	-0.388723769311209	0.458490821148201	0.540192258599456	0.233632868358019	1069.9587340011
14.3815787074711	0.999999988326864	-0.388773621383315	0.458485497472548	0.540197394811339	0.233636369892927	1069.96872918927
14.4868288430977	0.999999988326864	-0.388823253207663	0.458480199265584	0.540202514882036	0.233640019600226	1069.97872155245
14.5921577913565	0.999999988326864	-0.388871979618088	0.458475046918374	0.540207484459093	0.233644221503034	1069.98871425435
14.6975616555902	0.999999988326864	-0.388921212450638	0.458469974204567	0.540212378504395	0.233648770681511	1069.99871026107
14.8030061048027	0.999999988326864	-0.388970895702747	0.458465011656322	0.54021716110045	0.23365307694142	1070.00870900997
14.9084628289834	0.999999988326864	-0.389020720079076	0.458459834052269	0.540222142322603	0.233656768473903	1070.01870744322
15.0139354197242	0.999999988326864	-0.38907041464427	0.458454430510413	0.540227364439207	0.233660256424577	1070.02870150143
15.1194694978752	0.999999988326864	-0.389119842367416	0.458449085735048	0.540232518712868	0.233663988571137	1070.03869354003
15.2250858699971	0.999999988326864	-0.38916877664863	0.458444083177708	0.540237349326486	0.233668352901905	1070.0486869763
15.3307696195308	0.999999988326864	-0.389218261520237	0.458439071706369	0.540242174404114	0.233672891516454	1070.05868335017
15.4364902310025	0.999999988326864	-0.38926791203195	0.458434066731937	0.540246996057717	0.233677094182832	1070.06868276839
15.5422161762749	0.999999988326864	-0.389317508460926	0.458428882336026	0.540251997830115	0.233680783348568	1070.07868041737
15.6479662079424	0.999999988326864	-0.389367052667568	0.458423496510573	0.54025719801353	0.233684274431215	1070.08867435994
15.7537790288729	0.999999988326864	-0.389416400584759	0.458418099584377	0.540262411044638	0.233688069080313	1070.09866615407
15.8596768656598	0.999999988326864	-0.38946563285366	0.458413040441506	0.540267277656609	0.233692358643501	1070.10865961678
15.9656420346921	0.999999988326864	-0.38951514106643	0.45840817482419	0.540271970236822	0.23369684264897	1070.11865787032
16.0716245024467	0.999999988326864	-0.389564935431731	0.458403111945365	0.540276841484605	0.233700899208462	1070.12865660486
16.1776195705969	0.999999988326864	-0.389614765706998	0.45839786911759	0.540281894452249	0.233704586304113	1070.13865276045
16.2836544431231	0.999999988326864	-0.389664031550462	0.458392544574207	0.540287043932943	0.233708179530038	1070.14864611134
16.3897583192426	0.999999988326864	-0.389712948948358	0.458387106424111	0.540292291852961	0.233712167270073	1070.15863809655
16.4959453123616	0.999999988326864	-0.389762192429288	0.458382039251669	0.540297174142335	0.233716546044599	1070.16863229764
16.6021920442869	0.999999988326864	-0.389811786615723	0.458377291087985	0.540301740387323	0.233720923231457	1070.17863140928
16.708447117662	0.999999988326864	-0.389862084275462	0.458372215740797	0.540306629161771	0.233724761044987	1070.18863018191
16.8147145550067	0.999999988326864	-0.389911959104399	0.458366960553686	0.540311696505337	0.23372832154925	1070.19862546615
16.9210310476162	0.999999988326864	-0.389960988725635	0.458361585634483	0.540316891095737	0.233731981518142	1070.20861792125
17.0274260630389	0.999999988326864	-0.390009933937199	0.458356196246374	0.540322094971895	0.233736214024329	1070.21860977258
17.1339057283218	0.999999988326864	-0.390059322260391	0.458351349610399	0.540326760322123	0.233740732383527	1070.22860727408
17.2404106520338	0.999999988326864	-0.390109473428482	0.45834651179273	0.540331413975244	0.233744953425304	1070.23860471297
17.3469417040098	0.999999988326864	-0.390159459238614	0.458341474175377	0.540336261117228	0.233748766757994	1070.24860217839
17.4534988030821	0.999999988326864	-0.390208915347949	0.458336129181762	0.540341424250193	0.23375231479597	1070.25859770211
17.5601024124732	0.999999988326864	-0.390257719068686	0.458330573590482	0.540346800875757	0.233755994673556	1070.26859055218
17.6667806313365	0.999999988326864	-0.39030647509607	0.458325070838385	0.540352118231897	0.233760101715449	1070.27858319977
17.7735354499555	0.999999988326864	-0.390356478103399	0.458320508993076	0.540356496105028	0.233764523040756	1070.28857967122
17.8803264689606	0.999999988326864	-0.390407044386692	0.458315870806517	0.540360943164695	0.233768763077644	1070.29857651312
17.9871498603211	0.999999988326864	-0.390457082625341	0.458310859769335	0.540365768129056	0.233772702238183	1070.30857377972
18.094001310187	0.999999988326864	-0.390506320073645	0.458305344813964	0.540371100561449	0.23377640755467	1070.31856975553
18.2008946062943	0.999999988326864	-0.390554412437258	0.458299631649165	0.540376639725185	0.233780093494277	1070.32856373113
18.3078508823575	0.999999988326864	-0.390603190143092	0.458294010583822	0.540382076362274	0.2337840274125	1070.33855669667
18.4148807481927	0.999999988326864	-0.390653442429852	0.458289575793512	0.540386325630275	0.233788310018779	1070.3485519019
18.5219603124589	0.999999988326864	-0.390704358796285	0.458285111663979	0.540390598438775	0.233792572570647	1070.35854785917
18.6290815730572	0.999999988326864	-0.390754583099579	0.45828020652069	0.540395316232224	0.233796672584858	1070.36854500938
18.7362320402909	0.999999988326864	-0.390803607618602	0.458274638870573	0.540400702671508	0.233800547594819	1070.37854179489
18.8434158389696	0.999999988326864	-0.39085147596808	0.458268699196369	0.540406466051567	0.233804237599991	1070.38853747946
18.9506448165546	0.999999988326864	-0.390899905741356	0.458263090254033	0.540411893237349	0.233807980068641	1070.39853071012
19.0579449441457	0.999999988326864	-0.390950793532676	0.458258832858058	0.540415959546273	0.233812126367463	1070.4085239433
19.1653158300382	0.999999988326864	-0.39100183076876	0.458254486088978	0.540420119750879	0.233816425172649	1070.41851959144
19.2727316600949	0.999999988326864	-0.391051730159801	0.458249364702278	0.540425055904945	0.23382064252474	1070.42851655616
19.3801786792876	0.999999988326864	-0.391099840172173	0.458243552421639	0.540430691943392	0.233824560159472	1070.43851433307
19.4876486382845	0.999999988326864	-0.391147839401336	0.458237557873558	0.540436505002692	0.233828198508665	1070.44850985835
19.5951657230714	0.999999988326864	-0.39119814237963	0.458232981061681	0.540440892734581	0.233831940241686	1070.4585018904
19.7027667137831	0.999999988326864	-0.391249061149652	0.45822871461618	0.540444973905622	0.233836100203532	1070.46849568078
19.810432522144	0.999999988326864	-0.391299537549652	0.458223767102804	0.540449738339695	0.233840427603667	1070.47849195252
19.9181368391126	0.999999988326864	-0.39134809507236	0.458218088417693	0.540455233812844	0.233844610992846	1070.48848970914
20.0258642100509	0.999999988326864	-0.391395815422906	0.458212026655106	0.540461126381782	0.233848410514682	1070.49848714952
20.1336184073136	0.999999988326864	-0.39144551652387	0.458207179128307	0.540465775418978	0.233851960014616	1070.5084807459
20.2414402253146	0.999999988326864	-0.391496740368777	0.458202822287882	0.540469944048881	0.233855901505954	1070.51847334842
20.3493398881002	0.999999988326864	-0.391547306258716	0.45819805030123	0.540474527907448	0.233860119331623	1070.52846801922
20.4572951211479	0.999999988326864	-0.39159546562378	0.458192255796068	0.540480162162711	0.233864364683395	1070.5384663271
20.565267581756	0.999999988326864	-0.391643083163183	0.458186209231372	0.540486013844426	0.233868279310268	1070.54846301448
20.6732749269705	0.999999988326864	-0.391693258192988	0.458181648412102	0.540490388498079	0.233871925072738	1070.55845712277
20.7813445324586	0.999999988326864	-0.391744836730719	0.458177267079171	0.540494573066278	0.23387574692749	1070.56845102812
20.8894782899606	0.999999988326864	-0.391795488719024	0.458172545549926	0.540499106813515	0.23387981833337	1070.57844591409
20.9976655816239	0.999999988326864	-0.391844257802068	0.458167067584229	0.540504411509295	0.233884062417376	1070.58844153188
21.1058986853261	0.999999988326864	-0.391891681475114	0.458161009198127	0.540510292967048	0.233888238973869	1070.59843750631
21.2141741180635	0.999999988326864	-0.391940051279929	0.458155429871584	0.540515683068607	0.233892186215823	1070.60843381538
21.3224885075752	0.999999988326864	-0.391991054570599	0.458151141338235	0.540519793587052	0.233895882462717	1070.61842955468
21.4308478201532	0.999999988326864	-0.392042855479694	0.458146906604458	0.540523835101952	0.233899657570549	1070.62842413594
21.5392642460829	0.999999988326864	-0.392093441610242	0.458141970824825	0.540528584799766	0.233903624274319	1070.6384186206
21.6477387278564	0.999999988326864	-0.392141838108658	0.458136122159402	0.540534242432749	0.233907784016665	1070.64841290256
21.7562735307501	0.999999988326864	-0.392188455650663	0.458130036326753	0.540540157255382	0.233912022039592	1070.65840872195
21.8648523723144	0.999999988326864	-0.392238480020645	0.458125453407469	0.540544557954765	0.23391597694621	1070.66840580636
21.9734618693582	0.999999988326864	-0.392289959190631	0.45812115340855	0.540548676892333	0.233919734338256	1070.67840193643
22.0821121002941	0.999999988326864	-0.392340762284074	0.458116235747893	0.540553405513976	0.233923530358346	1070.68839636677
22.1908212640815	0.999999988326864	-0.392389771674929	0.458110599401337	0.540558854245678	0.233927491509811	1070.69839006065
22.2995973002005	0.999999988326864	-0.392437527262845	0.458104643381667	0.540564627073951	0.233931651246976	1070.70838368414
22.4084410091899	0.999999988326864	-0.392486030042535	0.458099569879175	0.540569512427769	0.233935925809815	1070.71838036312
22.5173196079351	0.999999988326864	-0.392536728510355	0.458095047654645	0.540573847372384	0.233939923834481	1070.72837741038
22.6262292208484	0.999999988326864	-0.39258775406566	0.458090420855652	0.540578291365256	0.233943741574855	1070.73837355541
22.7351795641816	0.999999988326864	-0.392637761265711	0.458085284803735	0.540583238596608	0.233947493177031	1070.74836845306
22.8441840555926	0.999999988326864	-0.392686575692951	0.458079613894418	0.540588723686316	0.233951381823621	1070.75836154918
22.9532621017959	0.999999988326864	-0.392734162942708	0.458073948480924	0.540594214258946	0.233955549697778	1070.76835534929
23.062406040213	0.999999988326864	-0.392783375542025	0.458068925694319	0.540599056239913	0.233959838240905	1070.77835077542
23.1715983914943	0.999999988326864	-0.392834473223985	0.458064561331237	0.540603228051406	0.233963898476143	1070.78834884062
23.2808107568076	0.999999988326864	-0.392885654412734	0.458059988208367	0.540607609783014	0.233967722141163	1070.79834562299
23.3900570736468	0.999999988326864	-0.392934109470968	0.458053992741116	0.540613428838895	0.233971401212833	1070.80833896824
23.4993745238142	0.999999988326864	-0.392981860215545	0.45804819852688	0.540619053580518	0.233975398220665	1070.81833155973
23.6087712470385	0.999999988326864	-0.393032480099404	0.458043955979134	0.540623102458675	0.233979627714167	1070.82832767872
23.7182089488715	0.999999988326864	-0.393083980034178	0.458039662242422	0.540627198178894	0.233983762155887	1070.83832403793
23.8276849982781	0.999999988326864	-0.39313426090618	0.458034654284813	0.540632017751082	0.233987723512574	1070.84832057869
23.9371975732433	0.999999988326864	-0.393183014784929	0.458028971044371	0.540637526475395	0.233991538007923	1070.85831613952
24.0467574794459	0.999999988326864	-0.393230541841816	0.458022962608118	0.540643367408384	0.23399531539342	1070.86831041655
24.1563787416403	0.999999988326864	-0.393279074559151	0.458017362270153	0.540648781532143	0.233999220970308	1070.87830359322
24.2660732590966	0.999999988326864	-0.393330855433095	0.458013707983561	0.540652234630975	0.234003405505497	1070.88829907258
24.3758157377635	0.999999988326864	-0.393380593828518	0.458008224711703	0.54065754729976	0.234007390556712	1070.89829635845
24.485586801534	0.999999988326864	-0.393428837744087	0.458002395959461	0.540663191500078	0.234011239893892	1070.90829145051
24.5954104592106	0.999999988326864	-0.393478473728283	0.457997589023711	0.540667804306804	0.234015158034992	1070.91828501263
24.7053031874296	0.999999988326864	-0.393529444826656	0.457993153443933	0.540672058684871	0.234019268595515	1070.92827945301
24.8152552598998	0.999999988326864	-0.393579984280961	0.457988413023885	0.540676604780557	0.234023421662121	1070.93827548365
24.9252493766538	0.999999988326864	-0.393629452993231	0.457983124901215	0.540681708901567	0.234027498064612	1070.94827124506
25.0352886820694	0.999999988326864	-0.393677462629981	0.457977446576363	0.540687210158427	0.234031389900952	1070.95826778423
25.1453649161445	0.999999988326864	-0.393726204638247	0.457971786353673	0.540692682758203	0.234035166395851	1070.96826267153
25.2554962147106	0.999999988326864	-0.393776540523376	0.457967200497133	0.540697088522369	0.234039006750762	1070.97825658088
25.3656930207316	0.999999988326864	-0.393827700288136	0.457962728522444	0.540701368017108	0.234043011957492	1070.98825039073
25.4759562132198	0.999999988326864	-0.393878156923039	0.45795798973312	0.540705918597974	0.234047156632495	1070.99824585967
25.5862676255747	0.999999988326864	-0.393927444880367	0.457952620196303	0.54071110543925	0.234051310497054	1071.00824185391
25.6966217541635	0.999999988326864	-0.393975331433733	0.457946862012154	0.540716691309358	0.234055307883518	1071.01823841929
25.8070126232864	0.999999988326864	-0.394023661862926	0.457941159782496	0.540722203306967	0.234059078009157	1071.02823393951
25.9174518693224	0.999999988326864	-0.394074681717054	0.457936818823332	0.54072635620464	0.234062804232953	1071.03822819782
26.0279530418019	0.999999988326864	-0.394126252326777	0.457932475285769	0.54073050487994	0.234066700265097	1071.04822207337
26.1385200961657	0.999999988326864	-0.394176660676801	0.457927677775217	0.540735127289153	0.234070779893503	1071.05821722373
26.2491389992419	0.999999988326864	-0.394225620353633	0.457922158840705	0.540740459806922	0.234074950038253	1071.06821236756
26.3598100118273	0.999999988326864	-0.394273065875897	0.457916219223335	0.540746217473255	0.234079064482094	1071.07820822637
26.4705255421936	0.999999988326864	-0.394321191788414	0.457910502249689	0.540751757495278	0.234082983362688	1071.08820405126
26.5812862337244	0.999999988326864	-0.394373502785256	0.457906775274105	0.540755289199026	0.234086703930055	1071.09819936023
26.6920974768475	0.999999988326864	-0.394425429113733	0.457902553374269	0.540759321877663	0.234090562830358	1071.10819433797
26.8029626714909	0.999999988326864	-0.394472339497536	0.457895897065231	0.540765805881831	0.234094724933735	1071.11818827967
26.9138934405281	0.999999988326864	-0.394519222885847	0.45788987670037	0.540771653701767	0.234098873920861	1071.12818252993
27.0248865877131	0.999999988326864	-0.39457197540012	0.457886630285616	0.540774698153987	0.234102778423781	1071.13817999128
27.1359066794444	0.999999988326864	-0.394621334343834	0.457880721232345	0.540780423700956	0.234106659089298	1071.14817377316
27.2469941838544	0.999999988326864	-0.394669453831015	0.457875225939953	0.540785733410615	0.234110708288452	1071.1581681104
27.3581430335216	0.999999988326864	-0.394719341203319	0.457870312947653	0.540790451636715	0.23411479499776	1071.16816340751
27.4693426946237	0.999999988326864	-0.394770444269312	0.457865999708067	0.54079458635594	0.234118786907062	1071.17815999433
27.5805789507292	0.999999988326864	-0.394821587714765	0.457861443429303	0.540798948654248	0.234122698363804	1071.18815560817
27.6918625300104	0.999999988326864	-0.394871149391929	0.457856236600201	0.540803976028692	0.234126563479574	1071.19815078945
27.8031982433944	0.999999988326864	-0.394919384441638	0.45785043251042	0.54080959748541	0.23413049035366	1071.20814457044
27.9146016107657	0.999999988326864	-0.394967440398664	0.457844630291319	0.540815216062297	0.234134521598777	1071.21813853206
28.0260707248172	0.999999988326864	-0.395017504899673	0.457839970646062	0.540819684291189	0.234138599643136	1071.22813375492
28.1375916089249	0.999999988326864	-0.395068667003592	0.457835617168284	0.540823853293326	0.234142602068944	1071.23812984158
28.2491546609573	0.999999988326864	-0.39511921396866	0.457830984262628	0.540828302766617	0.234146478351986	1071.24812624365
28.3607564432023	0.999999988326864	-0.395169088586607	0.457825641490382	0.540833461006976	0.234150289345934	1071.25812127121
28.4724122952502	0.999999988326864	-0.395218029051546	0.457819976269794	0.540838943331452	0.234154125244119	1071.26811513483
28.5841351485501	0.999999988326864	-0.395266379974179	0.457814261720947	0.540844474409765	0.234158059230263	1071.27810898464
28.6959251594262	0.999999988326864	-0.395315818059362	0.457809525062183	0.540849024741484	0.234162173692751	1071.28810404405
28.8077688545583	0.999999988326864	-0.395366874261324	0.457805138936849	0.540853226710244	0.234166276505601	1071.2980998621
28.9196578085558	0.999999988326864	-0.39541779637253	0.457800506172956	0.540857673519316	0.234170282285294	1071.30809569795
29.0315918656604	0.999999988326864	-0.395467149507984	0.45779521823093	0.540862773546101	0.234174144797994	1071.31809184852
29.1435676569844	0.999999988326864	-0.39551548022607	0.457789471939266	0.540868337909084	0.234177973152158	1071.32808600026
29.2556075021429	0.999999988326864	-0.395563949759856	0.45778378319355	0.540873836989763	0.234181886023436	1071.33807973636
29.3677160224602	0.999999988326864	-0.39561431344215	0.457779312176131	0.540878128548833	0.234185983128136	1071.34807403293
29.4798868086224	0.999999988326864	-0.395665625452853	0.457774967330534	0.540882286797534	0.234190118408081	1071.35806921877
29.5921098755369	0.999999988326864	-0.39571630811474	0.457770327345223	0.540886739025886	0.234194202267802	1071.36806536883
29.7043745927674	0.999999988326864	-0.395765960353934	0.457765042128494	0.54089183076164	0.234198162584312	1071.37806152166
29.8166811544262	0.999999988326864	-0.395814425223032	0.45775925492147	0.540897440036008	0.234201996155578	1071.38805670364
29.9290405448041	0.999999988326864	-0.395862408490392	0.45775343873392	0.540903084187682	0.234205776410392	1071.39805104027
30.0414622397742	0.999999988326864	-0.395912604245269	0.457748881843787	0.540907446229409	0.234209738369325	1071.40804440093
30.1539568677985	0.999999988326864	-0.395963785839477	0.457744437937583	0.540911696303469	0.234213820398621	1071.41803859078
30.2665150161598	0.999999988326864	-0.396014253488962	0.457739754337129	0.540916197752224	0.234217945658952	1071.42803455151
30.379116967177	0.999999988326864	-0.396063945148092	0.457734600259503	0.54092116761097	0.234221985793641	1071.43803086823
30.49175901265	0.999999988326864	-0.396112442311559	0.457728975292754	0.540926611169448	0.234225833415842	1071.4480272616
30.6044405338677	0.999999988326864	-0.396161126748339	0.457723267699253	0.540932143256757	0.234229517243002	1071.45802168218
30.7171836914794	0.999999988326864	-0.396210898369116	0.457718340934854	0.540936884647587	0.234233325996428	1071.46801492274
30.8300014270721	0.999999988326864	-0.396261672056455	0.457713752603156	0.540941270287902	0.234237335434311	1071.47800831428
30.942891857265	0.999999988326864	-0.396312355028042	0.457709178073344	0.540945662369869	0.234241506186909	1071.48800359006
31.0558338449148	0.999999988326864	-0.396362404918118	0.457704259252974	0.540950396502804	0.234245691469116	1071.49799957078
31.1688196394787	0.999999988326864	-0.396411203165817	0.45769885805815	0.540955622109834	0.234249716644265	1071.5079963177
31.2818409251728	0.999999988326864	-0.396459643551422	0.457693061066666	0.540961236906035	0.234253493861787	1071.51799204476
31.3949094373343	0.999999988326864	-0.396508873240993	0.457687718701452	0.540966396201191	0.234257180421527	1071.52798623353
31.5080423736179	0.999999988326864	-0.396559487756514	0.457683197934421	0.540970724813137	0.234261043656345	1071.53797941525
31.6212506824964	0.999999988326864	-0.39661066493655	0.457678794147525	0.540974943048617	0.234265166675792	1071.54797303702
31.7345292206163	0.999999988326864	-0.396661113398975	0.457674038686093	0.540979511431871	0.234269430546568	1071.55796809745
31.8478618517595	0.999999988326864	-0.396710332296203	0.4576687193657	0.540984636767108	0.2342736368263	1071.56796446481
31.9612341929654	0.999999988326864	-0.396758281963229	0.457662999778025	0.540990188707049	0.234277540405886	1071.57796172057
32.0746366687478	0.999999988326864	-0.39680720947233	0.457657343946493	0.540995661952771	0.234281187616342	1071.5879568273
32.1880935945182	0.999999988326864	-0.396857834551549	0.457652841093565	0.540999969086591	0.234284867409316	1071.59794971887
32.3016295065732	0.999999988326864	-0.396909334735844	0.457648518273768	0.541004102388693	0.234288824813037	1071.60794257551
32.4152444612146	0.999999988326864	-0.396959969618632	0.457643819386068	0.541008613374249	0.23429304220725	1071.6179374721
32.5289154839708	0.999999988326864	-0.397009133828865	0.457638434597568	0.54101382295978	0.234297308743143	1071.62793356468
32.6426293840233	0.999999988326864	-0.397056637343535	0.457632550735833	0.541019524969476	0.234301316258281	1071.63793088348
32.7563727711708	0.999999988326864	-0.397105277619382	0.45762684941811	0.54102504184443	0.234305003716102	1071.64792646752
32.8701654533406	0.999999988326864	-0.397157776102058	0.457623281314894	0.541028419857567	0.234308708943587	1071.65791851583
32.9840466224675	0.999999988326864	-0.397209758467986	0.457619067082983	0.541032438630362	0.234312775716138	1071.66791195974
33.0980003324481	0.999999988326864	-0.397256226781141	0.457612224206767	0.541039113388294	0.234316901431262	1071.67791058992
33.211968782112	0.999999988326864	-0.397306845105443	0.457608175533586	0.541042963382955	0.234320674557325	1071.68790418783
33.3260085673517	0.999999988326864	-0.397358792626056	0.457603843593787	0.541047102019849	0.234324627479355	1071.69789828241
33.4401139130132	0.999999988326864	-0.397408379420548	0.45759865057203	0.541052112602923	0.234328730263661	1071.70789326171
33.5542748219279	0.999999988326864	-0.39745658525217	0.457592742394484	0.54105783589554	0.234332853746093	1071.71788775682
33.6684970095177	0.999999988326864	-0.39750377412175	0.457586640581009	0.541063763495329	0.234336877655945	1071.72788318028
33.7827702450516	0.999999988326864	-0.397555361283654	0.457582770054992	0.541067440444029	0.234340659981198	1071.73787899577
33.8970900026984	0.999999988326864	-0.397607579283148	0.457578584605312	0.54107143231432	0.234344462693281	1071.74787413838
34.0114637059965	0.999999988326864	-0.397655152252899	0.457572242092419	0.541077602719543	0.234348489659153	1071.75786732774
34.1259135668879	0.999999988326864	-0.397702552056414	0.457566382470123	0.541083280452251	0.23435261528329	1071.76786081482
34.2404363780854	0.999999988326864	-0.397755052925377	0.45756294077816	0.541086528799503	0.234356546802708	1071.77785860973
34.3549832339141	0.999999988326864	-0.397804655506573	0.457557156323032	0.541092132731336	0.234360313926864	1071.78785259588
34.4695973719136	0.999999988326864	-0.39785253784749	0.457551430134372	0.541097672828303	0.234364269289966	1071.79784583518
34.5842873336728	0.999999988326864	-0.397902985154595	0.457546947470408	0.541101968999859	0.234368388506355	1071.80784123203
34.6990285773354	0.999999988326864	-0.397954536083584	0.457542709371415	0.541106020424019	0.234372403179711	1071.81783742925
34.8138119863706	0.999999988326864	-0.398005051874162	0.457537845076244	0.541110696504894	0.234376290658498	1071.82783295949
34.9286452110177	0.999999988326864	-0.398053977766856	0.45753232271298	0.541116041236887	0.234380149636979	1071.83782730297
35.0435418630429	0.999999988326864	-0.39810245636041	0.457526503444322	0.541121672066887	0.234384054928133	1071.84782101977
35.158509167954	0.999999988326864	-0.398152078850666	0.457521711940605	0.541126274968183	0.234388105553475	1071.8578149292
35.2735448326929	0.999999988326864	-0.398202980571638	0.457517228524776	0.541130572916212	0.234392200725726	1071.86781013161
35.3886340372534	0.999999988326864	-0.398253877837587	0.457512595485597	0.541135016481536	0.234396233340895	1071.87780553258
35.503774574229	0.999999988326864	-0.398303771921836	0.457507489818979	0.541139934654785	0.234400138409995	1071.88780163181
35.6189586294099	0.999999988326864	-0.398352439660076	0.457501886467207	0.541145357699806	0.23440394396199	1071.89779639532
35.7342016042524	0.999999988326864	-0.398400867922588	0.457496255653822	0.541150804285896	0.234407749828208	1071.90779021684
35.8495143126613	0.999999988326864	-0.398450663503337	0.457491252851135	0.541155623155752	0.23441166418838	1071.91778379333
35.9648994487978	0.999999988326864	-0.39850192384696	0.457487044509729	0.54115963854187	0.234415746223618	1071.927778567
36.0803431500466	0.999999988326864	-0.398553347596999	0.457482635403184	0.541163860878568	0.234419852997048	1071.93777352488
36.1958432571092	0.999999988326864	-0.398602714033117	0.457477355313503	0.541168964690099	0.234423853540991	1071.9477701453
36.3113810014051	0.999999988326864	-0.398651021152167	0.45747145075581	0.541174686821071	0.2344277099667	1071.95776504933
36.426976326785	0.999999988326864	-0.398699693445664	0.457465872482621	0.541180071590611	0.234431479511025	1071.96775931296
36.5426366499731	0.999999988326864	-0.398750361894893	0.457461485117709	0.541184275854143	0.234435346786261	1071.97775297594
36.6583685641611	0.999999988326864	-0.398801985693279	0.457457224352053	0.541188343843768	0.23443937368329	1071.98774657225
36.7741726415024	0.999999988326864	-0.398852848451435	0.457452643667718	0.541192734432655	0.234443520260504	1071.99774181732
36.8900299296026	0.999999988326864	-0.39890234281678	0.457447331012036	0.541197862332755	0.234447653699446	1072.00773757878
37.0059347594822	0.999999988326864	-0.398950468160904	0.457441489873152	0.541203523914278	0.23445164080265	1072.01773319883
37.1218890712313	0.999999988326864	-0.398998603642436	0.457435733460302	0.541209101285772	0.234455379389662	1072.02772874055
37.2378939958263	0.999999988326864	-0.399049465588405	0.457431421263048	0.541213221713339	0.234459097136887	1072.03772217817
37.3539734444342	0.999999988326864	-0.399101149568707	0.457427302248569	0.54121715528928	0.234463039463646	1072.04771592285
37.4701235878293	0.999999988326864	-0.399152029429027	0.457422570018804	0.541221703086221	0.23446714678971	1072.05771017886
37.5863385033534	0.999999988326864	-0.399201198954009	0.457417089216404	0.541226992486826	0.234471307574537	1072.06770525741
37.7026089316779	0.999999988326864	-0.399248974003205	0.457411132805193	0.541232772573486	0.234475323571804	1072.07770154825
37.8189213109322	0.999999988326864	-0.399297812805565	0.457405722515572	0.54123800060624	0.234479083682714	1072.0876966579
37.9352894327242	0.999999988326864	-0.399349223516142	0.45740155199839	0.541241976721932	0.23448280061384	1072.0976908835
38.0517231982525	0.999999988326864	-0.399401149726913	0.457397251897687	0.541246086629151	0.234486685597139	1072.10768466834
38.168227480505	0.999999988326864	-0.39945161051091	0.457392388987064	0.541250762216779	0.234490749482604	1072.11767861024
38.2848003925101	0.999999988326864	-0.399500413947678	0.457386772070859	0.541256197518302	0.234494918723944	1072.12767303127
38.4014365846796	0.999999988326864	-0.399547611383781	0.457380844025808	0.541261946787882	0.234499033945962	1072.1376688533
38.5181201772374	0.999999988326864	-0.399597641153095	0.457376074454993	0.541266532582184	0.234502828095387	1072.14766491311
38.6348486420968	0.999999988326864	-0.399649279682933	0.457371734119066	0.541270678688792	0.234506518765082	1072.15765992515
38.751633891877	0.999999988326864	-0.399700638832005	0.457367123284758	0.541275094624056	0.234510327612231	1072.1676533628
38.8684939930288	0.999999988326864	-0.39974973003714	0.457361785348486	0.541280255770164	0.234514402631961	1072.17764708487
38.9854255889039	0.999999988326864	-0.399797771364837	0.45735594150292	0.541285932154495	0.234518618606767	1072.18764007414
39.1024373157944	0.999999988326864	-0.399846278503157	0.457350500534352	0.541291179308983	0.234522804566664	1072.19763546533
39.2195015279175	0.999999988326864	-0.399897335827278	0.45734625398448	0.54129523131923	0.234526677497303	1072.20763280076
39.3365958237471	0.999999988326864	-0.39994946528573	0.457342044868783	0.541299249649458	0.234530376091322	1072.21762913164
39.4537318215485	0.999999988326864	-0.400000176359977	0.457337061914384	0.541304040813136	0.234534050913324	1072.22762275235
39.5709408560017	0.999999988326864	-0.400048961598392	0.457331366710732	0.541309558359493	0.234537943341917	1072.23761452078
39.6882443796337	0.999999988326864	-0.400096423118205	0.457325500573337	0.541315237343547	0.23454219792691	1072.24760722999
39.8056315059923	0.999999988326864	-0.400146856543914	0.457321265694546	0.541319287314495	0.234546479199082	1072.25760447815
39.9230496576309	0.999999988326864	-0.400198756020207	0.457317031029094	0.541323335723971	0.234550457253814	1072.26760162416
40.0405000617174	0.999999988326864	-0.400249482408428	0.457312105865493	0.541328074664323	0.234554134340166	1072.27759664498
40.1580074967505	0.999999988326864	-0.400298719313888	0.457306481308503	0.541333523190869	0.23455781492862	1072.28758919426
40.2756007400323	0.999999988326864	-0.400346382437439	0.457300594340578	0.541339228502473	0.234561782175051	1072.29758141372
40.3932835963978	0.999999988326864	-0.400395237188669	0.457295301526953	0.54134432588239	0.234566012017982	1072.3075746443
40.5110442442231	0.999999988326864	-0.400446621947403	0.457291329617687	0.541348112186595	0.234570205495874	1072.31757224912
40.6288317862219	0.999999988326864	-0.400498877275413	0.457287268793488	0.54135197663698	0.23457413328514	1072.32756931172
40.7466526169604	0.999999988326864	-0.400549611370248	0.457282339031306	0.541356731019055	0.23457780601818	1072.33756448865
40.864528810962	0.999999988326864	-0.400597991340881	0.457276269284555	0.541362597508096	0.234581500694868	1072.34755723713
40.9824888153499	0.999999988326864	-0.400645272758351	0.45727006403074	0.541368634198799	0.234585420272035	1072.35754919025
41.100541998049	0.999999988326864	-0.400696746743406	0.457266527431474	0.54137196804223	0.234589715383573	1072.36754378211
41.2186572248712	0.999999988326864	-0.400749383560142	0.457262601514393	0.541375707429541	0.234593925331273	1072.37753949362
41.3368212540607	0.999999988326864	-0.400796343850105	0.457255721410805	0.541382419413482	0.23459761005038	1072.38753685438
41.4550155243938	0.999999988326864	-0.400847023372251	0.457251600423942	0.541386333154937	0.234601424405799	1072.39752831198
41.5733087570728	0.999999988326864	-0.400898745850917	0.45724727033992	0.541390488638465	0.234605517637972	1072.40752184946
41.6916764011664	0.999999988326864	-0.400948454336928	0.457242141115795	0.541395436420441	0.234609711488374	1072.4175177563
41.8100908120984	0.999999988326864	-0.400996943417456	0.457236347606529	0.541401045893945	0.234613779130035	1072.42751314889
41.9285583911028	0.999999988326864	-0.401044619479343	0.457230356755597	0.541406861851466	0.234617576104152	1072.43750881958
42.0470762083734	0.999999988326864	-0.401096667177345	0.457226597233334	0.541410418221443	0.234621250719878	1072.44750211376
42.1656717809815	0.999999988326864	-0.401148990891587	0.457222442064294	0.54141438474811	0.234625125671967	1072.45749578896
42.2843403715927	0.999999988326864	-0.401196300270021	0.45721603306751	0.541420629200564	0.234629263027699	1072.46749109189
42.4030632445402	0.999999988326864	-0.401243731899011	0.457210120673422	0.541426351739295	0.234633241107458	1072.47748513671
42.5030632445402	0.999999988326864	-0.401289715442086	0.45720685296757	0.541429428731983	0.234633641745454	1072.48589914584
42.6219110359022	0.999999988326864	-0.401344200348538	0.457202634032593	0.541433463233479	0.234634149817861	1072.49589404178
42.7408177325484	0.999999988326864	-0.40139677219297	0.457197488504341	0.541438416423735	0.234634786136882	1072.50588841801
42.8597895058284	0.999999988326864	-0.401447396896868	0.457191498695212	0.541444223429993	0.234635591723776	1072.51588234118
42.9788318791346	0.999999988326864	-0.401496815174663	0.457185229063736	0.541450305265339	0.234636641897851	1072.52587599986
43.097948175872	0.999999988326864	-0.401548201519242	0.457180443062582	0.541454894984571	0.234638175677807	1072.53587047079
43.217128778802	0.999999988326864	-0.401601374381148	0.457176227476645	0.541458911464603	0.234640127874118	1072.54586589703
43.3363622661776	0.999999988326864	-0.401653571214594	0.45717157774998	0.541463365903751	0.234642447110136	1072.55586126999
43.4556492819072	0.999999988326864	-0.401704175841793	0.457166206981239	0.541468548263074	0.234645002093464	1072.56585549563
43.5750035058813	0.999999988326864	-0.401753167340027	0.457160339274091	0.541474244672611	0.234647825273485	1072.57584955155
43.694427106628	0.999999988326864	-0.401802104739569	0.457154574957075	0.541479802607875	0.234650915061905	1072.58584291843
43.8139283350654	0.999999988326864	-0.401853034021931	0.457150249145408	0.541483952163985	0.234654424654898	1072.59583756379
43.9334919118098	0.999999988326864	-0.401905239185771	0.457146108115809	0.541487900327319	0.23465815613942	1072.60583245197
44.053114843868	0.999999988326864	-0.401956592722036	0.457141562492967	0.541492256440682	0.234662094788624	1072.61582803608
44.1727889242997	0.999999988326864	-0.402006214633161	0.457136297608639	0.541497321286534	0.234666224626573	1072.62582302662
44.2925213722288	0.999999988326864	-0.402054405619692	0.457130520593363	0.541502915816635	0.234670533775078	1072.63581713869
44.4123227856701	0.999999988326864	-0.402101926310011	0.457124853493344	0.541508412215949	0.234675111361907	1072.64581071239
44.5321996539115	0.999999988326864	-0.402152021928965	0.457120602969458	0.54151249888663	0.234680074646371	1072.65580427564
44.6521519313076	0.999999988326864	-0.402203061908647	0.45711657747599	0.541516324868077	0.234685343576155	1072.66579953759
44.7721592473543	0.999999988326864	-0.402253399652881	0.457111922006291	0.541520794919281	0.234690812639533	1072.67579454255
44.8922247735338	0.999999988326864	-0.4022996979444	0.457105895680172	0.541526669436173	0.234696740364236	1072.68579009567
45.0123423753487	0.999999988326864	-0.402346384038169	0.457100352038663	0.541531988386365	0.234702913477064	1072.69578347761
45.1325379967758	0.999999988326864	-0.402396137744067	0.457096328118106	0.541535843112545	0.234709370418366	1072.70577727849
45.252806380265	0.999999988326864	-0.402446686356047	0.457092411280474	0.54153958282007	0.234715973551795	1072.71577140228
45.3731434958722	0.999999988326864	-0.402495810155885	0.457087951289162	0.541543858710668	0.234722722964486	1072.72576685747
45.4935334871981	0.999999988326864	-0.402543496161943	0.457082650842008	0.54154898223705	0.234729563762057	1072.73576168788
45.6139841296507	0.999999988326864	-0.402589247046359	0.457076753193396	0.541554694018364	0.234736459128688	1072.74575685349
45.7344917089678	0.999999988326864	-0.402635433789928	0.457071115414452	0.541560165341637	0.234743352886906	1072.75575113877
45.8550669200563	0.999999988326864	-0.402686502272911	0.457068047863906	0.54156303650525	0.234750149367232	1072.76574460404
45.9757190909244	0.999999988326864	-0.402737566525736	0.457064285882054	0.541566625838731	0.234756890098287	1072.77573886
46.0964385381388	0.999999988326864	-0.402782299612698	0.457057397358588	0.541573336243866	0.234763385731929	1072.78573466799
46.2172073322623	0.999999988326864	-0.402832410110447	0.45705386765248	0.541576678890394	0.234769407006151	1072.79572858853
46.3380478414199	0.999999988326864	-0.402881990423059	0.45704884407317	0.541581503798197	0.23477512051134	1072.80572253553
46.4589597650479	0.999999988326864	-0.402929505398523	0.457043139756753	0.541587028716059	0.23478063439806	1072.81571659745
46.5799418939124	0.999999988326864	-0.402977416249537	0.457037782069631	0.541592216108898	0.234785905152256	1072.82571068333
46.7009941016086	0.999999988326864	-0.403027549392026	0.457033384681286	0.541596409147039	0.234790884042343	1072.83570543038
46.8221083610659	0.999999988326864	-0.403078705328282	0.457029097254463	0.541600516675484	0.234795693613932	1072.84569990323
46.9432878679441	0.999999988326864	-0.403129269205467	0.4570244453291	0.54160499426026	0.23480032580198	1072.85569442149
47.0645320564242	0.999999988326864	-0.403178629305679	0.457019152216827	0.541610094172034	0.234804777376163	1072.86568849535
47.1858463548682	0.999999988326864	-0.403226448712621	0.457013503343838	0.541615569533034	0.234808989364572	1072.87568235832
47.3072334725693	0.999999988326864	-0.403275286746882	0.457007953935138	0.541620941004491	0.234812963412872	1072.88567644531
47.4286908972367	0.999999988326864	-0.403326513322656	0.457003629829505	0.541625059757778	0.234816609486606	1072.89567117893
47.5502107302136	0.999999988326864	-0.403378766205758	0.456999438533803	0.541629067767088	0.234819985450566	1072.90566634567
47.6717876460366	0.999999988326864	-0.403430257366042	0.456994515245298	0.541633798420931	0.234823185466465	1072.91566040637
47.7934350145796	0.999999988326864	-0.403480209052854	0.456988998917007	0.541639125563599	0.234826220322124	1072.9256541288
47.9151569976406	0.999999988326864	-0.403529305245369	0.456983160561857	0.541644780975308	0.234829109398876	1072.93564735111
48.036959803395	0.999999988326864	-0.403579182315402	0.456977973793618	0.541649790373694	0.234831774059448	1072.94564175259
48.158829244344	0.999999988326864	-0.403631379055145	0.45697358966428	0.541653971760758	0.234834242433443	1072.95563658383
48.2807600900906	0.999999988326864	-0.403684102025575	0.456969120655762	0.541658236763568	0.23483661155295	1072.96563158845
48.402750159498	0.999999988326864	-0.403735781060363	0.456964141002326	0.541663026023861	0.234838890087589	1072.97562607119
48.5248058320839	0.999999988326864	-0.403786077595746	0.456958541730128	0.541668436372852	0.234841093169613	1072.98561969984
48.6469375519108	0.999999988326864	-0.403835190025372	0.456952672295205	0.541674120164872	0.234843227149101	1072.9956129861
48.7691495677844	0.999999988326864	-0.403885508010285	0.456947118811318	0.541679480184377	0.23484533310604	1073.00560614608
48.8914434776623	0.999999988326864	-0.403938205634222	0.456943050896313	0.541683350893369	0.234847429554744	1073.0156016685
49.0137905593285	0.999999988326864	-0.403991899758065	0.456938844518445	0.541687370208944	0.234849523963644	1073.02559686558
49.1361947112576	0.999999988326864	-0.404043550321549	0.45693381136629	0.541692212895739	0.234851616685409	1073.03559184774
49.2586586235628	0.999999988326864	-0.404093552682213	0.456927994888237	0.541697832511101	0.234853718095295	1073.04558524492
49.3812017062018	0.999999988326864	-0.404142391601209	0.456921990684249	0.541703655333058	0.234855861770968	1073.05557822295
49.5038291476596	0.999999988326864	-0.404193579784054	0.456917203873878	0.541708251029704	0.234858135401396	1073.065571571
49.6265363845247	0.999999988326864	-0.404246670721095	0.456913114239583	0.541712157965196	0.234860568657532	1073.07556689082
49.7492993376742	0.999999988326864	-0.404299201209184	0.456908611956837	0.541716465579969	0.234863109898142	1073.08556232809
49.8721165977771	0.999999988326864	-0.404349895712866	0.456903199277152	0.541721689667114	0.234865746769702	1073.09555661604
49.9950023548196	0.999999988326864	-0.404398564745783	0.456897282068031	0.541727407027418	0.234868505782812	1073.10555049152
50.1179617680632	0.999999988326864	-0.404447555562417	0.456891491633109	0.541733012052135	0.234871408993689	1073.11554316671
50.2410095802314	0.999999988326864	-0.404499081381662	0.456887268241331	0.541737051993195	0.234874608932611	1073.12553676427
50.3641343498244	0.999999988326864	-0.404551561142584	0.456883259595074	0.541740855694728	0.234878052165393	1073.13553206327
50.4873151367444	0.999999988326864	-0.404603268531481	0.456878543117996	0.541745402422317	0.234881653356031	1073.14552714227
50.6105547739592	0.999999988326864	-0.404650752638326	0.456872284192892	0.541751462975843	0.234885607797186	1073.15552235122
50.7338521086619	0.999999988326864	-0.404698581378015	0.456866598826921	0.541756977202399	0.234889755597564	1073.16551506898
50.8572377139408	0.999999988326864	-0.404751013085276	0.45686321921172	0.541760160091676	0.234894266788758	1073.17550845482
50.9807029411197	0.999999988326864	-0.404800068055768	0.456857623049712	0.541765554350021	0.234899334889354	1073.18550404603
51.1042210991706	0.999999988326864	-0.404848155606836	0.456852382011147	0.541770648224169	0.234904557995787	1073.19549823902
51.2278094254351	0.999999988326864	-0.404898440684837	0.45684816022002	0.541774644759604	0.234909966316872	1073.20549176005
51.3514759805918	0.999999988326864	-0.404949218585771	0.456843848395838	0.541778787583436	0.234915466763087	1073.21548536476
51.4752196208962	0.999999988326864	-0.404998639500015	0.456839093268331	0.541783352573648	0.234921049878709	1073.22547998931
51.5990279203247	0.999999988326864	-0.405046655552111	0.456833839212471	0.541788437642982	0.234926707178417	1073.23547510575
51.7228950790444	0.999999988326864	-0.405094271289525	0.456828295948204	0.541793801317312	0.234932421907066	1073.24546973795
51.8468273662089	0.999999988326864	-0.405142609084263	0.456823311608469	0.54179861490875	0.234938143914571	1073.25546382642
51.970831452748	0.999999988326864	-0.40519317443964	0.456819204127133	0.541802501963124	0.234943843594272	1073.26545728888
52.0949147866093	0.999999988326864	-0.405243918772782	0.456814947770971	0.541806565553644	0.234949530801799	1073.27545056629
52.2190794850844	0.999999988326864	-0.405293265498271	0.456810074203653	0.541811254941934	0.234955197988319	1073.28544488331
52.3433128330603	0.999999988326864	-0.405341271448139	0.456804624553043	0.541816560334184	0.234960830110789	1073.29543939054
52.46761276244	0.999999988326864	-0.405388074249798	0.456799017705665	0.541821999030754	0.234966383155215	1073.3054345816
52.5919711328723	0.999999988326864	-0.405436572835864	0.456793777627188	0.541827037851482	0.234971832486248	1073.31542869983
52.716401317681	0.999999988326864	-0.405487500268768	0.45678988020662	0.541830753528064	0.234977085259075	1073.32542261482
52.8409055208713	0.999999988326864	-0.405539189692499	0.456785781817622	0.541834631480334	0.234982231139991	1073.33541595915
52.9654905904885	0.999999988326864	-0.405589045398196	0.456780993264722	0.54183923416589	0.234987252875235	1073.34541011385
53.090146512042	0.999999988326864	-0.405637654886843	0.456775485014157	0.541844590917394	0.234992167756004	1073.35540357359
53.2148821015813	0.999999988326864	-0.405684869975123	0.456769565260157	0.541850328996026	0.234996930736039	1073.36539816503
53.3396837078359	0.999999988326864	-0.405735828122387	0.456765497128611	0.541854216972286	0.235001295917674	1073.37539367513
53.4645399998841	0.999999988326864	-0.405787930379457	0.456761297725233	0.541858202598579	0.235005508989262	1073.38538820491
53.5894629510373	0.999999988326864	-0.40583872766864	0.456756411432432	0.541862911792735	0.235009563370854	1073.39538155322
53.7144671443251	0.999999988326864	-0.40588781840627	0.456750796307647	0.541868348834004	0.235013470604766	1073.40537400409
53.8395637522952	0.999999988326864	-0.405935562225876	0.456744925380877	0.54187403752577	0.235017212074516	1073.41536677062
53.9647489718083	0.999999988326864	-0.40598640691503	0.456740313988307	0.541878462397624	0.235020711342802	1073.42536221625
54.0899897634761	0.999999988326864	-0.406038634802008	0.456735983549958	0.541882593650504	0.235023992231189	1073.4353582278
54.2152791014887	0.999999988326864	-0.406090599601172	0.456731380064851	0.541887008130223	0.235027127250836	1073.44535261455
54.34063714193	0.999999988326864	-0.406140897091673	0.45672609092693	0.541892101175496	0.235030074960423	1073.45534542243
54.4660834636707	0.999999988326864	-0.406190043773165	0.456720298375176	0.541897708491633	0.235032880205512	1073.46533709822
54.5916321791862	0.999999988326864	-0.406239802191914	0.456714557034304	0.541903250587715	0.235035605825191	1073.47532967197
54.7172722052447	0.999999988326864	-0.406292632676287	0.456710674723076	0.541906941018987	0.235038174941109	1073.48532694674
54.8429451611557	0.999999988326864	-0.406346062496017	0.456706528965077	0.541910904697238	0.235040668886873	1073.49532308229
54.9686651881081	0.999999988326864	-0.406395366188815	0.45670031176577	0.54191693179088	0.235042996707598	1073.5053146076
55.0944897853585	0.999999988326864	-0.406444181388921	0.456694226533349	0.541922819526917	0.235045301286671	1073.51530511754
55.2204317260044	0.999999988326864	-0.406497957581353	0.456690853508884	0.54192599703225	0.235047631962508	1073.52530273716
55.3464022612183	0.999999988326864	-0.406552205676707	0.456686969307316	0.541929699217391	0.235049949923271	1073.53529919784
55.4724157978908	0.999999988326864	-0.40659932120138	0.456679604757051	0.541936871685344	0.235052260559653	1073.54528935355
55.5985513425247	0.999999988326864	-0.406651267320015	0.456675663516805	0.54194062372019	0.235054726107735	1073.55528305898
55.7247644835462	0.999999988326864	-0.406705124707835	0.456671638556749	0.54194444758413	0.235057251829945	1073.56527873576
55.8510303935768	0.999999988326864	-0.406753247757552	0.4566648385918	0.541951068669195	0.235059943716635	1073.57527256059
55.977372681013	0.999999988326864	-0.406801196556064	0.456658621824358	0.541957104820578	0.235062707000201	1073.58526474866
56.1038121017499	0.999999988326864	-0.406856166209441	0.456656008442967	0.54195951361807	0.235065770502397	1073.59525919497
56.2303197846118	0.999999988326864	-0.406905257467618	0.456649729533183	0.541965622029398	0.235069177922179	1073.60525423743
56.3568886235777	0.999999988326864	-0.406953455051296	0.456643950430138	0.541971212581049	0.235072702971318	1073.61524744232
56.4835419065118	0.999999988326864	-0.407006670922969	0.45664070444861	0.54197424330293	0.23507647711668	1073.62524100411
56.6102747293634	0.999999988326864	-0.407057426705986	0.456635603930932	0.541979143581051	0.235080550166702	1073.63523579497
56.7370717805937	0.999999988326864	-0.407106031424045	0.456630104782857	0.541984493415633	0.235084733430807	1073.64522985907
56.863942425502	0.999999988326864	-0.407155114920743	0.45662466948195	0.541989737528223	0.235089003690173	1073.65522340637
56.9908933289879	0.999999988326864	-0.407205637130265	0.456620340551073	0.541993874289708	0.235093407647888	1073.66521706549
57.1179229479827	0.999999988326864	-0.407257285274444	0.456616111316966	0.541997918124759	0.235097886598207	1073.67521083898
57.2450296809268	0.999999988326864	-0.407308055827299	0.456611566475018	0.542002251853775	0.235102437767005	1073.68520517729
57.3722064385907	0.999999988326864	-0.407357873001925	0.456606567190826	0.5420070654965	0.235107054216427	1073.69519941265
57.4994547026373	0.999999988326864	-0.407406273609754	0.456601169901734	0.54201230390582	0.235111733059399	1073.70519373657
57.6267735681709	0.999999988326864	-0.407454667213641	0.456595585264574	0.542017705080837	0.2351164702288	1073.71518752008
57.7541700748149	0.999999988326864	-0.407504126954604	0.456590812685174	0.542022291077211	0.235121254835966	1073.7251809351
57.8816487970263	0.999999988326864	-0.407555498315761	0.45658675874159	0.54202616165618	0.235126085795724	1073.73517471722
58.009204893881	0.999999988326864	-0.40760641895132	0.456582325331831	0.542030390562739	0.235130947894989	1073.74516874937
58.1368351627902	0.999999988326864	-0.407655817568426	0.456577269066123	0.542035266911334	0.235135829402263	1073.75516267505
58.2645410799705	0.999999988326864	-0.407704225417632	0.456571698424504	0.542040661586096	0.235140717083513	1073.76515667745
58.392321931937	0.999999988326864	-0.407752665372733	0.456566182371549	0.542045994232097	0.235145594710839	1073.77515045513
58.5201807692685	0.999999988326864	-0.407802581822727	0.456561662480042	0.542050316373319	0.235150434692569	1073.78514432296
58.6481163652842	0.999999988326864	-0.407853952158691	0.456557541655211	0.542054260874659	0.235155230470214	1073.79513822964
58.7761280332717	0.999999988326864	-0.407904798234771	0.456552998764462	0.542058610326825	0.235159986030503	1073.80513198795
58.9042176721977	0.999999988326864	-0.407954522786153	0.45654779819197	0.542063617928713	0.235164706094651	1073.81512554624
59.0323879426837	0.999999988326864	-0.408002384734425	0.456542237441838	0.54206900448818	0.235169367762167	1073.8251198127
59.160630053206	0.999999988326864	-0.408051277991433	0.456536718366942	0.542074339838868	0.235173966097279	1073.83511323522
59.288954955261	0.999999988326864	-0.408101818286153	0.456532401779212	0.542078467363225	0.235178448812072	1073.84510723553
59.4173551764221	0.999999988326864	-0.408153681661276	0.456528201095952	0.542082474404722	0.235182863874166	1073.85510107793
59.5458325888885	0.999999988326864	-0.40820495463099	0.456523754335485	0.54208673182575	0.235187206979771	1073.86509515132
59.6743842173244	0.999999988326864	-0.408255118590345	0.456518664526139	0.542091631895379	0.235191476314406	1073.87508884485
59.8030150199256	0.999999988326864	-0.408303577876488	0.456513086761324	0.542097033690288	0.235195659483987	1073.88508248045
59.9317259042694	0.999999988326864	-0.408352105099697	0.456507381578691	0.542102554336631	0.235199744152398	1073.8950758418
60.06052064627	0.999999988326864	-0.408402884350245	0.456502861758782	0.542106884069019	0.235203675005138	1073.90506998541
60.1893892052056	0.999999988326864	-0.408455047441752	0.456498676490103	0.542110873251856	0.235207470126176	1073.91506431057
60.3183291052472	0.999999988326864	-0.408506507807388	0.456494000128	0.542115362573929	0.235211158171519	1073.92505808982
60.4473473101123	0.999999988326864	-0.40855633382926	0.456488690588199	0.542120486017006	0.235214761937359	1073.93505114396
60.5764531937338	0.999999988326864	-0.408605316204449	0.456482900967496	0.542126090699419	0.235218284279299	1073.9450441589
60.7056474949055	0.999999988326864	-0.408655058492923	0.456477508842818	0.542131298595196	0.235221746353329	1073.95503736007
60.8349279049707	0.999999988326864	-0.408706499311986	0.456473130968671	0.542135479487094	0.235225119747533	1073.96503214963
60.9642740473091	0.999999988326864	-0.408759087984949	0.456469005481188	0.54213940892732	0.235228405703074	1073.97502703692
61.0642740473091	0.999999988326864	-0.40880041602338	0.456464914714398	0.542143333539742	0.235228375242065	1073.98274926976
61.1642740473091	0.999999988326864	-0.40884009568718	0.456460742092563	0.542147362904867	0.235228404467085	1073.99046799343
61.2642740473091	0.999999988326864	-0.408880683242524	0.456456467319715	0.542151478794635	0.235228504828653	1073.99818280942
61.3938929167912	0.999999988326864	-0.408933044992804	0.456451199092052	0.542156569281957	0.23522866419982	1074.00817560451
61.5236032863952	0.999999988326864	-0.408985616287771	0.456445980373491	0.542161594265961	0.235228920788446	1074.01817002471
61.6533842968296	0.999999988326864	-0.40903885391225	0.456440973002643	0.542166395623396	0.235229268364528	1074.0281633608
61.7832499519674	0.999999988326864	-0.409091822734119	0.456435996467705	0.542171182482197	0.235229723559743	1074.0381570284
61.9131959790017	0.999999988326864	-0.409144528616889	0.456430924719485	0.542176051013757	0.235230301973849	1074.04815070073
62.043222349131	0.999999988326864	-0.409196259906721	0.456425794494028	0.542180993500781	0.235231063988324	1074.05814468464
62.1733250984162	0.999999988326864	-0.409248468748754	0.456420390336192	0.542186199412543	0.235232001835832	1074.06813790219
62.3035142704717	0.999999988326864	-0.409300490788823	0.456415223859309	0.542191175827205	0.235233101470929	1074.07813127934
62.4337878077791	0.999999988326864	-0.4093525338629	0.45641014239208	0.542196047499032	0.235234371808274	1074.08812507477
62.5641403729653	0.999999988326864	-0.409404648472703	0.456405356745643	0.542200654710115	0.235235936354348	1074.09811941794
62.6945649225189	0.999999988326864	-0.409457096257805	0.456400516740548	0.542205297087064	0.235237709780082	1074.10811306376
62.8250705008326	0.999999988326864	-0.409508894976236	0.456395523255146	0.542210096240813	0.235239663390182	1074.118106511
62.9556596842634	0.999999988326864	-0.409560034650655	0.456390273696368	0.542215135816481	0.235241797699801	1074.12809999045
63.0863321436887	0.999999988326864	-0.409610482868653	0.456385034945864	0.542220195992821	0.235244203341243	1074.13809374686
63.2170844152106	0.999999988326864	-0.409661702158135	0.456379912996976	0.542225131392983	0.235246789042051	1074.14808682372
63.3479253506279	0.999999988326864	-0.409712810528374	0.456375043822284	0.542229809330046	0.235249580992385	1074.15808090612
63.4788419517721	0.999999988326864	-0.409764053440145	0.456370458989082	0.542234196021453	0.235252629481855	1074.16807519884
63.6098314758987	0.999999988326864	-0.409815512587969	0.456365642118571	0.542238812694652	0.23525592231355	1074.1780689424
63.7409011072888	0.999999988326864	-0.409865846299876	0.456360636059181	0.542243636399725	0.235259422256825	1074.18806234737
63.8720553061135	0.999999988326864	-0.409915978309273	0.456355376146109	0.542248703440178	0.235263146574838	1074.1980555414
64.0032969156617	0.999999988326864	-0.409965964189881	0.456350353644268	0.542253552070902	0.235267090744693	1074.20804880005
64.1346251644658	0.999999988326864	-0.410016495304688	0.456345517480777	0.542258183599924	0.235271202416264	1074.21804242848
64.2660352493616	0.999999988326864	-0.410066869490254	0.456340973814145	0.542262545644559	0.235275499596803	1074.22803671652
64.3975185788368	0.999999988326864	-0.410117459834019	0.456336131071545	0.542267197970146	0.235279953099434	1074.23803041342
64.5290829611237	0.999999988326864	-0.410167386411616	0.456331186666127	0.542271952118231	0.235284579145123	1074.24802415109
64.6607279236645	0.999999988326864	-0.410216578540046	0.456326171659517	0.542276786911586	0.235289376561714	1074.25801723913
64.7924619870804	0.999999988326864	-0.410266116631165	0.456321047150939	0.542281725467546	0.235294326507351	1074.26801018701
64.9242870702727	0.999999988326864	-0.410315798197543	0.456316232034608	0.542286352216096	0.235299433136533	1074.27800382561
65.0561941575125	0.999999988326864	-0.410365961968692	0.456311740447284	0.542290656990112	0.235304768735824	1074.28799818196
65.1881739068513	0.999999988326864	-0.410415962669275	0.45630718983275	0.542295017377216	0.235310288682081	1074.29799215711
65.3202313522945	0.999999988326864	-0.410465050758808	0.45630242475038	0.542299607548691	0.235315992122288	1074.30798579845
65.4523709148082	0.999999988326864	-0.410513977561296	0.456297234318171	0.542304607734038	0.235321856374718	1074.31797875691
65.5846016318307	0.999999988326864	-0.410562545257609	0.456292238594309	0.542309421884903	0.235327883847347	1074.32797183821
65.7169219994371	0.999999988326864	-0.410611580469576	0.456287597855524	0.54231388163686	0.235334149560449	1074.3379654939
65.8493244725947	0.999999988326864	-0.410660976228955	0.456283092535987	0.542318195551978	0.235340582163589	1074.34795928853
65.981807244169	0.999999988326864	-0.410709887755638	0.456278652541601	0.542322462353201	0.235347198351146	1074.35795363005
66.1143631628372	0.999999988326864	-0.410758727253449	0.456273772954654	0.542327154134879	0.235353963482054	1074.36794751361
66.2469984083623	0.999999988326864	-0.41080686385973	0.456268831865709	0.542331913352175	0.235360882450463	1074.37794095164
66.3797189503775	0.999999988326864	-0.410854613589808	0.456264028016825	0.542336555654501	0.235367939446029	1074.38793402441
66.5125295836508	0.999999988326864	-0.410903060438085	0.45625915162914	0.542341248630278	0.235375103654266	1074.39792699316
66.6454317179399	0.999999988326864	-0.4109517367906	0.456254659173988	0.542345556539425	0.2353823599728	1074.40792073147
66.7784152354003	0.999999988326864	-0.411000405348991	0.456250330887807	0.542349707237081	0.235389699705848	1074.4179151466
66.911471214741	0.999999988326864	-0.411049137785343	0.456245615555441	0.542354240837052	0.235397087334988	1074.42790907547
67.0446062415322	0.999999988326864	-0.411097094870691	0.456240686343457	0.54235898600813	0.235404496558402	1074.43790293991
67.1778213089567	0.999999988326864	-0.411144483666485	0.456235819549882	0.542363674048983	0.235411895532747	1074.44789604711
67.311126421144	0.999999988326864	-0.411192744421276	0.456230950799927	0.542368353619866	0.23541925708814	1074.45788886741
67.444525433872	0.999999988326864	-0.411241792519637	0.456226563671686	0.542372560539845	0.235426537251108	1074.46788217707
67.5780118075302	0.999999988326864	-0.411291137290458	0.4562220924593	0.542376844308208	0.235433757790507	1074.47787553458
67.7115848999289	0.999999988326864	-0.411339300203438	0.456217395229772	0.542381362001732	0.235440887480034	1074.48787007334
67.8452291986913	0.999999988326864	-0.411387040987032	0.456212406359634	0.542386173305863	0.235447887861168	1074.4978640419
67.9789524706764	0.999999988326864	-0.411435135379509	0.456207227359348	0.54239116916232	0.235454754491833	1074.50785712684
68.1127665582981	0.999999988326864	-0.411484163703092	0.456202730164066	0.542395484335233	0.235461388906894	1074.51784996029
68.2466746982212	0.999999988326864	-0.411533883420027	0.456198385950292	0.542399645794939	0.235467807095941	1074.52784288554
68.3806755692886	0.999999988326864	-0.411583337920664	0.456193710267191	0.5424041309428	0.235474051684531	1074.53783648403
68.5147602815029	0.999999988326864	-0.411631876216594	0.456188738145914	0.542408926635801	0.23548011985579	1074.54783041945
68.6489245247746	0.999999988326864	-0.411680659998713	0.456183524034683	0.542413958349323	0.235485982658169	1074.55782406354
68.7831724295066	0.999999988326864	-0.411729974296917	0.456178731468773	0.542418563210266	0.235491610918151	1074.56781718203
68.9175109748872	0.999999988326864	-0.411780413233064	0.456174311436885	0.542422795342755	0.235496982752696	1074.57780990864
69.0519452598318	0.999999988326864	-0.411831036561259	0.456169683334137	0.542427233934312	0.235502219755585	1074.5878027348
69.1864738912285	0.999999988326864	-0.41188082661743	0.45616475829461	0.542431970846583	0.235507325447501	1074.59779627971
69.3210874386006	0.999999988326864	-0.411929365204569	0.456159634390385	0.542436943936472	0.235512257582172	1074.6077906911
69.4557745114624	0.999999988326864	-0.41197871335702	0.456154337670857	0.542442030921486	0.235517011806648	1074.61778408391
69.5905489749162	0.999999988326864	-0.412029371241772	0.456149778669909	0.542446419436754	0.235521509970588	1074.62777745687
69.7254110072867	0.999999988326864	-0.412080597558734	0.456145306633567	0.542450703110471	0.23552583908114	1074.637770469
69.8603653439523	0.999999988326864	-0.412131219770938	0.456140595247021	0.542455219844195	0.235529971080663	1074.64776374161
69.9954084569204	0.999999988326864	-0.41218165117089	0.456135316288956	0.542460291447922	0.235533929616161	1074.65775638315
70.1305489631127	0.999999988326864	-0.412231438557046	0.45612994279716	0.542465474012746	0.2355377129007	1074.66774962652
70.2657789620376	0.999999988326864	-0.412281821966602	0.45612497301455	0.542470256760052	0.23554123990111	1074.67774368612
70.4010876366547	0.999999988326864	-0.412333271271684	0.456120242531581	0.542474806108421	0.235544580033972	1074.68773733495
70.5364805213416	0.999999988326864	-0.412385139719176	0.456115625237538	0.542479229275092	0.235547643162718	1074.69773051573
70.6719638651905	0.999999988326864	-0.412437083133175	0.456110730603137	0.542483915912343	0.235550539418722	1074.70772296861
70.8075474014078	0.999999988326864	-0.412488190906143	0.456105571421826	0.542488892301533	0.235553272137212	1074.71771581529
70.9432259118372	0.999999988326864	-0.412538353945499	0.456100326619046	0.54249394491411	0.235555797193247	1074.72770913079
71.0789932088861	0.999999988326864	-0.412589416193616	0.456094997848701	0.542499084545617	0.235558127449239	1074.73770231193
71.2148512934221	0.999999988326864	-0.412641925586803	0.456090396896888	0.542503506732283	0.235560203416487	1074.74769644587
71.3507873718182	0.999999988326864	-0.412694978246674	0.456085697137086	0.542507994494881	0.235562147524623	1074.75768979033
71.4868120241519	0.999999988326864	-0.412747319450642	0.456080779543832	0.542512713211591	0.235563967958091	1074.76768266559
71.6229315993868	0.999999988326864	-0.412798289729731	0.456075532788181	0.542517790306136	0.235565641879588	1074.77767520231
71.759150701474	0.999999988326864	-0.412849705419968	0.456070000148432	0.54252312333455	0.235567182965232	1074.78766734531
71.8954748010795	0.999999988326864	-0.412901638644268	0.456064922441149	0.542528009196841	0.235568613877638	1074.79766047607
72.0318906334721	0.999999988326864	-0.412954817436674	0.45606033419432	0.542532399501767	0.235569949700399	1074.80765536633
72.1683744393662	0.999999988326864	-0.413008191376607	0.456055582126245	0.542536951148937	0.235571241276443	1074.81764881053
72.3049458472127	0.999999988326864	-0.413060623993616	0.45605046783809	0.54254186682736	0.235572495961265	1074.8276418155
72.4416108679211	0.999999988326864	-0.413111501258458	0.456045065466835	0.542547081396475	0.235573715753386	1074.83763422501
72.5783775674102	0.999999988326864	-0.413163145919025	0.456039565592863	0.542552375695367	0.235574920914992	1074.84762571645
72.7152585091053	0.999999988326864	-0.413215602873603	0.456034626064208	0.542557115326574	0.235576137470601	1074.85761903896
72.8522288658572	0.999999988326864	-0.413268945044516	0.456029957998086	0.542561581692698	0.235577369203662	1074.86761311527
72.9892784240575	0.999999988326864	-0.413322113295143	0.456025227168205	0.542566127751116	0.235578615902155	1074.87760751959
73.1264029134264	0.999999988326864	-0.413374583418903	0.456020118788668	0.542571028525948	0.235579871973248	1074.88760147374
73.2636085317475	0.999999988326864	-0.413425458889621	0.456014649322757	0.542576311277787	0.235581133925794	1074.89759408406
73.4009136630769	0.999999988326864	-0.41347693022756	0.456009073905184	0.542581687857719	0.235582404127162	1074.90758511662
73.5383398342858	0.999999988326864	-0.413529469191547	0.456004337909954	0.542586224675135	0.235583709237249	1074.91757748876
73.6758686642396	0.999999988326864	-0.413582974122306	0.45599974587958	0.542590635095611	0.235585047293179	1074.92757070584
73.8134886111746	0.999999988326864	-0.413636027089552	0.455994958653913	0.542595217958021	0.235586423576804	1074.93756514335
73.9511831795738	0.999999988326864	-0.413688239580559	0.455989790334021	0.542600175521732	0.23558783713333	1074.94755963908
74.0889518106756	0.999999988326864	-0.413739142344949	0.455984346141632	0.542605458515881	0.23558929029794	1074.95755331806
74.226805866318	0.999999988326864	-0.413790187275418	0.455978836482611	0.542610755060563	0.235590791524587	1074.96754500314
74.3647727053711	0.999999988326864	-0.413842447762393	0.455973890342017	0.54261551059414	0.235592351190578	1074.9775361969
74.5028588391646	0.999999988326864	-0.413895573829649	0.455969446649983	0.542619758074286	0.235594034788096	1074.98752871327
74.6410459764663	0.999999988326864	-0.413948977199006	0.455964867264521	0.542624141384174	0.235595819883565	1074.99752174252
74.7793271189861	0.999999988326864	-0.414000634033925	0.455959782392542	0.542629020057289	0.235597763019731	1075.00751704618
74.9176713739754	0.999999988326864	-0.414051353888385	0.455954290541811	0.542634335744506	0.235599853989134	1075.01751118785
75.0560950741285	0.999999988326864	-0.41410174666145	0.455948755761682	0.542639673610607	0.235602119426884	1075.02750416708
75.194614373644	0.999999988326864	-0.414154154203351	0.455944367769914	0.542643867871394	0.235604668263153	1075.03749480463
75.3332610641526	0.999999988326864	-0.414206579123588	0.455940028599328	0.54264800743341	0.235607437664943	1075.04748669722
75.4720176198108	0.999999988326864	-0.414258525511796	0.455935125774516	0.542652728008128	0.235610426333682	1075.05748014478
75.6108628199497	0.999999988326864	-0.414309542267633	0.455929909041626	0.542657755858283	0.235613615490502	1075.0674742975
75.7497872995307	0.999999988326864	-0.414359347414661	0.455924389042412	0.542663077513114	0.235617004801884	1075.07746892359
75.8887849061614	0.999999988326864	-0.414408992864183	0.455919336840006	0.542667956258749	0.235620707746354	1075.08746313411
76.02786156608	0.999999988326864	-0.414459974934712	0.455914687697719	0.542672401417278	0.23562461340579	1075.09745524543
76.167046078231	0.999999988326864	-0.414511743538114	0.455910429830495	0.542676470165637	0.235628802275728	1075.10744643739
76.3063507651518	0.999999988326864	-0.414563382822452	0.455905916158921	0.542680789923029	0.235633165352572	1075.11743789203
76.4457718929581	0.999999988326864	-0.414612871448523	0.455900849039112	0.542685668139164	0.235637760892219	1075.12743235151
76.5852682355976	0.999999988326864	-0.414661499690616	0.455895497983398	0.542690861810809	0.23564257401453	1075.13742738072
76.724832399357	0.999999988326864	-0.414710615153622	0.455890115331994	0.542696025028484	0.235647546891691	1075.14742198
76.8644706613035	0.999999988326864	-0.414761356009033	0.4558859681956	0.542699983154572	0.235652716770695	1075.15741423685
77.0042152287034	0.999999988326864	-0.41481311161689	0.455881794450304	0.542703959734046	0.235657977204133	1075.16740548902
77.1440797225964	0.999999988326864	-0.414863666008285	0.455877259685916	0.542708321497924	0.235663323362868	1075.17739737271
77.284055264781	0.999999988326864	-0.414912300090445	0.45587209015391	0.542713298025859	0.235668772878191	1075.18739028037
77.4241278256639	0.999999988326864	-0.41496005583466	0.455866457292286	0.542718746617664	0.235674341419845	1075.19738417534
77.5642841903296	0.999999988326864	-0.415008629584395	0.455861252471602	0.542723768012351	0.235680002548938	1075.20737864541
77.7045166731538	0.999999988326864	-0.415059342222445	0.45585726582277	0.542727557782798	0.235685776896745	1075.21737256839
77.8448327759616	0.999999988326864	-0.415110609495831	0.455853468346489	0.542731176175522	0.235691618132371	1075.22736519465
77.9852502064661	0.999999988326864	-0.415161060462376	0.455848760905955	0.54273569343229	0.23569751966039	1075.23735665007
78.1257852423888	0.999999988326864	-0.415209947065811	0.455843430092305	0.542740855272466	0.235703482979649	1075.24734790334
78.2664408283244	0.999999988326864	-0.415256886073806	0.455837760920115	0.542746331455641	0.235709532837917	1075.2573405274
78.4071981401387	0.999999988326864	-0.415305621574722	0.455833094535321	0.542750818414158	0.235715729616345	1075.26733590642
78.5480190596543	0.999999988326864	-0.415356424228319	0.455829155121698	0.542754559088121	0.235722050582251	1075.27733119449
78.6889048419299	0.999999988326864	-0.415407517772287	0.455825046048491	0.542758497463482	0.235728420975666	1075.28732398046
78.8298903779699	0.999999988326864	-0.415457025768072	0.455820274546614	0.542763065152825	0.235734830072845	1075.29731550392
78.970993176944	0.999999988326864	-0.415504238673235	0.455814870769666	0.542768306835248	0.235741284974587	1075.30730609433
79.1122263546604	0.999999988326864	-0.415551229758117	0.455809260984213	0.54277372173439	0.235747805379975	1075.31729746638
79.253579164918	0.999999988326864	-0.415601589999358	0.455805503119655	0.54277730994518	0.235754431691279	1075.32729477953
79.3949686446318	0.999999988326864	-0.415652407076839	0.455801554117635	0.542781063103027	0.235761082834188	1075.33729019855
79.5364214078287	0.999999988326864	-0.415701720224022	0.455796505603246	0.542785933227597	0.235767712734287	1075.34728175459
79.6779916549366	0.999999988326864	-0.415748774067258	0.455790881726441	0.542791376316917	0.235774284422904	1075.35727074194
79.819715383746	0.999999988326864	-0.415796594092891	0.455785764650271	0.5427962984048	0.235780798234333	1075.36726214763
79.9615586803329	0.999999988326864	-0.415847038542307	0.455781802141515	0.542800081219789	0.235787248230355	1075.37725824092
80.1034557709158	0.999999988326864	-0.41589840734007	0.455777802198306	0.542803892885218	0.235793638371883	1075.3872541199
80.2454098655935	0.999999988326864	-0.415946374577948	0.455772273491961	0.54280925760051	0.235799805637398	1075.39724542264
80.3874854433777	0.999999988326864	-0.415993506326342	0.455766500337457	0.542814838882653	0.23580582562028	1075.40723498733
80.5297070857519	0.999999988326864	-0.416044762831629	0.455762838240586	0.542818295296343	0.235811565193108	1075.41722850764
80.6720188341867	0.999999988326864	-0.416097187220418	0.455759026756606	0.542821931109892	0.235817214860177	1075.42722268458
80.8144113116006	0.999999988326864	-0.416147799636386	0.455754341816734	0.542826415522113	0.235822765988616	1075.43721659932
80.9568884800466	0.999999988326864	-0.416196323734186	0.455748708073663	0.542831867792848	0.235828205522272	1075.4472096498
81.0994628944705	0.999999988326864	-0.416242702820672	0.455742699742307	0.542837729023266	0.235833485446044	1075.45720142895
81.2421528184465	0.999999988326864	-0.416292775066391	0.455738154939229	0.542842088652219	0.235838518196235	1075.46719221394
81.384972121207	0.999999988326864	-0.416345137578514	0.455734271377088	0.542845741080111	0.235843384547893	1075.47718479435
81.5278950579536	0.999999988326864	-0.416397509681646	0.455730012742126	0.542849811136903	0.235848158415704	1075.48717867166
81.6709032992319	0.999999988326864	-0.416445663657817	0.455724046594796	0.54285560625465	0.235852688837539	1075.49717367668
81.8139815176352	0.999999988326864	-0.416493627375067	0.455718177420131	0.542861279213687	0.235857072423773	1075.50716590982
81.9571693243447	0.999999988326864	-0.416546605859795	0.455714636955725	0.542864629159611	0.235861157431	1075.51715600313
82.1004965321873	0.999999988326864	-0.416600025685468	0.455710660309628	0.542868395764288	0.235865124442152	1075.52714817117
82.2439333880595	0.999999988326864	-0.416648328877696	0.455704171098054	0.542874719033531	0.235868787353084	1075.53714470243
82.387418769558	0.999999988326864	-0.416699848947174	0.455699892344275	0.54287877718769	0.235872048338019	1075.5471360991
82.531025549985	0.999999988326864	-0.416753164352242	0.455695550445242	0.542882956018785	0.235875184033362	1075.55712721011
82.6747576264496	0.999999988326864	-0.416804642444172	0.455690566701652	0.542887720522381	0.235878176615794	1075.56712006492
82.8185901510303	0.999999988326864	-0.41685488042107	0.455685055958229	0.54289307489968	0.235881033817428	1075.5771127979
82.9625251370659	0.999999988326864	-0.416904502550013	0.455679134493417	0.542898787837121	0.235883738762104	1075.58710630525
83.1065519960611	0.999999988326864	-0.416956391114169	0.455674438622075	0.542903288269427	0.235886206652381	1075.59709948559
83.2506754311489	0.999999988326864	-0.417009824505871	0.455670126944962	0.542907404596531	0.235888475101467	1075.60709195751
83.3949052930545	0.999999988326864	-0.417063322303948	0.455665596177288	0.542911756201444	0.235890632719633	1075.61708344778
83.5392555570626	0.999999988326864	-0.41711551141589	0.455660495616429	0.542916660990544	0.23589269343387	1075.62707540886
83.6837195546916	0.999999988326864	-0.417166530444577	0.455654872485409	0.542922073491597	0.235894675261944	1075.63706756329
83.8282946708896	0.999999988326864	-0.417216736331929	0.455649192675145	0.542927568652097	0.235896554716766	1075.64706090094
83.9729643476456	0.999999988326864	-0.41726919779762	0.455644606792613	0.542931963002795	0.235898332553504	1075.65705494386
84.1177185230537	0.999999988326864	-0.41732314098296	0.455640257390381	0.542936102298445	0.235900034379078	1075.66704795931
84.2625718209206	0.999999988326864	-0.417376205730734	0.455635441749585	0.542940721920597	0.235901688075959	1075.67703943613
84.4075462661796	0.999999988326864	-0.417427669618313	0.455630001114933	0.542945959364247	0.235903319564185	1075.6870305343
84.5526473856197	0.999999988326864	-0.4174784654182	0.45562428207714	0.542951502125316	0.235904953851802	1075.6970223159
84.6978655941978	0.999999988326864	-0.417530107876912	0.455618933924519	0.542956640133881	0.235906611778454	1075.70701518211
84.8431854480949	0.999999988326864	-0.417583504399864	0.455614686231674	0.542960693186361	0.23590831902856	1075.71701018469
84.9885762433746	0.999999988326864	-0.417637418508131	0.455610529203251	0.542964667328959	0.235910055271816	1075.7270039206
85.1340561870901	0.999999988326864	-0.417690452944133	0.455605486052917	0.542969510988356	0.235911811802307	1075.73699555459
85.2796556426368	0.999999988326864	-0.417741846838566	0.455599811437071	0.542974985719541	0.235913589164852	1075.74698599616
85.4253918986016	0.999999988326864	-0.417791994169721	0.455594040978762	0.542980545187731	0.235915405640243	1075.75697693017
85.5712580058154	0.999999988326864	-0.417844039528634	0.45558934273919	0.542985055893811	0.235917313115533	1075.7669707799
85.7172119075942	0.999999988326864	-0.417897770967305	0.455585113592416	0.542989099917966	0.23591930635204	1075.77696572716
85.8632377754953	0.999999988326864	-0.417951472141138	0.455580599752469	0.542993412693878	0.235921339851604	1075.78695928951
86.009355752554	0.999999988326864	-0.418002015388746	0.455574929295541	0.542998892172446	0.235923449528245	1075.79694996351
86.1556077710566	0.999999988326864	-0.418052222934235	0.455569210487684	0.543004408914941	0.235925625924954	1075.80693958578
86.3020091858897	0.999999988326864	-0.418104722628916	0.455564774576143	0.543008642222468	0.235927929913903	1075.81693310081
86.4485034468043	0.999999988326864	-0.418158463073606	0.455560650608778	0.54301258730438	0.235930353605738	1075.82692803249
86.595070079074	0.999999988326864	-0.418210060257167	0.455555326772042	0.543017702118979	0.235932931581349	1075.83692105895
86.7417369602683	0.999999988326864	-0.418260049468543	0.455549887491172	0.543022977196044	0.235935599922346	1075.84691165779
86.8885395742449	0.999999988326864	-0.418311070719904	0.455544550428034	0.54302810507643	0.235938363310549	1075.85690265185
87.0354721487696	0.999999988326864	-0.418363470428472	0.455540208370322	0.543032255110859	0.235941311723132	1075.86689525479
87.1825111700819	0.999999988326864	-0.418416634780959	0.455535879819756	0.54303636376286	0.235944376985577	1075.87688825369
87.3296507993703	0.999999988326864	-0.418468873148463	0.455531283758201	0.543040772631045	0.235947564774262	1075.88688186452
87.4768823175457	0.999999988326864	-0.418519884554568	0.45552615316242	0.543045725504821	0.235950873736638	1075.89687543613
87.6242065812098	0.999999988326864	-0.418568986925791	0.455520641084189	0.543051063485705	0.235954338315822	1075.9068682438
87.771635053108	0.999999988326864	-0.418618989286771	0.455515113889449	0.5430563674039	0.235957936033994	1075.91685924945
87.9191941481833	0.999999988326864	-0.418670552296575	0.455510810249493	0.543060492298736	0.235961750832134	1075.92685026879
88.0668834406551	0.999999988326864	-0.418723087282293	0.455506752515327	0.543064367960242	0.235965777183944	1075.93684274946
88.2146813441982	0.999999988326864	-0.418774562840735	0.455502103121137	0.543068818252049	0.235969995053268	1075.94683684054
88.3625644782993	0.999999988326864	-0.418824424904441	0.455496906202953	0.543073831066264	0.235974350447729	1075.95683021657
88.5105436712837	0.999999988326864	-0.418873644821048	0.455491408377353	0.54307913579674	0.235978875997103	1075.96682265996
88.6586329611977	0.999999988326864	-0.418923523726859	0.455486537395286	0.543083817184302	0.235983536351768	1075.97681380234
88.8068513328131	0.999999988326864	-0.418974871118384	0.455482126916213	0.543088029394772	0.235988298044085	1075.98680521284
88.9551946794487	0.999999988326864	-0.419026032643029	0.455477885999888	0.543092106131899	0.235993192275423	1075.99679784219
89.1036449950002	0.999999988326864	-0.419076819309647	0.455473128342947	0.543096659893027	0.235998217444892	1076.00679130145
89.2521903181122	0.999999988326864	-0.419126056506126	0.455468011396443	0.543101585862561	0.236003346832653	1076.01678473782
89.4008312550743	0.999999988326864	-0.419175429463056	0.455462660917387	0.543106762053691	0.236008551908119	1076.02677713259
89.5495835009236	0.999999988326864	-0.419225346984933	0.455458077086916	0.543111148907136	0.236013858824365	1076.0367684361
89.6984630121221	0.999999988326864	-0.419276391249128	0.455453783505641	0.543115242805419	0.236019231130879	1076.04675987556
89.8474675526706	0.999999988326864	-0.419326825474457	0.455449356356793	0.543119487300811	0.236024683792382	1076.05675223247
89.9965835648308	0.999999988326864	-0.419376973123463	0.455444369700245	0.54312429082293	0.236030210162952	1076.06674498131
90.1458055606367	0.999999988326864	-0.41942618060133	0.455439207439982	0.543129263102999	0.236035805304321	1076.07673872235
90.2951191880518	0.999999988326864	-0.419475186098257	0.455434191649233	0.543134100074877	0.236041479965562	1076.08673186003
90.4445335807826	0.999999988326864	-0.419525005748634	0.455429525228678	0.543138575445858	0.236047196091127	1076.09672354799
90.5940702019965	0.999999988326864	-0.419575731868998	0.455425207794057	0.54314270839281	0.236052963943292	1076.10671462064
90.7437379602063	0.999999988326864	-0.419626411318258	0.455420746281905	0.543146977215814	0.236058766078302	1076.11670589484
90.8935337835297	0.999999988326864	-0.419676097962821	0.455415947660648	0.543151586471953	0.236064609959324	1076.12669883558
91.0434331127758	0.999999988326864	-0.419725300658536	0.455410832466411	0.543156514374799	0.236070485980146	1076.13669202315
91.1934325797238	0.999999988326864	-0.419773916205633	0.45540573570447	0.543161438187255	0.236076389655065	1076.14668594914
91.3435215869292	0.999999988326864	-0.419823437666627	0.455400875084273	0.543166073889425	0.236082290549181	1076.15667845553
91.4937213380713	0.999999988326864	-0.419874137702046	0.455396712174179	0.543170079576953	0.236088161348641	1076.16666934091
91.6440557302349	0.999999988326864	-0.419925135236631	0.455392323718092	0.543174261715186	0.236094009159397	1076.17666030113
91.7945234601502	0.999999988326864	-0.41997509215595	0.455387626207786	0.543178786652774	0.236099829482971	1076.18665206302
91.9451126518042	0.999999988326864	-0.42002403095433	0.455382475495126	0.543183755275044	0.236105620993684	1076.19664557769
92.0957974921539	0.999999988326864	-0.420072564939173	0.455377111085306	0.543188931148485	0.236111364562732	1076.20663958287
92.2465711130344	0.999999988326864	-0.420122077590273	0.455372204906741	0.543193647716956	0.236117041904804	1076.21663251215
92.3974497690494	0.999999988326864	-0.420173486130644	0.455368175891791	0.543197489256317	0.236122581404672	1076.22662353321
92.5484616919552	0.999999988326864	-0.420225152443351	0.455363985941361	0.543201494349314	0.236128041509456	1076.2366141066
92.6996133588595	0.999999988326864	-0.420275731210678	0.45535925240365	0.543206023667405	0.236133425667062	1076.24660570461
92.8508894548224	0.999999988326864	-0.420325127385552	0.455353998827165	0.54321110670922	0.23613874013312	1076.25659812085
93.0022780176051	0.999999988326864	-0.420373215950307	0.455348442438754	0.543216478289059	0.236143961498204	1076.26659192079
93.1537587425182	0.999999988326864	-0.420422549882265	0.455343203920923	0.543221520141901	0.236149089245273	1076.27658499804
93.3053428027745	0.999999988326864	-0.420474422234727	0.455339256393464	0.543225275560325	0.236154043954444	1076.28657751143
93.4570384512877	0.999999988326864	-0.4205270662178	0.455335285921102	0.543229044583577	0.236158898146058	1076.29656875634
93.6088645087408	0.999999988326864	-0.420578747529282	0.455330834008225	0.543233321473308	0.236163654345127	1076.30655991291
93.7608222402253	0.999999988326864	-0.420628761117751	0.455325455621478	0.543238490950401	0.236168321596948	1076.31655101056
93.9129127274987	0.999999988326864	-0.420677199049779	0.455319573658232	0.543244193190279	0.236172909398182	1076.32654278558
94.065126160072	0.999999988326864	-0.420725869547653	0.455314090075921	0.543249504793812	0.236177382322075	1076.33653630577
94.2174366377153	0.999999988326864	-0.42077949022964	0.455310779815452	0.54325261229316	0.236181603003953	1076.34653104849
94.3698254774208	0.999999988326864	-0.420831633205298	0.455305950562905	0.543257253633266	0.236185581357823	1076.35652195919
94.5223504707704	0.999999988326864	-0.420881354286833	0.455300511805185	0.543262504890785	0.23618944197858	1076.36651151152
94.6750323277628	0.999999988326864	-0.420931130144367	0.455294901930078	0.543267915994472	0.236193195430376	1076.37650294734
94.8278427295351	0.999999988326864	-0.420982872298069	0.45529040890165	0.543272209013442	0.236196776971316	1076.38649747838
94.9807350024739	0.999999988326864	-0.421036011302961	0.455286233315999	0.543276190186756	0.236200199993701	1076.3964912762
95.1337202388758	0.999999988326864	-0.421088711130432	0.455281658785916	0.543280575820437	0.236203514873247	1076.40648297019
95.2868303905555	0.999999988326864	-0.42113954673027	0.455276306830735	0.543285736804725	0.236206680251232	1076.41647333519
95.4400856641163	0.999999988326864	-0.421189322500129	0.455270718238772	0.543291141459386	0.236209711248904	1076.42646298353
95.5934970743117	0.999999988326864	-0.421240240269104	0.45526535172505	0.543296309994508	0.236212645254364	1076.43645442695
95.747037468735	0.999999988326864	-0.421293308503845	0.455261140846543	0.543300314186998	0.236215443229661	1076.44644951634
95.9006515158478	0.999999988326864	-0.42134712704418	0.455256982836256	0.543304270899417	0.236218161320191	1076.4564439951
96.0543485791052	0.999999988326864	-0.421399640149609	0.455252116717427	0.543308954481655	0.236220759397783	1076.46643559601
96.2081726271154	0.999999988326864	-0.421450513949794	0.455246454175546	0.543314423118151	0.236223266186618	1076.47642509509
96.3621557893634	0.999999988326864	-0.421500568428468	0.455240565652894	0.54332010832401	0.236225683261516	1076.48641435736
96.5163017781319	0.999999988326864	-0.421552994364169	0.455236152444593	0.54332436746026	0.236228001942943	1076.49640620159
96.6705711412912	0.999999988326864	-0.421607167853677	0.455231927272847	0.543328356859283	0.236230268510037	1076.50640117276
96.8249160570286	0.999999988326864	-0.42166023943635	0.455227247766851	0.543332843331105	0.236232482195085	1076.51639528578
96.9793499619011	0.999999988326864	-0.421712109656464	0.455221943536741	0.543337946964759	0.236234653442821	1076.52638679187
97.1339130261485	0.999999988326864	-0.42176281424503	0.455216290935338	0.543343411002405	0.236236776966153	1076.53637680163
97.2886282373756	0.999999988326864	-0.421813850294442	0.455210777817	0.543348740779907	0.236238870271795	1076.54636603335
97.4435075791085	0.999999988326864	-0.421867065490749	0.455206432448347	0.543352879708934	0.236240961105992	1076.55635742821
97.5985176397569	0.999999988326864	-0.421921198489887	0.455202262315015	0.543356872683264	0.236243070648581	1076.5663506448
97.7536303699488	0.999999988326864	-0.421974757304821	0.455197622869367	0.543361276293336	0.236245203871094	1076.57634466275
97.9088337352551	0.999999988326864	-0.422026765223316	0.455192384908137	0.543366337416614	0.236247354409824	1076.58633823809
98.0641349963635	0.999999988326864	-0.422077433978675	0.45518663551379	0.543371874622253	0.236249511791036	1076.59633032705
98.2195573979836	0.999999988326864	-0.422128043289939	0.455181113350135	0.543377219013363	0.23625167351834	1076.60632036724
98.3751325009273	0.999999988326864	-0.422181202481022	0.455176823091806	0.543381298189983	0.236253869951671	1076.61630884157
98.5308840506586	0.999999988326864	-0.422235266486108	0.455172693053754	0.543385226259886	0.236256116513933	1076.62630008292
98.6867690636648	0.999999988326864	-0.422288422832102	0.455167913876448	0.543389849653021	0.236258420888719	1076.63629438741
98.8427405337927	0.999999988326864	-0.422339727730269	0.455162496664298	0.543395052587888	0.236260783605992	1076.64628866919
98.9987994402286	0.999999988326864	-0.422389997046158	0.455156763519886	0.543400590898562	0.236263199755293	1076.65628211497
99.1549592079031	0.999999988326864	-0.42244190695205	0.455152015153284	0.543405140525394	0.236265689385213	1076.66627079687
99.3112933011742	0.999999988326864	-0.422494966041899	0.455147593787052	0.543409347040728	0.236268224636579	1076.67625915539
99.4678064474347	0.999999988326864	-0.422548251810907	0.455142998964024	0.54341375013786	0.236270827388253	1076.68625168488
99.6244337700951	0.999999988326864	-0.422600314405794	0.455138011298733	0.543418554361178	0.236273517374735	1076.69624562792
99.7811538045645	0.999999988326864	-0.422650981971475	0.45513264764477	0.543423727756981	0.23627631295662	1076.70623990291
99.9379620002544	0.999999988326864	-0.422701755458575	0.455127204570692	0.543428951131396	0.236279221988504	1076.71623276321
100.09488060724	0.999999988326864	-0.422753711570164	0.455122674670969	0.543433310428203	0.236282238539309	1076.72622138365
100.2519753049	0.999999988326864	-0.422806722252715	0.455118208461007	0.54343757935011	0.236285331614713	1076.73621092206
100.409231459992	0.999999988326864	-0.422859130083139	0.455113624325701	0.543441973290462	0.236288522418542	1076.74620205768
100.566624181665	0.999999988326864	-0.422910448845411	0.45510857998344	0.543446815729757	0.236291849081157	1076.75619611974
100.724108194139	0.999999988326864	-0.422960605596353	0.455103211484396	0.543451984143872	0.236295312477025	1076.76619044218
100.881680018016	0.999999988326864	-0.423011151729714	0.455097887761893	0.543457082101676	0.236298908336663	1076.77618341826
101.039361074023	0.999999988326864	-0.423063353860787	0.455093625011334	0.543461149065851	0.236302655779164	1076.78617247209
101.197212254319	0.999999988326864	-0.423116109170742	0.455089372869308	0.543465249230119	0.236306490642785	1076.79616186604
101.355227879741	0.999999988326864	-0.423167953904524	0.455084746670784	0.54346969554316	0.236310428171906	1076.80615260908
101.513386864204	0.999999988326864	-0.423218254054869	0.455079486913635	0.543474759092088	0.23631450246681	1076.81614651221
101.671640096869	0.999999988326864	-0.423267479548492	0.455073979570317	0.543480087097346	0.236318729685948	1076.82614100365
101.829979061495	0.999999988326864	-0.423317589374432	0.455068809716088	0.543485065863377	0.236323065013366	1076.83613380908
101.988430502951	0.999999988326864	-0.423370038538587	0.455064928913439	0.543488753180945	0.236327532672134	1076.84612361534
102.147041035177	0.999999988326864	-0.423422778053822	0.455060892885753	0.543492563688271	0.236332085543882	1076.85611235632
102.305827070878	0.999999988326864	-0.423474136031827	0.455056072840882	0.543497216730966	0.236336724580924	1076.86610343033
102.464752018375	0.999999988326864	-0.423523178977451	0.455050611278776	0.543502501284132	0.236341476576983	1076.87609671857
102.623781387321	0.999999988326864	-0.423571718103631	0.455044869981689	0.543508072155127	0.236346337793735	1076.88609038079
102.782909988525	0.999999988326864	-0.423622584823458	0.455040539529712	0.543512178847045	0.236351343947458	1076.89608379819
102.942141841904	0.999999988326864	-0.42367503255964	0.455036611086724	0.543515916707305	0.236356435304661	1076.90607424479
103.101523375022	0.999999988326864	-0.423726918674253	0.455032225992428	0.543520064338855	0.236361576458134	1076.9160636246
103.261071322965	0.999999988326864	-0.423775460205009	0.455026573020207	0.543525581281549	0.236366861689551	1076.92605476427
103.420758173064	0.999999988326864	-0.423823501457697	0.455020958481581	0.543531000434587	0.236372243640442	1076.93604667877
103.580572133329	0.999999988326864	-0.423876127757554	0.455017604435195	0.543534168031063	0.236377793001815	1076.94604193653
103.740460180203	0.999999988326864	-0.423927506242947	0.455012986357475	0.54353859702517	0.236383423688256	1076.95603289088
103.90049048493	0.999999988326864	-0.423976465020902	0.455007728829501	0.543543666208963	0.236389089041632	1076.96602182169
104.060695321419	0.999999988326864	-0.424025190379766	0.455002273388652	0.543548933209322	0.236394794727651	1076.97601224778
104.221051079155	0.999999988326864	-0.424075186355511	0.454997772582998	0.543553252838362	0.236400573820553	1076.98600533755
104.381515628399	0.999999988326864	-0.424126439577923	0.454993725319632	0.543557105168678	0.236406394727666	1076.99599922812
104.542076227855	0.999999988326864	-0.424177745483605	0.454989418703857	0.54356122831684	0.236412228725223	1077.0059919307
104.702751950453	0.999999988326864	-0.424227583048128	0.454984308658529	0.543566145951502	0.236418050480907	1077.01598228869
104.863580301961	0.999999988326864	-0.424276237872716	0.454978994647901	0.5435712860158	0.236423855837273	1077.02597160989
105.024577878608	0.999999988326864	-0.4243256812436	0.45497392554629	0.543576162982367	0.236429650832332	1077.03596208637
105.185726398234	0.999999988326864	-0.424376642354225	0.454969722399986	0.543580153780806	0.236435430526815	1077.04595522263
105.346983406894	0.999999988326864	-0.424428306085912	0.454965557111973	0.543584139762668	0.236441191498049	1077.05594892401
105.508339876872	0.999999988326864	-0.424478820255601	0.454960962224513	0.543588549809483	0.236446909929653	1077.06594127349
105.669817734067	0.999999988326864	-0.424528208191793	0.454955767412965	0.543593571651711	0.236452565880624	1077.07593190323
105.831444703596	0.999999988326864	-0.424577088404149	0.454950233499874	0.543598887046968	0.236458150435017	1077.08592143915
105.993238466148	0.999999988326864	-0.42462716004088	0.454945638569216	0.543603315417755	0.236463630911524	1077.09591163834
106.155188278475	0.999999988326864	-0.424678990886439	0.454941456931034	0.543607290187795	0.236469019160659	1077.1059045581
106.317250468441	0.999999988326864	-0.424730743298902	0.454937087325848	0.54361147966266	0.236474351795242	1077.11589819125
106.479413602066	0.999999988326864	-0.424781381462874	0.454932236974425	0.543616141112524	0.236479615747892	1077.12588941191
106.64171705309	0.999999988326864	-0.424830969193171	0.454926930733341	0.543621256212421	0.236484796847598	1077.13588090165
106.804156580373	0.999999988326864	-0.424879904078296	0.454921584689151	0.543626398039361	0.236489842727447	1077.1458707885
106.966758099463	0.999999988326864	-0.4249302366615	0.454916640276375	0.543631149246317	0.236494788050054	1077.15586053134
107.129523883986	0.999999988326864	-0.424982418391727	0.45491259167798	0.543635018788688	0.236499590567346	1077.16585250556
107.29241788364	0.999999988326864	-0.425035020172495	0.45490841982591	0.543639000620917	0.236504318771778	1077.17584527758
107.455427181352	0.999999988326864	-0.425086441652613	0.454903644335805	0.54364356573646	0.236508966026216	1077.18583789313
107.618554677354	0.999999988326864	-0.425136562962427	0.454898318798088	0.543648722494619	0.236513520664193	1077.19582980738
107.78181207614	0.999999988326864	-0.425185509172218	0.454892606369523	0.543654249493109	0.236517921203128	1077.20582034605
107.94522190005	0.999999988326864	-0.425236575648627	0.454888008499826	0.543658654231789	0.236522118367288	1077.21580958484
108.108805066656	0.999999988326864	-0.425289490352533	0.454883850775987	0.543662597994218	0.236526164531745	1077.2258007152
108.272530658074	0.999999988326864	-0.425342281555769	0.454879428067432	0.54366684413612	0.236530126693859	1077.23579295515
108.436380707157	0.999999988326864	-0.425393250308142	0.454874299058468	0.543671772350675	0.236533973243872	1077.24578576127
108.600346550412	0.999999988326864	-0.425443118017076	0.454868732440369	0.543677149373663	0.236537708269066	1077.25577773581
108.764442075355	0.999999988326864	-0.425493456701024	0.454863205189974	0.543682449991595	0.236541304784429	1077.26576845137
108.92868803874	0.999999988326864	-0.425546264934014	0.454859041524037	0.54368645731464	0.236544696495859	1077.27575786569
109.093105250804	0.999999988326864	-0.425599693381464	0.454854868299066	0.543690425427756	0.236547998929705	1077.28574761992
109.257687944578	0.999999988326864	-0.425652488454902	0.454850166519613	0.543694909645439	0.236551210119089	1077.29574046797
109.422385746372	0.999999988326864	-0.425703833559868	0.454844833473642	0.543700049197099	0.236554349022727	1077.30573263437
109.587210324513	0.999999988326864	-0.425753982894621	0.454839139486972	0.543705570202274	0.23655740011385	1077.31572499822
109.752159001758	0.999999988326864	-0.425804909732093	0.454833795156768	0.543710709491493	0.236560353747507	1077.32571645594
109.917246795773	0.999999988326864	-0.425858285395917	0.454829618969906	0.543714692098956	0.236563149077936	1077.33570630042
110.082499751319	0.999999988326864	-0.425912394201182	0.454825431404257	0.543718686685898	0.236565868636064	1077.34569602468
110.247919566983	0.999999988326864	-0.425965582760614	0.454820750601029	0.543723172538892	0.236568526713595	1077.35568700789
110.413485696552	0.999999988326864	-0.426017220868172	0.45481539703822	0.543728321449186	0.236571137078345	1077.36567866745
110.579187422589	0.999999988326864	-0.42606750299566	0.454809674706658	0.543733851361288	0.236573699063375	1077.37567108588
110.745012781827	0.999999988326864	-0.426118434948268	0.454804153769759	0.543739177611031	0.236576201368117	1077.38566332378
110.910965157916	0.999999988326864	-0.426172362892573	0.454800139524646	0.54374299474558	0.236578602544452	1077.39565444422
111.077062668358	0.999999988326864	-0.426226800329913	0.454796163261644	0.543746777524661	0.236580940880587	1077.40564455287
111.243321663248	0.999999988326864	-0.426280273294162	0.454791377361403	0.5437513661614	0.236583243765871	1077.41563455275
111.409743968246	0.999999988326864	-0.426331891156023	0.454785767110866	0.543756769380906	0.236585525594735	1077.42562503935
111.576321946699	0.999999988326864	-0.426382008674548	0.454779783117675	0.54376256338038	0.236587794828961	1077.43561721709
111.743028236152	0.999999988326864	-0.426435168465928	0.454775564907635	0.543766572880529	0.236590044475253	1077.44561058558
111.909843265248	0.999999988326864	-0.426489763910816	0.454771359529449	0.543770585240243	0.236592279353209	1077.45560248983
112.076791157964	0.999999988326864	-0.426543126103003	0.454766514471875	0.543775205472635	0.236594497949525	1077.46559232593
112.243906137975	0.999999988326864	-0.426594756398701	0.454761089079327	0.543780455040239	0.236596709120739	1077.47558097463
112.411207964811	0.999999988326864	-0.42664511012338	0.45475532806628	0.543786026660148	0.236598935260103	1077.48556996653
112.578691126475	0.999999988326864	-0.426696616139195	0.454750095214271	0.543791055624974	0.2366012097762	1077.49556225001
112.746301287519	0.999999988326864	-0.426750809353185	0.454746034017863	0.543794919733364	0.236603561763459	1077.50555718398
112.913994674437	0.999999988326864	-0.426805154579383	0.454741770992391	0.543798987002302	0.236605946565249	1077.51555024619
113.081802412748	0.999999988326864	-0.426857695739788	0.45473665380843	0.543803911099193	0.236608351994092	1077.525538868
113.249798428513	0.999999988326864	-0.426908155705994	0.454730937231874	0.543809428161926	0.236610786677457	1077.53552621888
113.418003987661	0.999999988326864	-0.426958899376291	0.454725397106047	0.543814778185813	0.23661329084788	1077.5455153505
113.586389538303	0.999999988326864	-0.427012488421868	0.454721329267671	0.543818647108394	0.236615935816174	1077.55551069869
113.75485152818	0.999999988326864	-0.42706700473909	0.4547172204971	0.543822543329317	0.236618654421371	1077.56550496366
113.92340820593	0.999999988326864	-0.427118307831768	0.454711668618634	0.543827914832647	0.236621490034559	1077.57549346361
114.092156147919	0.999999988326864	-0.427168180310941	0.454705878802732	0.543833503051218	0.236624396398566	1077.58548069433
114.261116762564	0.999999988326864	-0.427219739241621	0.454700948881691	0.543838240038694	0.236627389570571	1077.59547087759
114.430240553016	0.999999988326864	-0.427273743908195	0.45469710804233	0.543841881663986	0.236630550757414	1077.60546595265
114.599445584539	0.999999988326864	-0.427327991118896	0.454693096987262	0.543845694457941	0.236633799632991	1077.61545940107
114.768759299373	0.999999988326864	-0.427378152028042	0.454687261253423	0.543851340939462	0.23663721183152	1077.62544888586
114.938248663557	0.999999988326864	-0.42742761859753	0.454681460840775	0.543856941978045	0.23664071217046	1077.63543731438
115.107931688228	0.999999988326864	-0.427479827259209	0.454677246614452	0.543860967341222	0.236644360976736	1077.64542739873
115.277780343927	0.999999988326864	-0.427533906833706	0.454673404612854	0.543864611272229	0.236648163844823	1077.6554201739
115.447749142574	0.999999988326864	-0.427585206018805	0.454668247842546	0.543869575766497	0.236652178772115	1077.6654132974
115.617832689418	0.999999988326864	-0.427634835690401	0.454662658448903	0.543874971447622	0.236656277970851	1077.67540382729
115.788075190569	0.999999988326864	-0.427685260594178	0.454657468786434	0.543879981782347	0.236660456870806	1077.685392666
115.958505346482	0.999999988326864	-0.427737759825036	0.45465343131443	0.543883812019036	0.236664774137575	1077.69538228046
116.129109645885	0.999999988326864	-0.427790940184474	0.454649393154587	0.543887655662804	0.236669179646419	1077.70537319397
116.299865942232	0.999999988326864	-0.427842666942691	0.454644798692363	0.543892053484097	0.236673692395871	1077.71536578129
116.470746232057	0.999999988326864	-0.427892599121707	0.454639428999525	0.543897236824756	0.236678304516352	1077.72535882706
116.641743386047	0.999999988326864	-0.427941776492409	0.454633699481569	0.543902786073265	0.236682997538433	1077.7353501333
116.812887464648	0.999999988326864	-0.427992791567764	0.454629271982752	0.543907020080334	0.236687802241111	1077.74533907705
116.984218321054	0.999999988326864	-0.428045261336997	0.454625139863114	0.543910963579484	0.236692704375445	1077.75532795192
117.155736792582	0.999999988326864	-0.428097354658799	0.454620749168226	0.543915124492729	0.236697675229378	1077.76531874614
117.327410159487	0.999999988326864	-0.428147602322075	0.454615734996796	0.543919979858146	0.236702752405391	1077.77531162193
117.499203568346	0.999999988326864	-0.428196769436164	0.454610089424769	0.543925428340717	0.2367078994319	1077.78530434013
117.671120309588	0.999999988326864	-0.428246289054632	0.454605013781088	0.543930323078406	0.236713094153944	1077.79529527981
117.843190994349	0.999999988326864	-0.428298315113839	0.454601023801811	0.543934113739599	0.236718339133145	1077.80528391716
118.015454472789	0.999999988326864	-0.428351139324709	0.454597046113169	0.54393789697634	0.236723613897285	1077.81527364193
118.187891823967	0.999999988326864	-0.428402698258681	0.454592501934023	0.543942247991545	0.236728924850258	1077.8252639002
118.360494144689	0.999999988326864	-0.42845259216735	0.454587245638522	0.543947321995735	0.236734276155186	1077.83525579827
118.533233872395	0.999999988326864	-0.428500913868345	0.454581674371317	0.543952694767666	0.23673966652069	1077.84524831765
118.706100941268	0.999999988326864	-0.428550128518573	0.454576315371944	0.543957872350466	0.236745075379564	1077.85524069715
118.879098218714	0.999999988326864	-0.428602592447584	0.454572674249554	0.543961313018773	0.236750472656267	1077.86523002195
119.052277623237	0.999999988326864	-0.428655513892824	0.454568947657749	0.543964854230372	0.236755860537531	1077.87521862067
119.225651216545	0.999999988326864	-0.428707235765873	0.454564278720955	0.543969339161001	0.236761249393612	1077.88520890392
119.399190179624	0.999999988326864	-0.42875658041367	0.454558654014272	0.543974791756122	0.236766644137518	1077.89520048612
119.57287278753	0.999999988326864	-0.42880435795173	0.454552619340637	0.543980630458798	0.236772039756052	1077.90519300717
119.746683661667	0.999999988326864	-0.42885433042523	0.454547943965148	0.543985098729301	0.236777401654694	1077.91518498637
119.920632307037	0.999999988326864	-0.428907600736431	0.454544411966147	0.543988436120885	0.236782693228638	1077.92517509311
120.094750481576	0.999999988326864	-0.428960607307371	0.45454041301462	0.543992227007711	0.236787937799871	1077.93516377215
120.269062639968	0.999999988326864	-0.429011724757804	0.454535505983843	0.543996958393903	0.236793148998941	1077.94515353326
120.443550235923	0.999999988326864	-0.429060821101758	0.454529784793218	0.544002464370174	0.236798334598462	1077.95514402073
120.618201226283	0.999999988326864	-0.429108621947291	0.45452389368813	0.544008196869578	0.236803486104548	1077.96513636734
120.792984076517	0.999999988326864	-0.429161609794994	0.454520458323254	0.544011443480362	0.236808509313511	1077.97512943648
120.96788620564	0.999999988326864	-0.429215560367123	0.454516658455064	0.544015029988061	0.236813468545636	1077.9851208305
121.142936406399	0.999999988326864	-0.429263548200555	0.45451016372744	0.544021368070684	0.236818229859076	1077.99510585888
121.318245603704	0.999999988326864	-0.429316195064621	0.454506560903938	0.544024759153208	0.236822840572198	1078.00510102125
121.493637806596	0.999999988326864	-0.429366665183945	0.454500679247068	0.544030414956879	0.236827280719637	1078.01508941335
121.669230840613	0.999999988326864	-0.429415905911009	0.454495110263152	0.544035819093707	0.236831642936338	1078.02507627865
121.845051656498	0.999999988326864	-0.429469658609739	0.454491662845508	0.544039074078886	0.236835861427441	1078.035071932
122.02094706842	0.999999988326864	-0.429523355037254	0.454487421306061	0.544043122256152	0.236839975388561	1078.04506503794
122.196961556865	0.999999988326864	-0.429572491439022	0.454481213462689	0.544049138778207	0.236843894031454	1078.05505059366
122.373227399757	0.999999988326864	-0.42962239732559	0.454475737867762	0.544054407503917	0.236847705509972	1078.06503901981
122.549694549156	0.999999988326864	-0.429677024093876	0.454472358405096	0.544057594371557	0.236851382595634	1078.07503380342
122.72625167345	0.999999988326864	-0.429729621234094	0.454467278539011	0.544062484286945	0.236854896146665	1078.08502556179
122.902951976619	0.999999988326864	-0.429780015029754	0.454461551905333	0.544068005931831	0.236858322580516	1078.0950134195
123.079864278049	0.999999988326864	-0.42983077415013	0.45445620310507	0.544073162775505	0.236861671620471	1078.10500211917
123.256973839857	0.999999988326864	-0.42988377991889	0.454451947392095	0.54407722071374	0.236864931606378	1078.11499313611
123.434239909863	0.999999988326864	-0.429938037421022	0.454447874724108	0.544081085796035	0.236868155185512	1078.12498478355
123.611651352657	0.999999988326864	-0.429991608911758	0.454443422283439	0.544085341467441	0.236871341335848	1078.13497635505
123.789209762218	0.999999988326864	-0.430043109299678	0.454438137135464	0.544090438981758	0.23687447484889	1078.14496782509
123.966917310745	0.999999988326864	-0.430093262797405	0.454432313811006	0.544096069883121	0.236877548694741	1078.1549579378
124.144798365174	0.999999988326864	-0.430144126715362	0.454426726677711	0.544101455239572	0.236880564545025	1078.16494608087
124.322888005025	0.999999988326864	-0.430197536551792	0.454422595275513	0.544105389434787	0.236883509572034	1078.17493500864
124.501171891285	0.999999988326864	-0.430252234964119	0.454418586566304	0.544109189766063	0.236886432021245	1078.18492537973
124.679624313704	0.999999988326864	-0.430305770136851	0.4544141043644	0.544113481289104	0.236889338503691	1078.19491757062
124.85821332114	0.999999988326864	-0.430357788534595	0.454408750255674	0.544118633933322	0.236892231899056	1078.20490962759
125.036941892177	0.999999988326864	-0.430407885732696	0.454402881514081	0.544124304086907	0.236895101533903	1078.21490076609
125.21582690542	0.999999988326864	-0.430458608127167	0.454397281930476	0.544129700411524	0.236897932568289	1078.22488966256
125.39490847756	0.999999988326864	-0.430512366560784	0.454393220230618	0.544133577319993	0.236900717659412	1078.23487805065
125.574195096586	0.999999988326864	-0.430567069829394	0.454389333410161	0.544137264893864	0.236903492988963	1078.24486766861
125.753664554089	0.999999988326864	-0.430620908568173	0.454384715759193	0.544141680961266	0.236906276419073	1078.25485833564
125.933298428502	0.999999988326864	-0.430672700389535	0.454379268944327	0.544146933899212	0.236909075054551	1078.264850089
126.113077961631	0.999999988326864	-0.430722669513785	0.45437321955087	0.544152787224504	0.236911890307298	1078.27484261461
126.292990228527	0.999999988326864	-0.430774032997968	0.454368140937561	0.544157681063352	0.236914705078041	1078.28483230166
126.473085968119	0.999999988326864	-0.430828357390402	0.454364208188134	0.544161405191231	0.236917519495418	1078.29481991532
126.653401735071	0.999999988326864	-0.430882761466775	0.454359999475882	0.544165405790611	0.236920356586827	1078.30480944783
126.833902973502	0.999999988326864	-0.430935663944214	0.454354982635123	0.544170215331544	0.236923228392109	1078.3147998271
127.014574866645	0.999999988326864	-0.430986607027622	0.454349345011592	0.544175675463904	0.236926143940084	1078.32479112862
127.195401518855	0.999999988326864	-0.431036474338286	0.454343561090258	0.544181270177355	0.236929114119967	1078.33478319124
127.376369908947	0.999999988326864	-0.431088316037183	0.454338616136835	0.544186028500998	0.236932119526635	1078.34477360781
127.557509781108	0.999999988326864	-0.431142970112362	0.454334925231023	0.544189507664011	0.23693517283368	1078.35476229963
127.738851591749	0.999999988326864	-0.431197902073874	0.454330956621216	0.544193254538549	0.236938262848982	1078.36475107565
127.920393526559	0.999999988326864	-0.431247542640908	0.454324632766312	0.544199378960933	0.236941505089163	1078.37474264374
128.102086224851	0.999999988326864	-0.431297223500336	0.45431900525659	0.544204830356596	0.236944828409823	1078.38473307636
128.283950704999	0.999999988326864	-0.431352831799666	0.454315992089816	0.544207639854795	0.236948286377104	1078.39472320728
128.465991797838	0.999999988326864	-0.431404597011038	0.454310459190708	0.544212971626512	0.23695189417019	1078.40471308789
128.648214349746	0.999999988326864	-0.43145427872128	0.454304853140398	0.544218392769498	0.236955571045679	1078.41470257058
128.830626044746	0.999999988326864	-0.431505625605619	0.454299839642779	0.544223207386978	0.236959310201499	1078.42469271602
129.013215107539	0.999999988326864	-0.431559241422374	0.454295960473778	0.544226881139079	0.236963144716396	1078.43468385553
129.195963393793	0.999999988326864	-0.431613174391901	0.454291998463555	0.544230646158092	0.236967028350613	1078.44467434826
129.378882568916	0.999999988326864	-0.431666167994159	0.454287446204422	0.544234998048617	0.236970958358069	1078.4546652604
129.561965164329	0.999999988326864	-0.431716552741576	0.454281986361195	0.544240265949213	0.236974941405891	1078.46465427372
129.745246173872	0.999999988326864	-0.431765756735763	0.45427608055084	0.544245990447504	0.236978988369437	1078.47464317864
129.9287281003	0.999999988326864	-0.431816991887139	0.454271439547715	0.544250438080999	0.236983138661287	1078.48463355567
130.112384151515	0.999999988326864	-0.43187059605682	0.454267558910351	0.544254122985284	0.236987374375333	1078.49462474561
130.29619937978	0.999999988326864	-0.431924132309048	0.454263340097308	0.544258137475675	0.236991656622568	1078.50461613612
130.480170133633	0.999999988326864	-0.431974045821864	0.454257714707642	0.544263573115134	0.236996035532224	1078.51460452422
130.664351860954	0.999999988326864	-0.432023147613296	0.454252049805797	0.544269052983967	0.237000472534434	1078.52459326387
130.848738426083	0.999999988326864	-0.432076669175057	0.454248458931146	0.544272443887824	0.237005050872135	1078.5345847972
131.033278585914	0.999999988326864	-0.432130677447496	0.454244598452472	0.544276095496737	0.237009673469828	1078.54457631333
131.21797248945	0.999999988326864	-0.432179143269786	0.4542382932352	0.544282239119167	0.23701440316544	1078.55456477406
131.402876974379	0.999999988326864	-0.432227883884095	0.4542326468606	0.544287683878934	0.237019186367163	1078.56455285966
131.587999270294	0.999999988326864	-0.432282006163431	0.454229495776414	0.54429063692751	0.237024078142531	1078.57454513628
131.77326199958	0.999999988326864	-0.432336133599961	0.454225831988252	0.544294092511291	0.237029011805973	1078.58453706259
131.958671464881	0.999999988326864	-0.432383633217954	0.454219026551245	0.544300726546557	0.237034005318817	1078.59452476959
132.144306299598	0.999999988326864	-0.432434588883808	0.454214669969983	0.54430486962764	0.237039067905447	1078.60451380198
132.330142114586	0.999999988326864	-0.432487511822109	0.454210583205762	0.544308769919443	0.237044153348567	1078.61450468861
132.516144498264	0.999999988326864	-0.432539965280918	0.454206203971299	0.544312931091531	0.237049254975664	1078.62449577671
132.702309891305	0.999999988326864	-0.432591118300931	0.454201272867358	0.544317670221619	0.237054363300653	1078.63448555658
132.888662920795	0.999999988326864	-0.432640244666717	0.454195804478707	0.544322966348254	0.237059468782144	1078.64447526794
133.075205246146	0.999999988326864	-0.432689392308094	0.454190125063959	0.544328464025688	0.237064563312392	1078.65446419844
133.26195168776	0.999999988326864	-0.432741008780119	0.45418579723748	0.544332597733549	0.237069639782807	1078.66445356269
133.448894125718	0.999999988326864	-0.43279403214526	0.45418180142838	0.544336400943019	0.237074701908717	1078.67444417936
133.636009156914	0.999999988326864	-0.432846783752286	0.454177458086676	0.544340543412276	0.237079751898619	1078.6844347443
133.823297879759	0.999999988326864	-0.432897248645297	0.454172372593866	0.544345432395787	0.237084775655432	1078.69442520363
134.010762759546	0.999999988326864	-0.432946442212566	0.454166742444799	0.544350858712597	0.237089762749184	1078.70441435118
134.198428636339	0.999999988326864	-0.432996355926593	0.454161352529587	0.544356053307111	0.237094711840222	1078.71440342747
134.386297161764	0.999999988326864	-0.433048633467049	0.454157221823622	0.544360010634009	0.237099600064887	1078.72439286076
134.574361525867	0.999999988326864	-0.433101898919946	0.454153277736038	0.544363757317057	0.237104451680649	1078.734382993
134.762608490947	0.999999988326864	-0.433154261883246	0.454148883109734	0.544367957559519	0.237109264695626	1078.74437367168
134.951028024847	0.999999988326864	-0.433205168146014	0.454143620451374	0.54437302898093	0.237114033190802	1078.75436414889
135.139624406585	0.999999988326864	-0.433254785335623	0.454137871268895	0.54437856169096	0.237118733588069	1078.7643534567
135.328420155488	0.999999988326864	-0.433305215418368	0.454132780236359	0.544383461513656	0.237123349458928	1078.77434235645
135.517423062614	0.999999988326864	-0.433358243707836	0.454128811170912	0.544387252843446	0.237127871984585	1078.78433164592
135.706625551984	0.999999988326864	-0.433411870601733	0.454124687037748	0.544391180415064	0.237132346153378	1078.7943213607
135.896019570093	0.999999988326864	-0.433463723223703	0.454119862755011	0.544395809632568	0.237136754796486	1078.80431250535
136.08557857203	0.999999988326864	-0.433513855071668	0.454114292254828	0.544401166666358	0.23714110272323	1078.81430205205
136.275333201532	0.999999988326864	-0.433563803693836	0.45410856210891	0.544406706849648	0.237145384047123	1078.82429132288
136.465289131133	0.999999988326864	-0.433616091353815	0.454104223213383	0.544410844705572	0.23714954455358	1078.8342806978
136.655444291578	0.999999988326864	-0.433669958472031	0.454100190285926	0.544414706887934	0.237153606659539	1078.84427020951
136.845795941848	0.999999988326864	-0.433723404959667	0.45409570720857	0.544418988370056	0.237157612659387	1078.85426027389
137.036333716957	0.999999988326864	-0.433774304298607	0.45409041782666	0.544424063056108	0.2371615351378	1078.86424999536
137.227064648438	0.999999988326864	-0.433824331059898	0.454084595392784	0.544429697782679	0.237165392175415	1078.87423914812
137.418000046733	0.999999988326864	-0.433875213320481	0.454079304892852	0.544434783919601	0.23716918166276	1078.88422866707
137.609133231598	0.999999988326864	-0.433928868515143	0.454075302187943	0.544438582777178	0.237172864318433	1078.89421837749
137.800460375004	0.999999988326864	-0.433983535135748	0.454071325687557	0.544442358685852	0.237176491353902	1078.90420811551
137.991980807222	0.999999988326864	-0.43403690494066	0.454066762675315	0.544446724778812	0.237180064981803	1078.91419779633
138.18369581636	0.999999988326864	-0.4340885651912	0.454061426095585	0.544451861433472	0.237183587896353	1078.92418721723
138.37561082054	0.999999988326864	-0.434138108465192	0.454055526807661	0.544457582403488	0.237187046459155	1078.93417651376
138.567728752386	0.999999988326864	-0.434188663093506	0.454049839423492	0.544463069204428	0.237190450360975	1078.94416576355
138.760050964189	0.999999988326864	-0.434243909367493	0.454046568487615	0.544466168541546	0.237193723581336	1078.95415577418
138.952562538499	0.999999988326864	-0.434299526979064	0.454042782262266	0.544469738972553	0.237196952749946	1078.96414619358
139.145255377953	0.999999988326864	-0.434348449155532	0.454035966620287	0.544476350063548	0.237200044941898	1078.97413471142
139.338166880111	0.999999988326864	-0.434397694173007	0.454029782017801	0.544482332717165	0.237203088094691	1078.98412230752
139.531315322898	0.999999988326864	-0.434455966238936	0.454027782754368	0.544484120387162	0.237206019235762	1078.99411418937
139.72461761753	0.999999988326864	-0.434505652700172	0.454020804028332	0.54449092269878	0.23720881528158	1079.00410273996
139.918138609375	0.999999988326864	-0.434561015234259	0.454017669929681	0.544493871516727	0.237211508326344	1079.01409228173
140.111859010183	0.999999988326864	-0.434616844423726	0.454013768708673	0.544497566406994	0.237214185831307	1079.0240829787
140.305756378741	0.999999988326864	-0.434665282355516	0.454006536856509	0.54450462464523	0.237216816009667	1079.03407114912
140.499880732426	0.999999988326864	-0.434719272013404	0.454002678071306	0.544508236452165	0.237219410266459	1079.0440602054
140.694214675797	0.999999988326864	-0.434774367292087	0.45399856787506	0.544512167169525	0.237222004298181	1079.05405047528
140.888734640859	0.999999988326864	-0.43482782265491	0.45399351701513	0.54451702510389	0.23722460151641	1079.0640394189
141.083466711387	0.999999988326864	-0.434878869457938	0.453987611953908	0.544522734798352	0.237227205070478	1079.07402826199
141.278413363393	0.999999988326864	-0.434928791676802	0.453981628270012	0.544528530394131	0.237229826122479	1079.08401701913
141.473576788676	0.999999988326864	-0.434981791458363	0.453977086352113	0.544532838250797	0.237232485148607	1079.09400623037
141.668948147292	0.999999988326864	-0.435036904855341	0.453973229201586	0.544536524199356	0.237235184964936	1079.10399647074
141.864507224833	0.999999988326864	-0.435091159925987	0.453968833092781	0.544540720259225	0.237237924623238	1079.11398642402
142.060259762371	0.999999988326864	-0.435143628657941	0.453963632006609	0.544545718772271	0.237240692913841	1079.12397492842
142.25623436575	0.999999988326864	-0.435194475042988	0.453957828107014	0.544551330449352	0.237243498726757	1079.1339643437
142.452413702865	0.999999988326864	-0.435245452999836	0.453952105963858	0.544556855652584	0.237246348357663	1079.14395204592
142.648831841256	0.999999988326864	-0.435298797639361	0.453947770369921	0.544560944211642	0.237249279083895	1079.15394167283
142.845450987064	0.999999988326864	-0.435353830775507	0.453943955876389	0.544564603342273	0.237252290227877	1079.16393220959
143.042253277707	0.999999988326864	-0.435407683605479	0.453939460322108	0.544568884306907	0.237255373087621	1079.17392209682
143.239251574085	0.999999988326864	-0.435460084930986	0.453934183473169	0.544573952111192	0.237258503540002	1079.18391086479
143.43646826305	0.999999988326864	-0.4355103268653	0.453928501488116	0.54457946467247	0.237261691794236	1079.19389918658
143.633912576787	0.999999988326864	-0.435561176886253	0.453922912775062	0.544584854821354	0.237264944369143	1079.20388721419
143.831590678662	0.999999988326864	-0.435616155238933	0.453919506058073	0.544588058084458	0.237268373280398	1079.21387771367
144.029453728813	0.999999988326864	-0.435671255484267	0.453915689055016	0.544591671359734	0.23727187754857	1079.22386837019
144.227498490014	0.999999988326864	-0.435720239539134	0.45390905620476	0.5445981214899	0.237275563396435	1079.23385654621
144.4257748345	0.999999988326864	-0.435771129308358	0.453904055837301	0.544602918056611	0.237279397728213	1079.24384419057
144.624293477676	0.999999988326864	-0.435825107861194	0.453900122048365	0.544606654006804	0.237283359559082	1079.25383397443
144.823011951107	0.999999988326864	-0.435879506906698	0.453896133629466	0.54461044047993	0.23728739217376	1079.26382489098
145.021907813938	0.999999988326864	-0.435929132687478	0.45389009126456	0.54461629438265	0.237291632808625	1079.27381312868
145.221035101124	0.999999988326864	-0.435978637590369	0.453884381585142	0.544621807036939	0.237295966008988	1079.28380132815
145.420394892513	0.999999988326864	-0.436033045618339	0.453881106654508	0.544624879721089	0.237300477656657	1079.29379055528
145.619966351704	0.999999988326864	-0.436087825148755	0.453877328803	0.544628456361162	0.237305054013505	1079.30378051401
145.819734860309	0.999999988326864	-0.436135852357879	0.453870651282057	0.544634952433385	0.237309804650117	1079.31377016927
146.019707661169	0.999999988326864	-0.436184351068228	0.453864888927154	0.544640522069559	0.237314629007226	1079.32375795293
146.219922506547	0.999999988326864	-0.436239750409775	0.453862159249011	0.544643012977669	0.237319583777809	1079.33374692388
146.420354881853	0.999999988326864	-0.436290320166998	0.453856487584221	0.544648533613012	0.237324721616912	1079.34373703635
146.620982778459	0.999999988326864	-0.436339624493704	0.453850948500844	0.544653864589878	0.237329906533058	1079.35372551776
146.82183928258	0.999999988326864	-0.436392296485592	0.453847049076074	0.544657565935617	0.23733514948429	1079.36371417954
147.022920573523	0.999999988326864	-0.43644542139689	0.453843198806256	0.544661214629632	0.237340427137625	1079.37370359094
147.224211503829	0.999999988326864	-0.436497698827246	0.453838566628814	0.544665635210114	0.237345731272316	1079.38369293442
147.425713811173	0.999999988326864	-0.43654901912328	0.453833447120311	0.544670579012088	0.237351053262487	1079.39368186296
147.627436331041	0.999999988326864	-0.436598588112711	0.453827855303577	0.544675978295669	0.237356386389786	1079.40367069567
147.829381581446	0.999999988326864	-0.43664797951824	0.453822622302357	0.544681021437658	0.237361725552046	1079.41365979426
148.03154455942	0.999999988326864	-0.436700364710243	0.453818625593864	0.544684820557943	0.237367059136132	1079.42364869725
148.233929076782	0.999999988326864	-0.436753545030828	0.45381477451299	0.544688472742914	0.237372384400883	1079.43363784361
148.43653002783	0.999999988326864	-0.436805643932625	0.453810068404672	0.544692987577147	0.237377698956029	1079.44362685242
148.639350556318	0.999999988326864	-0.436856609356798	0.453804800717557	0.544698058836209	0.237383001211176	1079.45361537879
148.842400857593	0.999999988326864	-0.436905633482644	0.453799215426524	0.544703452491149	0.237388281925387	1079.46360430227
149.042400857593	0.999999988326864	-0.436959123987997	0.453794088865177	0.54470837805277	0.237388282383102	1079.47343100796
149.245924802507	0.999999988326864	-0.437014292662344	0.45378910861863	0.544713149630616	0.237388294961274	1079.48341939807
149.449682261966	0.999999988326864	-0.437069699725053	0.453784340337196	0.544717707775136	0.237388328006447	1079.49340874926
149.653653813253	0.999999988326864	-0.437125357092993	0.453779638897551	0.544722197018943	0.237388389599072	1079.50339774875
149.857846703941	0.999999988326864	-0.437180058875947	0.45377475308167	0.544726885136374	0.237388499789448	1079.51338601304
150.062276061916	0.999999988326864	-0.437234741282547	0.453769373929094	0.544732058311433	0.237388662158492	1079.52337375465
150.266952904037	0.999999988326864	-0.437288981647188	0.453764051973084	0.544737173116967	0.237388877944951	1079.53336183607
150.471870632405	0.999999988326864	-0.437343206466565	0.453758786861367	0.544742232838032	0.237389155986819	1079.54335081165
150.677011456785	0.999999988326864	-0.437397991462489	0.453754000376167	0.544746820819188	0.237389551611432	1079.55334104459
150.882349913843	0.999999988326864	-0.437453426808581	0.453749257082588	0.544751350502599	0.237390024632836	1079.56332957859
151.087920878116	0.999999988326864	-0.437508533081431	0.453744401174532	0.544755998099941	0.23739058045594	1079.57331826414
151.293721408722	0.999999988326864	-0.437562660007208	0.453739349951929	0.54476084660653	0.237391237972968	1079.58330612912
151.499768496691	0.999999988326864	-0.43761614032783	0.453734044433101	0.544765953478997	0.237392017556602	1079.59329354746
151.706071611849	0.999999988326864	-0.437670076135967	0.45372871675232	0.544771068725125	0.237392926355956	1079.60328184908
151.912613064968	0.999999988326864	-0.43772448233444	0.453723875920863	0.544775712784945	0.237394007310122	1079.61327159242
152.119363467999	0.999999988326864	-0.437779287358962	0.45371918042882	0.544780198696255	0.237395215407211	1079.62326138003
152.326322258508	0.999999988326864	-0.437833455285553	0.453714484332572	0.544784692385446	0.237396573198651	1079.63325031484
152.533507073841	0.999999988326864	-0.437887363407582	0.453709235684162	0.544789740599625	0.237398062802891	1079.64323778746
152.740948369106	0.999999988326864	-0.437940484186783	0.453703951788986	0.544794815897724	0.237399702388665	1079.65322519227
152.948647839695	0.999999988326864	-0.437993659304993	0.453698951709268	0.544799621556305	0.237401510639748	1079.66321323206
153.156592519282	0.999999988326864	-0.438047591471427	0.453694077691889	0.544804281503345	0.237403470489641	1079.67320243973
153.36475866229	0.999999988326864	-0.438101636017869	0.453689483922553	0.544808683274746	0.237405604830565	1079.68319242795
153.573130314523	0.999999988326864	-0.438155509941769	0.453684603567057	0.544813349964541	0.237407916104431	1079.6931816486
153.781723831514	0.999999988326864	-0.438208216904893	0.453679563701154	0.544818193662166	0.237410382988234	1079.70316951823
153.990567395118	0.999999988326864	-0.43826095611463	0.453674238949742	0.544823321237584	0.237412981711864	1079.71315680534
154.199673429536	0.999999988326864	-0.438313757840585	0.453669270340566	0.544828082299506	0.237415706834221	1079.72314401604
154.409043693531	0.999999988326864	-0.43836713476168	0.453664596201087	0.544832575468003	0.237418607093001	1079.73313324215
154.618636527893	0.999999988326864	-0.438421010539504	0.453659914878121	0.544837037551636	0.237421612423725	1079.7431226233
154.828448926916	0.999999988326864	-0.438474306342737	0.453655149294229	0.54484159930634	0.237424723335947	1079.75311195416
155.038482318133	0.999999988326864	-0.438526806349843	0.453650157645736	0.544846389874289	0.237427939220146	1079.76310042908
155.248754953628	0.999999988326864	-0.438578347039395	0.453645076879022	0.544851280309227	0.237431290586374	1079.77308869431
155.459271435661	0.999999988326864	-0.438630785007076	0.453640000781231	0.544856171846836	0.237434785276914	1079.78307574845
155.670057392885	0.999999988326864	-0.438683558224604	0.453635360839957	0.544860605073772	0.237438413659666	1079.79306344165
155.881099515559	0.999999988326864	-0.438736770451403	0.453630773649695	0.544864985063643	0.237442155201402	1079.80305265893
156.09236611287	0.999999988326864	-0.438789185116434	0.453626065387941	0.544869500743084	0.237446009354991	1079.8130425154
156.303844140661	0.999999988326864	-0.438841376255456	0.453620925079703	0.544874446375707	0.237449963256697	1079.82303115908
156.515559622473	0.999999988326864	-0.438893139800944	0.453615811932226	0.544879353677248	0.237454029537162	1079.83301889719
156.727531920091	0.999999988326864	-0.438945296225361	0.453611009850409	0.544883962775929	0.237458229669044	1079.84300589664
156.939776603049	0.999999988326864	-0.438997751357897	0.453606330317447	0.544888441502842	0.237462517768473	1079.85299321332
157.152287156336	0.999999988326864	-0.43905002456506	0.45360184466696	0.544892736804741	0.23746690250653	1079.86298200713
157.365032572686	0.999999988326864	-0.439102423134594	0.453596957179246	0.5448974249114	0.2374713722801	1079.8729717118
157.577994124262	0.999999988326864	-0.439154288229376	0.453591991473064	0.544902186808508	0.23747594251482	1079.88296107954
157.791179497347	0.999999988326864	-0.439205575336008	0.453587108182408	0.544906885203048	0.237480616018389	1079.8929493104
158.004613021803	0.999999988326864	-0.439257519991287	0.453582206893243	0.544911579948815	0.237485403600902	1079.90293615908
158.218324213614	0.999999988326864	-0.439309583298399	0.453577585858066	0.544916008923121	0.237490300533857	1079.91292313938
158.432310210128	0.999999988326864	-0.439361837829638	0.453573016183007	0.544920392808374	0.237495293108301	1079.92291109532
158.646550619397	0.999999988326864	-0.439413391912945	0.453568306217279	0.544924919749492	0.237500385007169	1079.93290068407
158.86101107488	0.999999988326864	-0.439464663970588	0.453563201461216	0.544929805581354	0.237505569527494	1079.942890487
159.075687587095	0.999999988326864	-0.439515961006326	0.45355825797746	0.544934567434893	0.237510851253804	1079.95287873109
159.290613943769	0.999999988326864	-0.439567553469337	0.453553627911354	0.544938989679295	0.237516274436907	1079.96286518597
159.505828252141	0.999999988326864	-0.43961943050632	0.453549086523448	0.544943355906975	0.237521796127055	1079.97285181219
159.721326946331	0.999999988326864	-0.439670740125066	0.453544585756082	0.544947668257572	0.237527430029053	1079.98284016039
159.937073240549	0.999999988326864	-0.439722300935279	0.45353972783751	0.544952326720095	0.237533206926107	1079.99282976534
160.153040921796	0.999999988326864	-0.439772874442444	0.453534825634932	0.544957041407502	0.237539104659409	1080.00281913161
160.369235653613	0.999999988326864	-0.439823823485773	0.45352998483037	0.544961665284635	0.237545129172627	1080.01280774221
160.585674001868	0.999999988326864	-0.439875146345199	0.453525446401748	0.544966033266773	0.237551314177165	1080.0227942332
160.802401583154	0.999999988326864	-0.439926402674353	0.453520959769415	0.544970331168811	0.237557624913203	1080.03278103312
161.019411758043	0.999999988326864	-0.439977162559684	0.453516368574175	0.544974735479292	0.237564058648313	1080.04276882577
161.236683427924	0.999999988326864	-0.440027809707929	0.453511417163296	0.544979483447162	0.23757059890529	1080.05275807667
161.454185732362	0.999999988326864	-0.44007821404239	0.453506578650908	0.54498413328805	0.237577246393517	1080.0627475379
161.671914689168	0.999999988326864	-0.440128775721346	0.453501954268888	0.544988566147861	0.237584049662304	1080.07273652064
161.889880909077	0.999999988326864	-0.440179592159419	0.453497436590788	0.544992893113194	0.237590961163282	1080.08272370215
162.10812360755	0.999999988326864	-0.44023005264669	0.453493069121349	0.544997074275317	0.237597990652336	1080.09271070826
162.326646530764	0.999999988326864	-0.440280815920539	0.453488323699546	0.545001621806097	0.23760515418278	1080.1026973373
162.545458245078	0.999999988326864	-0.440330509734577	0.453483528689896	0.545006232318115	0.237612414045286	1080.11268588708
162.764517379051	0.999999988326864	-0.440380698877814	0.453478782412645	0.545010777306497	0.237619764648308	1080.1226755113
162.983801164245	0.999999988326864	-0.440431013147531	0.453474195242653	0.545015180092736	0.237627226565707	1080.13266521713
163.203308207491	0.999999988326864	-0.440481341721251	0.453469787840901	0.545019402891495	0.237634769952066	1080.14265307208
163.42307910185	0.999999988326864	-0.440531457258526	0.453465289791936	0.545023712067156	0.237642378782525	1080.15263941651
163.643146829989	0.999999988326864	-0.440581410226435	0.453460474727186	0.545028349799951	0.237650028103112	1080.16262568078
163.863513423131	0.999999988326864	-0.44063120789746	0.453455700083902	0.545032917907322	0.237657703310756	1080.17261335844
164.084148379277	0.999999988326864	-0.440681178334481	0.453451076432569	0.545037355328928	0.237665402139905	1080.1826038578
164.304990394406	0.999999988326864	-0.440731263061658	0.453446509898125	0.545041723520697	0.23767311196981	1080.19259353646
164.526058010698	0.999999988326864	-0.440781647492702	0.453442023378218	0.545046026814889	0.237680824946621	1080.20258110836
164.747397687652	0.999999988326864	-0.440831750800289	0.453437469234537	0.54505040324297	0.237688525607127	1080.21256750317
164.969035347332	0.999999988326864	-0.440881335886444	0.453432888334012	0.545054782927166	0.237696191873262	1080.22255343848
165.190981235409	0.999999988326864	-0.440931530554953	0.453428007135644	0.545059446882467	0.23770379780678	1080.23254101714
165.413199638547	0.999999988326864	-0.440981607941045	0.453423398667828	0.545063892908814	0.237711322401007	1080.24253099742
165.635638066767	0.999999988326864	-0.441031970674952	0.453418868949769	0.545068231492013	0.23771878460146	1080.25252081309
165.858300616316	0.999999988326864	-0.441082313066791	0.4534143668239	0.545072545526597	0.237726156884484	1080.26250814814
166.081242359152	0.999999988326864	-0.441132737146886	0.453409644793353	0.545077076380028	0.237733437305824	1080.2724939914
166.304496534502	0.999999988326864	-0.441182914381181	0.453404978990329	0.545081535228231	0.237740599002894	1080.28247986639
166.528062504981	0.999999988326864	-0.441233380168431	0.45340021643913	0.545086100549886	0.237747642172109	1080.29246749329
166.751901864276	0.999999988326864	-0.44128370090929	0.453395646870458	0.545090482593096	0.237754558409091	1080.30245669002
166.975980059968	0.999999988326864	-0.441334906283815	0.4533909835194	0.545094965037458	0.237761330052904	1080.31244696658
167.200273780082	0.999999988326864	-0.441385782086774	0.453386357407425	0.545099415270561	0.23776795918313	1080.32243465899
167.424840890856	0.999999988326864	-0.441436692073563	0.45338166460972	0.545103900034395	0.237774459109877	1080.33242047711
167.649723370934	0.999999988326864	-0.441487198434478	0.453376971796882	0.545108387264533	0.237780822090354	1080.34240592028
167.874929530257	0.999999988326864	-0.441538578746119	0.453372139338028	0.545113039087433	0.237787023144471	1080.3523922356
168.100440425686	0.999999988326864	-0.441589829454052	0.453367459611009	0.545117549910536	0.237793046936439	1080.36238171188
168.326185715684	0.999999988326864	-0.44164143577778	0.453362739869881	0.545122029044403	0.237798971553448	1080.37237150813
168.552158654435	0.999999988326864	-0.441692920713359	0.453358087339877	0.545126514231469	0.237804803407606	1080.38235988863
168.778391620051	0.999999988326864	-0.441743859134561	0.453353440625366	0.545130967316589	0.237810516258174	1080.39234657253
169.004922881122	0.999999988326864	-0.441795009298626	0.453348483825925	0.545135719691475	0.237816123162611	1080.4023318592
169.231784055198	0.999999988326864	-0.441846595513706	0.453343698113674	0.545140317889852	0.237821619125618	1080.41231705163
169.458977460539	0.999999988326864	-0.441898766400435	0.45333907952091	0.545144733968527	0.237826954409674	1080.42230524824
169.686435672201	0.999999988326864	-0.441950824633252	0.453334507334045	0.545149119177407	0.237832169995102	1080.432295142
169.914120854359	0.999999988326864	-0.442002495106738	0.453329801541696	0.545153627934333	0.237837279098441	1080.44228435376
170.142049067946	0.999999988326864	-0.442054168758503	0.453324767824461	0.545158466635297	0.237842302631989	1080.45227123628
170.370273509693	0.999999988326864	-0.442105988778908	0.453319885344323	0.545163135710043	0.237847241034708	1080.4622565252
170.598830401973	0.999999988326864	-0.442158193056869	0.453315138573746	0.545167701641706	0.237852051658251	1080.47224161058
170.827724487977	0.999999988326864	-0.442210356558047	0.453310461343173	0.545172178816937	0.237856767787981	1080.48222790706
171.056928470952	0.999999988326864	-0.442262793341647	0.453305889632106	0.545176538570795	0.237861375078494	1080.492217828
171.286360302858	0.999999988326864	-0.442315025047949	0.45330094897826	0.545181285896748	0.237865892085313	1080.50220773841
171.516021049774	0.999999988326864	-0.442367422856494	0.453296014840029	0.545186019758857	0.237870311904696	1080.51219619087
171.745944596173	0.999999988326864	-0.442419717135413	0.453291164296809	0.545190681341405	0.23787460848839	1080.52218088987
171.97621667492	0.999999988326864	-0.442472158130908	0.453286357200083	0.545195287001374	0.237878810167485	1080.53216535164
172.206842861996	0.999999988326864	-0.442525036310254	0.453281601789306	0.545199849034954	0.237882862055355	1080.54215206879
172.437771768543	0.999999988326864	-0.442577830004949	0.453276894605054	0.545204374832074	0.23788678569513	1080.55214166402
172.668937921857	0.999999988326864	-0.442630293988423	0.453272045702889	0.545209013566128	0.237890580011346	1080.56213119706
172.900343381517	0.999999988326864	-0.442682933659085	0.453266931355002	0.545213929425218	0.237894262657216	1080.57211882699
173.132032543632	0.999999988326864	-0.442735654633097	0.453262009935092	0.545218648201859	0.237897831580613	1080.58210456931
173.364048956584	0.999999988326864	-0.442789019867408	0.453257194586604	0.545223255839557	0.237901225771544	1080.59208805448
173.596444792698	0.999999988326864	-0.442842382043741	0.453252478171321	0.545227774932379	0.237904466009686	1080.60207416922
173.829159389457	0.999999988326864	-0.442895773066236	0.453247620269184	0.545232435003691	0.237907523018922	1080.6120637643
174.062113000533	0.999999988326864	-0.442949086278413	0.453242566224539	0.545237278310465	0.237910416709233	1080.62205364033
174.295300005549	0.999999988326864	-0.443002495053668	0.453237583645146	0.545242064856576	0.237913110553507	1080.63204066742
174.528786738678	0.999999988326864	-0.443056097416756	0.453232684753688	0.545246752319975	0.237915645217873	1080.64202502572
174.762635287064	0.999999988326864	-0.443110023931561	0.453227778776943	0.545251457045943	0.237917976670001	1080.65200945239
174.996844031136	0.999999988326864	-0.443163980934804	0.453222924982137	0.545256088622532	0.237920141851841	1080.66199599524
175.231364113712	0.999999988326864	-0.443217764739807	0.453218015110957	0.545260814627363	0.237922141072236	1080.67198478871
175.466143813447	0.999999988326864	-0.44327170198936	0.453212773735262	0.545265852263882	0.237924001572766	1080.681974261
175.701168081027	0.999999988326864	-0.443325741126772	0.453207745911678	0.545270658153989	0.237925734920526	1080.69196188604
175.936480597871	0.999999988326864	-0.44338041953119	0.453202862841095	0.545275352497665	0.237927301075949	1080.70194616072
176.172159678782	0.999999988326864	-0.443435026913115	0.453198027840926	0.545279959263171	0.237928737338025	1080.71192976145
176.408221164898	0.999999988326864	-0.443489473655579	0.453193114289686	0.545284659419422	0.237930062472758	1080.72191572446
176.644609867411	0.999999988326864	-0.443543947446965	0.453187900351204	0.545289667523292	0.237931269601025	1080.73190432229
176.881264798212	0.999999988326864	-0.443598423373668	0.453182858513763	0.54529454172496	0.237932376630882	1080.74189376331
177.118166918497	0.999999988326864	-0.443653250411255	0.453177848536947	0.545299334535411	0.23793338682683	1080.75188163003
177.355353750724	0.999999988326864	-0.443708055889404	0.453172942257362	0.545304025508339	0.237934346726402	1080.76186666062
177.592892256951	0.999999988326864	-0.443762868196567	0.453168121227003	0.545308670709063	0.237935261759145	1080.77185022264
177.830817162923	0.999999988326864	-0.44381747040456	0.453162894302935	0.545313644005453	0.237936143666886	1080.78183504766
178.069098894057	0.999999988326864	-0.44387241761213	0.453157797856246	0.545318527206428	0.237936996274392	1080.79182293052
178.307665785309	0.999999988326864	-0.443927194186485	0.453152707539802	0.545323417994685	0.237937834301001	1080.80181299865
178.546466896653	0.999999988326864	-0.443981922578832	0.453147755790764	0.545328162295434	0.237938682257239	1080.81180164805
178.785536498591	0.999999988326864	-0.444036942132531	0.453142965913402	0.545332764481839	0.237939558813718	1080.82178622866
179.024971243147	0.999999988326864	-0.444091706615599	0.453137840309784	0.545337681499246	0.237940467911606	1080.83176905232
179.264813182012	0.999999988326864	-0.444146557090031	0.453132755682083	0.545342532888617	0.237941415763971	1080.84175404351
179.505010913713	0.999999988326864	-0.444201122535884	0.453127752301706	0.545347336734458	0.237942407487933	1080.85174275116
179.745476477281	0.999999988326864	-0.444255986866676	0.453122750288261	0.545352174755913	0.237943465928524	1080.86173391039
179.986152251388	0.999999988326864	-0.444310641270707	0.453117756843719	0.54535693259957	0.237944570783154	1080.87172116513
180.227132105151	0.999999988326864	-0.444365351246475	0.453112839327356	0.545361661206667	0.237945739590219	1080.88170302018
180.468545163969	0.999999988326864	-0.444419727916523	0.453107766640718	0.545366496954417	0.237946981639388	1080.89168592946
180.71036641434	0.999999988326864	-0.444474120882708	0.45310262555918	0.545371424229614	0.237948263206245	1080.90167397524
180.952473077314	0.999999988326864	-0.444528752440526	0.453097641987147	0.545376201299567	0.237949577260986	1080.91166440409
181.194808753902	0.999999988326864	-0.444583395072649	0.453092691789355	0.545380971226788	0.237950925308689	1080.92165400635
181.437394166133	0.999999988326864	-0.444638032328074	0.453087692316042	0.545385757130743	0.237952297824641	1080.93163802641
181.680364008774	0.999999988326864	-0.444692435317101	0.453082713046557	0.545390511326957	0.237953691113848	1080.94161955656
181.923778243691	0.999999988326864	-0.444746681863881	0.45307760871013	0.545395408555561	0.237955094100095	1080.95160392205
182.167568618205	0.999999988326864	-0.444801140453092	0.453072634484281	0.545400179637478	0.237956498515517	1080.96159344626
182.411611081496	0.999999988326864	-0.444855911608391	0.453067628937187	0.545404981138425	0.237957892187541	1080.97158511369
182.655854834209	0.999999988326864	-0.444910371623183	0.453062652881423	0.545409777613031	0.237959269398719	1080.98157317438
182.900387750554	0.999999988326864	-0.444964981374171	0.453057658321456	0.545414561772055	0.237960626563559	1080.99155380596
183.145390682293	0.999999988326864	-0.445019344760543	0.453052648954084	0.545419341143862	0.237961963129122	1081.00153505818
183.390848147007	0.999999988326864	-0.445073852865282	0.453047554635494	0.545424217259944	0.237963286032253	1081.01152123653
183.636640600995	0.999999988326864	-0.445128655791588	0.453042550996572	0.545429022673299	0.237964595136778	1081.02151259163
183.88264280018	0.999999988326864	-0.445183570528756	0.453037648874841	0.545433716581959	0.237965877695933	1081.03150440968
184.128844476275	0.999999988326864	-0.445238157681575	0.45303261258607	0.545438568429131	0.237967135184355	1081.04148867714
184.375430591875	0.999999988326864	-0.445292801138381	0.453027559601517	0.545443389297407	0.23796837652219	1081.05146774754
184.622528360446	0.999999988326864	-0.445347555511745	0.453022506689033	0.54544825284255	0.237969626762763	1081.06144892124
184.870086274468	0.999999988326864	-0.445402067044833	0.453017579997366	0.545452958707475	0.237970905953802	1081.07143882299
185.117890346885	0.999999988326864	-0.445456774926298	0.453012667998001	0.545457667351877	0.237972229444454	1081.0814319633
185.365862329703	0.999999988326864	-0.445511512788646	0.453007641660668	0.545462515578713	0.237973593425348	1081.09142102889
185.61410334564	0.999999988326864	-0.445566114470665	0.453002530320657	0.545467383069787	0.237975005057177	1081.10140076708
185.862843478737	0.999999988326864	-0.445620810892607	0.452997567637207	0.545472144971939	0.237976522911083	1081.11137712705
186.112166147937	0.999999988326864	-0.445675041720084	0.452992664084818	0.545476840049559	0.237978155646143	1081.12136451006
186.361798649548	0.999999988326864	-0.445729853521715	0.452987713358822	0.545481591574478	0.237979985284427	1081.13136387254
186.611446192594	0.999999988326864	-0.445784160961925	0.452982856990846	0.54548627690929	0.237981969888732	1081.14135358593
186.861348758665	0.999999988326864	-0.445837977766619	0.452977886870501	0.545491023399888	0.237984088516994	1081.1513276545
187.111895299146	0.999999988326864	-0.445891862300337	0.45297288446334	0.54549579501422	0.237986386358996	1081.16130560758
187.362988038101	0.999999988326864	-0.445945713971595	0.452968018576186	0.545500460730922	0.237988886601876	1081.17129376756
187.614373519081	0.999999988326864	-0.445999707867096	0.452963187859319	0.545505084572235	0.237991625089013	1081.18129049774
187.865839362268	0.999999988326864	-0.446053448632416	0.452958355771237	0.545509730197104	0.237994604976428	1081.19128317303
188.117488489905	0.999999988326864	-0.446106760465721	0.452953396642728	0.545514472299873	0.237997804221428	1081.20126225216
188.369660699844	0.999999988326864	-0.446160042272379	0.452948461876282	0.545519209114548	0.238001271091143	1081.21123581535
188.622493747437	0.999999988326864	-0.446212782748361	0.452943666733276	0.545523798065406	0.238005007056862	1081.22122268722
188.875653846819	0.999999988326864	-0.446265901346383	0.452938828791413	0.545528438586997	0.238009013722926	1081.23121801001
189.128930178323	0.999999988326864	-0.446319005897509	0.45293407192996	0.545532982013248	0.238013292146715	1081.24121196633
189.382358607325	0.999999988326864	-0.446371361511669	0.452929226935501	0.545537655351893	0.238017803426924	1081.25119475161
189.636220667877	0.999999988326864	-0.446423364299585	0.452924302636791	0.545542365673544	0.238022529682197	1081.26116874836
189.890737856005	0.999999988326864	-0.446475390028815	0.452919513500577	0.545546960146988	0.238027435805778	1081.27115083812
190.145705352326	0.999999988326864	-0.446527998390997	0.452914965200648	0.545551323172641	0.238032579644323	1081.28114569797
190.400801347161	0.999999988326864	-0.446580174519699	0.452910267956918	0.545555812586331	0.238037947363585	1081.29114109911
190.656013721347	0.999999988326864	-0.446632056417431	0.452905342920553	0.545560540090606	0.238043496430146	1081.30112685438
190.911587728713	0.999999988326864	-0.446683373552104	0.452900394153758	0.545565301425293	0.238049147215517	1081.31110373571
191.167748536722	0.999999988326864	-0.446735204458042	0.452895725265397	0.545569762480812	0.238054905527666	1081.32107975354
191.424518083213	0.999999988326864	-0.446787056585062	0.452891173120628	0.545574133417068	0.238060791949134	1081.33107263238
191.681467151489	0.999999988326864	-0.446838890047766	0.452886377636747	0.545578706867889	0.238066818835237	1081.34106856509
191.938519666838	0.999999988326864	-0.446890209777237	0.452881574657563	0.545583324944758	0.238072909949366	1081.35105629259
192.195885864001	0.999999988326864	-0.446941361276509	0.452876746045709	0.545587972606182	0.238078989345015	1081.36103377764
192.453827930613	0.999999988326864	-0.446992958099639	0.452871890290811	0.545592616976914	0.238085018651064	1081.37101059496
192.71236242916	0.999999988326864	-0.447044697637123	0.452867390248018	0.545596920573214	0.238091041647203	1081.3809989818
192.971193139296	0.999999988326864	-0.447096644525471	0.452862841216322	0.545601277002701	0.238097084993541	1081.39099481616
193.230130058405	0.999999988326864	-0.447148269893127	0.452857983896008	0.545605935376091	0.238103114777675	1081.40098473006
193.489326653198	0.999999988326864	-0.447199622986504	0.452853079161789	0.545610645328916	0.238109073121992	1081.41096336624
193.749073433604	0.999999988326864	-0.447251306718263	0.45284827924972	0.545615247696369	0.238114905790257	1081.42093763205
194.009483030698	0.999999988326864	-0.447303144583711	0.452843695893764	0.54561963606755	0.238120693589986	1081.43092457935
194.270228166512	0.999999988326864	-0.447355651310459	0.452839150878818	0.5456239956128	0.238126477981364	1081.44092228212
194.531031701353	0.999999988326864	-0.44740760949849	0.452834338895744	0.545628601189125	0.238132230776729	1081.45090963349
194.792163056497	0.999999988326864	-0.447458919405863	0.452829356166712	0.545633384758892	0.238137922343917	1081.46088605353
195.053906162539	0.999999988326864	-0.447510454385459	0.452824519696427	0.545638020638527	0.238143573197089	1081.47086507023
195.31619306371	0.999999988326864	-0.447563151476781	0.452820174194776	0.545642168414756	0.238149248620012	1081.48085629886
195.578706730445	0.999999988326864	-0.447615506681928	0.452815728995721	0.545646420961437	0.238154992982034	1081.49084748411
195.841449181895	0.999999988326864	-0.447667375959018	0.452810751189156	0.545651202662565	0.238160817719916	1081.50083205464
196.104593936076	0.999999988326864	-0.447718094889551	0.452805586802665	0.545656175224435	0.238166694366965	1081.51081205326
196.368261068879	0.999999988326864	-0.447769318276179	0.452800727524396	0.54566082988866	0.238172641374027	1081.52079345474
196.632414015454	0.999999988326864	-0.447821939334078	0.452796481879227	0.545664880947929	0.238178758020704	1081.53078039142
196.896907922854	0.999999988326864	-0.44787443543303	0.452792140621334	0.545669021212614	0.238185044239427	1081.54076969139
197.16168140497	0.999999988326864	-0.447925656424374	0.452787493823509	0.545673475186372	0.238191473104765	1081.55075710776
197.426784992536	0.999999988326864	-0.447976448679752	0.452782510120564	0.545678282778463	0.23819803265853	1081.56074236824
197.626784992536	0.999999988326864	-0.448018405796942	0.452778296713806	0.545682311895674	0.238198171864749	1081.56826291334
197.89271820872	0.999999988326864	-0.448073258773039	0.452773096321675	0.545687305698599	0.23819847195127	1081.57824683638
198.159075011082	0.999999988326864	-0.448128917841257	0.452768226093445	0.545691971744788	0.2381990187934	1081.5882335736
198.425781372739	0.999999988326864	-0.448184909007839	0.452763597834395	0.545696385897461	0.238199729900921	1081.59821980922
198.692851176837	0.999999988326864	-0.448240486247212	0.452758806208401	0.54570097147779	0.238200611197682	1081.60820592466
198.960288337418	0.999999988326864	-0.448295210832645	0.452753431133172	0.545706138636935	0.238201632574712	1081.61819125434
199.228114552105	0.999999988326864	-0.448349521363522	0.452748069338337	0.545711294700836	0.238202836474451	1081.62817465033
199.496382072132	0.999999988326864	-0.448403734466817	0.452742884932338	0.545716269201268	0.238204219901213	1081.63815757003
199.765104006696	0.999999988326864	-0.448458747749862	0.452738045318141	0.545720897556848	0.238205726512646	1081.64814194403
200.034241871141	0.999999988326864	-0.448514336456232	0.452733353898149	0.545725384305988	0.238207382655507	1081.65812828171
200.303743773864	0.999999988326864	-0.448569234148176	0.452728534607389	0.545729992152359	0.238209146569645	1081.66811572013
200.573580891443	0.999999988326864	-0.448623276431531	0.45272340870287	0.545734930590024	0.238210998803312	1081.67810102612
200.843811340346	0.999999988326864	-0.448676930898503	0.452717922480187	0.545740199552421	0.238212941880708	1081.68808434474
201.114489283324	0.999999988326864	-0.448730738207304	0.452712749528262	0.545745160179837	0.238214951185773	1081.69806680406
201.38563819252	0.999999988326864	-0.448785984426048	0.452708272663117	0.545749429618297	0.238217050868744	1081.70805055435
201.657223595038	0.999999988326864	-0.448841016677962	0.452703771153747	0.545753732744344	0.23821920199886	1081.71803682157
201.92917788422	0.999999988326864	-0.448895860220957	0.452698660042916	0.545758628671028	0.238221407501607	1081.72802341279
202.201493479765	0.999999988326864	-0.448948896346447	0.452693384978814	0.545763704074948	0.238223656965081	1081.73800897489
202.474199042962	0.999999988326864	-0.449002703069224	0.452688160227102	0.545768723841679	0.238225990716967	1081.74799094359
202.747392740241	0.999999988326864	-0.449056880767683	0.452683232096116	0.545773441383805	0.238228369462232	1081.757973633
203.021055273043	0.999999988326864	-0.449111835019503	0.452678596973061	0.545777864411356	0.238230812511981	1081.76795832177
203.295132670132	0.999999988326864	-0.449166538700282	0.452673931438279	0.54578233021573	0.238233314773762	1081.77794425172
203.569591774305	0.999999988326864	-0.449220290380824	0.452668954044227	0.545787107776981	0.238235890987658	1081.787930138
203.844434703906	0.999999988326864	-0.449273674827276	0.452663539290389	0.545792314386716	0.238238546526673	1081.79791473757
204.119697587552	0.999999988326864	-0.44932708456642	0.452658419076203	0.545797227971227	0.238241294227036	1081.80789789666
204.395420433543	0.999999988326864	-0.449381355261206	0.452653671122578	0.545801774520745	0.23824418851201	1081.81788007852
204.671630364913	0.999999988326864	-0.449435860812141	0.452649154390226	0.545806071967337	0.238247210473934	1081.82786388776
204.948283068107	0.999999988326864	-0.449489944787603	0.452644513839848	0.545810523969133	0.238250372488229	1081.83784930469
205.225334963501	0.999999988326864	-0.449543466920854	0.452639317814739	0.545815507628224	0.238253671839645	1081.84783558039
205.502763562704	0.999999988326864	-0.449596483915162	0.45263417741251	0.545820451531109	0.238257147473548	1081.85782097381
205.780594219014	0.999999988326864	-0.449649442225093	0.452629190696275	0.54582523869975	0.238260839419203	1081.86780397406
206.058893627785	0.999999988326864	-0.449702931456894	0.452624491434237	0.545829732316307	0.238264731741969	1081.87778671737
206.337669149732	0.999999988326864	-0.449756687668209	0.452620003539291	0.545834025830023	0.238268853695065	1081.88777004045
206.61690511089	0.999999988326864	-0.449810193473765	0.452615217496373	0.545838599366869	0.238273208879842	1081.89775582498
206.896534019099	0.999999988326864	-0.449862388983598	0.452610269929442	0.545843357737877	0.238277776981609	1081.90774164385
207.176555993301	0.999999988326864	-0.44991485321307	0.45260515834746	0.545848258263091	0.238282591129982	1081.9177270287
207.456984092483	0.999999988326864	-0.449966963704067	0.452600280502603	0.545852945608678	0.238287651233046	1081.92770999813
207.73788622841	0.999999988326864	-0.450019654385606	0.452595714396817	0.545857306385767	0.238292921154751	1081.93769273722
208.019269141166	0.999999988326864	-0.450072106525296	0.452591237623207	0.545861595924394	0.238298387641653	1081.94767662168
208.301101219239	0.999999988326864	-0.450124298529158	0.452586340362482	0.545866281619233	0.238304013971662	1081.95766157789
208.583353374264	0.999999988326864	-0.450176367544677	0.45258142177525	0.545871008179565	0.238309831727755	1081.96764757783
208.865997497789	0.999999988326864	-0.45022730755778	0.452576498438686	0.545875755572002	0.238315808535872	1081.97763348313
209.149037007206	0.999999988326864	-0.450279048298272	0.45257158110342	0.545880443717189	0.238321912069251	1081.98761726564
209.43253238237	0.999999988326864	-0.450331173562423	0.452567047806376	0.545884776176301	0.238328125466468	1081.99760022903
209.716507037315	0.999999988326864	-0.450383536075246	0.452562572861715	0.545889068926159	0.238334452899322	1082.00758202549
210.000994377696	0.999999988326864	-0.450435466875598	0.452557876927795	0.545893570123806	0.238340866563252	1082.01756630672
210.285924805364	0.999999988326864	-0.450486386194349	0.45255304705457	0.545898210708567	0.238347338590676	1082.02755226085
210.571251930726	0.999999988326864	-0.450537957165526	0.452548124947751	0.54590292902436	0.238353861771448	1082.03753837884
210.856972359677	0.999999988326864	-0.450589373187747	0.452543339428458	0.545907512379229	0.238360423231343	1082.04752236037
211.14314731744	0.999999988326864	-0.450641161634528	0.452538835565387	0.545911821718821	0.238367002620867	1082.05750440342
211.429832359907	0.999999988326864	-0.450692717353427	0.452534323990121	0.545916138954396	0.238373581494588	1082.06748654369
211.717025015293	0.999999988326864	-0.450744357057956	0.452529470487474	0.545920802990683	0.23838014632721	1082.07746984417
212.004693054617	0.999999988326864	-0.450795949825291	0.45252462901174	0.545925444335796	0.238386685322853	1082.08745570639
212.292764353096	0.999999988326864	-0.450846901964836	0.45251985269322	0.545930032284029	0.238393204284045	1082.09744147134
212.581242635147	0.999999988326864	-0.450898343460542	0.45251503282148	0.545934654270933	0.238399710096797	1082.10742582741
212.870169104954	0.999999988326864	-0.450950454988375	0.452510519960798	0.545938948419282	0.238406204801621	1082.11740807161
213.159604896316	0.999999988326864	-0.451002609097314	0.452506095060683	0.545943204027153	0.238412686225752	1082.12738966347
213.449569086193	0.999999988326864	-0.451054104407041	0.452501249376094	0.545947843057564	0.238419156296024	1082.13737136954
213.740059107852	0.999999988326864	-0.451106057233522	0.4524964973501	0.545952412492238	0.238425619638168	1082.14735664533
214.030973044731	0.999999988326864	-0.451157012381643	0.452491629782651	0.54595706997597	0.238432093424771	1082.15734324686
214.322273593883	0.999999988326864	-0.451209200675067	0.452487005948124	0.545961487978714	0.238438611693224	1082.16732729901
214.614035383667	0.999999988326864	-0.451260956005061	0.452482488808569	0.545965802096545	0.238445171514736	1082.17730954313
214.906311339489	0.999999988326864	-0.451312571605814	0.452477943318495	0.545970179708352	0.238451791522564	1082.1872910673
215.199122857728	0.999999988326864	-0.451364329944669	0.452473060976556	0.545974862330336	0.238458497686129	1082.19727299398
215.492459325444	0.999999988326864	-0.451415054239243	0.45246829039303	0.545979478093938	0.23846528289215	1082.20725749947
215.786246198671	0.999999988326864	-0.451466673238993	0.452463519645138	0.545984000945992	0.238472161966619	1082.21724340263
216.080443847884	0.999999988326864	-0.451517965257291	0.452459148324369	0.545988182436029	0.238479151957507	1082.22722929299
216.375053279533	0.999999988326864	-0.451570104601388	0.452454543336655	0.545992586157129	0.238486292426386	1082.23721144556
216.670184928772	0.999999988326864	-0.451620860653916	0.452449831796876	0.545997114246941	0.238493550065184	1082.2471927718
216.96586353631	0.999999988326864	-0.451671976042124	0.45244505982337	0.546001690898453	0.238500927283342	1082.25717456391
217.262076264608	0.999999988326864	-0.451722562451489	0.452440264698167	0.546006311068951	0.23850841263273	1082.26715906835
217.558744092548	0.999999988326864	-0.451773433028275	0.452435687366162	0.546010692368554	0.238515988415991	1082.27714520735
217.855819938587	0.999999988326864	-0.451824729721388	0.452431266457624	0.546014904631296	0.23852365866304	1082.28713067859
218.153324180075	0.999999988326864	-0.451875975492247	0.45242665412573	0.546019314757536	0.238531406178168	1082.29711302231
218.45135015	0.999999988326864	-0.451926122407547	0.452421975528971	0.546023824412808	0.238539195543828	1082.30709444216
218.749925826398	0.999999988326864	-0.451976938186349	0.452417105207708	0.546028504366108	0.23854699508054	1082.31707657479
219.049031175725	0.999999988326864	-0.452027503385036	0.452412454487375	0.546032956373612	0.238554767539959	1082.32706126868
219.348590776533	0.999999988326864	-0.452078143903523	0.452407941620116	0.546037268201949	0.238562486076813	1082.33704668144
219.648584096385	0.999999988326864	-0.452129124776396	0.452403201826279	0.546041801936465	0.238570134896066	1082.34703197178
219.949015714356	0.999999988326864	-0.452180637760086	0.452398633085606	0.54604617667687	0.238577673598198	1082.35701391908
220.249986393452	0.999999988326864	-0.452231207596963	0.452393893021212	0.546050734180432	0.238585067252635	1082.36699474425
220.551530317824	0.999999988326864	-0.452281952093591	0.452389010183929	0.546055456506139	0.2385923028894	1082.37697629546
220.853626514755	0.999999988326864	-0.452333257241805	0.452384384968432	0.546059878926422	0.238599352900818	1082.38696005091
221.156209538901	0.999999988326864	-0.452385662494747	0.452379780120831	0.546064290327722	0.238606108253592	1082.39694563247
221.459225723858	0.999999988326864	-0.45243749330136	0.452375198162187	0.546068652704302	0.238612613970954	1082.40693072758
221.762690466396	0.999999988326864	-0.452489052474708	0.452370460469495	0.546073178075483	0.238618858775202	1082.41691301898
222.066689094208	0.999999988326864	-0.452540666342256	0.452365443063379	0.546078027628258	0.238624864575231	1082.42689263048
222.371303575667	0.999999988326864	-0.452592692106185	0.452360537388483	0.546082711081512	0.238630620552338	1082.43687253397
222.676525850836	0.999999988326864	-0.452645716396947	0.45235589449482	0.546087163842915	0.238636011049665	1082.44685658609
222.982230828288	0.999999988326864	-0.452698459588246	0.452351268468034	0.546091591497868	0.238641150244086	1082.45684165558
223.28838852923	0.999999988326864	-0.452751691242607	0.452346714865075	0.546095969619724	0.238646016163612	1082.46682599605
223.595022174458	0.999999988326864	-0.452804461410864	0.452341637960424	0.546100821984758	0.238650659528425	1082.47680844525
223.90219038857	0.999999988326864	-0.452857627741439	0.452336688560277	0.546105570168056	0.238654976022672	1082.48678726614
224.210004966441	0.999999988326864	-0.452910896124385	0.452331761809486	0.546110291800263	0.238659073019618	1082.49676688918
224.518442082377	0.999999988326864	-0.452964547928032	0.452327163635589	0.546114674143984	0.238662972694983	1082.50675057238
224.827377885038	0.999999988326864	-0.453018387014866	0.452322374812612	0.546119296348608	0.238666723266234	1082.51673536103
225.136779558525	0.999999988326864	-0.453072869156901	0.452317553211161	0.546123874835701	0.238670318436593	1082.52671978166
225.446659821952	0.999999988326864	-0.453126231309647	0.452312535751429	0.546128689416041	0.238673811929362	1082.53670172252
225.757095931832	0.999999988326864	-0.453180018184803	0.452307522164484	0.546133519727616	0.238677225404375	1082.54668107706
226.06816860323	0.999999988326864	-0.453233874272225	0.452302639739837	0.546138193289101	0.238680583746226	1082.55666048461
226.379876919757	0.999999988326864	-0.453287736525824	0.452297852014973	0.546142749758529	0.238683916164623	1082.56664336755
226.692113992873	0.999999988326864	-0.453342413888467	0.452293063224236	0.546147375564738	0.238687238072236	1082.57662906137
227.004794115943	0.999999988326864	-0.453396294242232	0.452288193470565	0.54615202806495	0.238690573668979	1082.58661450624
227.317926141823	0.999999988326864	-0.453449599980379	0.452283244918889	0.546156774139819	0.238693936896756	1082.59659612724
227.63163009637	0.999999988326864	-0.453503508262528	0.452278134605537	0.546161683190963	0.238697340029405	1082.60657518245
227.945986875893	0.999999988326864	-0.453557461243053	0.452273307337328	0.546166275207123	0.238700779826596	1082.61655327651
228.261027332609	0.999999988326864	-0.453611679651128	0.452268576424617	0.54617079832424	0.238704251458808	1082.62653785693
228.576549005782	0.999999988326864	-0.453665857384259	0.452263742463531	0.546175428289166	0.238707743196389	1082.63652418445
228.892498708165	0.999999988326864	-0.453719121174907	0.452258822817495	0.546180153687337	0.238711245132152	1082.64650920312
229.208918798716	0.999999988326864	-0.453772390256687	0.452253824865516	0.546184962910092	0.238714746437694	1082.65648966345
229.525953806374	0.999999988326864	-0.453825880312198	0.452248600537901	0.54618996404134	0.238718230893146	1082.66646819948
229.843665198424	0.999999988326864	-0.453880167561346	0.452243764335577	0.54619458246514	0.238721669691591	1082.67644757326
230.162027148893	0.999999988326864	-0.453934869357916	0.452239106525883	0.546199035752491	0.238725001693155	1082.68643210462
230.480877558488	0.999999988326864	-0.453988739118733	0.452234376755465	0.546203557484153	0.238728238664469	1082.69641759775
230.800186871133	0.999999988326864	-0.45404256866378	0.452229384323015	0.546208387683801	0.238731357143792	1082.70640102638
231.120022164504	0.999999988326864	-0.454096238136916	0.452223990282056	0.546213558872899	0.238734336851014	1082.71638217709
231.440457192273	0.999999988326864	-0.454150330680839	0.452218887002415	0.546218453374227	0.238737136326442	1082.72636045268
231.761584448421	0.999999988326864	-0.454205036970004	0.452214003706436	0.546223108770849	0.238739680797805	1082.73633940349
232.083382795728	0.999999988326864	-0.454259853940999	0.452209342101739	0.546227558764249	0.238742024278853	1082.74632139616
232.405755803355	0.999999988326864	-0.454315257600795	0.452204567201637	0.546232124983536	0.238744148283383	1082.75630561084
232.728633469795	0.999999988326864	-0.454370236846019	0.452199385402769	0.546237121634113	0.238746012270602	1082.76629082178
233.051985542277	0.999999988326864	-0.45442507193084	0.452194093405709	0.546242212009027	0.238747588391841	1082.77627236642
233.375931267351	0.999999988326864	-0.454480223382426	0.452189010597228	0.546247055947934	0.238748825022376	1082.78624917108
233.700624034943	0.999999988326864	-0.454536228100578	0.452184167383111	0.546251698864557	0.238749790849113	1082.79622658912
234.026044661422	0.999999988326864	-0.454592572571374	0.452179337273163	0.54625632083782	0.238750494517665	1082.80620939731
234.352019913257	0.999999988326864	-0.454648129411171	0.452174169611696	0.546261276959965	0.238750986920292	1082.81619507338
234.67845828237	0.999999988326864	-0.454704189905854	0.452168824501661	0.546266394865203	0.238751283668244	1082.82617739756
235.005470354756	0.999999988326864	-0.454760103282709	0.452163700686591	0.546271340553218	0.238751433138369	1082.83615595763
235.333179420054	0.999999988326864	-0.454816578025538	0.452158722630551	0.546276064189042	0.238751487759827	1082.84613337319
235.661623504253	0.999999988326864	-0.45487304944402	0.452153886339287	0.546280704510094	0.238751480611395	1082.8561126319
235.990743267751	0.999999988326864	-0.454929263935356	0.45214871306204	0.546285659966062	0.238751451884021	1082.86609527635
236.320429055107	0.999999988326864	-0.454986095825589	0.452143571553727	0.546290576145854	0.238751443201304	1082.87607997715
236.650615505454	0.999999988326864	-0.455041723709998	0.452138348736817	0.546295590301856	0.2387514985382	1082.88606300657
236.981358694435	0.999999988326864	-0.455098357162381	0.452133335227151	0.546300390534839	0.238751674188982	1082.89604119724
237.312819126587	0.999999988326864	-0.455154378138351	0.452128424456903	0.546305088497565	0.238751992026134	1082.90601808591
237.64504010122	0.999999988326864	-0.455210958608704	0.452123385676799	0.546309905711486	0.238752499015306	1082.9159980243
237.977922116087	0.999999988326864	-0.455266024464215	0.452118297026465	0.546314792818784	0.238753170850988	1082.92598124783
238.311357680146	0.999999988326864	-0.455322096138435	0.45211304934167	0.546319819013462	0.238754100507795	1082.93596579925
238.645305100992	0.999999988326864	-0.455377465811342	0.452108021970177	0.546324641887253	0.238755334900635	1082.94594898274
238.97981072814	0.999999988326864	-0.455432722412276	0.452103118654463	0.546329334549945	0.238756798791211	1082.95592734187
239.315036067708	0.999999988326864	-0.455488246088985	0.452098108972651	0.546334139042414	0.238758593123493	1082.96590465442
239.651016819855	0.999999988326864	-0.45554306051917	0.452093156530393	0.546338886504123	0.238760583028893	1082.97588432772
239.987675414328	0.999999988326864	-0.455597225320665	0.452088087857053	0.54634373499807	0.238762725556241	1082.98586884072
240.324851227135	0.999999988326864	-0.455652384850746	0.452082953481216	0.546348655767384	0.238765063809848	1082.99585450387
240.662507913032	0.999999988326864	-0.455706713997552	0.452078023590783	0.546353392654165	0.238767536531901	1083.00583693447
241.000754940145	0.999999988326864	-0.455761752414849	0.452073108173411	0.546358093255326	0.238770157353107	1083.0158117945
241.33984755723	0.999999988326864	-0.455816299272939	0.452068209024737	0.546362790506634	0.238772831562683	1083.02578784704
241.679747157878	0.999999988326864	-0.455870100410206	0.452063189415585	0.546367593470128	0.238775515674137	1083.03577222706
242.020173242464	0.999999988326864	-0.455924978551642	0.452057995449445	0.546372582157371	0.238778168553044	1083.04576056677
242.360994198423	0.999999988326864	-0.455979490739613	0.452053026982633	0.546377339180329	0.238780760581601	1083.05574198048
242.702445569925	0.999999988326864	-0.45603444542628	0.4520482488606	0.54638190255113	0.238783270642755	1083.06571595161
243.044781635922	0.999999988326864	-0.456088718634259	0.452043345506473	0.546386601889569	0.238785685870869	1083.07569238032
243.387919037465	0.999999988326864	-0.456143389691248	0.452038230764134	0.546391514468654	0.238787986242338	1083.08567345205
243.731701151708	0.999999988326864	-0.456198624675109	0.45203297507693	0.54639656541739	0.238790119172432	1083.09566019076
244.075936316591	0.999999988326864	-0.45625371496379	0.452028007107272	0.546401310500084	0.238792032496835	1083.10564400538
244.42072592163	0.999999988326864	-0.456309332652861	0.452023172392734	0.54640594057433	0.238793767870441	1083.1156190794
244.766370424619	0.999999988326864	-0.456364788342813	0.452018232388479	0.546410670791778	0.238795311457243	1083.12559214986
245.112940256382	0.999999988326864	-0.456420252436508	0.45201311299926	0.546415574133278	0.238796734480958	1083.13557348071
245.460151991088	0.999999988326864	-0.456475213056915	0.452008001374685	0.546420492465777	0.238798080479499	1083.14555821816
245.807889756281	0.999999988326864	-0.456531184573642	0.452002939805094	0.546425327184234	0.238799351635814	1083.1555414072
246.156208822967	0.999999988326864	-0.456587120839675	0.451998135604743	0.546429914562596	0.238800612007808	1083.16551865939
246.505315671732	0.999999988326864	-0.456642767495477	0.451993225433211	0.546434622580497	0.238801915528168	1083.17549155434
246.855363290043	0.999999988326864	-0.456698440870425	0.45198811401226	0.546439525523506	0.23880334808964	1083.1854702249
247.206151564832	0.999999988326864	-0.456753482967723	0.4519829589571	0.5464444653553	0.238804936135725	1083.1954530618
247.557537099212	0.999999988326864	-0.456808957995989	0.451978097944109	0.546449125148091	0.238806797469802	1083.20543871573
247.909423502402	0.999999988326864	-0.456864526741755	0.451973230517554	0.546453768913461	0.238808936326779	1083.21541743104
248.262054678919	0.999999988326864	-0.456918878409565	0.451968414175429	0.546458385913987	0.238811337508048	1083.22539237638
248.615564034049	0.999999988326864	-0.456973275673272	0.451963308518636	0.546463288646183	0.238814042253848	1083.23536848043
248.969912178064	0.999999988326864	-0.457027477513699	0.451958325358991	0.546468060615557	0.23881708033588	1083.24534998223
249.324910570213	0.999999988326864	-0.457082185745616	0.451953530870238	0.546472650913121	0.23882051965408	1083.25533533247
249.680425440529	0.999999988326864	-0.457136561860026	0.45194865832854	0.54647730420871	0.238824476164871	1083.26531930642
250.036507134857	0.999999988326864	-0.457189611449833	0.451943959018227	0.54648181098868	0.238828804885369	1083.27529746907
250.393362258178	0.999999988326864	-0.457242568013231	0.451939028789852	0.546486544029783	0.238833513172277	1083.28527051457
250.751174434378	0.999999988326864	-0.457296105480954	0.451934127933242	0.54649122799642	0.238838705057581	1083.29524751979
251.109803791498	0.999999988326864	-0.457348720946021	0.451929423505331	0.546495727473684	0.238844454608718	1083.30523516268
251.468873052487	0.999999988326864	-0.457400993454275	0.451924801612622	0.546500160481316	0.238850567574545	1083.31522169098
251.828423604537	0.999999988326864	-0.457453397664558	0.451919932768431	0.546504823289045	0.238857037525382	1083.32519765872
252.188834807201	0.999999988326864	-0.457504390342398	0.45191511176808	0.546509456592261	0.238863782116512	1083.33516987064
252.550242670265	0.999999988326864	-0.457556311528838	0.451910300595366	0.546514064058968	0.238870789101926	1083.34515041203
252.912349203762	0.999999988326864	-0.457607674447454	0.451905755452913	0.546518418607827	0.238877976592761	1083.35513691157
253.274941317766	0.999999988326864	-0.457659817744273	0.451901042150875	0.546522932143303	0.238885286473038	1083.36512089188
253.638112083535	0.999999988326864	-0.457710287885756	0.451896306578934	0.546527471002961	0.23889262354367	1083.37510020559
254.002031010615	0.999999988326864	-0.457762308657146	0.451891406467541	0.546532169435018	0.238899924154067	1083.38507219441
254.366965305983	0.999999988326864	-0.457813197229771	0.451886643528509	0.54653675367695	0.23890715888522	1083.39504795025
254.732779157971	0.999999988326864	-0.457865604905464	0.451882057117331	0.546541131151476	0.23891423724923	1083.40503612364
255.09902299743	0.999999988326864	-0.457917809176612	0.451877513715035	0.546545473597703	0.238921138895213	1083.41502028238
255.465844653348	0.999999988326864	-0.457969659060918	0.451872546005757	0.546550249452152	0.238927781354676	1083.42499284748
255.833668795158	0.999999988326864	-0.458020835206939	0.451867656731734	0.5465549491664	0.238934194609089	1083.43496678445
256.202446395997	0.999999988326864	-0.458073273924584	0.451862873699705	0.546559515526727	0.238940381572588	1083.44494542544
256.57200697559	0.999999988326864	-0.458126748267125	0.451858333396601	0.546563856035569	0.238946295339928	1083.45493102363
256.942096417753	0.999999988326864	-0.458180003539581	0.451853736525314	0.546568259707484	0.238951958560797	1083.46491425631
257.312803262248	0.999999988326864	-0.458232251119409	0.451848736837185	0.546573056727342	0.238957397799526	1083.4748874525
257.684499649643	0.999999988326864	-0.458285084852963	0.451843692398345	0.546577896463464	0.23896261458157	1083.48485873282
258.057258488727	0.999999988326864	-0.458338419050346	0.451839018651633	0.546582363904757	0.238967653998186	1083.49483790626
258.430788210212	0.999999988326864	-0.458391830143204	0.451834514952093	0.546586667778224	0.238972617627337	1083.50482137424
258.804930737491	0.999999988326864	-0.458445787883698	0.451829893884864	0.546591092917528	0.238977532788229	1083.51480275
259.179766140045	0.999999988326864	-0.458499152346068	0.451824781832915	0.546595995131284	0.238982430291184	1083.52478012362
259.555445780238	0.999999988326864	-0.458551477782038	0.451819677415498	0.546600903519742	0.238987364098825	1083.53475478394
259.932072691854	0.999999988326864	-0.458604761655487	0.451814876225453	0.546605484496675	0.238992397329253	1083.54472985806
260.309632953137	0.999999988326864	-0.458658319721585	0.451810478335737	0.546609692905636	0.238997588350631	1083.55470870887
260.687985881281	0.999999988326864	-0.458711545955642	0.451805850193349	0.546614121511789	0.239002952888896	1083.56468971969
261.06705216833	0.999999988326864	-0.458765499855968	0.45180109524283	0.546618668610676	0.239008573831699	1083.57467184423
261.446792237161	0.999999988326864	-0.458816853312861	0.451796153286716	0.546623418082269	0.23901442541785	1083.58465158319
261.82729810297	0.999999988326864	-0.458869609538121	0.45179123932817	0.546628114836472	0.239020765522269	1083.59462448054
262.208830676869	0.999999988326864	-0.458921739679055	0.451786640688621	0.546632513088177	0.239027418004116	1083.60460053197
262.59127144048	0.999999988326864	-0.458973944738756	0.451782187998845	0.54663676981642	0.239034373484882	1083.61458149193
262.974435557463	0.999999988326864	-0.459025891539868	0.451777417486971	0.546641344933141	0.239041753993067	1083.62456655527
263.358168945449	0.999999988326864	-0.459077248114892	0.451772660154464	0.546645911168478	0.239049430825767	1083.63454711453
263.742645455221	0.999999988326864	-0.459127645943507	0.45176790852517	0.546650463801011	0.239057346485839	1083.64452097914
264.128123020658	0.999999988326864	-0.459178988865729	0.451763196711227	0.546654979240737	0.239065555429236	1083.65449503331
264.514595760011	0.999999988326864	-0.459229962221506	0.451758704137211	0.546659265051521	0.239073900318823	1083.66447557039
264.901816277818	0.999999988326864	-0.459280798178213	0.451754116818127	0.546663663525193	0.239082321370554	1083.67445956814
265.28965320199	0.999999988326864	-0.459331988766267	0.4517492426416	0.546668343766732	0.239090758898714	1083.68444194036
265.678172154607	0.999999988326864	-0.459382534762533	0.451744546600866	0.546672862579633	0.239099140829488	1083.69441682365
266.067663215274	0.999999988326864	-0.459433714409447	0.451740007518724	0.54667718427794	0.239107324065055	1083.70438731779
266.458298846765	0.999999988326864	-0.459483993602246	0.451735357183581	0.546681651081999	0.239115355900747	1083.71436612006
266.849757983566	0.999999988326864	-0.459536268799116	0.451730525336808	0.546686296038896	0.239123096625983	1083.72435425153
267.241679720653	0.999999988326864	-0.459587239198908	0.451725814114718	0.546690811902508	0.239130546274046	1083.73433520981
267.634345769311	0.999999988326864	-0.459639553429393	0.451721100405074	0.546695311129299	0.239137487564812	1083.74430066244
268.02836411962	0.999999988326864	-0.459692005918275	0.451716437933569	0.546699772931576	0.239144020379676	1083.754276695
268.423321575595	0.999999988326864	-0.459744027907656	0.451711557874117	0.546704471306947	0.239150175547501	1083.76426003469
268.818933174871	0.999999988326864	-0.459796694772437	0.451706612269377	0.54670920699213	0.23915593687667	1083.77424317006
269.215209791315	0.999999988326864	-0.459849705632211	0.451701931071098	0.546713682715757	0.239161289012674	1083.78421906351
269.612438473256	0.999999988326864	-0.459903894701733	0.451697105723253	0.546718299863229	0.239165985179505	1083.79418490153
270.011018951643	0.999999988326864	-0.459957951813519	0.451692336217844	0.546722860162728	0.239170274944027	1083.80416265958
270.410480106567	0.999999988326864	-0.460011473806028	0.451687279243339	0.546727718508232	0.239174251590323	1083.81414488249
270.810647210851	0.999999988326864	-0.46006601226226	0.451682288598952	0.546732505177605	0.239177814246136	1083.82412606833
271.211564218365	0.999999988326864	-0.460119910778289	0.451677501880526	0.546737093178839	0.23918116545237	1083.83410045364
271.613504056649	0.999999988326864	-0.46017522725793	0.451672786204809	0.546741598364764	0.239184324096785	1083.84407047711
272.016643245066	0.999999988326864	-0.460229535319602	0.451667771576489	0.546746416400339	0.239187375873792	1083.85404282054
272.42089059662	0.999999988326864	-0.460284425518173	0.451662805352792	0.546751145768663	0.239190387753648	1083.86402225365
272.825963455808	0.999999988326864	-0.460339559376988	0.451657899684093	0.546755857224779	0.239193417356981	1083.87400568617
273.231703681944	0.999999988326864	-0.460394810457505	0.451652974431796	0.546760568338872	0.239196517081204	1083.88398570994
273.638251413255	0.999999988326864	-0.46044979195749	0.451648166346407	0.546765157239257	0.239199741016748	1083.89395402656
274.04608208239	0.999999988326864	-0.460503922797486	0.451643330051067	0.546769810341889	0.239203106601584	1083.90392604657
274.455047333217	0.999999988326864	-0.460558592174761	0.451638291977662	0.546774617525878	0.239206682596473	1083.91390685773
274.8647923777	0.999999988326864	-0.460612042856569	0.451633335141072	0.546779370169215	0.239210463015747	1083.92389106603
275.275181213813	0.999999988326864	-0.460665670316062	0.451628378876297	0.546784125883736	0.239214418821631	1083.93386958377
275.686448649109	0.999999988326864	-0.460720556156429	0.451623674914137	0.546788617083266	0.239218570938923	1083.94383911332
276.098965159558	0.999999988326864	-0.460774359043618	0.451618923792825	0.546793182647791	0.239222925146979	1083.95381127185
276.512624101728	0.999999988326864	-0.460828070447622	0.45161379088407	0.546798092823675	0.239227580562874	1083.9637930913
276.927031053191	0.999999988326864	-0.460881306672783	0.451608886454696	0.546802793039947	0.239232557355119	1083.97377674917
277.342112628953	0.999999988326864	-0.460933831242953	0.451604103559658	0.546807387014558	0.239237600163808	1083.98375254266
277.758195917913	0.999999988326864	-0.460987413773794	0.451599315437148	0.546811974576167	0.239242662136763	1083.99372354623
278.175481540895	0.999999988326864	-0.461040970355157	0.4515942297728	0.546816843655111	0.239247682807328	1084.00369631368
278.593898486602	0.999999988326864	-0.461093184179802	0.45158935465948	0.546821529657729	0.239252638216832	1084.01367653807
279.013138477394	0.999999988326864	-0.461147177908659	0.451584559995051	0.546826118748297	0.239257452452921	1084.0236592549
279.433100431969	0.999999988326864	-0.461201433494442	0.451579550233798	0.546830904966925	0.239262020419678	1084.03363867232
279.853924913555	0.999999988326864	-0.461254784515662	0.451574745156747	0.546835510015614	0.239266301028798	1084.04360886026
280.276000692428	0.999999988326864	-0.461309194715926	0.451569664660665	0.546840388828709	0.239270205315325	1084.05357973086
280.699301202859	0.999999988326864	-0.461362990260729	0.451564771227007	0.546845069963775	0.239273741036147	1084.06355474098
281.123654381135	0.999999988326864	-0.461418263689359	0.451559759679552	0.546849864696491	0.23927682220137	1084.07353655948
281.548775734553	0.999999988326864	-0.461473286060949	0.451554713251388	0.54685471746136	0.239279414167987	1084.08351757894
281.974701284161	0.999999988326864	-0.461528917193247	0.451549739408884	0.546859469394967	0.239281234918999	1084.09348255671
282.402114263164	0.999999988326864	-0.461584927327116	0.451544609531025	0.546864391988541	0.239282288652144	1084.10345472036
282.830711589661	0.999999988326864	-0.461641770781895	0.451539585016376	0.546869191370272	0.23928269424309	1084.11343597355
283.260108341422	0.999999988326864	-0.4616988506914	0.451534372229331	0.546874187653168	0.239282485031555	1084.12341169706
283.690543176469	0.999999988326864	-0.461756033984793	0.451529275733339	0.546879075095421	0.239282009634772	1084.13338179754
284.122260221562	0.999999988326864	-0.4618131800736	0.451524186784887	0.546883965177495	0.239281340384599	1084.14335331429
284.55520099947	0.999999988326864	-0.461869989397448	0.451518818541306	0.546889090371168	0.23928057072321	1084.15332705073
284.989272693777	0.999999988326864	-0.461928383805284	0.451513801230755	0.546893891445305	0.239279763096588	1084.16330323086
285.424372849188	0.999999988326864	-0.461985893037802	0.451508810942228	0.546898675662798	0.239278988984541	1084.17328101631
285.860434613359	0.999999988326864	-0.462044037415042	0.4515035847904	0.54690366945872	0.239278329030211	1084.18325733011
286.29752496385	0.999999988326864	-0.462100812673506	0.451498521713675	0.546908523482098	0.239277839176294	1084.19322924309
286.735838146615	0.999999988326864	-0.462158134257528	0.451493273932495	0.54691355514571	0.239277697210613	1084.20319944675
287.175451668587	0.999999988326864	-0.462215146797646	0.451488304573271	0.546918312279181	0.239278002205678	1084.21317410845
287.616173430227	0.999999988326864	-0.462271355777902	0.451483365237218	0.54692304910076	0.239278613658626	1084.22315265037
288.057835593794	0.999999988326864	-0.46232797204607	0.451478140885462	0.546928031569367	0.239279644755073	1084.23313019219
288.500485776473	0.999999988326864	-0.462383331859068	0.451472988666312	0.546932984979683	0.239281032350533	1084.24310542352
288.944228234088	0.999999988326864	-0.462439192245294	0.451467948957132	0.546937803195454	0.239282955893456	1084.25307488726
289.389321181915	0.999999988326864	-0.462494448929683	0.451463062284297	0.546942479399168	0.239285213510507	1084.26304812178
289.835600021532	0.999999988326864	-0.462549473929748	0.451458125366682	0.546947212518539	0.239287777380321	1084.27302482132
290.282913689882	0.999999988326864	-0.462604698131579	0.451453013081813	0.546952107082465	0.239290652645113	1084.28300450173
290.731132970903	0.999999988326864	-0.462658787505679	0.451448048666747	0.546956870540402	0.239293770912959	1084.29298215608
291.18035086766	0.999999988326864	-0.462713533625806	0.451443013038717	0.54696169690463	0.239297180550939	1084.3029522188
291.630910183877	0.999999988326864	-0.462767931531025	0.451438079987748	0.546966422135266	0.23930076850447	1084.31292346715
292.082760400566	0.999999988326864	-0.462822352084344	0.45143322395132	0.546971068963314	0.239304427917074	1084.32289881705
292.53571991903	0.999999988326864	-0.462876206952401	0.451428107466041	0.546975979963607	0.239308088426237	1084.33287669859
292.989677670464	0.999999988326864	-0.462930762926722	0.451423055290716	0.5469808222627	0.239311664137888	1084.34285490737
293.444622250806	0.999999988326864	-0.462985040237042	0.451418199670852	0.546985468094689	0.239315129818959	1084.35282931469
293.900728160681	0.999999988326864	-0.463039531285067	0.451413225181297	0.546990238501081	0.239318432326657	1084.36279900126
294.358213114689	0.999999988326864	-0.463094690530831	0.451408200868704	0.546995045441889	0.239321496139976	1084.37276887139
294.817072089065	0.999999988326864	-0.463149625805649	0.451403133559146	0.54699990941029	0.239324278532886	1084.38274294383
295.277116121554	0.999999988326864	-0.463205136001524	0.451398229592128	0.547004599126394	0.239326592879467	1084.39272223422
295.738109466457	0.999999988326864	-0.463260423259239	0.451393280853064	0.547009335950013	0.239328644808657	1084.40269730517
296.200248751863	0.999999988326864	-0.46331660261705	0.451388112469659	0.547014287231649	0.239330408631354	1084.41266557332
296.663850549069	0.999999988326864	-0.4633718247932	0.45138308117027	0.547019118594274	0.239331929580304	1084.42263425467
297.128898878399	0.999999988326864	-0.46342878457487	0.451378049473316	0.547023918367175	0.239333068767958	1084.43260777606
297.595173781387	0.999999988326864	-0.463484988548666	0.451373167686876	0.547028594743771	0.239334035976834	1084.44258422211
298.062541791043	0.999999988326864	-0.463542069486056	0.451367955545201	0.547033583758737	0.239334870990132	1084.4525575084
298.531154219532	0.999999988326864	-0.463597888474197	0.451362863271815	0.547038470979004	0.23933565164809	1084.46252921737
299.001087891161	0.999999988326864	-0.463654775341992	0.451357707893188	0.547043402443373	0.239336441998279	1084.47249782014
299.47249208185	0.999999988326864	-0.463710925476478	0.451352812677072	0.547048120126754	0.23933730345608	1084.48246811183
299.945290777501	0.999999988326864	-0.463768229950333	0.451347855591061	0.547052853232075	0.23933831467947	1084.49244147594
300.419342983534	0.999999988326864	-0.463824268974293	0.45134292135177	0.547057579441357	0.239339523270557	1084.50241692307
300.894553922266	0.999999988326864	-0.463880741141248	0.451337725745273	0.547062523342309	0.239341027344964	1084.51239137172
301.370974822704	0.999999988326864	-0.463935191808116	0.45133267805945	0.547067366286915	0.239342815285837	1084.5223632223
301.848732429883	0.999999988326864	-0.463991727618102	0.451327695858338	0.547072138878255	0.239345207543987	1084.53233091868
302.328028479814	0.999999988326864	-0.464047133437345	0.45132295147015	0.547076642397313	0.23934829241928	1084.54230381271
302.80861811179	0.999999988326864	-0.46410148334187	0.451318093344947	0.547081298479588	0.239351786292862	1084.55227917546
303.290386597544	0.999999988326864	-0.464156215307619	0.451313013508737	0.547086189822718	0.239355755241	1084.56225404474
303.773362154254	0.999999988326864	-0.464209218726066	0.451308046379281	0.547090956931237	0.239360152456224	1084.57222824874
304.257580134984	0.999999988326864	-0.464263258121941	0.451303207310666	0.547095590180293	0.239365170956651	1084.58219699503
304.743307650514	0.999999988326864	-0.46431680667777	0.451298511173737	0.547100063363997	0.239370707554059	1084.59216823694
305.23042720768	0.999999988326864	-0.464369776395443	0.451293706021827	0.547104665656392	0.239376701254327	1084.60214291337
305.718775981273	0.999999988326864	-0.464422060113583	0.451288763918307	0.547109400465568	0.239383086138408	1084.61211945757
306.208267083653	0.999999988326864	-0.464474351577233	0.451284022180908	0.547113947583829	0.239389952136918	1084.62209261855
306.699069149114	0.999999988326864	-0.464526403151634	0.451279387174803	0.547118374982444	0.239396973597877	1084.63206374763
307.191285002029	0.999999988326864	-0.464578294834173	0.45127464460023	0.547122920299854	0.239404078727929	1084.64203490617
307.684916691185	0.999999988326864	-0.464630781626588	0.451269769584277	0.547127597675682	0.23941119837758	1084.65200693914
308.17992552077	0.999999988326864	-0.464682099081489	0.451264958114606	0.547132209805875	0.239418267774123	1084.66198053367
308.676237888987	0.999999988326864	-0.464734816781413	0.451260206712054	0.547136797359738	0.239425182249467	1084.67195455522
309.17383703028	0.999999988326864	-0.4647874881184	0.45125546566684	0.547141298731983	0.239431894121253	1084.68192717399
309.672795790091	0.999999988326864	-0.464840125830646	0.451250723723819	0.547145879150341	0.23943834712189	1084.69189600982
310.173306266875	0.999999988326864	-0.464892654792693	0.451245841040412	0.547150521676719	0.239444579138967	1084.70186525228
310.675352355264	0.999999988326864	-0.464945263490772	0.451241044688799	0.547155117048198	0.239450569358185	1084.71183674473
311.178825457831	0.999999988326864	-0.46499902389192	0.451236174440218	0.547159778624113	0.239456282394457	1084.72180978742
311.683652050988	0.999999988326864	-0.465052008849232	0.451231498222282	0.547164254925789	0.239461759534874	1084.73178229355
312.189863163305	0.999999988326864	-0.465106420756609	0.451226692504397	0.547168852851693	0.239466990469018	1084.74175244921
312.697581466662	0.999999988326864	-0.465159566478338	0.45122192606808	0.547173457519637	0.239472025253133	1084.75172139447
313.206872235852	0.999999988326864	-0.465213779797038	0.451216940004399	0.54717824147617	0.239476809226761	1084.76168843723
313.717837274133	0.999999988326864	-0.465268138107471	0.451212177927377	0.547182787820202	0.239481396859346	1084.77166017041
314.230241924573	0.999999988326864	-0.465321955249409	0.451207476384975	0.547187279506391	0.239485923964423	1084.78163291733
314.744038353194	0.999999988326864	-0.465376685345976	0.451202563673147	0.547191990263633	0.239490449784562	1084.79160295017
315.25937052614	0.999999988326864	-0.465430270487336	0.451197638412181	0.547196715881494	0.239495032975313	1084.8015719328
315.77629673186	0.999999988326864	-0.465484617077536	0.451192758064187	0.547201384823572	0.239499783285253	1084.81153946157
316.294896760407	0.999999988326864	-0.465538471441777	0.451188045756935	0.547205886371262	0.239504696162022	1084.8215092387
316.81505893566	0.999999988326864	-0.465592067740704	0.45118331467235	0.547210419697399	0.239509820463446	1084.83148105116
317.336682342201	0.999999988326864	-0.4656462637928	0.451178430816815	0.547215088761061	0.239515233019465	1084.84145302234
317.859763912592	0.999999988326864	-0.465698925790521	0.451173658711232	0.547219662847339	0.239520938816038	1084.85142452668
318.384332154955	0.999999988326864	-0.465752319300438	0.451168811429452	0.547224303685294	0.239527115933737	1084.86139248388
318.910577553965	0.999999988326864	-0.465805063641722	0.451164095587087	0.547228817420402	0.239533725891069	1084.87136112396
319.438468917729	0.999999988326864	-0.465857463187058	0.451159372982326	0.547233340841915	0.239540754038213	1084.8813325966
319.967861905301	0.999999988326864	-0.465909530011436	0.451154629264805	0.547237889816829	0.239548174353845	1084.89130561501
320.498679931465	0.999999988326864	-0.465961273034563	0.451149885930436	0.547242424170143	0.239555944808952	1084.90127779532
321.030971900963	0.999999988326864	-0.466012844762091	0.451145227142897	0.547246899003111	0.239564001820535	1084.91124679379
321.564911201322	0.999999988326864	-0.46606430224238	0.451140550276199	0.547251379146121	0.239572264258894	1084.92121531147
322.100528275059	0.999999988326864	-0.466115598088748	0.451135823420567	0.547255892283522	0.239580643490509	1084.93118588782
322.637717995685	0.999999988326864	-0.466167101461271	0.451131169079612	0.547260352073712	0.239589057790108	1084.94115888891
323.176355593559	0.999999988326864	-0.466217927362605	0.451126473718707	0.547264856416315	0.23959742649952	1084.95113039258
323.716525838359	0.999999988326864	-0.46626989620666	0.451121670834004	0.547269463921631	0.239605668412701	1084.96109855511
324.258413724015	0.999999988326864	-0.466320824061157	0.451116981239377	0.547273947826577	0.239613732073237	1084.97106658026
324.802031426342	0.999999988326864	-0.466373231822753	0.451112230804251	0.547278501986437	0.239621526613978	1084.98103491943
325.347367308794	0.999999988326864	-0.466424727601403	0.451107517096635	0.54728301485627	0.239629030478972	1084.99100536623
325.89431164014	0.999999988326864	-0.466477479320989	0.451102667962277	0.547287675912251	0.239636039018826	1085.0009763495
326.442840718018	0.999999988326864	-0.466529970924928	0.451097868870237	0.547292249200536	0.239642692088045	1085.01094608942
326.993027316224	0.999999988326864	-0.4665826207408	0.451093153857037	0.54729677106565	0.239648969462694	1085.02091268136
327.545049316093	0.999999988326864	-0.466636488824322	0.451088248895515	0.547301473498863	0.239654811333211	1085.03087804073
328.09898030891	0.999999988326864	-0.466689505251341	0.451083488834356	0.54730603039403	0.239660267046831	1085.04084501604
328.654736528391	0.999999988326864	-0.466743876746546	0.451078540844004	0.547310777960962	0.239665167157064	1085.05081499623
329.212157653158	0.999999988326864	-0.466798257723556	0.45107368150285	0.547315437026674	0.239669606489036	1085.06078532045
329.771229836666	0.999999988326864	-0.466852672044326	0.451068809814338	0.547320094990268	0.23967375248475	1085.07075265534
330.332125191333	0.999999988326864	-0.466907112839311	0.451063945605724	0.547324738867073	0.23967764859217	1085.0807165481
330.895042303428	0.999999988326864	-0.466962534877614	0.45105893594991	0.547329531718953	0.239681316998045	1085.0906805464
331.459981776846	0.999999988326864	-0.467016192778234	0.451054110331731	0.547334158980914	0.239684855215888	1085.10064782905
332.026764223647	0.999999988326864	-0.467071363085057	0.451049152042571	0.547338932302844	0.239688313515162	1085.11061617805
332.595336174845	0.999999988326864	-0.467127762922141	0.451044223672121	0.547343618669997	0.239691736581815	1085.12058636966
333.165599648578	0.999999988326864	-0.46718233284349	0.451039275106694	0.547348329402202	0.239695185653941	1085.13055575425
333.737605659849	0.999999988326864	-0.467237856818181	0.451034350522254	0.547353071435574	0.239698716462351	1085.14051951217
334.311682007316	0.999999988326864	-0.467292213973752	0.451029489999128	0.547357731966336	0.239702357112049	1085.15048250913
334.887878584299	0.999999988326864	-0.467347339272449	0.451024517239102	0.547362511264512	0.239706207493164	1085.1604489378
335.466004982712	0.999999988326864	-0.467401974092582	0.451019621590233	0.547367197461146	0.239710284187096	1085.17041887255
336.045865579573	0.999999988326864	-0.467456338889006	0.45101468388646	0.547371929184641	0.23971461219957	1085.18038990707
336.627402797356	0.999999988326864	-0.467510418394599	0.451009787200396	0.547376616124263	0.239719193735228	1085.19035597042
337.21091127723	0.999999988326864	-0.467564382144743	0.451004915180429	0.547381281833181	0.239724004110351	1085.20031991362
337.796520889377	0.999999988326864	-0.467618278675613	0.451000057532067	0.547385934662497	0.239729000669323	1085.21028532864
338.384152413605	0.999999988326864	-0.467671995521941	0.450995161565086	0.547390626808423	0.239734135533	1085.22025448928
338.97359316042	0.999999988326864	-0.467725741162734	0.450990265914054	0.547395291089397	0.239739379415449	1085.23022572377
339.56472749105	0.999999988326864	-0.467778058703737	0.450985381844641	0.547399986760243	0.239744635913426	1085.24019373452
340.157751072028	0.999999988326864	-0.467832911039143	0.450980412358308	0.547404741296458	0.239749841677898	1085.25015531884
340.753051921951	0.999999988326864	-0.467886154763118	0.450975513669254	0.54740944140173	0.239754947559044	1085.2601201957
341.35044043651	0.999999988326864	-0.467940474191126	0.450970611559783	0.547414130093127	0.239759878275293	1085.27008633275
341.949849264198	0.999999988326864	-0.467993952660853	0.450965694762332	0.547418839892501	0.239764605341184	1085.28005539316
342.551110139085	0.999999988326864	-0.468048643046233	0.450960696408746	0.547423643292624	0.239769056168696	1085.2900243372
343.154237217828	0.999999988326864	-0.468102528300089	0.450955764788457	0.54742835141601	0.239773222786063	1085.29998978115
343.759447563098	0.999999988326864	-0.46815766043258	0.450950736061636	0.547433178119064	0.239776906684255	1085.30995040043
344.367039688714	0.999999988326864	-0.468212604261796	0.450945759046125	0.547437907859133	0.239780240480195	1085.31991235215
344.976940689734	0.999999988326864	-0.468267756596483	0.450940853626691	0.547442640455201	0.239783207253113	1085.32987873685
345.588888377101	0.999999988326864	-0.468323739814534	0.450935656840525	0.547447617464367	0.2397857586116	1085.33984678529
346.202789296387	0.999999988326864	-0.468379455075295	0.450930538292403	0.54745252713334	0.239787906795929	1085.34981417193
346.818690997866	0.999999988326864	-0.468435889940062	0.450925570228585	0.547457280142398	0.239789543741382	1085.35977495728
347.437006508402	0.999999988326864	-0.468492462012192	0.450920631700964	0.5474619975234	0.239790865427231	1085.36973416514
348.057841889088	0.999999988326864	-0.46854893824814	0.450915502400402	0.547466916699055	0.239791902642587	1085.37969669524
348.680999354443	0.999999988326864	-0.468606185434365	0.450910244528696	0.547471940567955	0.239792664936945	1085.38966175131
349.306331288247	0.999999988326864	-0.468662652050612	0.450905118355746	0.547476856879475	0.2397932351438	1085.39962901107
349.933707619729	0.999999988326864	-0.468720483248143	0.450900036380943	0.547481725965175	0.2397936050181	1085.40959245051
350.563375842364	0.999999988326864	-0.46877816970337	0.450895027388438	0.547486514588	0.239793871005586	1085.41955265679
351.195547407117	0.999999988326864	-0.468835428959113	0.450889810638674	0.547491483152232	0.239794105015058	1085.42951224328
351.830270742348	0.999999988326864	-0.468892427404293	0.450884625233156	0.547496460054408	0.239794367719442	1085.43947459239
352.467380324191	0.999999988326864	-0.46894945758905	0.450879531625874	0.547501346883544	0.239794712912749	1085.44943983933
353.106700418287	0.999999988326864	-0.46900714320207	0.45087440511814	0.547506254382053	0.239795211999372	1085.45940565303
353.748204092973	0.999999988326864	-0.469063209973353	0.450869479463059	0.547510966041688	0.239795873885408	1085.46937012215
354.391984807751	0.999999988326864	-0.469120219620159	0.450864371989859	0.547515858307696	0.239796731529333	1085.47933037075
355.038323152984	0.999999988326864	-0.469177770480783	0.450859129903285	0.547520880235432	0.239797955711714	1085.4892874416
355.687434543597	0.999999988326864	-0.469233873621055	0.450854023041054	0.547525744377007	0.239799431710469	1085.49924969767
356.338992192941	0.999999988326864	-0.469289929471629	0.450849068154235	0.54753051208058	0.239801168129046	1085.50921615493
356.992732298516	0.999999988326864	-0.469346582688685	0.450844049771244	0.547535313854562	0.239803366633593	1085.51918419453
357.648560999622	0.999999988326864	-0.469401423899839	0.450839105089536	0.547540049372215	0.239805784734993	1085.52914895544
358.30669987122	0.999999988326864	-0.469456714496789	0.450834008502043	0.547544929310433	0.239808399825047	1085.53910650101
358.967633105016	0.999999988326864	-0.4695130056559	0.450828761002917	0.547549933140625	0.239811226610377	1085.54906215511
359.631496746861	0.999999988326864	-0.469568341004163	0.450823878292901	0.547554605027844	0.239814258176713	1085.55902758385
360.29765282806	0.999999988326864	-0.469623522541205	0.450819109276914	0.547559183729277	0.239817402849698	1085.56899585834
360.965920254861	0.999999988326864	-0.469679199094499	0.450813989094692	0.547564099430179	0.239820632045022	1085.57896071378
361.636537165113	0.999999988326864	-0.469732639259941	0.450808862437808	0.547569014703507	0.239823888973189	1085.58892278797
362.309697746051	0.999999988326864	-0.469788623424356	0.45080373684692	0.547573948662451	0.239827123596031	1085.59887583461
362.986021797455	0.999999988326864	-0.469843387294937	0.450798753383039	0.547578729030917	0.239830291098117	1085.60883540131
363.665078005412	0.999999988326864	-0.469899477634592	0.450793826782098	0.547583397414677	0.239833295998277	1085.61880106762
364.346464006211	0.999999988326864	-0.469955168613438	0.450788941266592	0.547588059468291	0.239836164218985	1085.62876695565
365.030173890707	0.999999988326864	-0.470010365255476	0.450783849202824	0.547592975570539	0.239838874082482	1085.63872746601
365.716584842029	0.999999988326864	-0.470065911784809	0.450778572454121	0.547598046654196	0.239841388841705	1085.64868293981
366.406053779742	0.999999988326864	-0.470120989901383	0.450773536502303	0.547602849390864	0.239843720412266	1085.65863930864
367.098529992812	0.999999988326864	-0.470177925876632	0.4507686857574	0.547607509364185	0.239845768414162	1085.66860037727
367.793700628231	0.999999988326864	-0.470234945787736	0.450763891197619	0.547612055556865	0.239847609839376	1085.67856432812
368.491375418251	0.999999988326864	-0.470291111914956	0.450758583813644	0.547617158486669	0.239849227247947	1085.68852521632
369.191779471145	0.999999988326864	-0.470346716086755	0.450753161648157	0.54762234508711	0.239850718071011	1085.69848299532
369.895141607878	0.999999988326864	-0.470403470645412	0.450748143276515	0.547627149277329	0.239852075162195	1085.7084351805
370.601868372517	0.999999988326864	-0.470460489936629	0.450743385359617	0.547631703637585	0.239853382604489	1085.71839293009
371.311578499107	0.999999988326864	-0.470516740326994	0.450738491977297	0.5476363791385	0.239854682825658	1085.7283536527
372.024073382612	0.999999988326864	-0.47057457111127	0.450733295114733	0.547641355689216	0.239856032887202	1085.73831592457
372.739256024055	0.999999988326864	-0.47062970628147	0.450728112192405	0.547646321865668	0.239857467075031	1085.74827815739
373.457139940611	0.999999988326864	-0.470687228298372	0.450722957329462	0.547651254202462	0.239859068037944	1085.75823083919
374.178423743892	0.999999988326864	-0.470743239862176	0.450718088849719	0.547655909774954	0.239860861028442	1085.76818437719
374.903058363173	0.999999988326864	-0.470799948970509	0.450713065993826	0.547660692744586	0.239862881706651	1085.77814068544
375.630857115478	0.999999988326864	-0.470856095066795	0.45070822843179	0.547665353954708	0.239865163667257	1085.78810148966
376.361506702058	0.999999988326864	-0.470911970684319	0.450703063497021	0.547670272338063	0.239867816413747	1085.79806563416
377.094776289321	0.999999988326864	-0.470967034065991	0.450697974372816	0.547675160402827	0.239870797036241	1085.80802642887
377.830922397959	0.999999988326864	-0.471022567360019	0.450693100540642	0.54767982273287	0.239874289665538	1085.81797484239
378.570870194731	0.999999988326864	-0.471077626461502	0.450688363296653	0.547684375559459	0.239878120084034	1085.82792869509
379.314232133028	0.999999988326864	-0.471132226724618	0.450683487726149	0.547689052427378	0.239882281925575	1085.83789046794
380.060434181046	0.999999988326864	-0.471186722780627	0.450678292602707	0.547693999835835	0.239886803098851	1085.8478561021
380.809201703465	0.999999988326864	-0.471240611080357	0.450673363044807	0.547698733640268	0.239891661253857	1085.85781595699
381.560979129607	0.999999988326864	-0.471294849932938	0.450668733290818	0.547703142670276	0.239896991123608	1085.86776406479
382.316662264791	0.999999988326864	-0.471348361470018	0.450663987352409	0.547707700346454	0.239902553358747	1085.87771775453
383.075845648829	0.999999988326864	-0.471401638573933	0.450658937961873	0.547712578232603	0.239908401488694	1085.88768324549
383.837649640227	0.999999988326864	-0.471454921681086	0.450653912727529	0.547717360327205	0.23991440409178	1085.89764820177
384.602127293368	0.999999988326864	-0.471508242988727	0.450649192236995	0.547721879441546	0.239920498601446	1085.90759866248
385.370398376037	0.999999988326864	-0.471561758200363	0.450644635695157	0.547726228101313	0.239926636740592	1085.91754831505
386.142540633841	0.999999988326864	-0.471615153327439	0.450639695485835	0.547730964198956	0.23993277395032	1085.9275051829
386.918014417242	0.999999988326864	-0.471667764207976	0.450634568675247	0.547735874200074	0.239938874168565	1085.93746631212
387.696504288997	0.999999988326864	-0.471721165110079	0.450629666923126	0.547740588347342	0.239944852552799	1085.94742725343
388.478039472189	0.999999988326864	-0.471774756701979	0.450625035556353	0.547745009906917	0.239950710023313	1085.95738152384
389.263153909406	0.999999988326864	-0.47182864900402	0.450620389025214	0.547749462658711	0.239956422291618	1085.96733089591
390.05224797477	0.999999988326864	-0.471882898388586	0.450615414908585	0.547754214526064	0.239961961664992	1085.97728028089
390.845339720689	0.999999988326864	-0.471936210452074	0.450610539069687	0.547758892582579	0.239967345697666	1085.98723841111
391.641753061339	0.999999988326864	-0.471990289610471	0.450605492943953	0.547763739935247	0.23997249166343	1085.99719979981
392.441245274677	0.999999988326864	-0.472044819610577	0.450600744106352	0.547768246404672	0.239977430424523	1086.00715450478
393.244363167124	0.999999988326864	-0.472099498786366	0.450596000647267	0.547772818912544	0.239982201046808	1086.01709907371
394.051940426605	0.999999988326864	-0.472154050727685	0.450591106468151	0.547777486476949	0.239986876121274	1086.0270492183
394.863546836797	0.999999988326864	-0.472207214317699	0.450586154659895	0.547782233238214	0.239991505449082	1086.03700586649
395.678672732152	0.999999988326864	-0.47226273404121	0.450581166444321	0.547787018317069	0.239996106687894	1086.04696366949
396.497242604257	0.999999988326864	-0.472316267013672	0.450576343933338	0.547791600760167	0.240000721823213	1086.05692241798
397.319193296982	0.999999988326864	-0.472372369309452	0.450571587373708	0.547796175502026	0.240005405506903	1086.0668663355
398.145763389617	0.999999988326864	-0.472425838515471	0.450566833356252	0.547800724395374	0.240010182651328	1086.07681296725
398.976748853049	0.999999988326864	-0.47248009489864	0.450561884395661	0.547805458478264	0.240015087582449	1086.08676302502
399.811887225476	0.999999988326864	-0.472535038987764	0.450556858186612	0.547810279091916	0.240020258206105	1086.09672459556
400.65023810741	0.999999988326864	-0.472589121821053	0.450552148446001	0.547814793152339	0.24002570258493	1086.10668280183
401.492097283959	0.999999988326864	-0.472643146036467	0.450547400068963	0.547819336899595	0.240031447772138	1086.11662581993
402.338764046438	0.999999988326864	-0.472696752570154	0.450542594446715	0.547823939790672	0.240037431398252	1086.12657222719
403.189974601231	0.999999988326864	-0.472749803601484	0.450537758461492	0.547828550868287	0.24004366625055	1086.13652565453
404.045152469174	0.999999988326864	-0.472803141126157	0.450532753380028	0.547833339236672	0.240050180011335	1086.14648297213
404.90398569894	0.999999988326864	-0.472854834337582	0.450528035195859	0.547837868428836	0.240056895538466	1086.15644067606
405.766457381001	0.999999988326864	-0.472909220975984	0.450523383897619	0.547842323373574	0.240063874263627	1086.1663866331
406.633601773161	0.999999988326864	-0.472961785753256	0.450518704140767	0.547846790660796	0.240071045151124	1086.17633336631
407.50537256147	0.999999988326864	-0.473014249869328	0.450513723951054	0.547851574085305	0.24007846747899	1086.18628253428
408.381582122519	0.999999988326864	-0.473066301413412	0.450508887717056	0.547856185180686	0.240086017007066	1086.1962374516
409.261747522408	0.999999988326864	-0.473118253899136	0.450504154410761	0.547860737824764	0.240093643541351	1086.20619271771
410.145857747537	0.999999988326864	-0.473171174965956	0.450499476436174	0.547865230927373	0.24010130944804	1086.21614349592
411.034329979361	0.999999988326864	-0.473223841214848	0.450494784189713	0.54786969734846	0.240108954479639	1086.22609064384
411.927508363202	0.999999988326864	-0.473276014656709	0.450489942333606	0.547874349051445	0.240116518185965	1086.23603645587
412.825537260723	0.999999988326864	-0.473328468358864	0.450485126564761	0.547878960061406	0.240123883206168	1086.24598831271
413.727897571704	0.999999988326864	-0.473379803250951	0.450480324533102	0.547883562721228	0.240131107492731	1086.25594122393
414.634515008571	0.999999988326864	-0.47343367434449	0.450475444547317	0.547888268923237	0.24013813665153	1086.26589029059
415.545762365021	0.999999988326864	-0.473486989316758	0.450470705930886	0.547892752567554	0.24014486517993	1086.27583606644
416.461963256112	0.999999988326864	-0.473540371128147	0.45046593103224	0.547897342902452	0.240151260083446	1086.28578145548
417.383178608771	0.999999988326864	-0.473594032279326	0.450460998996127	0.547902069712921	0.240157095783782	1086.29572873772
418.3092611602	0.999999988326864	-0.473647796584058	0.450456161403068	0.547906698279846	0.240162669058862	1086.30567839875
419.240015047993	0.999999988326864	-0.473701690427046	0.450451332337913	0.547911335491235	0.240167989711944	1086.31562484545
420.175765464831	0.999999988326864	-0.473756475653865	0.450446375080141	0.547916066851395	0.240173045939061	1086.32556940841
421.116716792769	0.999999988326864	-0.473810545012726	0.450441576829972	0.547920659282221	0.240177887470722	1086.33551431379
422.062863516514	0.999999988326864	-0.473865520165663	0.450436547842404	0.547925478151911	0.240182438231657	1086.34545774385
423.014375880426	0.999999988326864	-0.473920338116811	0.450431688105199	0.547930121841422	0.24018682356375	1086.35540365202
423.971046472481	0.999999988326864	-0.473975012424153	0.450426811682648	0.54793479179977	0.240191078359378	1086.36534929956
424.932928679135	0.999999988326864	-0.474030406934111	0.450421791438233	0.547939614388628	0.240195231851577	1086.37529439004
425.900106258012	0.999999988326864	-0.474084952139554	0.450416902353836	0.547944283910542	0.240199336509385	1086.38523820223
426.872731917491	0.999999988326864	-0.474140420935122	0.450411941530434	0.547949032923213	0.240203419768143	1086.39517981459
427.851051722539	0.999999988326864	-0.474195522015001	0.450407024114571	0.547953738485295	0.24020752361381	1086.40512252116
428.834990736869	0.999999988326864	-0.474250449946058	0.45040210004862	0.547958444423717	0.240211671656496	1086.41506653908
429.824451667026	0.999999988326864	-0.474304955572928	0.450397160572599	0.54796318512969	0.240215893170683	1086.42501149588
430.819372712695	0.999999988326864	-0.474360149826355	0.450392175449774	0.547967980703674	0.240220224912384	1086.4349547987
431.819951252527	0.999999988326864	-0.474414846562515	0.450387189009294	0.547972732163327	0.240224683122448	1086.44489723725
432.82630619979	0.999999988326864	-0.474469591530646	0.450382438607832	0.547977276266246	0.240229378213879	1086.45483780422
433.838659390724	0.999999988326864	-0.474524084021087	0.450377477835184	0.547981996675102	0.240234209362861	1086.46478074145
434.856805313645	0.999999988326864	-0.474578129637735	0.450372484577343	0.547986810796229	0.240239156873582	1086.47472480038
435.880663572991	0.999999988326864	-0.474632205073055	0.450367414841361	0.547991638276718	0.240244168584693	1086.48466927068
436.910224888205	0.999999988326864	-0.474686594809981	0.450362548228177	0.547996327026728	0.240249225916341	1086.49460903693
437.946009298713	0.999999988326864	-0.474740948255152	0.450357780994353	0.548000880766715	0.240254284880693	1086.50454977627
438.987951357013	0.999999988326864	-0.474795062169381	0.450352957045262	0.548005507482647	0.240259308558285	1086.51448979022
440.03616320604	0.999999988326864	-0.47484966018373	0.450347863976668	0.548010380400638	0.240264250871624	1086.52442987872
441.090676388063	0.999999988326864	-0.474902544680819	0.450342891057165	0.548015162535536	0.240269099294144	1086.53437290539
442.151215864707	0.999999988326864	-0.474956825926848	0.450337786537327	0.548020060053666	0.24027382391581	1086.54431319427
443.218111187014	0.999999988326864	-0.475012718015405	0.450332940088825	0.548024701927229	0.240278285591833	1086.55425143078
444.29162162993	0.999999988326864	-0.475067834902319	0.450328145788525	0.548029262148034	0.240282540072979	1086.56419117841
445.371622091875	0.999999988326864	-0.47512180242461	0.450323197690533	0.548034012267738	0.240286587002269	1086.57412880702
446.458382144914	0.999999988326864	-0.475176783110405	0.450318000680247	0.548038993128064	0.240290404103824	1086.58406438065
447.552170867953	0.999999988326864	-0.475232897267226	0.45031283633553	0.548043943574091	0.240293804128411	1086.59400095256
448.652924898922	0.999999988326864	-0.475288513154481	0.45030791219607	0.548048656803148	0.240296925178308	1086.6039405611
449.760349829854	0.999999988326864	-0.475344752669219	0.450302938400887	0.548053412020171	0.24029973571689	1086.61387613743
450.874937562648	0.999999988326864	-0.475401311527681	0.450298007649705	0.54805812082478	0.240302078478949	1086.62380979978
451.996948088407	0.999999988326864	-0.475456706339973	0.450292947216125	0.548062968791568	0.240304202521424	1086.63374469801
453.126289928764	0.999999988326864	-0.475512894832896	0.450287726204169	0.548067977881851	0.240306125639705	1086.6436778577
454.26321070816	0.999999988326864	-0.475570356073432	0.450282489295415	0.548072995578332	0.240307748809434	1086.65361095242
455.407770616694	0.999999988326864	-0.475627422862367	0.450277492312504	0.548077765489064	0.240309212903029	1086.66354749212
456.559621584633	0.999999988326864	-0.475684427116485	0.450272582368273	0.54808246702934	0.2403105583165	1086.67347972411
457.719310704524	0.999999988326864	-0.475742103876296	0.450267436011629	0.548087381927428	0.240311815002062	1086.68340924179
458.887209127921	0.999999988326864	-0.475797978404317	0.450262321457102	0.548092254982648	0.240313038361637	1086.69334105587
460.063102082931	0.999999988326864	-0.475854849010393	0.450257088348094	0.548097293592146	0.240314264096847	1086.70327104888
461.247262811872	0.999999988326864	-0.475912696993425	0.450251885259944	0.548102268421009	0.240315554571094	1086.71320294187
462.439524208217	0.999999988326864	-0.475969835388434	0.450246958406186	0.548106987601526	0.240316927581742	1086.72313813079
463.639544488671	0.999999988326864	-0.476026707313153	0.45024199122952	0.548111747178252	0.240318416893773	1086.73306784078
464.848037901272	0.999999988326864	-0.476083854901844	0.450236820804911	0.548116682150003	0.240320065973472	1086.74299443412
466.065444984977	0.999999988326864	-0.476140201578361	0.450231611797497	0.548121662086124	0.24032189570978	1086.75292160307
467.29175950479	0.999999988326864	-0.4761965436462	0.450226546994825	0.548126520570052	0.240323899911267	1086.76285207379
468.526638746381	0.999999988326864	-0.476252904071631	0.450221473091768	0.548131377866996	0.240326133921847	1086.77278429
469.769926603357	0.999999988326864	-0.47630918648077	0.450216527168765	0.548136126768564	0.240328553198923	1086.78271739166
471.021570227865	0.999999988326864	-0.476364400697242	0.450211522844397	0.548140910297172	0.240331128717543	1086.79264612826
472.282177103189	0.999999988326864	-0.476420121822841	0.450206423161716	0.548145774805444	0.24033384770144	1086.80257025567
473.55239931997	0.999999988326864	-0.476476831945115	0.450201310267187	0.548150679268122	0.240336726953393	1086.81249231108
474.832575762172	0.999999988326864	-0.476531460171185	0.450196318547397	0.548155462694723	0.24033970892812	1086.82242077324
476.12195279867	0.999999988326864	-0.476588211469967	0.450191310221916	0.548160249458745	0.240342805169463	1086.83234942752
477.420576705244	0.999999988326864	-0.476643672017158	0.450186308409659	0.548165048146021	0.240345965825306	1086.84228297806
478.727871859466	0.999999988326864	-0.476699374411215	0.450181178046133	0.54816995671066	0.24034917276024	1086.85220570179
480.045328178142	0.999999988326864	-0.476754801616778	0.450176172620728	0.548174743939543	0.240352370416815	1086.86212714245
481.373193050438	0.999999988326864	-0.47681032124928	0.450171085003499	0.54817962421246	0.240355513296921	1086.87204775692
482.711659084586	0.999999988326864	-0.476866068795327	0.450166089300459	0.548184404899802	0.240358572965153	1086.88197278773
484.060213208186	0.999999988326864	-0.476920948744332	0.450161106628642	0.548189171033037	0.240361536264205	1086.89190076211
485.418530710817	0.999999988326864	-0.476977460666074	0.450156045207893	0.548194028768642	0.240364368628866	1086.90182481106
486.787225683739	0.999999988326864	-0.477033626822534	0.450150888976486	0.548198950372048	0.240366980230924	1086.9117453297
488.166865088122	0.999999988326864	-0.477089778420097	0.450145968599069	0.548203668232602	0.240369432210687	1086.92166190515
489.558085976098	0.999999988326864	-0.477145855347774	0.45014094676941	0.548208481903562	0.240371715278575	1086.9315791134
490.960893870988	0.999999988326864	-0.477202547919028	0.450135773895937	0.548213417971298	0.240373745572561	1086.9414982567
492.375113277843	0.999999988326864	-0.477259201277541	0.450130743655726	0.548218240456109	0.24037556994911	1086.9514207818
493.800352980084	0.999999988326864	-0.477316108219723	0.450125678483594	0.548223081550761	0.24037727340963	1086.96134013927
495.237157297715	0.999999988326864	-0.477372685451522	0.450120682148108	0.548227878755838	0.240378885839638	1086.97125427244
496.686379845404	0.999999988326864	-0.477429772291089	0.450115468847542	0.548232854053577	0.240380429368356	1086.9811652154
498.148595844544	0.999999988326864	-0.477486671111577	0.450110488807064	0.548237666739226	0.240381932377619	1086.99107785439
499.623669060816	0.999999988326864	-0.477542856349738	0.450105494426356	0.548242419866987	0.240383443929508	1087.00099495125
501.111044679476	0.999999988326864	-0.47759971688349	0.4501003817223	0.548247319875686	0.240385003455119	1087.01091036153
502.611083854729	0.999999988326864	-0.477657378329172	0.450095252433961	0.54825220426596	0.24038667864837	1087.02082434334
504.124114603741	0.999999988326864	-0.477713062510507	0.45009017095658	0.548257051989282	0.240388482484221	1087.03073997825
505.649993354524	0.999999988326864	-0.477770530098243	0.450085170406107	0.548261849103087	0.240390512412653	1087.04064385135
507.190652312595	0.999999988326864	-0.477826889036076	0.45008021021271	0.548266616095966	0.240392750639613	1087.05055296509
508.74541017385	0.999999988326864	-0.477883452750058	0.450075267903844	0.548271346277086	0.240395252914966	1087.06046378298
510.314128850097	0.999999988326864	-0.477938402150137	0.450070202939217	0.548276188426856	0.240397984514898	1087.07037847605
511.896318621532	0.999999988326864	-0.477995018841736	0.450065129203851	0.548281042847918	0.24040107302249	1087.08028813019
513.492910380371	0.999999988326864	-0.478049616816995	0.450060150448796	0.548285805090062	0.240404422786391	1087.09020217352
515.103320569703	0.999999988326864	-0.478105923844175	0.450055151363741	0.548290581915333	0.240408106964354	1087.10010319532
516.729801546801	0.999999988326864	-0.478160982813667	0.450050273166929	0.548295273901916	0.240412109759393	1087.11000766459
518.371938490947	0.999999988326864	-0.478215928979396	0.450045460966572	0.548299892519114	0.240416574194123	1087.11991470998
520.029454903643	0.999999988326864	-0.478270102360272	0.450040551916415	0.548304586207402	0.24042128088015	1087.12982703819
521.701606349165	0.999999988326864	-0.478324472886556	0.450035524052834	0.548309396010973	0.240426465923462	1087.13973365498
523.389497564868	0.999999988326864	-0.478378648690972	0.45003071317115	0.548314016728297	0.240431819122707	1087.14963961236
525.093387986729	0.999999988326864	-0.478432187077902	0.450025826650583	0.548318674832399	0.240437292983185	1087.15954082991
526.81424909099	0.999999988326864	-0.478486409896052	0.450020850527283	0.548323444259163	0.240442847245151	1087.16944058691
528.552506803778	0.999999988326864	-0.478539404867558	0.450016055760232	0.548328048537908	0.24044842513064	1087.1793449624
530.307517368167	0.999999988326864	-0.478594131215761	0.450011097230674	0.548332783395649	0.240453987162127	1087.1892456831
532.080102621679	0.999999988326864	-0.47864820810766	0.450006321432069	0.548337375038682	0.240459494180351	1087.19915304984
533.869238976247	0.999999988326864	-0.478702413786196	0.450001373684026	0.548342047591364	0.240464872112065	1087.20904580531
535.677740643121	0.999999988326864	-0.478756110396135	0.449996538643259	0.548346709997259	0.240470147616616	1087.21894057096
537.505443832549	0.999999988326864	-0.478810702503576	0.44999156417206	0.548351483004633	0.240475285804699	1087.22883457583
539.352696042986	0.999999988326864	-0.478864992711229	0.449986664382377	0.548356196162606	0.24048027930103	1087.2387314863
541.219161154617	0.999999988326864	-0.478919685047981	0.44998185296741	0.548360791775399	0.240485146365583	1087.24862999759
543.104735846604	0.999999988326864	-0.478973643023928	0.44997696507795	0.548365448676409	0.240489908262148	1087.25852554211
545.01018507193	0.999999988326864	-0.479028658185729	0.449972008634222	0.548370201045478	0.240494557720993	1087.26841022064
546.937831652207	0.999999988326864	-0.479083512361115	0.449967034216198	0.548374965808783	0.240499057339349	1087.27829337741
548.888229773379	0.999999988326864	-0.479138482685462	0.449962231404958	0.548379549445731	0.240503480156683	1087.28818127035
550.860703021113	0.999999988326864	-0.479193479581353	0.449957320376157	0.548384265482964	0.240507851472342	1087.29807014402
552.855307919404	0.999999988326864	-0.47924857103102	0.44995242524089	0.548388931005233	0.240512214594791	1087.30796138116
554.871816208724	0.999999988326864	-0.479303283142746	0.449947584043947	0.54839357137236	0.240516610356693	1087.31784634549
556.91175789101	0.999999988326864	-0.479358087169617	0.449942582658791	0.548398361574173	0.240521100737508	1087.32772261915
558.977215905591	0.999999988326864	-0.479412896907978	0.449937777524214	0.548402948436244	0.240525686656382	1087.33760135929
561.06798444327	0.999999988326864	-0.479467558239914	0.449932822929905	0.548407666251194	0.240530415759035	1087.34748021992
563.184350974419	0.999999988326864	-0.47952218309624	0.449928058788933	0.548412240399875	0.240535423099792	1087.35736635875
565.325061780798	0.999999988326864	-0.479575928744399	0.449923227513785	0.548416863604309	0.240540594570794	1087.36725557365
567.489723771592	0.999999988326864	-0.479630421168895	0.44991823404531	0.54842165690281	0.240545972757153	1087.37712460397
569.683077138361	0.999999988326864	-0.479684419761582	0.449913368858218	0.548426300521782	0.240551566544672	1087.38699359651
571.905502980639	0.999999988326864	-0.479737534789815	0.449908592577295	0.548430874601968	0.240557351877673	1087.39686482108
574.156874219708	0.999999988326864	-0.479791623912895	0.449903705817852	0.548435545295629	0.240563356067195	1087.4067344256
576.437949930005	0.999999988326864	-0.479845559892327	0.449899068142665	0.548439987438049	0.240569732834995	1087.41661807383
578.745853504548	0.999999988326864	-0.479898848641209	0.44989424864031	0.548444606618495	0.240576329778246	1087.42649691472
581.08203369311	0.999999988326864	-0.47995185101522	0.449889430467824	0.548449224819268	0.240583115158503	1087.43635883957
583.450883618361	0.999999988326864	-0.480004331699801	0.449884457167628	0.548453989652528	0.240590047830512	1087.44621613737
585.853980042212	0.999999988326864	-0.480057025744129	0.449879673452271	0.548458548836257	0.240597072228467	1087.45607817956
588.290647298031	0.999999988326864	-0.480110077277678	0.449874957260381	0.548463063357206	0.240604164438356	1087.46594846284
590.759305153308	0.999999988326864	-0.480163256077927	0.449870319111021	0.548467506495819	0.240611274311767	1087.47582609795
593.258520543126	0.999999988326864	-0.48021565329382	0.449865520507324	0.548472102856748	0.240618365433818	1087.48569390744
595.791185558029	0.999999988326864	-0.480268250705877	0.449860531055007	0.548476904759087	0.240625392397264	1087.49553730763
598.36410099068	0.999999988326864	-0.480320940950396	0.44985563426861	0.548481573769499	0.240632312028076	1087.50538103871
600.977807692331	0.999999988326864	-0.480374020592932	0.449850945438416	0.548486088230373	0.240639050105679	1087.51523046393
603.631424005953	0.999999988326864	-0.480427641264671	0.449846332168126	0.548490467475621	0.240645613993985	1087.52509147729
606.322401533365	0.999999988326864	-0.480480889137488	0.44984162049014	0.548494995946816	0.240651983675842	1087.53495053926
609.051814924359	0.999999988326864	-0.480534255816679	0.449836507868114	0.548499899588384	0.240658045375598	1087.54479460317
611.824427432744	0.999999988326864	-0.480587696718988	0.449831605760272	0.548504608457692	0.240663895531404	1087.55463286738
614.642572396368	0.999999988326864	-0.480641585385139	0.449826764979729	0.548509215825621	0.240669472566654	1087.56446097208
617.509948534763	0.999999988326864	-0.48069592595625	0.449822099340376	0.548513683588238	0.240674750237956	1087.57429747527
620.424929094505	0.999999988326864	-0.480750494016066	0.449817281213966	0.548518275267192	0.240679826671673	1087.5841422832
623.385814540694	0.999999988326864	-0.48080457061185	0.449812281461611	0.548523092093947	0.240684707871425	1087.59397865199
626.395915897158	0.999999988326864	-0.480858775688929	0.449807267856242	0.548527913120292	0.240689376992557	1087.60380368814
629.459572178707	0.999999988326864	-0.480913475491732	0.449802445572348	0.548532484941646	0.240693890249494	1087.61362066715
632.580281511076	0.999999988326864	-0.480968441097094	0.449797722916697	0.548536997335841	0.240698315023793	1087.62344101749
635.758011274459	0.999999988326864	-0.481023102765712	0.449792789512413	0.548541740242055	0.240702673275486	1087.6332582319
638.994849320596	0.999999988326864	-0.481077776864294	0.449787739738303	0.548546557471587	0.240707011008333	1087.64308423724
642.288956106786	0.999999988326864	-0.481132167334558	0.449782741920256	0.548551372113703	0.240711374292356	1087.65289660534
645.646006764406	0.999999988326864	-0.48118683684111	0.449777944660657	0.548555944913715	0.240715789749656	1087.66271155174
649.066293510562	0.999999988326864	-0.481241593008633	0.449773241507238	0.548560445404696	0.240720309719105	1087.67249989747
652.560464799098	0.999999988326864	-0.48129613766375	0.449768374178307	0.548565100844685	0.240724937257604	1087.68230005876
656.125815246793	0.999999988326864	-0.48135017550871	0.449763348144879	0.54856990018548	0.240729686414911	1087.69210459907
659.762186977555	0.999999988326864	-0.481404105994921	0.449758380078494	0.548574680535492	0.240734568334913	1087.70190893533
663.471082912733	0.999999988326864	-0.481458080395591	0.449753457997089	0.548579399782157	0.240739556048771	1087.71170607227
667.256720487005	0.999999988326864	-0.481512250796696	0.449748799015935	0.548583850358118	0.24074470394614	1087.72147665282
[truncated: 69 more rows]
