# Supplementary material for: Discovering two general characteristic times of transient responses in solid oxide cells
Source: Nat Commun. 2024 May 30;15:4587. doi: 10.1038/s41467-024-48785-1 (PMC11137161; doi:10.1038/s41467-024-48785-1)
Supplement: Supplementary file 4 — Source Data [file 41467_2024_48785_MOESM4_ESM.zip › SourceData/README.txt]

Data for Figure 2a-f: 
The raw data of each case is provided as 'Fig2_CaseName.dat' file. For example, 'Fig2_Base.dat' contains raw data of the base case in Fig.2. 
Besides, 'Fig2_mass_timescales.dat' provides the time constants 'tau_m,fuel' and 'tau_m,air' that are used in Fig.2c and Fig.2f.

Data for Figure 2g: 
The raw data of each case are provided in 'Fig2g_CaseName.dat' file. For example, 'Fig2g_Base.dat' contains raw data of the base case in Fig.2g. 
Besides, 'Fig2g_heat_timescales.dat' provides the time constants 'tau_h' that are used in Fig.2g.

Data for Figure 3b-c: 
'Fig3b_Base.dat' and 'Fig3b_Adjusted.dat' provide the raw data for the base case and the adjusted case, respectively. 

Data for Figure 3d: 
The raw data of each case are provided in 'Fig3d_CaseName.dat' file. For example, 'Fig3d_ramp1eN5.dat' contains raw data of the case with a ramp time of 10^(-5). 

Data for Supplementary Figure 2a-b:
'SuppInfo_Fig2ab_Transient1o1VtoOCV.dat' is the data for the case that changes from 1.1V to OCV. 
'SuppInfo_Fig2ab_Transient1o1VtoTNV.dat' is the data for the case that changes from 1.1V to TNV. 

Data for Supplementary Figure 2c:
'SuppInfo_Fig2c.dat'

Data for Supplementary Figrue 3 & Supplementary Table 1:
The raw data of each case are provided in 'SuppInfo_expTxxx_xxxH2_xA0A.dat'. For example, 'SuppInfo_expT800_100H2_2A0A.dat' is the experimental data at 800 degree celsius with 100 sccm H2 supply and a step current from 2A to 0A.
