# Supplementary material for: Discovering two general characteristic times of transient responses in solid oxide cells
Source: Nat Commun. 2024 May 30;15:4587. doi: 10.1038/s41467-024-48785-1 (PMC11137161; doi:10.1038/s41467-024-48785-1)
Supplement: Supplementary file 4 — Source Data [file 41467_2024_48785_MOESM4_ESM.zip › SourceData/SuppInfo_Fig2ab_Transient1o1VtoOCV.dat]

flowtime	potential	current_density	h2o_molefrac	h2_molefrac	o2_molefrac	ave_temperature	total_heatsource
0	1.10000001764183	-0.500680796890115	0.555521253378872	0.443090423841628	0.275945973707891	989.324949240905	-0.149499543972446
1e-06	1.08030001732588	-0.42740077623921	0.555568755666858	0.443044936417262	0.275920530742628	989.32494617619	-0.14441957966661
2e-06	1.06060001700993	-0.354204279631882	0.555634521568055	0.44298205245714	0.275878270310393	989.324941158434	-0.133602867263685
3e-06	1.04090001669399	-0.281040063109271	0.555712787717318	0.442907044309594	0.27582279077983	989.32493518252	-0.117040426554486
4e-06	1.02120001637803	-0.207861735807371	0.555801844913121	0.442821485549771	0.275756028679173	989.324929181491	-0.0947165001559441
5e-06	1.00150001606209	-0.134626334244657	0.555900807935919	0.442726232906859	0.275679180559973	989.324924048868	-0.066609398861206
6e-06	0.981800015746138	-0.0612931118743232	0.55600904031111	0.44262192046867	0.275593047261106	989.324920650425	-0.0326917466894845
7e-06	0.962100015430191	0.012177212491742	0.556126031850032	0.442509060350666	0.275498193420066	989.324919831678	0.00706951747583608
8e-06	0.942400015114237	0.0858233999963022	0.556251355792186	0.442388079772225	0.275395032546283	989.324922423255	0.0527133616335308
9e-06	0.922700014798291	0.159684405913918	0.55638465927357	0.442259331732669	0.275283876482577	989.324929245006	0.104285043201192
1e-05	0.903000014482341	0.233800084568352	0.556525648696936	0.442123109614141	0.275164965742482	989.324941109503	0.161836586074034
1.2e-05	0.903000014482341	0.233626294193171	0.556709426246459	0.441944412554667	0.274978866980972	989.324972868438	0.161694888011424
1.6e-05	0.903000014482341	0.233346855903163	0.557002950242865	0.441658817658722	0.274674665625618	989.325054319154	0.161467101822681
2.4e-05	0.903000014482341	0.232900466205821	0.557464848026454	0.441210666019083	0.274169113645704	989.325247371234	0.161103273767769
4e-05	0.903000014482341	0.232202293004132	0.558164531250621	0.440533165717392	0.27332319723451	989.32565834067	0.160534474761352
7.2e-05	0.903000014482341	0.231115372419465	0.559194388858636	0.439536984628554	0.271879868185391	989.326440532531	0.159649967038623
0.000136	0.903000014482341	0.22940970104865	0.560680980100907	0.438099677269049	0.269372728135427	989.327782241649	0.158265201511556
0.000264	0.903000014482341	0.226732809153491	0.562799382445306	0.436051682915664	0.265099258862539	989.329886250008	0.156100285964031
0.00052	0.903000014482341	0.222637736426552	0.565794214218944	0.433155299766872	0.258334452701297	989.33300477412	0.15280733364553
0.001032	0.903000014482341	0.216790273385292	0.57000354506213	0.429081666034476	0.249064898416633	989.337542576487	0.148141790661913
0.002056	0.903000014482341	0.209331368689441	0.575886089164433	0.423381935578013	0.238824112463234	989.344086230938	0.14224463239591
0.004104	0.903000014482341	0.200423934996605	0.584362967840599	0.415113522887997	0.229515175781985	989.353313951166	0.135264932791806
0.0082	0.903000014482341	0.18837741351053	0.597814354926252	0.40182484794205	0.220391538865816	989.365752034917	0.125926863746249
0.0136734334345568	0.903000014482341	0.174926630713993	0.61358174093829	0.386124516056274	0.211792615033276	989.377383525915	0.115666458634215
0.0200163514640525	0.903000014482341	0.161053326349492	0.630000266334666	0.369728478426818	0.203756417489622	989.38723501952	0.105280825664808
0.0272693794203478	0.903000014482341	0.14704688086901	0.646683383910767	0.353058458149735	0.196537979311413	989.395700749638	0.0950030026521174
0.0357029818092463	0.903000014482341	0.13316292350124	0.663433531902372	0.336324217173221	0.190579435762113	989.403231325495	0.0850240611496268
0.0458349608251249	0.903000014482341	0.119768849584293	0.679962146949082	0.319819955558458	0.186369966492243	989.410257665279	0.0755971355788922
0.0586906079762742	0.903000014482341	0.107423095611694	0.695691264976802	0.304129317738577	0.184225778904666	989.417313580603	0.0670834154058707
0.0766680102393322	0.903000014482341	0.0970075185020286	0.709461861851142	0.290417414732121	0.184015809615582	989.425329127493	0.0600315210980325
0.107022675229081	0.903000014482341	0.0899031612860859	0.719248589041174	0.280706403914693	0.184983125858325	989.436521506908	0.0552897658612199
0.167732005208578	0.903000014482341	0.0872519543448382	0.723122733370328	0.276877095257352	0.185841609043783	989.454268215716	0.0535344075331822
0.289150665167573	0.903000014482341	0.0869914400075499	0.723572813988291	0.276427186011737	0.186079665084123	989.479472558649	0.053362456586304
0.531987985085563	0.903000014482341	0.0870196638055198	0.723533988569844	0.276466011430185	0.18610160521892	989.513616285022	0.0533814277589785
1.01766262492154	0.903000014482341	0.087011287946644	0.723521490027587	0.276478509972442	0.186103759417301	989.565708577234	0.0533764928397466
1.9505973077993	0.903000014482341	0.0869873070045042	0.723512673971941	0.276487326028088	0.186107883933843	989.655795787736	0.0533613603326297
2.98714361242953	0.903000014482341	0.0869609165740328	0.723503248111593	0.276496751888434	0.186112380579652	989.753234276771	0.0533450235887581
4.05164682978659	0.903000014482341	0.0869340541785407	0.723494166487035	0.276505833512992	0.186117951612809	989.852217970804	0.0533283173882653
5.12754051698521	0.903000014482341	0.0869075325980128	0.723484561577379	0.276515438422649	0.186123908762008	989.951644146251	0.0533118467974379
6.20993446243146	0.903000014482341	0.086881316535213	0.723475341136957	0.276524658863072	0.186129835561611	990.051269935563	0.053294958839516
7.29657558047875	0.903000014482341	0.0868534335824413	0.723465714712955	0.276534285287074	0.186135248835682	990.150999080765	0.0532781333650829
8.38628066903784	0.903000014482341	0.0868262060012926	0.72345624799	0.27654375201003	0.186140941702679	990.25080510857	0.0532611627534845
9.47817332973402	0.903000014482341	0.0867986946039076	0.723446714090422	0.276553285909605	0.18614661741488	990.350654178747	0.0532439951249448
10.5717593868284	0.903000014482341	0.0867710152569213	0.723436926988041	0.276563073011988	0.186152065799007	990.450527102579	0.0532268085188354
11.6667630988698	0.903000014482341	0.0867432192184737	0.723427410536944	0.276572589463083	0.186157718443925	990.550417647956	0.0532094956828025
12.7629825670358	0.903000014482341	0.0867155096552884	0.723417668019914	0.276582331980114	0.186163444604345	990.650316344791	0.0531921601075099
13.8603232742082	0.903000014482341	0.0866880313910139	0.72340812925734	0.276591870742689	0.186169245971193	990.750226743514	0.0531746044484308
14.9586536539156	0.903000014482341	0.0866590281975309	0.723398232041191	0.276601767958838	0.186174730454455	990.850131104247	0.0531570796237582
16.0580386328432	0.903000014482341	0.0866307108289365	0.723388499449299	0.276611500550728	0.186180500861657	990.9500447405	0.0531394580573009
17.1583755701059	0.903000014482341	0.0866021388584468	0.72337879402678	0.276621205973247	0.186186299697437	991.049959614174	0.0531217737862543
18.2596507227666	0.903000014482341	0.0865735799837266	0.723368869430024	0.276631130570005	0.186192012888519	991.149871405484	0.0531038903127956
19.3618983100558	0.903000014482341	0.086544705100422	0.723358938639402	0.276641061360626	0.186197770376477	991.249786371212	0.0530859500920017
20.4650837594261	0.903000014482341	0.0865157925734725	0.723349023903397	0.276650976096632	0.186203635625658	991.349701264506	0.053068001204738
21.5692084467223	0.903000014482341	0.086486636775083	0.72333912570126	0.27666087429877	0.186209497286461	991.449617595656	0.0530499095992186
22.674257129736	0.903000014482341	0.0864574517895797	0.723329101574464	0.276670898425565	0.186215327096263	991.549528078075	0.0530317132944862
23.78029527077	0.903000014482341	0.0864280658484809	0.723319033046003	0.276680966954026	0.186221188392936	991.649442274029	0.0530134423694816
24.8872825341676	0.903000014482341	0.0863985580649375	0.723309020713009	0.276690979287018	0.186227113882576	991.74935708035	0.0529951156785837
25.9952129762928	0.903000014482341	0.0863687896976069	0.723298933973924	0.276701066026104	0.18623303824861	991.849271568762	0.0529766061612778
27.1040908712291	0.903000014482341	0.0863388926260844	0.723288787199576	0.276711212800451	0.186238958864129	991.949184688246	0.0529580607066445
28.2139321868642	0.903000014482341	0.086308968845521	0.723278537832694	0.276721462167334	0.18624490780831	992.049096841875	0.052939486921017
29.324748608285	0.903000014482341	0.0862794860494788	0.723268577604547	0.276731422395481	0.186251093030733	992.14901418511	0.0529206162446272
30.4364830275314	0.903000014482341	0.0862484784580305	0.723258081358466	0.276741918641562	0.186256887862602	992.248920562633	0.0529019220986085
31.5492584148261	0.903000014482341	0.0862179833363331	0.723247983627025	0.276752016373004	0.186262970285182	992.348836129506	0.0528829717378379
32.66297334202	0.903000014482341	0.0861873167856412	0.723237627369679	0.276762372630351	0.18626906168903	992.448748324802	0.0528639842476358
33.7776662085368	0.903000014482341	0.0861566176847383	0.723227291603901	0.276772708396125	0.186275109128882	992.54865976069	0.0528448902582177
34.8933463512608	0.903000014482341	0.0861256335269705	0.723216928905424	0.276783071094605	0.186281205547743	992.648571589038	0.0528256756926891
36.0100102324203	0.903000014482341	0.0860946930413586	0.723206271458077	0.276793728541953	0.186287322658278	992.748482478688	0.0528064519090934
37.1276693080312	0.903000014482341	0.0860634999676256	0.723196082533558	0.27680391746647	0.186293538581921	992.84839456407	0.0527869999439925
38.246310921055	0.903000014482341	0.0860319764426137	0.723185465044642	0.276814534955386	0.186299602278439	992.948304244321	0.0527675992067204
39.3659629135733	0.903000014482341	0.0860003884650898	0.723175079148812	0.276824920851218	0.186305849135102	993.048216431626	0.0527479983758569
40.4865981278722	0.903000014482341	0.0859686915886288	0.723164435033102	0.276835564966926	0.186312076361084	993.148126394113	0.0527283656503347
41.6082423976601	0.903000014482341	0.0859368880180724	0.723153807727393	0.276846192272636	0.186318290930117	993.248035790747	0.0527086276243806
42.7309029590788	0.903000014482341	0.0859048037435392	0.72314321524924	0.276856784750787	0.186324552408755	993.347947026368	0.052688775156821
43.8545600483447	0.903000014482341	0.0858728543108695	0.723132468488303	0.276867531511726	0.18633084521974	993.447855487746	0.052668871407788
44.9792457912082	0.903000014482341	0.0858410946548676	0.723121955281765	0.276878044718262	0.186337295877679	993.54776927867	0.0526487110671129
46.1049010721189	0.903000014482341	0.0858080664306659	0.723110882282655	0.276889117717374	0.186343426837495	993.647669497333	0.0526287862317549
47.2316798323558	0.903000014482341	0.0857752409667231	0.723100443095003	0.276899556905025	0.186349852006691	993.747583523478	0.0526084197711099
48.3594272843435	0.903000014482341	0.0857429735322596	0.723089365633418	0.276910634366609	0.186356170613252	993.847489748809	0.0525882761937736
49.4882323935806	0.903000014482341	0.0857095718017467	0.723078877463157	0.276921122536871	0.186362660668013	993.947404013978	0.052567600985525
50.6180051958116	0.903000014482341	0.0856763844906785	0.723067494693095	0.276932505306933	0.186368913278333	994.04730692764	0.0525473044497347
51.7488749911345	0.903000014482341	0.08564308393486	0.72305694807358	0.276943051926448	0.186375533236127	994.147216470579	0.0525266137903152
52.8807677859002	0.903000014482341	0.0856096925535978	0.723045753593937	0.276954246406091	0.1863819838839	994.247124106312	0.052506013559359
54.0137061252187	0.903000014482341	0.0855760513242976	0.723034877221884	0.276965122778144	0.186388444133446	994.347031486023	0.0524851827333121
55.1476938365605	0.903000014482341	0.0855425161693636	0.723023719031163	0.276976280968866	0.186394913974496	994.446936100754	0.052464361215987
56.2827633552155	0.903000014482341	0.0855092015243479	0.723012503896194	0.276987496103834	0.186401675825225	994.54684912369	0.0524432075862266
57.4188199949728	0.903000014482341	0.0854743352504056	0.723001439280865	0.276998560719163	0.186408000450726	994.646748786339	0.052422272507289
58.5560167006325	0.903000014482341	0.0854409447953765	0.722990430669126	0.277009569330903	0.186414754139541	994.746661115926	0.0524009901566936
59.6942103411451	0.903000014482341	0.0854057349910328	0.722979109929185	0.277020890070841	0.18642130196568	994.846561308915	0.052379818997076
60.8335401738765	0.903000014482341	0.0853711439600542	0.722967962649415	0.277032037350614	0.186427930472283	994.946469792112	0.0523584325195586
61.9739127325079	0.903000014482341	0.0853368152474226	0.722956717882301	0.277043282117727	0.186434617244299	995.046376791813	0.0523368979457655
63.1153458810386	0.903000014482341	0.0853015496054377	0.722945325600114	0.277054674399914	0.186441223565361	995.146278978577	0.0523153894525328
64.2578956434297	0.903000014482341	0.0852664956262912	0.722934707351009	0.27706529264902	0.186447915192619	995.246181778743	0.0522938360244067
65.4015561684231	0.903000014482341	0.0852320981628638	0.722922872121353	0.277077127878675	0.186454842983632	995.346095003524	0.0522718647110375
66.5462089741384	0.903000014482341	0.0851959870037819	0.722911069837151	0.277088930162877	0.186461343130462	995.445991663504	0.0522501737240099
67.6920448827479	0.903000014482341	0.0851613061324798	0.722899770508546	0.277100229491481	0.186468324214285	995.545901992087	0.0522280868897911
68.8389082387492	0.903000014482341	0.0851246939923479	0.722888169368554	0.277111830631475	0.186475068226736	995.645800790642	0.0522061617310183
69.9869324407993	0.903000014482341	0.0850891162046522	0.722876593452523	0.277123406547504	0.186481832047629	995.745703677962	0.0521840431488421
71.136071676072	0.903000014482341	0.0850528831289946	0.722865094925444	0.277134905074584	0.186488642893918	995.845609856061	0.0521617485840875
72.2862890775725	0.903000014482341	0.085016973511339	0.722853441575248	0.277146558424779	0.1864955850374	995.945515010866	0.0521393687190854
73.4375973923354	0.903000014482341	0.0849804090810849	0.72284176152967	0.277158238470358	0.186502470717195	996.045415218053	0.0521170039935509
74.5900547809015	0.903000014482341	0.0849438767082887	0.722830102567166	0.277169897432861	0.186509409728283	996.145317800356	0.0520944548788905
75.7436349824768	0.903000014482341	0.0849071936389299	0.722818305545466	0.277181694454563	0.186516333192962	996.245220359234	0.0520717950851832
76.8983393705924	0.903000014482341	0.0848704272614606	0.722806455461906	0.277193544538123	0.18652324489712	996.345120270595	0.0520491101956322
78.0541996670775	0.903000014482341	0.0848333873292227	0.722794846454649	0.277205153545378	0.18653030416938	996.445025640321	0.0520262120503437
79.2111537887827	0.903000014482341	0.0847962641127724	0.722782758164133	0.277217241835895	0.186537256330098	996.544925784525	0.0520033519850944
80.3692632871501	0.903000014482341	0.0847585125677181	0.722771042206785	0.277228957793243	0.186544330832169	996.644828176415	0.0519803010877599
81.5285032693597	0.903000014482341	0.0847213958573604	0.722758997111504	0.277241002888525	0.186551433266378	996.744728754719	0.0519571511069335
82.6888959076677	0.903000014482341	0.0846840024238891	0.72274713073751	0.277252869262517	0.186558544823415	996.844630821599	0.0519339208631018
83.8504250467066	0.903000014482341	0.0846458898111131	0.722735059730178	0.277264940269849	0.186565633732068	996.944528774768	0.0519106316910964
85.0131396730873	0.903000014482341	0.0846081834001601	0.722722900485942	0.277277099514087	0.186572768416866	997.044428579354	0.0518871997479251
86.1770194167241	0.903000014482341	0.084569766764999	0.722710899260264	0.277289100739763	0.186579944429255	997.144331261795	0.0518636261014299
87.3420318744368	0.903000014482341	0.0845316214840828	0.722698585316798	0.27730141468323	0.186587049557135	997.244228777435	0.0518400612225501
88.5082384470212	0.903000014482341	0.0844929434699871	0.72268658027605	0.277313419723978	0.186594330342643	997.344130736554	0.0518162452785286
89.6755884593515	0.903000014482341	0.0844545785874464	0.722674129803421	0.277325870196607	0.18660152410899	997.444027228793	0.0517925328662769
90.8441469811663	0.903000014482341	0.0844163858156384	0.7226622116438	0.277337788356228	0.186608987480315	997.543932482323	0.0517684060875051
92.0138125848878	0.903000014482341	0.0843769462956521	0.722649469550338	0.277350530449689	0.18661606543897	997.643821262611	0.0517446627957609
93.1847795568324	0.903000014482341	0.084337233895957	0.722637694425494	0.277362305574535	0.186623452092387	997.743725944734	0.0517202243402392
94.3568626474902	0.903000014482341	0.0842981540347689	0.722624778952102	0.277375221047926	0.186630652160846	997.843623955148	0.0516962440732857
95.5301412375346	0.903000014482341	0.084258902887402	0.722612786019161	0.277387213980868	0.186638180510449	997.943523574068	0.0516717297345391
96.7045976861935	0.903000014482341	0.0842187668480969	0.722600122319623	0.277399877680405	0.18664555787817	998.043418462108	0.051647334543194
97.8802888294615	0.903000014482341	0.0841792922504094	0.722587595571367	0.277412404428659	0.186652909629384	998.143315865997	0.0516228289137398
99.0571863659293	0.903000014482341	0.0841393786832285	0.722574971443208	0.27742502855682	0.186660315716706	998.243212419833	0.0515982007278642
100.235301534433	0.903000014482341	0.0840988824616547	0.722562600866016	0.277437399134014	0.186667815076781	998.343111960785	0.0515734051662209
101.414600238855	0.903000014482341	0.0840584479391511	0.722549830659717	0.277450169340312	0.186675293475524	998.443008233251	0.0515485516694178
102.595122326178	0.903000014482341	0.0840183725548949	0.722537121882082	0.277462878117946	0.186682810016874	998.542901103886	0.0515237030901972
103.776909422366	0.903000014482341	0.0839769775691822	0.722524631327889	0.27747536867214	0.186690361442117	998.642802589017	0.0514986012483914
104.959860778642	0.903000014482341	0.0839364431469455	0.722511741566004	0.277488258434024	0.18669784572439	998.742697066506	0.0514734504744566
106.144060541323	0.903000014482341	0.0838955472006175	0.722499102829336	0.277500897170692	0.186705517097661	998.842591897733	0.0514482405117703
107.329505905107	0.903000014482341	0.083855212877873	0.722486335755599	0.277513664244428	0.186713375847312	998.942491702926	0.0514227226450603
108.516139042748	0.903000014482341	0.0838131048578641	0.722473203499313	0.277526796500715	0.186720757654602	999.042379881623	0.0513974715025965
109.704099423581	0.903000014482341	0.08377153092999	0.72246043836854	0.277539561631488	0.186728398618742	999.142275395003	0.0513717944662323
110.893301303145	0.903000014482341	0.0837297064238236	0.72244743448265	0.277552565517378	0.186736110878785	999.242174285537	0.0513461569190051
112.083705621379	0.903000014482341	0.0836878886941125	0.722434416305653	0.277565583694376	0.186743761238903	999.342066769366	0.0513204259140546
113.275390023785	0.903000014482341	0.083645777487247	0.722421469670539	0.277578530329489	0.186751558944804	999.441961620347	0.0512945121469254
114.46832762969	0.903000014482341	0.0836036817536483	0.722408273038798	0.27759172696123	0.186759297387686	999.541853887853	0.0512686259020559
115.662550614763	0.903000014482341	0.0835614811877689	0.722395334212917	0.27760466578711	0.186767161256797	999.641751971366	0.0512425228646665
116.857990765981	0.903000014482341	0.0835185061776532	0.722381923885497	0.27761807611453	0.186774846074912	999.74163967466	0.0512164390898825
118.054773672721	0.903000014482341	0.0834758851372712	0.722368994853449	0.277631005146577	0.186782784332528	999.841537220101	0.0511900118951446
119.252782805737	0.903000014482341	0.0834339260444714	0.722355735936543	0.277644264063485	0.186790811128703	999.9414335059	0.0511635348975421
120.452034488806	0.903000014482341	0.0833900763342647	0.722342252988626	0.277657747011402	0.186798511236969	1000.04131847915	0.0511372433965315
121.652665993012	0.903000014482341	0.0833467270653005	0.722329115932867	0.277670884067162	0.186806460549646	1000.1412129936	0.0511105679133244
122.854564235633	0.903000014482341	0.0833032592233741	0.722315665543986	0.277684334456043	0.186814383515085	1000.24110714828	0.0510838740770263
124.057734758963	0.903000014482341	0.0832596739244315	0.722302263540236	0.277697736459793	0.186822310572496	1000.34099860426	0.0510570879797932
125.262211405769	0.903000014482341	0.0832158859200776	0.722288810862537	0.277711189137492	0.186830346487647	1000.44089011138	0.051030186397991
126.467995013683	0.903000014482341	0.0831722567931358	0.722275185315064	0.277724814684964	0.186838321408539	1000.54077913975	0.0510032530123323
127.67511695308	0.903000014482341	0.0831277927090172	0.722261795840183	0.277738204159846	0.186846388282393	1000.64067446391	0.0509760243829896
128.883502614427	0.903000014482341	0.0830837257166735	0.722248047260599	0.277751952739428	0.186854379879304	1000.74056279886	0.0509489004080955
130.093237869806	0.903000014482341	0.083039044393748	0.722234720845316	0.277765279154712	0.186862576718221	1000.84045719424	0.0509214788465758
131.304250731251	0.903000014482341	0.0829945250427884	0.722220773137375	0.277779226862654	0.186870666588389	1000.9403438242	0.0508941529566896
132.516636850816	0.903000014482341	0.0829496641214496	0.722207307917138	0.277792692082889	0.186878845033826	1001.04023529177	0.0508665341995399
133.730338976267	0.903000014482341	0.0829047069259997	0.722193426163265	0.277806573836765	0.186886973397092	1001.14012478635	0.0508389594342747
134.94538251784	0.903000014482341	0.0828595115214554	0.722179822865688	0.277820177134341	0.186895221950941	1001.24001539911	0.0508111824864527
136.1617553273	0.903000014482341	0.0828141823501477	0.72216584980685	0.277834150193177	0.186903404288745	1001.33990367625	0.0507833571466573
137.379487375402	0.903000014482341	0.0827687251016475	0.722152017868479	0.277847982131549	0.186911642818575	1001.43979433109	0.050755382501151
138.598551128961	0.903000014482341	0.0827231150788477	0.722137937176864	0.277862062823164	0.186919891106908	1001.53968110653	0.0507273704772665
139.818995473841	0.903000014482341	0.0826770582148408	0.722124233032403	0.277875766967625	0.186928237107192	1001.63957337336	0.0506991285258588
141.040754750332	0.903000014482341	0.082631100380606	0.722110051437988	0.277889948562039	0.186936517435653	1001.73945932881	0.0506709107558593
142.263907668229	0.903000014482341	0.0825848655330172	0.722096150746644	0.277903849253383	0.186944935205189	1001.83934822834	0.0506424998843798
143.488419712189	0.903000014482341	0.082538506455749	0.722081982650241	0.277918017349788	0.18695330651222	1001.93923639847	0.0506140680379326
144.714301353063	0.903000014482341	0.0824918564638617	0.72206795219981	0.277932047800217	0.186961703542068	1002.03912483285	0.0505854192714065
145.941550872735	0.903000014482341	0.082445138568085	0.722053684115178	0.27794631588485	0.186970117741478	1002.13901113088	0.0505567503561007
147.170196037305	0.903000014482341	0.0823982530787841	0.72203954610115	0.277960453898879	0.186978612993852	1002.23889871557	0.0505279571421676
148.400222638861	0.903000014482341	0.0823513349301205	0.722025194312503	0.277974805687524	0.186987029487771	1002.33878394052	0.0504990734878712
149.631661286064	0.903000014482341	0.0823038129413219	0.722011020879315	0.277988979120714	0.186995574957169	1002.43867385803	0.0504700083747801
150.864455734073	0.903000014482341	0.0822564080019188	0.721996548922209	0.278003451077819	0.187004074664105	1002.53855966956	0.0504409309265887
152.098658097413	0.903000014482341	0.0822088506433124	0.721982190370538	0.278017809629491	0.187012661052831	1002.63844397865	0.0504116742267648
153.334288623954	0.903000014482341	0.0821610518456349	0.721967903839911	0.278032096160118	0.187021200420282	1002.73833167659	0.0503823436862992
154.571307049521	0.903000014482341	0.082112984559492	0.721953425120792	0.278046574879237	0.187029865392558	1002.83821798406	0.0503528713955112
155.809732070507	0.903000014482341	0.0820648448322012	0.72193876921514	0.278061230784887	0.187038496399767	1002.93810430348	0.050323397205778
155.809733071644	0.903000014482341	0.082065244239394	0.721938531615883	0.278061468384145	0.187038496137155	1002.93810438304	0.050323552199874
155.809735073918	0.903000014482341	0.0820654559414332	0.721938310574063	0.278061689425964	0.187038495734129	1002.93810454303	0.0503236853130551
155.809739078466	0.903000014482341	0.0820657585785124	0.721937980720695	0.278062019279333	0.187038494867465	1002.93810486124	0.05032388618705
155.809747087562	0.903000014482341	0.0820661977362373	0.721937508463091	0.278062491536938	0.187038492722439	1002.93810549323	0.0503241736154205
155.809763105754	0.903000014482341	0.0820668006290875	0.7219368580763	0.278063141923726	0.187038487480467	1002.93810675467	0.0503245690495419
155.809795142138	0.903000014482341	0.0820676250358922	0.721935965549154	0.278064034450874	0.187038475398304	1002.93810927058	0.0503251087861654
155.809859214906	0.903000014482341	0.0820687325871566	0.721934763214217	0.278065236785812	0.187038448546171	1002.93811429624	0.0503258305784125
155.809987360442	0.903000014482341	0.0820698978616261	0.721933281806871	0.278066718193157	0.187038392727122	1002.9381243651	0.0503267104419561
155.810243651513	0.903000014482341	0.0820714726899902	0.721931746302663	0.278068253697364	0.187038290695287	1002.93814459784	0.0503276035894245
155.810756233656	0.903000014482341	0.0820725475276627	0.721930594017573	0.278069405982455	0.18703813898048	1002.93818533744	0.0503282376136551
155.811781397943	0.903000014482341	0.0820723714346544	0.721930572506723	0.278069427493305	0.187037983357347	1002.93826717853	0.0503281600774267
155.813831726515	0.903000014482341	0.0820707411473772	0.721932185719853	0.278067814280175	0.18703791810562	1002.93843132167	0.0503270907138664
155.81793238366	0.903000014482341	0.0820684090334006	0.721934551597415	0.278065448402612	0.187037980582484	1002.93875936309	0.0503255816347133
155.82613369795	0.903000014482341	0.0820662370529398	0.721936495241961	0.278063504758067	0.187038135879532	1002.93941252227	0.05032415686709
155.842536326529	0.903000014482341	0.0820649851051174	0.721936646689687	0.278063353310341	0.187038322741363	1002.94071886412	0.0503235029922693
155.875341583688	0.903000014482341	0.0820635200064405	0.721936956990853	0.278063043009174	0.187038642702005	1002.94335600857	0.0503224339564362
155.940952098006	0.903000014482341	0.0820609680144591	0.721935885560514	0.278064114439513	0.187039090692346	1002.94866169362	0.0503209866383306
156.072173126642	0.903000014482341	0.0820549662353758	0.721935646151323	0.278064353848704	0.187040168476555	1002.95925892272	0.050317146009536
156.334615183914	0.903000014482341	0.0820448493208017	0.721932302571003	0.278067697429025	0.187042006080047	1002.98042174691	0.0503109700519357
156.859499298458	0.903000014482341	0.0820239423598109	0.721926718560857	0.27807328143917	0.187045591121063	1003.02270717166	0.0502980387112325
157.909267527546	0.903000014482341	0.0819830526203046	0.721913716485281	0.278086283514748	0.187052805852076	1003.10721598507	0.0502731841187924
159.151466307877	0.903000014482341	0.0819339591195175	0.721899815566884	0.278100184433143	0.187061694789397	1003.207096721	0.0502430215004439
160.395147037805	0.903000014482341	0.0818857849770837	0.721884511055842	0.278115488944186	0.187070470521325	1003.30698225319	0.0502134860997266
161.640251687505	0.903000014482341	0.081836190030437	0.721870522446469	0.278129477553558	0.187079464010737	1003.40686596502	0.0501830250436643
162.886804503531	0.903000014482341	0.0817874624811975	0.721854984638961	0.278145015361067	0.187088148556425	1003.50674598995	0.0501533679410874
164.13485320251	0.903000014482341	0.0817376224253764	0.721840991195163	0.278159008804864	0.187097098469868	1003.60663470421	0.0501225575752804
165.384291102277	0.903000014482341	0.0816886238682153	0.721825270740135	0.278174729259893	0.187105772969174	1003.7065168986	0.0500926242261521
166.635201211029	0.903000014482341	0.0816389654535922	0.721811226020279	0.278188773979749	0.18711486818378	1003.80640346081	0.0500617422667576
167.887530527185	0.903000014482341	0.081589060028866	0.721795495631047	0.278204504368983	0.187123565768046	1003.90627981557	0.0500315889789267
169.141408723889	0.903000014482341	0.0815384330014616	0.721781344189193	0.278218655810835	0.187132608344257	1004.00616702595	0.0500004148493547
170.39670141597	0.903000014482341	0.0814886218264212	0.721765525211913	0.278234474788115	0.187141375636078	1004.10604786704	0.049970014029065
171.653490129942	0.903000014482341	0.081437769110262	0.721751251760863	0.278248748239167	0.187150559513912	1004.20593211173	0.0499387740760945
172.911733884791	0.903000014482341	0.0813875466489792	0.721735397414471	0.278264602585559	0.187159420388011	1004.30581168436	0.0499080625765429
174.171493310092	0.903000014482341	0.0813362973223787	0.721720951446552	0.278279048553477	0.187168558040557	1004.4056950051	0.0498766101899735
175.432722796777	0.903000014482341	0.0812856924917253	0.721705083323661	0.278294916676367	0.187177492282979	1004.50557748713	0.0498456357925894
176.695434797282	0.903000014482341	0.0812341732891668	0.721690455039234	0.278309544960795	0.187186724632523	1004.60545966554	0.0498140314805814
177.95963480256	0.903000014482341	0.0811831321290262	0.721674620338929	0.278325379661101	0.187195724589971	1004.70533807087	0.04978279295999
179.225372376185	0.903000014482341	0.0811313009648615	0.721659809147453	0.278340190852575	0.187204961753981	1004.80522055654	0.0497510196378228
180.492597615859	0.903000014482341	0.0810798123078284	0.721643985428395	0.278356014571633	0.187214022659897	1004.90510096266	0.0497195021685203
181.761338731596	0.903000014482341	0.0810277531684197	0.721628941729787	0.278371058270241	0.187223301585545	1005.00498295592	0.0496875768785746
183.031577295407	0.903000014482341	0.080975667168485	0.721613245192327	0.278386754807701	0.187232469599966	1005.10486145111	0.0496557645091238
184.30335959325	0.903000014482341	0.080923518162044	0.721597790981977	0.278402209018051	0.187241702416142	1005.20473899815	0.0496237282673421
185.57669966828	0.903000014482341	0.0808709092020273	0.721582340559006	0.27841765944102	0.187250978811893	1005.30462472857	0.0495915846122899
186.851494959149	0.903000014482341	0.080818386851489	0.721566689065195	0.278433310934832	0.187260256591737	1005.40449973479	0.0495593818342855
188.127884025399	0.903000014482341	0.0807655721060309	0.72155108150147	0.278448918498558	0.187269642381199	1005.50437973484	0.0495270232349761
189.405805060895	0.903000014482341	0.0807127426327944	0.721535326059199	0.278464673940828	0.18727898331021	1005.60425801422	0.0494945959999605
190.685281994473	0.903000014482341	0.080659399923302	0.721519712245529	0.278480287754499	0.187288355817554	1005.70413803335	0.0494619908459967
191.966294310156	0.903000014482341	0.0806061781657288	0.721503794955525	0.278496205044503	0.18729772743093	1005.80401502831	0.0494293836566808
194.528318941521	0.903000014482341	0.0804994740305698	0.721472165731023	0.278527834269004	0.187316554446533	1006.00327956977	0.0493639366776818
199.652368204251	0.903000014482341	0.0802842427397369	0.721408885893912	0.278591114106117	0.187354157692336	1006.39987641157	0.0492321913980348
206.112383137268	0.903000014482341	0.0800105072612973	0.72132869265018	0.278671307349849	0.187402385900916	1006.89680507552	0.0490646176854485
212.612316960331	0.903000014482341	0.0797324039723546	0.721247252991225	0.278752747008804	0.187451334918432	1007.3937027287	0.048894392945544
219.152824372313	0.903000014482341	0.07944955557043	0.721163242173811	0.278836757826217	0.18750073298944	1007.89056717071	0.0487214407062372
225.73459837937	0.903000014482341	0.079163110809726	0.721079859968683	0.278920140031345	0.187550519416155	1008.38741791493	0.048546294445402
232.35808158537	0.903000014482341	0.0788710558161145	0.720995158297094	0.279004841702933	0.187601624211797	1008.88421249784	0.0483678071767366
239.024292072215	0.903000014482341	0.078573880524293	0.720909844284079	0.279090155715949	0.187652845969728	1009.38096849105	0.0481859775549351
245.734026509488	0.903000014482341	0.0782724687341462	0.72082286132623	0.279177138673798	0.187704815627728	1009.87770817055	0.0480017987786934
252.487790663227	0.903000014482341	0.0779674305801021	0.720733726523484	0.279266273476544	0.187757451124809	1010.37442260817	0.0478154180157044
259.286218551718	0.903000014482341	0.0776569507252367	0.720643988776048	0.279356011223981	0.187811026942612	1010.8711028711	0.0476258425471181
266.130076349713	0.903000014482341	0.0773418115846446	0.72055336944754	0.279446630552489	0.187865106621041	1011.36773730626	0.0474333646271313
273.020303341391	0.903000014482341	0.0770219544088416	0.720461832938762	0.279538167061266	0.187920055353686	1011.8643340433	0.04723792598518
279.957740247338	0.903000014482341	0.0766966873196145	0.720369609716745	0.279630390283285	0.187975526628199	1012.36089235818	0.0470392590666839
286.943250922915	0.903000014482341	0.0763673828395243	0.720275580803926	0.279724419196102	0.188031692372477	1012.85742908475	0.0468382088839867
293.97747406165	0.903000014482341	0.0760333475882961	0.720180347290541	0.279819652709487	0.188088600213153	1013.35392854089	0.0466343127038263
301.061280879829	0.903000014482341	0.075694594523444	0.720083984760127	0.279916015239902	0.18814618117581	1013.85039293858	0.0464275168134276
308.195524495378	0.903000014482341	0.0753511222793716	0.719986356947363	0.280013643052665	0.188204485022584	1014.34682023079	0.0462179603603945
315.381100918332	0.903000014482341	0.0750029648956307	0.719887664875073	0.280112335124955	0.18826347810907	1014.84321155227	0.0460055058294117
322.618903810964	0.903000014482341	0.0746498062547599	0.719787843708986	0.280212156291042	0.188323160803026	1015.33956416832	0.0457900375472649
329.909881118733	0.903000014482341	0.0742919447161007	0.719686758756031	0.280313241243997	0.188383543332254	1015.83587960148	0.0455717568687004
337.254973560906	0.903000014482341	0.0739293344998602	0.719584521327278	0.28041547867275	0.188444646481214	1016.33215842147	0.0453505831599475
344.655128514613	0.903000014482341	0.073562048799717	0.719481032642264	0.280518967357765	0.188506453833728	1016.82839705536	0.0451265567174914
352.111362399384	0.903000014482341	0.073189841430158	0.719376386688517	0.28062361331151	0.188568948597032	1017.32459610301	0.0448995631546525
359.624699386803	0.903000014482341	0.0728128040736438	0.719270604361831	0.280729395638196	0.188632169294745	1017.8207549282	0.0446696585200266
367.19619038469	0.903000014482341	0.0724307745116658	0.719163642944523	0.280836357055505	0.188696043845233	1018.31687290882	0.0444367387232414
374.826913484232	0.903000014482341	0.0720440713661584	0.719055475745497	0.28094452425453	0.188760686538349	1018.81295011853	0.0442009771633341
382.517963953138	0.903000014482341	0.0716526379776587	0.718946092656346	0.281053907343683	0.188826031582369	1019.30898470491	0.0439622834065317
390.270484694271	0.903000014482341	0.0712561007700407	0.718835548832776	0.281164451167252	0.18889206640996	1019.80497727707	0.0437205733732691
398.08562877509	0.903000014482341	0.0708547810989283	0.718723755169113	0.281276244830914	0.188958811321578	1020.30092321884	0.0434759436623578
405.964642602373	0.903000014482341	0.0704490833139026	0.718610500927141	0.281389499072888	0.189026276739947	1020.79683532823	0.043228657875427
413.90858984646	0.903000014482341	0.0700378746617571	0.718496493842898	0.28150350615713	0.189094460563007	1021.29268803944	0.0429779997391452
421.918964982532	0.903000014482341	0.069621668884234	0.718381288482063	0.281618711517964	0.189163325278861	1021.78849871707	0.0427243136323933
429.997008105274	0.903000014482341	0.0692007741038199	0.718264751273683	0.281735248726345	0.189232938878161	1022.28426449564	0.0424677859148154
438.144028408696	0.903000014482341	0.0687750416986565	0.718146950261247	0.281853049738782	0.189303243202844	1022.77998332118	0.0422083318846061
446.361392893639	0.903000014482341	0.0683442898968532	0.71802794638722	0.281972053612809	0.189374241665336	1023.27565166942	0.0419458132959562
454.650552830144	0.903000014482341	0.0679087284108087	0.717907721105626	0.282092278894402	0.189445984487368	1023.77127168279	0.0416803706094316
463.012950776542	0.903000014482341	0.0674682701429165	0.717786300365592	0.282213699634437	0.189518447223031	1024.26684130258	0.0414119509913478
471.450091497605	0.903000014482341	0.0670228839490972	0.717663663616605	0.282336336383423	0.189591619302042	1024.76235875539	0.0411404986551169
479.963539057792	0.903000014482341	0.0665723534321074	0.717539920428665	0.282460079571362	0.189665467869118	1025.25782443376	0.0408659461544468
488.554881040879	0.903000014482341	0.0661169366293518	0.717414858782139	0.282585141217889	0.189740039825801	1025.753234598	0.0405884261502884
497.225801470652	0.903000014482341	0.0656567334576253	0.717288603354541	0.282711396645487	0.18981537861576	1026.24859291308	0.0403079655181128
505.977953215599	0.903000014482341	0.0651913319720495	0.7171611855575	0.282838814442527	0.189891368475522	1026.74389484833	0.0400243169208379
514.813102653595	0.903000014482341	0.0647212996540621	0.717032408973397	0.282967591026631	0.189968136572284	1027.23913955116	0.0397378608071178
523.733067412748	0.903000014482341	0.0642461256137152	0.716902482620908	0.28309751737912	0.190045578895369	1027.7343238611	0.0394482838290041
532.739759798944	0.903000014482341	0.0637659479460789	0.716771395628882	0.283228604371145	0.190123726989714	1028.22945168733	0.0391556196327772
541.835060287538	0.903000014482341	0.0632806074069325	0.716639134403917	0.28336086559611	0.190202583090283	1028.72451739835	0.0388597957446005
551.020992775965	0.903000014482341	0.0627906983287716	0.716505448166289	0.28349455183374	0.190282212063867	1029.21952191522	0.0385611932249261
560.299607135991	0.903000014482341	0.0622956478415405	0.716370671573828	0.283629328426201	0.190362522782579	1029.71446469894	0.0382594377317244
569.673007172984	0.903000014482341	0.0617953729615703	0.716234629460694	0.283765370539333	0.190443455188782	1030.20934142253	0.0379545481647948
579.143424986351	0.903000014482341	0.0612905198382769	0.716097027337812	0.283902972662216	0.190524934395306	1030.70414853469	0.0376468302656621
588.713210642555	0.903000014482341	0.0607803979011628	0.715958639041599	0.28404136095843	0.190607377156214	1031.1988911133	0.0373358237623719
598.384667865068	0.903000014482341	0.0602651624799467	0.715819383316933	0.284180616683094	0.190690823139212	1031.69356530856	0.0370216306284794
608.160227919548	0.903000014482341	0.0597450469370154	0.715678380248041	0.284321619751987	0.190774639031535	1032.18816773331	0.0367045782533251
618.042444792086	0.903000014482341	0.0592201228463777	0.71553631097878	0.284463689021249	0.190859291548707	1032.68269733228	0.036384463755521
628.033953124544	0.903000014482341	0.058690438812892	0.715392525309942	0.284607474690087	0.190944256897365	1033.17715144984	0.0360615217910389
638.137503403865	0.903000014482341	0.0581551489748712	0.715247982571123	0.284752017428905	0.191030222855032	1033.6715309456	0.035735093922635
648.3558939852	0.903000014482341	0.0576151711534266	0.715102178514501	0.284897821485527	0.191116962743352	1034.16583166672	0.0354057586423969
658.692076943289	0.903000014482341	0.0570702177854695	0.714955060704582	0.285044939295445	0.1912043809384	1034.66005119384	0.0350733112127754
669.149127483666	0.903000014482341	0.0565201843983036	0.714806790277744	0.285193209722283	0.191292430038193	1035.15419091529	0.034737848991339
679.730167395468	0.903000014482341	0.0559651861235526	0.714657282204984	0.285342717795043	0.191381258332861	1035.64824718722	0.0343992822148644
690.438474966918	0.903000014482341	0.0554049648807867	0.714506693256191	0.285493306743835	0.19147082868553	1036.14221512601	0.0340574900239971
701.27751861368	0.903000014482341	0.0548398675506531	0.714354774099443	0.285645225900586	0.191561100321334	1036.6360951254	0.0337126944257087
712.250847752421	0.903000014482341	0.054269695954069	0.714201670429763	0.285798329570264	0.191652070814899	1037.12988504953	0.0333647839284947
723.362152325364	0.903000014482341	0.0536947212733877	0.714047283021395	0.285952716978632	0.191743716727044	1037.62358035701	0.0330138387970438
734.61532315533	0.903000014482341	0.0531146219650792	0.713891756691962	0.286108243308066	0.191836084119129	1038.11718131601	0.0326597813048117
746.014349682663	0.903000014482341	0.0525294697589389	0.713734956141931	0.286265043858096	0.191929153998032	1038.61068269133	0.0323025856865832
757.563452123094	0.903000014482341	0.0519392639413287	0.713577007638634	0.286422992361393	0.192022910378401	1039.10408207498	0.03194226773264
769.267024820395	0.903000014482341	0.0513442774706939	0.713417758172948	0.28658224182708	0.19211738520857	1039.59737921861	0.0315789726094959
781.129591640873	0.903000014482341	0.0507441041043091	0.713257357875182	0.286742642124845	0.192212548506686	1040.09056797336	0.0312124845609861
793.155954713777	0.903000014482341	0.0501389788618788	0.713095708335587	0.286904291664441	0.192308431379609	1040.58364719542	0.0308429138795552
805.351083842141	0.903000014482341	0.0495289513608044	0.712932832101563	0.287067167898466	0.192404968910201	1041.07661165746	0.0304702939199689
817.720225784281	0.903000014482341	0.0489138314334801	0.712768815237471	0.287231184762559	0.192502248932155	1041.56946026016	0.030094519258315
830.268812533209	0.903000014482341	0.0482937310858778	0.712603543504495	0.287396456495532	0.192600193383794	1042.06218775267	0.0297156513226973
843.002576124321	0.903000014482341	0.0476687072874216	0.712437075150628	0.287562924849401	0.192698840717551	1042.55479198685	0.0293337209671449
855.927482079575	0.903000014482341	0.0470387021904319	0.712269405654799	0.287730594345229	0.192798177052978	1043.0472639897	0.0289486904497981
869.049921779373	0.903000014482341	0.0464036951039099	0.712100693936384	0.287899306063644	0.192898253946461	1043.53960831619	0.0285605103376522
882.376368848806	0.903000014482341	0.045763663307123	0.711930462819301	0.288069537180726	0.192998922615386	1044.0318139455	0.0281692679103107
895.913808014593	0.903000014482341	0.0451189553467563	0.711759155757869	0.288240844242159	0.193100264202173	1044.52387619083	0.0277750383320463
909.669586705321	0.903000014482341	0.0444690814988872	0.711586638517778	0.288413361482251	0.193202316178287	1045.01579776259	0.0273776494553393
923.651223185432	0.903000014482341	0.043814495169216	0.711412992267173	0.288587007732855	0.193305086601159	1045.50756207794	0.0269771946088244
937.866970017233	0.903000014482341	0.0431547065070626	0.711238169156988	0.288761830843038	0.193408520447404	1045.99917250364	0.026573623058234
952.325271261445	0.903000014482341	0.0424901020385317	0.71106214216338	0.288937857836647	0.193512607907825	1046.49062556579	0.0261670115107023
967.034973633627	0.903000014482341	0.0418206414611513	0.710884830963486	0.289115169036543	0.19361737109915	1046.98190103253	0.025757325881807
982.005858108595	0.903000014482341	0.0411462680113044	0.710706419554163	0.289293580445864	0.193722784767545	1047.47301198541	0.0253445810617437
997.247665826209	0.903000014482341	0.0404667617998273	0.710527118861982	0.289472881138045	0.193829101689638	1047.96392955209	0.0249286154907416
1012.7714122131	0.903000014482341	0.0397827230644133	0.710346282731938	0.28965371726809	0.193935799223288	1048.45467254061	0.0245097747392743
1028.5879364981	0.903000014482341	0.0390939555649315	0.710164184171415	0.289835815828614	0.19404308885891	1048.94522181441	0.0240879630055144
1044.70912358479	0.903000014482341	0.038400166606943	0.709981054825851	0.290018945174178	0.194151197334182	1049.43556221946	0.0236629869435909
1061.14784105458	0.903000014482341	0.0377015481705385	0.709796802286847	0.290203197713182	0.194259935047027	1049.92569373053	0.0232350040342358
1077.9174868668	0.903000014482341	0.0369981309203329	0.709611440001881	0.290388559998148	0.194369349429279	1050.41560511064	0.0228039743588223
1095.03240929843	0.903000014482341	0.0362899228339249	0.709424840342487	0.29057515965754	0.19447936467474	1050.90528931461	0.0223699335636725
1112.50782037135	0.903000014482341	0.0355769614086989	0.709237152512368	0.290762847487661	0.194590058122875	1051.39473340408	0.0219328943895134
1130.360066359	0.903000014482341	0.0348592639547616	0.709048312390816	0.290951687609212	0.194701377927067	1051.88393195979	0.0214928521089762
1148.60642614434	0.903000014482341	0.0341367825378969	0.708858423870292	0.291141576129737	0.194813419865741	1052.37286588291	0.0210497952679058
1167.26569373143	0.903000014482341	0.0334097034579496	0.708667295531248	0.29133270446878	0.194925979593336	1052.86153107104	0.020603810188834
1186.35770604527	0.903000014482341	0.0326779075070796	0.708475047298205	0.291524952701822	0.195039099930018	1053.34991867511	0.0201548558863118
1196.59544070858	0.903000014482341	0.0322885430264382	0.708372819979957	0.29162718002007	0.195099576877521	1053.60849800957	0.019915942865719
1216.39149146441	0.903000014482341	0.0315494847344472	0.708178856149515	0.291821143850513	0.195213385600092	1054.0964141235	0.0194623683578618
1236.67774655939	0.903000014482341	0.0308061626207004	0.707983857434631	0.292016142565397	0.195328254458158	1054.58401540067	0.0190060741720873
1257.47976719833	0.903000014482341	0.0300582406578734	0.707787772910016	0.292212227090012	0.195443704727064	1055.07127281198	0.0185468519204676
1278.82571944039	0.903000014482341	0.0293057748581461	0.707590601861912	0.292409398138117	0.195559676156681	1055.55817760731	0.0180847444680673
1300.7456883734	0.903000014482341	0.0285488275543556	0.707392357563807	0.292607642436222	0.195676242101602	1056.04470738543	0.0176197749971836
1323.27245957713	0.903000014482341	0.0277874699258363	0.707193030489918	0.29280696951011	0.195793358315659	1056.53084542476	0.0171519902022362
1346.4414852975	0.903000014482341	0.027021701985393	0.706992719838455	0.293007280161572	0.195911099691052	1057.01655853726	0.0166813881984698
1370.29192348485	0.903000014482341	0.0262516911258092	0.706791233367434	0.293208766632595	0.196029264403454	1057.50184734205	0.0162080658941012
1394.86528064042	0.903000014482341	0.0254773259248701	0.706588941084626	0.293411058915403	0.196148188537369	1057.98663848601	0.0157319306871404
1420.20945876825	0.903000014482341	0.0246987654779317	0.706385568319048	0.29361443168098	0.19626760067687	1058.47095001345	0.0152531305113397
1446.37452205058	0.903000014482341	0.023916111533292	0.70618116437647	0.293818835623559	0.196387477934418	1058.95472951214	0.0147716833027673
1473.41676436183	0.903000014482341	0.023129374533688	0.705975842572777	0.294024157427251	0.196507935736362	1059.43794585821	0.0142876016835582
1501.39816456223	0.903000014482341	0.0223386629405549	0.705769570099235	0.294230429900794	0.196628897242962	1059.9205608298	0.0138009510654531
1530.38741598008	0.903000014482341	0.0215440456050627	0.70556238207409	0.294437617925938	0.196750357714254	1060.40253102312	0.0133117807730575
1560.46099781802	0.903000014482341	0.020745643032393	0.705354304549504	0.294645695450524	0.196872301497122	1060.88380797101	0.0128201501116498
1591.70440735164	0.903000014482341	0.0199435581343415	0.705145341263028	0.294854658737001	0.196994700754593	1061.36434619689	0.0123261259187446
1624.21304683404	0.903000014482341	0.0191378917208253	0.704935585558451	0.295064414441577	0.197117553596258	1061.84408031369	0.0118297697401524
1658.09484813456	0.903000014482341	0.0183288075669445	0.704725026164437	0.29527497383559	0.197240831503767	1062.32293825544	0.0113311846548499
1693.47242534203	0.903000014482341	0.0175164706517675	0.704513698900473	0.295486301099555	0.197364506181041	1062.80086534919	0.0108304424275776
1730.48375728635	0.903000014482341	0.0167010716852642	0.704301651046121	0.295698348953907	0.197488546582456	1063.27774716826	0.0103276969738272
1769.289161968	0.903000014482341	0.0158827340822952	0.704088934334911	0.295911065665118	0.197612929358802	1063.75352702895	0.00982299258867576
1810.06983766879	0.903000014482341	0.0150617037418482	0.703875656326195	0.296124343673832	0.197737617796174	1064.22807655877	0.00931649698307315
1853.0374393971	0.903000014482341	0.0142382690484547	0.703661824122633	0.296338175877395	0.197862605498505	1064.70128920912	0.00880837300665521
1898.4371412043	0.903000014482341	0.0134126812665274	0.703447515036282	0.296552484963745	0.197987801478231	1065.17299736007	0.00829878218253131
1946.55960342913	0.903000014482341	0.0125853093702384	0.703232825166274	0.296767174833754	0.198113165969994	1065.64304688832	0.00778795053299658
1997.74810635594	0.903000014482341	0.0117564729638439	0.703017884309115	0.296982115690912	0.198238635429716	1066.11125840758	0.00727609403846399
2052.41174428146	0.903000014482341	0.0109267834076057	0.702802787193265	0.297197212806763	0.19836418023883	1066.57737294293	0.00676355005978646
2106.04640584016	0.903000014482341	0.0101629973559649	0.70260484944362	0.297395150556408	0.198479684560491	1067.00420608865	0.00629158666357387
2168.87474547884	0.903000014482341	0.00933316536961784	0.702389874404131	0.297610125595896	0.198604970428867	1067.46548431558	0.0057786794095897
2236.97689049125	0.903000014482341	0.008504406111583	0.702175271397194	0.297824728602834	0.19873017123789	1067.92373773652	0.00526629488581784
2311.28277849378	0.903000014482341	0.00767768832026592	0.701961272024682	0.298038727975346	0.198854895967024	1068.37841841687	0.00475502127466021
2392.99459573672	0.903000014482341	0.00685417381615987	0.70174819236809	0.298251807631938	0.198979041414217	1068.82895063913	0.00424560061910557
2483.67785946361	0.903000014482341	0.00603552176600247	0.701536447091516	0.298463552908511	0.199102366349796	1069.2745197948	0.00373903947825363
2585.43857268991	0.903000014482341	0.00522372929808866	0.701326551924737	0.298673448075291	0.199224573616379	1069.71412333391	0.00323657925736009
2701.17953003248	0.903000014482341	0.00442139422304595	0.701119179216853	0.298880820783177	0.199345268562496	1070.14644308171	0.00273984513858547
2835.03930595391	0.903000014482341	0.00363217273670434	0.700915260176926	0.299084739823104	0.199463913286921	1070.56965379763	0.00225108006554384
2993.18651234905	0.903000014482341	0.00286095177577126	0.700716066770498	0.29928393322953	0.199579771866941	1070.98125412665	0.00177335316657724
3114.6630382494	0.903000014482341	0.00235062887545538	0.700584290671825	0.299415709328203	0.199656398964772	1071.25257987702	0.00145715907206746
3338.51938819202	0.903000014482341	0.00162738974041054	0.700397581303974	0.299602418696055	0.199764936703741	1071.63571224461	0.00100893434880795
3599.52461946375	0.903000014482341	0.00100300320729395	0.700236447435174	0.299763552564853	0.19985858529299	1071.9651438647	0.000621915677055679
3995.66761413422	0.903000014482341	0.000385982135184682	0.700077246314032	0.299922745704216	0.19995108133485	1072.28952190199	0.000239367261198742
4495.66761413422	0.903000014482341	-7.85969285875753e-05	0.699957237076335	0.300042496873043	0.200020706322122	1072.5329863918	-4.87120638514832e-05
4995.66761413422	0.903000014482341	-0.000354968396839502	0.699885549464139	0.300113599487987	0.200062110983945	1072.67752385795	-0.000220127884781711
5495.66761413422	0.903000014482341	-0.000525295493709231	0.699841395845279	0.300157345068635	0.200087714905646	1072.7664087022	-0.000325656111023654
5995.66761413422	0.903000014482341	-0.000633499578130356	0.699813386822023	0.300185095148212	0.200104015447554	1072.82277763629	-0.000392631576180013
6495.66761413422	0.903000014482341	-0.000697383264946742	0.699796808657346	0.300201520011942	0.200113572416895	1072.8561023072	-0.000432267788942282
6995.66761413422	0.903000014482341	-0.000735439904493053	0.69978693380639	0.300211303588057	0.200119267584117	1072.87594266179	-0.000455869838178187
7495.66761413422	0.903000014482341	-0.000757986907945692	0.699781080776283	0.300217102465482	0.200122637983427	1072.88769804905	-0.000469857983309683
7995.66761413422	0.903000014482341	-0.000771401074813702	0.699777595380163	0.300220555682352	0.200124642341038	1072.89469260939	-0.000478179336921826
8495.66761413423	0.903000014482341	-0.000779391290347567	0.699775524188551	0.300222607809372	0.2001258325522	1072.89885048624	-0.000483121791011102
8995.66761413423	0.903000014482341	-0.000784074382747581	0.699774250084879	0.300223870287559	0.200126468092199	1072.90133197343	-0.000486153824807804
9495.66761413423	0.903000014482341	-0.000786895262657708	0.699773728731847	0.300224386573775	0.200127062238164	1072.90261883947	-0.000487428018339222
9995.66761413423	0.903000014482341	-0.00078747437264894	0.699773350569776	0.300224761386537	0.200126806911636	1072.90303320557	-0.000488303280817055
10495.6676141342	0.903000014482341	-0.000786292095530016	0.699773490387094	0.300224622511686	0.200127060497181	1072.90286827812	-0.000487953438179899
10995.6676141342	0.903000014482341	-0.000786059590702076	0.699773726618871	0.300224388698747	0.200126609522474	1072.90227990308	-0.000487421536249071
11495.6676141342	0.903000014482341	-0.00078435261544579	0.699774327202273	0.300223793822268	0.200126293538611	1072.9012142012	-0.000485999636544176
11995.6676141342	0.903000014482341	-0.000780542803234518	0.699775215363684	0.30022291339777	0.200126143441142	1072.89959752685	-0.00048387125230191
12495.6676141342	0.903000014482341	-0.000776494341120463	0.699776260516405	0.300221877770911	0.200125644159957	1072.89757286253	-0.000481375919360519
12995.6676141342	0.903000014482341	-0.000772003815530682	0.699777416931879	0.300220732028938	0.200125003604568	1072.89527971606	-0.000478610118394439
13495.6676141342	0.903000014482341	-0.000766852483241444	0.699778445629175	0.300219713051615	0.200123949428326	1072.89284248019	-0.000476107639043716
13995.6676141342	0.903000014482341	-0.000762635927727928	0.699779841313009	0.300218330099487	0.200123546286911	1072.89040824655	-0.000472804601746997
14495.6676141342	0.903000014482341	-0.000758161205122056	0.699780730490487	0.300217449539611	0.200122329000251	1072.88813917136	-0.000470636390183898
14995.6676141342	0.903000014482341	-0.000754296271243813	0.69978197634162	0.300216214787218	0.200122225922376	1072.88608338807	-0.000467687215072839
15495.6676141342	0.903000014482341	-0.000750438769715251	0.699782641876266	0.300215555671867	0.200121398121819	1072.88436556482	-0.000466052089739773
15995.6676141342	0.903000014482341	-0.000748335940025101	0.699783479490656	0.300214725641953	0.200121225590198	1072.88298633302	-0.000464085421717656
16495.6676141342	0.903000014482341	-0.000746368287741582	0.699783973053334	0.300214236633997	0.200120910793891	1072.88197812847	-0.000462901424253478
16995.6676141342	0.903000014482341	-0.000745184593909975	0.699784251807282	0.300213960603523	0.200120651030714	1072.88134674141	-0.000462229749006905
17495.6676141342	0.903000014482341	-0.000745342965169386	0.699784375673933	0.300213838455288	0.200120227591179	1072.88098131974	-0.000461947390823185
17995.6676141342	0.903000014482341	-0.000745144621088445	0.699784976237683	0.300213243458354	0.200120296254655	1072.88066425664	-0.000460410495374079
18495.6676141342	0.903000014482341	-0.000744251533458635	0.69978460786615	0.300213608090091	0.200120446202306	1072.88066249291	-0.000461390216817188
18995.6676141342	0.903000014482341	-0.000743916519326474	0.699784623907869	0.300213593084418	0.200120079930743	1072.88071287688	-0.000461244415677847
19495.6676141342	0.903000014482341	-0.000744467122317247	0.69978443725341	0.300213777257413	0.200120447428184	1072.8809498568	-0.00046176765836062
19995.6676141342	0.903000014482341	-0.000744524334114744	0.699784069068593	0.300214141720645	0.200120438898272	1072.88123404407	-0.000462691245892541
20495.6676141342	0.903000014482341	-0.00074553165687593	0.699784114979793	0.300214097555342	0.200120188543558	1072.88160231099	-0.000462479594984521
20995.6676141342	0.903000014482341	-0.000746497342462994	0.699783789539082	0.300214418684467	0.200120844877494	1072.88214407204	-0.000463303593184233
21495.6676141342	0.903000014482341	-0.000748043384126534	0.699783592108119	0.300214614287939	0.200121230214332	1072.88280503419	-0.000463787087942013
21995.6676141342	0.903000014482341	-0.000749046969989531	0.699783101969803	0.30021509996377	0.200121382110194	1072.88357831667	-0.00046494493694901
22495.6676141342	0.903000014482341	-0.000750709889254144	0.699782544355258	0.300215652553187	0.200121273276592	1072.88444035233	-0.000466249993154776
22995.6676141342	0.903000014482341	-0.000753269502312425	0.699782132018536	0.300216061355913	0.200121528290208	1072.88535031311	-0.000467273365304804
23495.6676141342	0.903000014482341	-0.000754979353199966	0.699781690342217	0.300216498774294	0.200121826572687	1072.88625730653	-0.000468329971409765
23995.6676141342	0.903000014482341	-0.00075590984884427	0.699781207246949	0.300216977289734	0.200122062590446	1072.88712630848	-0.000469449759413939
24495.6676141342	0.903000014482341	-0.00075820157142224	0.699780871878863	0.300217309650388	0.200122324734074	1072.88791287738	-0.000470293638077744
24995.6676141342	0.903000014482341	-0.000758848135331307	0.699780490989015	0.300217686920039	0.200122531945059	1072.88860431646	-0.000471173011410572
25495.6676141342	0.903000014482341	-0.000760007624181837	0.699780208348925	0.300217966943256	0.20012270556228	1072.88918091491	-0.000471853343438122
25995.6676141342	0.903000014482341	-0.000760687342459689	0.699780063296904	0.300218110461052	0.200123149742812	1072.88964977788	-0.00047221500592347
26495.6676141342	0.903000014482341	-0.000762164403627475	0.699780026334308	0.300218147065554	0.200123393478288	1072.89002746745	-0.000472335045121493
26995.6676141342	0.903000014482341	-0.000762817860366588	0.699779865052008	0.300218306943886	0.200123396582316	1072.89030857077	-0.000472722384187107
27495.6676141342	0.903000014482341	-0.000762372635402035	0.699779086769613	0.300219076873372	0.200123362668005	1072.89056673889	-0.000474709114798864
27995.6676141342	0.903000014482341	-0.000762639221515082	0.699779645696557	0.30021852382227	0.200123703085611	1072.89071887963	-0.000473219780765875
28495.6676141342	0.903000014482341	-0.000762604558071442	0.699779403847637	0.30021876239034	0.200123982071152	1072.89084515318	-0.000473868462917655
28995.6676141342	0.903000014482341	-0.000763801848617441	0.699779539021987	0.300218630075511	0.200123555218852	1072.89086912371	-0.000473511508806644
29495.6676141342	0.903000014482341	-0.000763458157415078	0.699779086201967	0.300219077599791	0.200123472449244	1072.89086628196	-0.000474681726735183
29995.6676141342	0.903000014482341	-0.000763182660672609	0.699779542878085	0.300218625699555	0.200123486483416	1072.89076548989	-0.000473486863321439
30495.6676141342	0.903000014482341	-0.000763158556196585	0.699779761405515	0.300218409240152	0.200123692499675	1072.89063993226	-0.000472940911806205
30995.6676141342	0.903000014482341	-0.00076341478547854	0.699779640549691	0.30021852955351	0.200123090905633	1072.89043276169	-0.000473273575438565
