# Supplementary material for: Discovering two general characteristic times of transient responses in solid oxide cells
Source: Nat Commun. 2024 May 30;15:4587. doi: 10.1038/s41467-024-48785-1 (PMC11137161; doi:10.1038/s41467-024-48785-1)
Supplement: Supplementary file 4 — Source Data [file 41467_2024_48785_MOESM4_ESM.zip › SourceData/SuppInfo_Fig2ab_Transient1o1VtoTNV.dat]

flowtime	potential	current_density	h2o_molefrac	h2_molefrac	o2_molefrac	ave_temperature	total_heatsource
0	1.10000001764183	-0.500680796890115	0.555521253378872	0.443090423841628	0.275945973707891	989.324949240905	-0.149499543972446
1e-06	1.10000001764183	-0.500680796890115	0.555521253514303	0.443090423144409	0.275945974871298	989.324949242844	-0.149499599943223
2e-06	1.15100001845977	-0.69108489164559	0.555397807158666	0.443208627551961	0.276012077634429	989.324960216128	-0.136005617803455
3e-06	1.17650001886875	-0.786850520633039	0.555288096487105	0.443313440196655	0.276089076933928	989.324977185232	-0.114816854672412
4e-06	1.20200001927771	-0.883178442987318	0.55516906742469	0.443427691713684	0.276178918107949	989.325001046385	-0.0839390201769265
5e-06	1.22750001968668	-0.980201345100228	0.555037551662569	0.44355426235865	0.276281346389687	989.325032738375	-0.0432940348066259
6e-06	1.25300002009565	-1.07804277943963	0.554893486808176	0.443693106270626	0.276395877681484	989.325073259472	0.00722258081839394
7e-06	1.27850002050462	-1.17681310560816	0.554737231853865	0.443843828752947	0.276522098695099	989.325123668242	0.0677401854344033
8e-06	1.30400002091359	-1.27661981383538	0.554569143484732	0.444006060341515	0.276659695997788	989.325185081614	0.138410505204639
9e-06	1.32950002132256	-1.37755404883883	0.554389519815086	0.444179497041397	0.276808439108713	989.325258671886	0.219404379469576
1e-05	1.35500002173153	-1.47969232403247	0.554198604169369	0.444363892379161	0.276968159131331	989.325345664038	0.310908077782368
1.2e-05	1.35500002173153	-1.47947868505414	0.553951601068247	0.444604009482704	0.277217099075943	989.325510145405	0.310679806057341
1.6e-05	1.35500002173153	-1.47913809283901	0.553558014730827	0.444986896747024	0.277622641315805	989.325813034288	0.310314922382959
2.4e-05	1.35500002173153	-1.47860440033876	0.552939471203406	0.445586879619464	0.278294440392702	989.326353932997	0.30973707847799
4e-05	1.35500002173153	-1.47779818182759	0.552003332195239	0.446493000433295	0.279413932120964	989.327286277463	0.308846483045237
7.2e-05	1.35500002173153	-1.47661107255823	0.550625731469349	0.447824839363257	0.281313027594788	989.328816861037	0.307492552184774
0.000136	1.35500002173153	-1.47488935490983	0.548635647439169	0.44974743307624	0.284585094340666	989.33117037234	0.305443117586347
0.000264	1.35500002173153	-1.4724137641646	0.545793532164348	0.452491713627975	0.290093521203222	989.334578028596	0.30238048555098
0.00052	1.35500002173153	-1.46887890425362	0.541758780960343	0.456386173102908	0.298633355297548	989.339392488881	0.29796838668392
0.001032	1.35500002173153	-1.46388833958627	0.536053242712459	0.461890808496408	0.309964504959884	989.346251529407	0.292013515290473
0.002056	1.35500002173153	-1.45695115035713	0.528027775648182	0.469627744434761	0.322046073182956	989.356100492699	0.284515397649274
0.00409256253930983	1.35500002173153	-1.44708821244504	0.51647270895404	0.480806627480618	0.332776796563642	989.369935627468	0.275032849168285
0.00680559620038313	1.35500002173153	-1.43626868912442	0.503763492434103	0.493191125325008	0.340438138237568	989.383570678357	0.265420110114274
0.00992213975068749	1.35500002173153	-1.42502388233101	0.490613285789427	0.506092276070391	0.346650346916824	989.395696475253	0.255877443954556
0.0131817154514414	1.35500002173153	-1.41396430843689	0.477765591758539	0.518754335591622	0.352088579594233	989.405924526123	0.24677667669807
0.0164649737806336	1.35500002173153	-1.40335292994199	0.465530709484003	0.530846560999692	0.356944340340324	989.414501894247	0.238266970867603
0.0197338073374073	1.35500002173153	-1.39325882692512	0.453978220800879	0.542283473985876	0.361245261468976	989.421783330353	0.230364509610682
0.0229798620086872	1.35500002173153	-1.38367211524063	0.443093238120304	0.553069713639319	0.364986017531921	989.428060994889	0.223035626147835
0.026202547010112	1.35500002173153	-1.37457880434357	0.432853608475663	0.563220841890243	0.368173198699447	989.433549928504	0.216245456774582
0.0294062959174932	1.35500002173153	-1.3659522004299	0.423223057008429	0.572769135250817	0.370821586538111	989.438411471386	0.20995115619523
0.0325950839443241	1.35500002173153	-1.35776087222494	0.414165923000957	0.581747858841395	0.3729542273193	989.442764349737	0.204111732963024
0.0357712065144572	1.35500002173153	-1.34999878589267	0.405667046156677	0.590170357709051	0.37460731975681	989.446698226766	0.198702606381556
0.0389417630975706	1.35500002173153	-1.34264775084528	0.397695413672794	0.598066714922471	0.37582620470145	989.450288406021	0.193689725480826
0.0421123919948996	1.35500002173153	-1.33567773967649	0.390226210066442	0.605461015422064	0.376658642530732	989.453592809778	0.189041372840339
0.0452889369943394	1.35500002173153	-1.32908934289995	0.383243332674235	0.612368896146501	0.377158150567767	989.456659385927	0.184737934500553
0.0484806759497441	1.35500002173153	-1.32285694369608	0.376721425265792	0.618815395518113	0.377380582485124	989.459529915416	0.180750644486236
0.0516961942974587	1.35500002173153	-1.31696110537481	0.370639978047811	0.624820779947186	0.377380544247579	989.462238133563	0.177056084805761
0.0549452732994062	1.35500002173153	-1.31140202833918	0.364993134969281	0.630390378239014	0.37720892789621	989.464814301645	0.173643588472263
0.058246331582036	1.35500002173153	-1.30616046890443	0.359742193103987	0.635563311555419	0.376914761727918	989.46728974084	0.170482830464746
0.0616099678686209	1.35500002173153	-1.30123978619476	0.354903867254739	0.640321869709354	0.37653470142697	989.469687413294	0.167578776752059
0.0650699068633587	1.35500002173153	-1.29661742443794	0.350432427730126	0.644712338258772	0.37610286038734	989.472041342592	0.164898863831192
0.0686474424721955	1.35500002173153	-1.2922859716866	0.346338051351103	0.648723811894652	0.375644988233567	989.474373407895	0.162443970410909
0.0723900233667122	1.35500002173153	-1.28826214351093	0.342612803218425	0.652364083115828	0.375178344374747	989.476721555972	0.160211399318566
0.0763629422445471	1.35500002173153	-1.28453514632938	0.339245240756983	0.655644613830206	0.374715473664295	989.47912982162	0.158191315645809
0.0806551210733713	1.35500002173153	-1.28111401992508	0.336237942753571	0.658562758934989	0.374266112515473	989.48165249053	0.156385248664264
0.0854084373896731	1.35500002173153	-1.27800062482981	0.333594350240087	0.661115046801097	0.373836996188142	989.484367617056	0.154792370943527
0.0908578233844766	1.35500002173153	-1.27523794705362	0.331334481328603	0.663282080906808	0.373433651810946	989.487399896042	0.153428285065478
0.0974455383291257	1.35500002173153	-1.27287556567887	0.329494776324418	0.6650283250301	0.373063018189572	989.490970633901	0.152314529638841
0.10613010088683	1.35500002173153	-1.27103905194269	0.328157260529569	0.666274532770631	0.372737449312323	989.495538773446	0.151503254039994
0.119619493103659	1.35500002173153	-1.27001361052165	0.327503716950626	0.666847164844703	0.372488028023263	989.502321511028	0.15111109285085
0.146598277537317	1.35500002173153	-1.27016450753126	0.327652311439028	0.666656502745399	0.372381024519804	989.514632473219	0.151224947372106
0.200555846404633	1.35500002173153	-1.27093935793434	0.328058513732769	0.6662561805307	0.372418126416059	989.534945510817	0.151507515653805
0.308470984139265	1.35500002173153	-1.27153736500765	0.328139131472217	0.666189089074484	0.372482517608565	989.56517503004	0.151602074632029
0.524301259608528	1.35500002173153	-1.27206463483448	0.3279799416598	0.666352410150157	0.372545639171613	989.608563884483	0.151573894338966
0.955961810547054	1.35500002173153	-1.27285515898992	0.327712754231792	0.666615089562696	0.372638571983214	989.676962920599	0.151514527704799
1.81928291242411	1.35500002173153	-1.2742924369236	0.327231673969245	0.667083049994958	0.372813694935623	989.800858030045	0.151410838717526
3.54592511617821	1.35500002173153	-1.27706492777794	0.326290789644229	0.667996563840298	0.373143243490725	990.040654240047	0.151204325507405
6.99920952368642	1.35500002173153	-1.28253946614006	0.324465838173904	0.66976614039542	0.373791666297584	990.512766857915	0.150803454974153
10.6570811198927	1.35500002173153	-1.28828211001421	0.322555864545938	0.671615895145388	0.374469556048682	991.009053912585	0.150372218229455
14.3424613125401	1.35500002173153	-1.29402346201926	0.320633580620758	0.673478520009166	0.375143674395247	991.506567317087	0.149922846720845
18.0462509376501	1.35500002173153	-1.29975999116336	0.31872954511734	0.675320768515053	0.375816494258363	992.004400117568	0.149465426000908
21.7661027522106	1.35500002173153	-1.30548108909398	0.316823854389608	0.677163784374422	0.376482263170337	992.502340913504	0.148996679006965
25.5012585901705	1.35500002173153	-1.31118801171329	0.314917534181784	0.67900852918967	0.377143952184054	993.000345505082	0.148510419139737
29.2512925498208	1.35500002173153	-1.31687728006943	0.313029993500467	0.680830181379599	0.377804440843041	993.498232986213	0.148018348729221
33.0171480976715	1.35500002173153	-1.32254088660709	0.311135082928177	0.682661756073668	0.378458509846286	993.996131028651	0.147505235289765
36.7988090031279	1.35500002173153	-1.32819076975233	0.309254624858809	0.684476734228709	0.379111562490551	994.493970798332	0.146986906023193
40.596784495556	1.35500002173153	-1.33380793814837	0.307372686060784	0.686293706456978	0.379757783138009	994.991820098887	0.146449256289572
44.4110684103159	1.35500002173153	-1.33940437058253	0.305499967792165	0.688100156964138	0.380401349136234	995.489558107307	0.14590210018938
47.4246244018493	1.35500002173153	-1.34379017067171	0.304032615874171	0.689514279825417	0.380906904813642	995.881383068726	0.145462781635962
51.2700623766671	1.35500002173153	-1.34933056962903	0.30217434602974	0.69130511923559	0.381544607443102	996.379074797669	0.14489219151597
55.1332310496101	1.35500002173153	-1.35483325499109	0.300315876903581	0.69309567884616	0.382175484871747	996.876726544029	0.144304724825757
59.0145227728445	1.35500002173153	-1.36029405471821	0.298463464873301	0.694879836971676	0.382802951934607	997.374316456376	0.143703120262201
62.9145046774788	1.35500002173153	-1.36570941559217	0.29661739274254	0.696656834648156	0.383426167894939	997.871885525531	0.14308803548153
66.8334276536406	1.35500002173153	-1.3710740648498	0.294780077845083	0.698424878500116	0.384044421596992	998.369389793235	0.142457474014759
70.7718946620582	1.35500002173153	-1.37638516104602	0.292951333529567	0.700183905721182	0.384659288490428	998.866849303315	0.141815274714589
74.7303548633844	1.35500002173153	-1.38162753254085	0.291124587569311	0.701940939373873	0.385266685040408	999.364283107006	0.141153398490682
78.7091157113461	1.35500002173153	-1.38679683779405	0.289309521094756	0.703686089170583	0.385868663230501	999.861600937514	0.140475979310313
82.7092090445674	1.35500002173153	-1.39188300895181	0.287502081755207	0.705423867770186	0.386464904011177	1000.35894435635	0.13978400035276
86.7305396822828	1.35500002173153	-1.39687216386311	0.285701063717546	0.707155806837633	0.387053522248555	1000.85615686676	0.139073341082416
90.7742831091713	1.35500002173153	-1.40175347790369	0.283912490867998	0.708875434241897	0.387635054379685	1001.35334331318	0.138345701506678
94.8407724982024	1.35500002173153	-1.4065144515156	0.282136047487025	0.710584250210231	0.388208791657065	1001.85050840506	0.137601491257292
98.930306667277	1.35500002173153	-1.4111361394283	0.280369968647961	0.712282998112128	0.388773427074235	1002.34756252169	0.136839495672555
103.959762598445	1.35500002173153	-1.41657128913276	0.278228343594792	0.714341560069489	0.38944845926284	1002.95450851663	0.13588148804642
108.10285809071	1.35500002173153	-1.42084237498895	0.276492878653654	0.716013304053224	0.389990171160624	1003.45136576602	0.135076873906347
112.272005440648	1.35500002173153	-1.42495221381512	0.274769717090379	0.717675096829978	0.390521706220124	1003.94828754247	0.134255508184074
116.466818441495	1.35500002173153	-1.42890183427205	0.273066488023874	0.719318312024471	0.391043713644211	1004.44510667528	0.133418841597581
120.68832588534	1.35500002173153	-1.43267690962072	0.271371299845723	0.720956030913976	0.391553802523995	1004.94191111811	0.132562142116201
124.936819583837	1.35500002173153	-1.43630334115128	0.269696774174179	0.722574017794489	0.392055707189984	1005.43863588373	0.131693475476194
129.213157154131	1.35500002173153	-1.43977261590347	0.268036628128295	0.724179882984884	0.392548194450896	1005.93533040422	0.130808702310092
133.517780721	1.35500002173153	-1.4430925779667	0.266388358485548	0.725775606973926	0.393031333414908	1006.43194525352	0.129909036485082
137.851573979447	1.35500002173153	-1.44626714021557	0.264753536076773	0.727359426171379	0.393504957702996	1006.92846029794	0.128994029894066
142.21561136369	1.35500002173153	-1.44931306226952	0.263134909544434	0.728928986835764	0.393971273539569	1007.42498551064	0.128067889920195
146.610013189509	1.35500002173153	-1.45223358194463	0.261533032485061	0.730482116997129	0.394430291638969	1007.9214463353	0.127132973449752
151.035563906186	1.35500002173153	-1.45503386784073	0.259943220581139	0.732025442745015	0.394881553500944	1008.41788131296	0.126186105407634
155.492716782409	1.35500002173153	-1.45771356590934	0.258363511871516	0.733561014820327	0.395325139753356	1008.91426438302	0.125226853361028
159.982168144514	1.35500002173153	-1.4602848863715	0.25680172676049	0.735078750753809	0.395761684573789	1009.41057292487	0.124260493206966
164.504831552772	1.35500002173153	-1.4627361290804	0.25525154217845	0.736586765446246	0.39619114658255	1009.90679972133	0.12328232603569
169.061705021771	1.35500002173153	-1.46510502845726	0.253716426106291	0.738080384379526	0.39661390159714	1010.40306342737	0.122298899547348
189.061705021771	1.35500002173153	-1.47410900544688	0.247340184681384	0.744294794757167	0.39833488469963	1012.50992860942	0.118042087416841
209.061705021771	1.35500002173153	-1.48146708723252	0.24138754603259	0.750108767396972	0.399902649587063	1014.54691175051	0.113827218534943
229.061705021771	1.35500002173153	-1.48752730314089	0.235824304447646	0.75555051455318	0.401335720297931	1016.51549099634	0.109686681786449
249.061705021771	1.35500002173153	-1.49257390487119	0.230618133412837	0.760650208487204	0.402648206390858	1018.41741833253	0.10564501934964
269.061705021771	1.35500002173153	-1.49681428147947	0.225743922683418	0.765429513219922	0.403857723515606	1020.25452150254	0.101717789838772
289.061705021771	1.35500002173153	-1.50040377244885	0.221173359533644	0.769915505119882	0.404972683914197	1022.02871898571	0.0979104036486803
309.061705021771	1.35500002173153	-1.50346382728766	0.216887740871193	0.774125064485547	0.406004534323958	1023.74195130939	0.0942293101511567
329.061705021771	1.35500002173153	-1.5060915093457	0.212860396452442	0.778083157379145	0.406961410879522	1025.39617768873	0.0906775356760702
349.061705021771	1.35500002173153	-1.50836704947918	0.209074424662803	0.781806180364277	0.407850335497981	1026.99334326076	0.0872524496734891
369.061705021771	1.35500002173153	-1.51033959300898	0.205514440163502	0.785308088994157	0.408678364407365	1028.53531800243	0.0839547135001437
389.061705021771	1.35500002173153	-1.51206882091715	0.202159783799009	0.788609342588655	0.409450522944794	1030.02398167652	0.080782167778732
409.061705021771	1.35500002173153	-1.51359018336916	0.198997539610179	0.79172208038229	0.410171410528799	1031.46116524141	0.0777289444447622
429.061705021771	1.35500002173153	-1.51493242793152	0.196016287207113	0.794657532601153	0.41084696130267	1032.84864687576	0.0747957397540194
449.061705021771	1.35500002173153	-1.51612917239929	0.193199004213189	0.797431926961362	0.41147935188686	1034.1881783362	0.0719758927347242
469.061705021771	1.35500002173153	-1.5171952936899	0.190538633662814	0.80005245257971	0.412072710145669	1035.48139527107	0.069264967048734
489.061705021771	1.35500002173153	-1.51814950996392	0.18802102311715	0.802532392256723	0.412630769642896	1036.72992614235	0.066661580941766
509.061705021771	1.35500002173153	-1.51900854222675	0.185636742783628	0.804881317497197	0.413154915171807	1037.93534097	0.064158261555099
529.061705021771	1.35500002173153	-1.5197854930106	0.183381238752455	0.807103963616847	0.413649333725731	1039.09916346962	0.0617533747870644
549.061705021771	1.35500002173153	-1.52048273318973	0.181239919266488	0.809213622298734	0.414115252145013	1040.22283731202	0.0594430172821153
569.061705021771	1.35500002173153	-1.52111750815007	0.179208360153134	0.811215391864381	0.414553594176324	1041.30780695384	0.0572200906370373
589.061705021771	1.35500002173153	-1.52169314865038	0.177282329253846	0.813113350704883	0.414969335587052	1042.3554023789	0.0550855205182928
609.061705021771	1.35500002173153	-1.52222660679346	0.175450033347062	0.814918967629041	0.415362341618584	1043.36696390233	0.0530341064223409
629.061705021771	1.35500002173153	-1.52271257110158	0.173708765261415	0.816634801897277	0.415733462787583	1044.34379834649	0.0510598373903999
649.061705021771	1.35500002173153	-1.52315741071345	0.172053880550283	0.818265830530512	0.416086842496426	1045.2870951194	0.0491635791102154
669.061705021771	1.35500002173153	-1.52357438052028	0.170476106312482	0.819820126847005	0.416419602075522	1046.19800908596	0.0473380205632136
689.061705021771	1.35500002173153	-1.52394876035015	0.168975558977638	0.821298869221017	0.416735877623745	1047.07767935076	0.0455814504209124
709.061705021771	1.35500002173153	-1.52430722866282	0.167545051841982	0.822708267276172	0.417037413023065	1047.92721747253	0.0438946007984435
729.061705021771	1.35500002173153	-1.52463635302685	0.166179304109599	0.824054247775014	0.417322343049734	1048.74765919998	0.0422690555057713
749.061705021771	1.35500002173153	-1.52493116828957	0.16487996587352	0.825334743131868	0.417594693956358	1049.54005590979	0.0407062320012042
769.061705021771	1.35500002173153	-1.52522395800903	0.163636693527914	0.826559680289944	0.417853110696866	1050.30535916184	0.0392021293085139
789.061705021771	1.35500002173153	-1.52548064781797	0.162449325258119	0.827729882519414	0.418098159904126	1051.04458042997	0.0377523436413849
809.061705021771	1.35500002173153	-1.52572089812729	0.161317883184411	0.828844463344717	0.418333090995212	1051.75853276733	0.0363578899202394
829.061705021771	1.35500002173153	-1.52594790411833	0.160233597046139	0.829912806467793	0.418556637591251	1052.44815821199	0.0350160409428382
849.061705021771	1.35500002173153	-1.52617514649295	0.159197251777275	0.830934094187405	0.418768518837367	1053.11432257285	0.0337208577654479
869.061705021771	1.35500002173153	-1.52636819374048	0.158207424692328	0.831908941636928	0.41897222644339	1053.75778748723	0.0324756113791753
889.061705021771	1.35500002173153	-1.52655357141019	0.15725797863242	0.832844535967253	0.41916577186603	1054.37933423037	0.0312758361114691
909.061705021771	1.35500002173153	-1.52671740180873	0.15635169363351	0.833736777576366	0.419350266823336	1054.9797435545	0.0301187305191393
929.061705021771	1.35500002173153	-1.52689414091568	0.155482494873284	0.834593294465139	0.419528392444159	1055.55973530527	0.029006571018186
949.061705021771	1.35500002173153	-1.52705843185742	0.154648270277049	0.835415040645431	0.419696698418139	1056.12006766635	0.0279323632497708
969.061705021771	1.35500002173153	-1.52719172368482	0.153852345639236	0.836199069396008	0.419858951935841	1056.6614664712	0.0268982998843
989.061705021771	1.35500002173153	-1.52733371465899	0.153086026889688	0.836953749470455	0.420013667749213	1057.18439203541	0.025902225173848
1009.06170502177	1.35500002173153	-1.52746661614359	0.152351285089647	0.837677375593614	0.420160643575945	1057.68962242019	0.0249391811952129
1029.06170502177	1.35500002173153	-1.52758600238598	0.151649324982925	0.838368578695772	0.420303441241315	1058.17768622778	0.0240129545306565
1049.06170502177	1.35500002173153	-1.52771024473669	0.150972977791872	0.839034752613443	0.420439055094381	1058.64925600073	0.0231204040571794
1069.06170502177	1.35500002173153	-1.52781714669584	0.150324235676717	0.839674076193589	0.420568108641697	1059.10488674925	0.0222572139371742
1089.06170502177	1.35500002173153	-1.5279216129207	0.149702962132667	0.840285801602252	0.420693794146562	1059.54508644539	0.0214269390807757
1109.06170502177	1.35500002173153	-1.52801911938231	0.149104180222411	0.840875344894917	0.420812749290906	1059.97039866301	0.0206254429961895
1209.06170502177	1.35500002173153	-1.52841698578075	0.146603345784159	0.843337329505768	0.421309635375502	1061.7805670186	0.0172311250282609
1309.06170502177	1.35500002173153	-1.52875159719552	0.144521730159443	0.84538720022548	0.421722628047104	1063.32185430319	0.014362026536355
1409.06170502177	1.35500002173153	-1.52901499233717	0.142781639866304	0.847100335856831	0.422063494822925	1064.63462407241	0.0119298837746005
1509.06170502177	1.35500002173153	-1.52921035775799	0.141327290099511	0.848531276404158	0.422349856657369	1065.75286361829	0.00986872110482079
1609.06170502177	1.35500002173153	-1.52939233256079	0.1401024841444	0.849736470962327	0.422588610659999	1066.70537621834	0.00812074235316478
1709.06170502177	1.35500002173153	-1.52952834140093	0.13907139566842	0.850751602052486	0.422787621649295	1067.51697383245	0.00663391236198503
1809.06170502177	1.35500002173153	-1.52965386137112	0.138204263122724	0.851604325091263	0.42295791806475	1068.20874135054	0.00537206285609425
2109.06170502177	1.35500002173153	-1.52986530629309	0.13651195305563	0.853269509437983	0.423282690496216	1069.57337868269	0.00289310368320827
2609.06170502177	1.35500002173153	-1.53006213922942	0.13502897533475	0.854729373965247	0.4235664879427	1070.79016620281	0.00069016101547148
3109.06170502177	1.35500002173153	-1.53014903469208	0.134244770530614	0.855500442174883	0.423719250748562	1071.44248299077	-0.000485637480789208
3609.06170502177	1.35500002173153	-1.53020295752801	0.133824356720433	0.855914367922791	0.423799434787245	1071.79315667549	-0.00111702542038175
4109.06170502177	1.35500002173153	-1.53023690868489	0.133601192343559	0.856133724820724	0.423842328740051	1071.98167351994	-0.00145721636754986
4609.06170502177	1.35500002173153	-1.53024875423875	0.133480726756499	0.856252244271303	0.423867189405223	1072.08326016922	-0.0016372820395446
5109.06170502177	1.35500002173153	-1.53025252174522	0.13341422135344	0.856317151503303	0.423877462189335	1072.13787408989	-0.00173656291299927
5609.06170502177	1.35500002173153	-1.53026056191274	0.133381300799363	0.856349229523607	0.423885627395866	1072.16762503134	-0.00178966344948687
6609.06170502177	1.35500002173153	-1.53026108763557	0.133356163287027	0.856374174586168	0.423890602160794	1072.1876969185	-0.00182434509870779
7609.06170502177	1.35500002173153	-1.53026741173601	0.133351516561663	0.856379637649881	0.423891245425243	1072.19145826894	-0.00183136277877282
8609.06170502177	1.35500002173153	-1.53027060233042	0.133347795340393	0.856383132691053	0.423890760362724	1072.19377360986	-0.00183703198785106
9609.06170502177	1.35500002173153	-1.53026933177526	0.133345652565786	0.856385085343292	0.423890933836157	1072.19564726497	-0.00184031429551394
10609.0617050218	1.35500002173153	-1.53026228377137	0.133343652012663	0.856386762261562	0.423891167517279	1072.19736871597	-0.00184356899447557
15609.0617050218	1.35500002173153	-1.53027710094925	0.133342294443697	0.856388225574663	0.423891665295394	1072.19873345289	-0.00184648643190306
20609.0617050218	1.35500002173153	-1.53025854993348	0.133342165007209	0.856388661959532	0.423891999802468	1072.19989971912	-0.00184896021028501
