# Supplementary material for: Discovering two general characteristic times of transient responses in solid oxide cells
Source: Nat Commun. 2024 May 30;15:4587. doi: 10.1038/s41467-024-48785-1 (PMC11137161; doi:10.1038/s41467-024-48785-1)
Supplement: Supplementary file 4 — Source Data [file 41467_2024_48785_MOESM4_ESM.zip › SourceData/SuppInfo_Fig2c.dat]

Locations	Voltage_1o1V	Voltage_TNV
Int.	5.66560375567433e-05	0.000792256616392647
ADL	0.000710018826916156	0.0099321886570536
CDL	3.60470830845118e-06	5.22374962066445e-05
E.	0.0694207457029124	0.458612648392161
FLs	-0.21969056924814	-0.471238291372098
