# Supplementary material for: Discovering two general characteristic times of transient responses in solid oxide cells
Source: Nat Commun. 2024 May 30;15:4587. doi: 10.1038/s41467-024-48785-1 (PMC11137161; doi:10.1038/s41467-024-48785-1)
Supplement: Supplementary file 4 — Source Data [file 41467_2024_48785_MOESM4_ESM.zip › SourceData/SuppInfo_expT800_100H2_100N2_2A0A.dat]

flowtime	potential	current
600.034	0.9585876	-1.961304
600.035	0.9446106	-1.990723
600.036	0.9393921	-1.994324
600.037	0.9366455	-1.99646
600.038	0.9343567	-1.99707
600.039	0.9328003	-1.99707
600.04	0.9317322	-1.996948
600.041	0.930542	-1.997559
600.042	0.9294739	-1.996948
600.043	0.928833	-1.99707
600.044	0.9280701	-1.997559
600.045	0.9273682	-1.997559
600.046	0.9266968	-1.997559
600.047	0.9263611	-1.998047
600.048	0.9258118	-1.997803
600.049	0.9251404	-1.998108
600.05	0.9249268	-1.99762
600.051	0.9242554	-1.998108
600.052	0.9240112	-1.998047
600.053	0.923584	-1.997742
600.054	0.923584	-1.998718
600.055	0.9234314	-1.997803
600.056	0.9229431	-1.998108
600.057	0.9226074	-1.998413
600.058	0.9222412	-1.998108
600.059	0.9220581	-1.998047
600.06	0.9219055	-1.997925
600.061	0.921814	-1.998535
600.062	0.9213867	-1.998291
600.063	0.9213257	-1.99762
600.064	0.92099	-1.998047
600.065	0.9207764	-1.997803
600.066	0.9205933	-1.998108
600.067	0.9206848	-1.997803
600.068	0.9205322	-1.998108
600.069	0.920105	-1.998596
600.07	0.9202576	-1.998291
600.071	0.9198608	-1.997803
600.072	0.9199219	-1.998535
600.073	0.9196777	-1.998596
600.074	0.9196777	-1.998596
600.075	0.9196167	-1.998108
600.076	0.9195251	-1.99823
600.077	0.9194336	-1.997925
600.078	0.9191895	-1.999084
600.079	0.9190674	-1.997803
600.08	0.9190674	-1.998413
600.081	0.9191895	-1.998047
600.082	0.9189453	-1.99823
600.083	0.9187317	-1.997925
600.084	0.9187927	-1.998779
600.085	0.9188232	-1.99823
600.086	0.9187012	-1.99823
600.087	0.9185486	-1.998291
600.088	0.9184875	-1.997314
600.089	0.9182434	-1.998779
600.09	0.9182434	-1.99762
600.091	0.9182129	-1.999023
600.092	0.918335	-1.998535
600.093	0.9180603	-1.99823
600.094	0.9181519	-1.997925
600.095	0.9180603	-1.998413
600.096	0.9179688	-1.99823
600.097	0.9179688	-1.998718
600.098	0.9179993	-1.999023
600.099	0.9179688	-1.998047
600.1	0.9176025	-1.997925
600.101	0.9178162	-1.998718
600.102	0.9177246	-1.998108
600.103	0.9177551	-1.998108
600.104	0.917511	-1.99762
600.105	0.917572	-1.99823
600.106	0.9177246	-1.998108
600.107	0.9172363	-1.998535
600.108	0.9170227	-1.998413
600.109	0.9172668	-1.997437
600.11	0.9172363	-1.999023
600.111	0.9174194	-1.998047
600.112	0.9173279	-1.99823
600.113	0.9171143	-1.998779
600.114	0.9172363	-1.99823
600.115	0.9170837	-1.99823
600.116	0.9169312	-1.998779
600.117	0.9170837	-1.998535
600.118	0.9171143	-1.998291
600.119	0.9171143	-1.997925
600.12	0.916748	-1.998779
600.121	0.9168396	-1.997925
600.122	0.916748	-1.998779
600.123	0.9170837	-1.997925
600.124	0.9169312	-1.998047
600.125	0.9170227	-1.998718
600.126	0.916687	-1.998718
600.127	0.9168701	-1.998718
600.128	0.9168396	-1.998108
600.129	0.9167786	-1.998413
600.13	0.916626	-1.998535
600.131	0.916687	-1.998718
600.132	0.916626	-1.998108
600.133	0.9165344	-1.997559
600.134	0.9165039	-1.998596
600.135	0.916687	-1.997925
600.136	0.9164429	-1.998901
600.137	0.9165344	-1.997925
600.138	0.916687	-1.998108
600.139	0.9161987	-1.998535
600.14	0.9165344	-1.997803
600.141	0.9163818	-1.998291
600.142	0.9160461	-1.996948
600.143	0.9162598	-1.998413
600.144	0.9162903	-1.998291
600.145	0.915802	-1.998535
600.146	0.9163818	-1.997803
600.147	0.9164429	-1.998047
600.148	0.9161987	-1.998535
600.149	0.9163513	-1.998413
600.15	0.9162598	-1.998413
600.151	0.9160461	-1.997803
600.152	0.9163818	-1.998413
600.153	0.9158936	-1.999207
600.154	0.9160461	-1.99823
600.155	0.915802	-1.998596
600.156	0.9162598	-1.997925
600.157	0.9160156	-1.998718
600.158	0.915802	-1.998779
600.159	0.915863	-1.99823
600.16	0.9158936	-1.998413
600.161	0.915802	-1.998535
600.162	0.915863	-1.998291
600.163	0.9158936	-1.998291
600.164	0.915863	-1.999207
600.165	0.9158936	-1.997803
600.166	0.915863	-1.998413
600.167	0.915863	-1.99823
600.168	0.9156494	-1.998413
600.169	0.9160461	-1.999084
600.17	0.9157715	-1.99823
600.171	0.915863	-1.998047
600.172	0.9155579	-1.998535
600.173	0.9156189	-1.997925
600.174	0.9156189	-1.998779
600.175	0.9157104	-1.998291
600.176	0.9158936	-1.998413
600.177	0.9153137	-1.998535
600.178	0.9154663	-1.998596
600.179	0.9157715	-1.99823
600.18	0.9156494	-1.998047
600.181	0.9154663	-1.998718
600.182	0.9155273	-1.998779
600.183	0.9153137	-1.998535
600.184	0.9156189	-1.998291
600.185	0.9154053	-1.998413
600.186	0.9154053	-1.998718
600.187	0.9154053	-1.998718
600.188	0.9153137	-1.998901
600.189	0.9155273	-1.997742
600.19	0.9153137	-1.998779
600.191	0.9154663	-1.998718
600.192	0.9155579	-1.998535
600.193	0.9152222	-1.998718
600.194	0.9150391	-1.99823
600.195	0.9153748	-1.998535
600.196	0.9153137	-1.99823
600.197	0.9152222	-1.999084
600.198	0.9150391	-1.998596
600.199	0.914978	-1.998596
600.2	0.9150696	-1.998413
600.201	0.914978	-1.998413
600.202	0.9148865	-1.998413
600.203	0.9151611	-1.998535
600.204	0.9150696	-1.998047
600.205	0.9150391	-1.99823
600.206	0.9150391	-1.998413
600.207	0.9151611	-1.998413
600.208	0.9150696	-1.99823
600.209	0.9150391	-1.998535
600.21	0.9150391	-1.997742
600.211	0.9150391	-1.998596
600.212	0.9152222	-1.998596
600.213	0.9148865	-1.99823
600.214	0.914917	-1.997437
600.215	0.9147339	-1.998047
600.216	0.9146423	-1.998596
600.217	0.9148865	-1.997559
600.218	0.9147949	-1.998718
600.219	0.914917	-1.99823
600.22	0.9148254	-1.998535
600.221	0.914917	-1.997925
600.222	0.9146729	-1.998047
600.223	0.9147949	-1.997742
600.224	0.9147339	-1.998535
600.225	0.9147949	-1.998596
600.226	0.9147949	-1.998413
600.227	0.9146729	-1.998535
600.228	0.9144897	-1.998596
600.229	0.9147339	-1.998108
600.23	0.9145813	-1.998108
600.231	0.9146423	-1.998108
600.232	0.9147339	-1.997742
600.233	0.9148254	-1.997925
600.234	0.9145508	-1.998779
600.235	0.9144287	-1.997253
600.236	0.9145813	-1.999512
600.237	0.9145813	-1.997925
600.238	0.9145813	-1.998291
600.239	0.9144897	-1.998108
600.24	0.9145508	-1.997314
600.241	0.9145813	-1.998413
600.242	0.9145813	-1.998047
600.243	0.9144897	-1.998291
600.244	0.9143372	-1.998535
600.245	0.9146423	-1.998413
600.246	0.9146729	-1.998047
600.247	0.9142456	-1.99823
600.248	0.9144897	-1.998535
600.249	0.9144897	-1.998047
600.25	0.9144897	-1.998718
600.251	0.9144897	-1.997925
600.252	0.9144897	-1.997925
600.253	0.9144287	-1.998779
600.254	0.9143372	-1.997437
600.255	0.9141846	-1.998413
600.256	0.9145508	-1.998047
600.257	0.9143066	-1.998718
600.258	0.9141846	-1.997559
600.259	0.9141541	-1.999023
600.26	0.9142456	-1.997559
600.261	0.9143066	-1.998535
600.262	0.9140015	-1.998718
600.263	0.9141846	-1.99762
600.264	0.9142456	-1.998413
600.265	0.9141541	-1.997559
600.266	0.9141846	-1.997742
600.267	0.9143372	-1.998108
600.268	0.9143372	-1.997559
600.269	0.9141541	-1.998901
600.27	0.9143066	-1.997742
600.271	0.914093	-1.996948
600.272	0.9141541	-1.998718
600.273	0.9140625	-1.997925
600.274	0.9140625	-1.997742
600.275	0.9142456	-1.998047
600.276	0.9138489	-1.998596
600.277	0.9141541	-1.997314
600.278	0.9139099	-1.998535
600.279	0.9139404	-1.99823
600.28	0.9140625	-1.997253
600.281	0.9137573	-1.99823
600.282	0.9139404	-1.997742
600.283	0.914093	-1.998108
600.284	0.9136658	-1.997437
600.285	0.9139404	-1.99823
600.286	0.9139404	-1.997559
600.287	0.9139404	-1.997559
600.288	0.9138489	-1.998047
600.289	0.9139404	-1.99762
600.29	0.9138489	-1.998535
600.291	0.9136963	-1.997742
600.292	0.9140015	-1.997925
600.293	0.914093	-1.997742
600.294	0.9138489	-1.997925
600.295	0.9137573	-1.998779
600.296	0.9140625	-1.996826
600.297	0.9140625	-1.998535
600.298	0.9138184	-1.998047
600.299	0.9138184	-1.997559
600.3	0.9139404	-1.998718
600.301	0.9138184	-1.997803
600.302	0.9137573	-1.998535
600.303	0.9136658	-1.997925
600.304	0.9140625	-1.998108
600.305	0.9136047	-1.99823
600.306	0.9135742	-1.997131
600.307	0.9135742	-1.998413
600.308	0.9134216	-1.99823
600.309	0.9136963	-1.99823
600.31	0.9134216	-1.998413
600.311	0.9136963	-1.998108
600.312	0.9138489	-1.997559
600.313	0.9137573	-1.99823
600.314	0.9133606	-1.997925
600.315	0.9137573	-1.998108
600.316	0.9136047	-1.998108
600.317	0.9136047	-1.99762
600.318	0.9136658	-1.99823
600.319	0.9136047	-1.99707
600.32	0.9136658	-1.997803
600.321	0.9131775	-1.99823
600.322	0.9135742	-1.997803
600.323	0.9134521	-1.99707
600.324	0.9135132	-1.996643
600.325	0.9134216	-1.997131
600.326	0.9134521	-1.997803
600.327	0.913269	-1.997314
600.328	0.9133606	-1.997437
600.329	0.9135742	-1.997559
600.33	0.9133606	-1.99762
600.331	0.913269	-1.997131
600.332	0.913269	-1.99823
600.333	0.913208	-1.997559
600.334	0.9135132	-1.99762
600.335	0.9133301	-1.99762
600.336	0.9133606	-1.998291
600.337	0.9134521	-1.99762
600.338	0.9133606	-1.997559
600.339	0.913269	-1.99823
600.34	0.9133606	-1.998718
600.341	0.9134216	-1.997314
600.342	0.9130859	-1.998047
600.343	0.9133606	-1.99762
600.344	0.913208	-1.99707
600.345	0.9131775	-1.998047
600.346	0.9131165	-1.997803
600.347	0.9133606	-1.998291
600.348	0.9131165	-1.997742
600.349	0.9131165	-1.998718
600.35	0.9129639	-1.99762
600.351	0.9129333	-1.998047
600.352	0.9131165	-1.99762
600.353	0.9133301	-1.998047
600.354	0.9130859	-1.998718
600.355	0.9131775	-1.997253
600.356	0.9131775	-1.998901
600.357	0.9130859	-1.998291
600.358	0.913208	-1.997742
600.359	0.9131165	-1.998779
600.36	0.9131165	-1.997803
600.361	0.9127197	-1.998413
600.362	0.9128418	-1.997925
600.363	0.9129333	-1.99823
600.364	0.9131165	-1.998596
600.365	0.9129333	-1.998047
600.366	0.9129333	-1.99707
600.367	0.9129333	-1.998108
600.368	0.9129333	-1.99823
600.369	0.9129333	-1.997437
600.37	0.9129333	-1.998535
600.371	0.9130249	-1.997803
600.372	0.9127808	-1.997131
600.373	0.9128723	-1.998718
600.374	0.9128418	-1.99762
600.375	0.9130859	-1.998047
600.376	0.9127808	-1.997925
600.377	0.9130249	-1.998047
600.378	0.9126892	-1.998108
600.379	0.9127197	-1.997314
600.38	0.9127808	-1.998108
600.381	0.9125366	-1.997437
600.382	0.9126892	-1.998718
600.383	0.9128418	-1.997131
600.384	0.9125366	-1.998718
600.385	0.9130859	-1.996948
600.386	0.9129639	-1.998535
600.387	0.9127808	-1.997803
600.388	0.9127197	-1.99762
600.389	0.9128723	-1.997131
600.39	0.9125977	-1.997253
600.391	0.9129333	-1.998047
600.392	0.9126892	-1.997742
600.393	0.9124756	-1.998108
600.394	0.9125977	-1.997925
600.395	0.9128723	-1.99707
600.396	0.9126282	-1.997742
600.397	0.9125366	-1.997559
600.398	0.9126892	-1.997925
600.399	0.9127197	-1.998047
600.4	0.9126892	-1.997314
600.401	0.9126282	-1.997559
600.402	0.9124756	-1.997803
600.403	0.9127197	-1.997437
600.404	0.9124756	-1.997559
600.405	0.9127197	-1.997925
600.406	0.9125366	-1.997803
600.407	0.9126282	-1.997803
600.408	0.9126892	-1.996582
600.409	0.9124756	-1.998047
600.41	0.9124756	-1.997314
600.411	0.9124756	-1.997437
600.412	0.9123535	-1.997925
600.413	0.9127197	-1.997803
600.414	0.9124451	-1.997131
600.415	0.9126282	-1.996948
600.416	0.9125366	-1.997803
600.417	0.9122314	-1.997437
600.418	0.9125366	-1.997925
600.419	0.9124756	-1.997437
600.42	0.9122925	-1.997437
600.421	0.9125977	-1.99762
600.422	0.9124756	-1.997314
600.423	0.9122009	-1.997742
600.424	0.9122314	-1.997314
600.425	0.9124756	-1.997803
600.426	0.9122009	-1.997437
600.427	0.9125366	-1.996643
600.428	0.9125366	-1.99762
600.429	0.912384	-1.998413
600.43	0.9121399	-1.99762
600.431	0.912384	-1.997437
600.432	0.9122009	-1.997253
600.433	0.9127197	-1.997559
600.434	0.9122314	-1.998047
600.435	0.9122314	-1.997314
600.436	0.9123535	-1.99707
600.437	0.9122009	-1.99707
600.438	0.912384	-1.998047
600.439	0.9121399	-1.996948
600.44	0.9120483	-1.998108
600.441	0.9123535	-1.996643
600.442	0.9123535	-1.997742
600.443	0.9118958	-1.997253
600.444	0.9121399	-1.997803
600.445	0.9122009	-1.997253
600.446	0.9119568	-1.997314
600.447	0.9122925	-1.997803
600.448	0.9122314	-1.99762
600.449	0.9121399	-1.997925
600.45	0.9121094	-1.997131
600.451	0.912384	-1.996948
600.452	0.9118958	-1.997742
600.453	0.9121094	-1.998108
600.454	0.9121094	-1.997314
600.455	0.9121399	-1.997131
600.456	0.9122314	-1.99707
600.457	0.9121094	-1.99823
600.458	0.9122314	-1.998047
600.459	0.9119568	-1.997742
600.46	0.9119568	-1.997437
600.461	0.9122925	-1.998291
600.462	0.9121094	-1.997925
600.463	0.9120483	-1.99823
600.464	0.9118958	-1.996948
600.465	0.9120483	-1.99762
600.466	0.9119873	-1.99762
600.467	0.9122009	-1.997559
600.468	0.9121399	-1.997437
600.469	0.9121399	-1.997559
600.47	0.9119873	-1.997131
600.471	0.9118652	-1.99762
600.472	0.9116516	-1.99823
600.473	0.9118652	-1.996826
600.474	0.9121399	-1.997314
600.475	0.9117432	-1.996582
600.476	0.9120483	-1.99707
600.477	0.9117126	-1.997803
600.478	0.9120483	-1.997437
600.479	0.9120483	-1.997925
600.48	0.9119873	-1.997803
600.481	0.9118042	-1.997314
600.482	0.9118958	-1.998413
600.483	0.9116211	-1.996948
600.484	0.9117432	-1.997803
600.485	0.9117432	-1.997742
600.486	0.9116516	-1.998291
600.487	0.9116516	-1.998291
600.488	0.9118652	-1.997742
600.489	0.9117126	-1.997314
600.49	0.9118652	-1.99762
600.491	0.9117432	-1.998108
600.492	0.9118042	-1.99762
600.493	0.9118958	-1.99707
600.494	0.9117432	-1.998718
600.495	0.9118042	-1.997131
600.496	0.9117432	-1.998779
600.497	0.9117432	-1.997437
600.498	0.9116211	-1.997925
600.499	0.9118652	-1.997925
600.5	0.9119568	-1.998413
600.501	0.9114075	-1.997803
600.502	0.9117432	-1.997803
600.503	0.9112549	-1.997803
600.504	0.9116211	-1.998291
600.505	0.911499	-1.998779
600.506	0.9115601	-1.997314
600.507	0.9117126	-1.997803
600.508	0.911377	-1.998047
600.509	0.9114685	-1.997253
600.51	0.9116211	-1.997742
600.511	0.911377	-1.997253
600.512	0.9115601	-1.997742
600.513	0.911499	-1.998413
600.514	0.911377	-1.997559
600.515	0.9119873	-1.998718
600.516	0.9115601	-1.99707
600.517	0.9114685	-1.998291
600.518	0.9116516	-1.99762
600.519	0.9117432	-1.99823
600.52	0.911499	-1.997803
600.521	0.9115601	-1.997925
600.522	0.911499	-1.99823
600.523	0.9117126	-1.997803
600.524	0.9114685	-1.998413
600.525	0.911499	-1.997742
600.526	0.911377	-1.998291
600.527	0.9112244	-1.99762
600.528	0.9113159	-1.997803
600.529	0.9114685	-1.99823
600.53	0.9112549	-1.996948
600.531	0.9116211	-1.997314
600.532	0.911377	-1.998047
600.533	0.9113159	-1.997314
600.534	0.9114685	-1.998291
600.535	0.9114075	-1.997314
600.536	0.9113159	-1.998413
600.537	0.9113159	-1.997131
600.538	0.9116211	-1.99823
600.539	0.9113159	-1.996948
600.54	0.9111633	-1.998535
600.541	0.9109192	-1.997437
600.542	0.9116211	-1.99823
600.543	0.9112244	-1.998718
600.544	0.911377	-1.996826
600.545	0.9112244	-1.997803
600.546	0.9116211	-1.998047
600.547	0.9112549	-1.997314
600.548	0.9111633	-1.998535
600.549	0.911377	-1.996826
600.55	0.9114685	-1.998718
600.551	0.9114685	-1.998108
600.552	0.9110718	-1.998047
600.553	0.9112244	-1.997925
600.554	0.9112244	-1.997131
600.555	0.9112549	-1.997559
600.556	0.9110107	-1.998291
600.557	0.9112549	-1.998535
600.558	0.9112244	-1.998047
600.559	0.9113159	-1.99823
600.56	0.9113159	-1.998108
600.561	0.9109192	-1.997925
600.562	0.911377	-1.99823
600.563	0.9111633	-1.998291
600.564	0.9113159	-1.997803
600.565	0.9110718	-1.998596
600.566	0.9108887	-1.998291
600.567	0.9112244	-1.998413
600.568	0.9110718	-1.997314
600.569	0.9108887	-1.997803
600.57	0.9110107	-1.997742
600.571	0.9107361	-1.997925
600.572	0.9112549	-1.997925
600.573	0.9109802	-1.998047
600.574	0.9109802	-1.997925
600.575	0.9110107	-1.99823
600.576	0.9110107	-1.998535
600.577	0.9109802	-1.997803
600.578	0.9112244	-1.997803
600.579	0.9108887	-1.998413
600.58	0.9109802	-1.998047
600.581	0.9109802	-1.99823
600.582	0.9108887	-1.997803
600.583	0.9109192	-1.997559
600.584	0.9108887	-1.998291
600.585	0.9109802	-1.997437
600.586	0.9107361	-1.998291
600.587	0.9109192	-1.997742
600.588	0.9108887	-1.997925
600.589	0.9108887	-1.997742
600.59	0.9110107	-1.998047
600.591	0.9109192	-1.99823
600.592	0.9108887	-1.997559
600.593	0.9109192	-1.997253
600.594	0.9109802	-1.998718
600.595	0.9109802	-1.997437
600.596	0.9108887	-1.998047
600.597	0.9109192	-1.997437
600.598	0.9105225	-1.997437
600.599	0.9108276	-1.997925
600.6	0.9105835	-1.997925
600.601	0.9109192	-1.997314
600.602	0.9107666	-1.997253
600.603	0.9109192	-1.99762
600.604	0.9109192	-1.99707
600.605	0.9106445	-1.99762
600.606	0.9107361	-1.997803
600.607	0.9110107	-1.997437
600.608	0.9108276	-1.996643
600.609	0.9108887	-1.997437
600.61	0.9107666	-1.99762
600.611	0.9104309	-1.998108
600.612	0.9108887	-1.99707
600.613	0.9108276	-1.998108
600.614	0.9108887	-1.997253
600.615	0.910675	-1.997803
600.616	0.9107361	-1.997742
600.617	0.9105225	-1.998108
600.618	0.9107361	-1.997803
600.619	0.9105835	-1.998535
600.62	0.9108276	-1.997314
600.621	0.9106445	-1.997742
600.622	0.9104919	-1.997803
600.623	0.9106445	-1.997803
600.624	0.9105225	-1.997131
600.625	0.9107666	-1.998108
600.626	0.9107361	-1.99762
600.627	0.9106445	-1.998901
600.628	0.910675	-1.99762
600.629	0.9106445	-1.99762
600.63	0.9105835	-1.998535
600.631	0.9105225	-1.997559
600.632	0.9104919	-1.997742
600.633	0.910675	-1.99762
600.634	0.910675	-1.998047
600.635	0.9104919	-1.998291
600.636	0.9107361	-1.998291
600.637	0.910675	-1.997925
600.638	0.9108276	-1.998596
600.639	0.9107361	-1.997925
600.64	0.9102478	-1.998047
600.641	0.9105225	-1.999023
600.642	0.9103394	-1.99823
600.643	0.9102478	-1.998413
600.644	0.9101868	-1.997742
600.645	0.9100342	-1.997803
600.646	0.9103394	-1.99823
600.647	0.9102783	-1.99762
600.648	0.9104309	-1.998413
600.649	0.9104919	-1.997437
600.65	0.9104309	-1.998535
600.651	0.9104919	-1.997559
600.652	0.9105835	-1.998535
600.653	0.9103394	-1.998108
600.654	0.910675	-1.99762
600.655	0.9104309	-1.998413
600.656	0.9103394	-1.998047
600.657	0.9105225	-1.998718
600.658	0.9105225	-1.997437
600.659	0.9103394	-1.998291
600.66	0.9104004	-1.998596
600.661	0.9104004	-1.997925
600.662	0.9101868	-1.997742
600.663	0.9104309	-1.997742
600.664	0.9104919	-1.998413
600.665	0.9102783	-1.997803
600.666	0.9102783	-1.998535
600.667	0.9101868	-1.998047
600.668	0.9104004	-1.997559
600.669	0.9104919	-1.998413
600.67	0.9104309	-1.99762
600.671	0.9104004	-1.998901
600.672	0.9103394	-1.99707
600.673	0.9101563	-1.99762
600.674	0.9100952	-1.999023
600.675	0.9104309	-1.997742
600.676	0.9104309	-1.997559
600.677	0.9101868	-1.997742
600.678	0.9100952	-1.999268
600.679	0.9103394	-1.998413
600.68	0.9100952	-1.998291
600.681	0.9100342	-1.997803
600.682	0.9104309	-1.997314
600.683	0.9100037	-1.998413
600.684	0.9101868	-1.99762
600.685	0.9100342	-1.998779
600.686	0.9101868	-1.997559
600.687	0.9104004	-1.997314
600.688	0.9102478	-1.997742
600.689	0.9103394	-1.997314
600.69	0.9099426	-1.998535
600.691	0.9100342	-1.997131
600.692	0.9100952	-1.998718
600.693	0.9102783	-1.998047
600.694	0.9102478	-1.998535
600.695	0.9100037	-1.99823
600.696	0.9100952	-1.998291
600.697	0.9100037	-1.997925
600.698	0.9100342	-1.998047
600.699	0.9103394	-1.997803
600.7	0.9101563	-1.998108
600.701	0.9097595	-1.997742
600.702	0.9100037	-1.998413
600.703	0.9101868	-1.997803
600.704	0.9101868	-1.998718
600.705	0.9100952	-1.997437
600.706	0.9100037	-1.997253
600.707	0.9100037	-1.997742
600.708	0.9099426	-1.997314
600.709	0.9100037	-1.998535
600.71	0.9100952	-1.997559
600.711	0.9097595	-1.998535
600.712	0.9100952	-1.997925
600.713	0.9099121	-1.998047
600.714	0.9097595	-1.998108
600.715	0.9100952	-1.997803
600.716	0.9100037	-1.997803
600.717	0.9099121	-1.998718
600.718	0.9098511	-1.99762
600.719	0.9100342	-1.998108
600.72	0.9100342	-1.997742
600.721	0.9099121	-1.998108
600.722	0.9102783	-1.997131
600.723	0.9101868	-1.997742
600.724	0.9099121	-1.996948
600.725	0.9100952	-1.998291
600.726	0.9100342	-1.997437
600.727	0.90979	-1.997437
600.728	0.9098511	-1.998291
600.729	0.9099121	-1.997437
600.73	0.9096069	-1.998047
600.731	0.9097595	-1.99823
600.732	0.90979	-1.99823
600.733	0.9099426	-1.997925
600.734	0.9096985	-1.998535
600.735	0.9098511	-1.997131
600.736	0.9098511	-1.997437
600.737	0.9099121	-1.998718
600.738	0.9096985	-1.997559
600.739	0.9098511	-1.997803
600.74	0.9100952	-1.997803
600.741	0.9097595	-1.997253
600.742	0.9097595	-1.998047
600.743	0.909668	-1.998047
600.744	0.909668	-1.997742
600.745	0.909668	-1.997253
600.746	0.909668	-1.998779
600.747	0.9099121	-1.99707
600.748	0.9096069	-1.997925
600.749	0.9096985	-1.997803
600.75	0.909668	-1.998047
600.751	0.909668	-1.998596
600.752	0.90979	-1.997559
600.753	0.9100037	-1.997742
600.754	0.9097595	-1.99823
600.755	0.9096069	-1.997559
600.756	0.9096069	-1.998596
600.757	0.9100037	-1.997742
600.758	0.9096985	-1.997559
600.759	0.9099121	-1.997803
600.76	0.9096069	-1.998413
600.761	0.9093018	-1.998413
600.762	0.9094543	-1.998291
600.763	0.9096069	-1.998718
600.764	0.90979	-1.99762
600.765	0.9094238	-1.998535
600.766	0.909668	-1.997925
600.767	0.909668	-1.99823
600.768	0.909668	-1.998596
600.769	0.9098511	-1.998596
600.77	0.9093018	-1.998108
600.771	0.9094543	-1.997803
600.772	0.909668	-1.997742
600.773	0.9095154	-1.998413
600.774	0.9096069	-1.997803
600.775	0.9095459	-1.998779
600.776	0.9097595	-1.998108
600.777	0.9097595	-1.998535
600.778	0.9092712	-1.998596
600.779	0.9093628	-1.998596
600.78	0.9094543	-1.998535
600.781	0.909668	-1.998291
600.782	0.909668	-1.998047
600.783	0.9094238	-1.997314
600.784	0.9095154	-1.998047
600.785	0.9094238	-1.997437
600.786	0.9095459	-1.998718
600.787	0.9094238	-1.997559
600.788	0.9092102	-1.998535
600.789	0.9094543	-1.998596
600.79	0.9094238	-1.997742
600.791	0.9096069	-1.998413
600.792	0.9093628	-1.998413
600.793	0.9095154	-1.997925
600.794	0.9094238	-1.999695
600.795	0.9096069	-1.997559
600.796	0.9095459	-1.998535
600.797	0.9092712	-1.997925
600.798	0.9092102	-1.998718
600.799	0.9091797	-1.998047
600.8	0.9094238	-1.998901
600.801	0.9094543	-1.997925
600.802	0.9095459	-1.998291
600.803	0.9095459	-1.998413
600.804	0.9093018	-1.998535
600.805	0.9092102	-1.998413
600.806	0.9096069	-1.99762
600.807	0.9093628	-1.998047
600.808	0.9091187	-1.99823
600.809	0.9094238	-1.998291
600.81	0.9091187	-1.997314
600.811	0.9092102	-1.998108
600.812	0.9094238	-1.997742
600.813	0.9093018	-1.998413
600.814	0.9093018	-1.998413
600.815	0.9093628	-1.998291
600.816	0.9091797	-1.998596
600.817	0.9093018	-1.998047
600.818	0.9092102	-1.998535
600.819	0.9091797	-1.99762
600.82	0.9092712	-1.997437
600.821	0.9093018	-1.998535
600.822	0.9091797	-1.997559
600.823	0.9093018	-1.998535
600.824	0.9091187	-1.997925
600.825	0.9092102	-1.998901
600.826	0.9092102	-1.99762
600.827	0.9092102	-1.998413
600.828	0.9095459	-1.99823
600.829	0.9092712	-1.997559
600.83	0.9092712	-1.998413
600.831	0.9091797	-1.998291
600.832	0.9092712	-1.999023
600.833	0.9091187	-1.997314
600.834	0.9092102	-1.998291
600.835	0.9092102	-1.998718
600.836	0.9090576	-1.998108
600.837	0.9090271	-1.998047
600.838	0.9092102	-1.998108
600.839	0.9088745	-1.997925
600.84	0.9091187	-1.998779
600.841	0.9090271	-1.998718
600.842	0.9091797	-1.998718
600.843	0.9092712	-1.998596
600.844	0.9090271	-1.997925
600.845	0.9092102	-1.99823
600.846	0.9092102	-1.998596
600.847	0.9091187	-1.997559
600.848	0.9089661	-1.998291
600.849	0.9089661	-1.998413
600.85	0.9091187	-1.998596
600.851	0.9090576	-1.997742
600.852	0.9089355	-1.997314
600.853	0.9089661	-1.997925
600.854	0.9091797	-1.998596
600.855	0.9091187	-1.997925
600.856	0.9092102	-1.998291
600.857	0.9088745	-1.998718
600.858	0.9093628	-1.997559
600.859	0.9089661	-1.998291
600.86	0.9091797	-1.998108
600.861	0.9086304	-1.997925
600.862	0.9090271	-1.997559
600.863	0.9088745	-1.998047
600.864	0.9085693	-1.997803
600.865	0.9088745	-1.998413
600.866	0.9090271	-1.997742
600.867	0.908783	-1.998413
600.868	0.9087219	-1.998413
600.869	0.9089661	-1.99823
600.87	0.908783	-1.998413
600.871	0.9089661	-1.998779
600.872	0.9089355	-1.998047
600.873	0.9088745	-1.999023
600.874	0.9092712	-1.99823
600.875	0.9087219	-1.997803
600.876	0.9087219	-1.997314
600.877	0.9088135	-1.998901
600.878	0.9089355	-1.998413
600.879	0.9090576	-1.998108
600.88	0.908783	-1.998108
600.881	0.908783	-1.99823
600.882	0.908783	-1.998291
600.883	0.908783	-1.998413
600.884	0.9085693	-1.99939
600.885	0.908783	-1.996826
600.886	0.9085388	-1.999023
600.887	0.9089355	-1.998901
600.888	0.9088135	-1.998718
600.889	0.908783	-1.998901
600.89	0.9086304	-1.998108
600.891	0.9087219	-1.999023
600.892	0.9089661	-1.998901
600.893	0.9088135	-1.998413
600.894	0.9089355	-1.997437
600.895	0.9086914	-1.997742
600.896	0.9088745	-1.999695
600.897	0.9086304	-1.998047
600.898	0.9087219	-1.999512
600.899	0.9088135	-1.997253
600.9	0.9087219	-1.998779
600.901	0.9086914	-1.998901
600.902	0.9086914	-1.998779
600.903	0.908783	-1.999268
600.904	0.9089355	-1.99762
600.905	0.9084778	-1.999084
600.906	0.9085693	-1.999573
600.907	0.9086304	-1.999207
600.908	0.908783	-1.999084
600.909	0.9088135	-1.998596
600.91	0.9085388	-1.999573
600.911	0.9087219	-1.999084
600.912	0.9084473	-1.999268
600.913	0.9087219	-1.998291
600.914	0.9084778	-1.998413
600.915	0.9086304	-2
600.916	0.9089355	-1.998108
600.917	0.9083862	-1.99939
600.918	0.9086914	-1.997314
600.919	0.9085388	-1.999084
600.92	0.9084778	-1.999084
600.921	0.9087219	-1.998901
600.922	0.9085693	-1.998413
600.923	0.9083252	-1.998413
600.924	0.9087219	-1.998901
600.925	0.9085693	-1.998779
600.926	0.908783	-1.999268
600.927	0.9083862	-1.99823
600.928	0.9085693	-1.998535
600.929	0.9084778	-1.998901
600.93	0.9083862	-1.997803
600.931	0.9085693	-1.999512
600.932	0.9088135	-1.997742
600.933	0.9085693	-1.999084
600.934	0.9085693	-1.999268
600.935	0.9085388	-1.998047
600.936	0.9083862	-1.998535
600.937	0.9087219	-1.998108
600.938	0.9084473	-1.99939
600.939	0.9086304	-1.99823
600.94	0.9085693	-1.999084
600.941	0.9082031	-1.997559
600.942	0.9084778	-1.998047
600.943	0.9084473	-1.998413
600.944	0.9085388	-1.998535
600.945	0.9085693	-1.998901
600.946	0.9084473	-1.998108
600.947	0.908783	-1.998413
600.948	0.9084473	-1.998901
600.949	0.9087219	-1.998779
600.95	0.9082336	-1.999573
600.951	0.9084473	-1.998535
600.952	0.9083862	-1.999207
600.953	0.9082947	-1.998901
600.954	0.9083862	-1.998901
600.955	0.9082031	-1.999084
600.956	0.9082336	-1.998413
600.957	0.9083862	-1.999268
600.958	0.9086304	-1.999268
600.959	0.9084778	-1.999573
600.96	0.9080505	-1.998779
600.961	0.9081421	-1.998291
600.962	0.9080811	-1.999207
600.963	0.9083252	-1.999023
600.964	0.9082947	-1.998108
600.965	0.9084778	-1.998291
600.966	0.9080505	-1.998413
600.967	0.9083252	-1.99939
600.968	0.9083862	-1.99823
600.969	0.9083252	-1.99939
600.97	0.9083252	-1.998413
600.971	0.9080811	-1.999023
600.972	0.9083862	-1.999084
600.973	0.9081421	-1.999268
600.974	0.9083862	-1.998108
600.975	0.9083252	-1.998535
600.976	0.9083862	-1.999084
600.977	0.9082031	-1.999207
600.978	0.9079895	-1.998718
600.979	0.9082947	-1.998047
600.98	0.9080811	-1.998718
600.981	0.9083252	-1.999268
600.982	0.9081421	-1.998291
600.983	0.9085388	-1.998413
600.984	0.9080505	-1.998413
600.985	0.9084473	-1.999023
600.986	0.9082031	-1.998779
600.987	0.9083252	-1.999207
600.988	0.9081421	-1.998901
600.989	0.9082336	-1.998108
600.99	0.9082336	-1.998901
600.991	0.9081421	-1.998108
600.992	0.9079895	-1.999756
600.993	0.9083252	-1.998291
600.994	0.9080811	-1.998535
600.995	0.9082031	-1.998535
600.996	0.9079895	-1.999023
600.997	0.9082336	-1.999084
600.998	0.9079895	-1.998779
600.999	0.9079895	-1.998596
601	0.9081421	-1.998901
601.001	0.9083252	-1.998535
601.002	0.9079895	-1.998779
601.003	0.9082031	-1.998596
601.004	0.9080505	-1.999512
601.005	0.9080505	-1.998413
601.006	0.9080505	-1.999023
601.007	0.9077454	-1.998596
601.008	0.9079895	-1.998535
601.009	0.9078369	-1.998718
601.01	0.9077148	-1.998535
601.011	0.907959	-1.998718
601.012	0.9080505	-1.998413
601.013	0.9078369	-1.998718
601.014	0.907959	-1.998047
601.015	0.9079895	-1.999573
601.016	0.9077148	-1.998108
601.017	0.9081421	-1.998535
601.018	0.9080505	-1.998901
601.019	0.9083862	-1.998901
601.02	0.9078369	-1.99823
601.021	0.9082031	-1.998413
601.022	0.9078369	-1.998596
601.023	0.9079895	-1.998718
601.024	0.9081421	-1.999084
601.025	0.9082031	-1.997803
601.026	0.9079895	-1.998047
601.027	0.9079895	-1.997925
601.028	0.907959	-1.997925
601.029	0.9076538	-1.999695
601.03	0.9080811	-1.997803
601.031	0.9079895	-1.998596
601.032	0.9079895	-1.997803
601.033	0.9078979	-1.999573
601.034	0.9079895	-1.998047
601.035	0.907959	-1.998108
601.036	0.9078979	-1.999084
601.037	0.9079895	-1.998596
601.038	0.9077148	-1.998779
601.039	0.9078369	-1.997742
601.04	0.9078064	-1.999023
601.041	0.9076538	-1.998718
601.042	0.9078979	-1.998718
601.043	0.9078979	-1.999084
601.044	0.9082336	-1.997925
601.045	0.9077454	-1.99823
601.046	0.9078064	-1.998779
601.047	0.9077454	-1.998901
601.048	0.9077148	-1.999268
601.049	0.9076538	-1.998291
601.05	0.9078064	-1.998718
601.051	0.9077454	-1.998596
601.052	0.9075928	-1.998718
601.053	0.9078064	-1.997803
601.054	0.9078064	-1.999084
601.055	0.907959	-1.997131
601.056	0.9077148	-1.998596
601.057	0.9078064	-1.998779
601.058	0.9079895	-1.999084
601.059	0.9075623	-1.99939
601.06	0.9078369	-1.997803
601.061	0.9077454	-1.999512
601.062	0.9079895	-1.998718
601.063	0.9078064	-1.998779
601.064	0.9077454	-1.998779
601.065	0.9077454	-1.998047
601.066	0.9077148	-1.998779
601.067	0.9077454	-1.998596
601.068	0.9077454	-1.999023
601.069	0.9076538	-1.998535
601.07	0.9075928	-1.998779
601.071	0.9078369	-1.999023
601.072	0.9077454	-1.998596
601.073	0.9077148	-1.999756
601.074	0.9073181	-1.997742
601.075	0.9074707	-1.998718
601.076	0.9071655	-1.99823
601.077	0.9075928	-1.998291
601.078	0.9078979	-1.999084
601.079	0.9074707	-1.998413
601.08	0.9075012	-1.998291
601.081	0.9075623	-1.99939
601.082	0.9075012	-1.998779
601.083	0.9078369	-1.998901
601.084	0.9077148	-1.998535
601.085	0.9076538	-1.999084
601.086	0.9078064	-1.998413
601.087	0.9075623	-1.999023
601.088	0.9075623	-1.998779
601.089	0.9075928	-1.99939
601.09	0.9074707	-1.998779
601.091	0.9077148	-1.998413
601.092	0.9076538	-1.999023
601.093	0.9071655	-1.997925
601.094	0.9075928	-1.998718
601.095	0.9075623	-1.999084
601.096	0.9076538	-1.999207
601.097	0.9075623	-1.999023
601.098	0.9075623	-1.99939
601.099	0.9075012	-1.998535
601.1	0.9076538	-1.999268
601.101	0.9074097	-1.998535
601.102	0.9075012	-1.999084
601.103	0.9075623	-1.998596
601.104	0.9075928	-1.999512
601.105	0.9073181	-1.99823
601.106	0.9077454	-1.999084
601.107	0.9075012	-1.998291
601.108	0.9075623	-1.999207
601.109	0.9073486	-1.999573
601.11	0.9074707	-1.99823
601.111	0.9073181	-1.999573
601.112	0.9075928	-1.998535
601.113	0.9072266	-1.999512
601.114	0.9071655	-1.999084
601.115	0.9076538	-1.998108
601.116	0.9074707	-1.999023
601.117	0.9071655	-1.998535
601.118	0.9074707	-1.999756
601.119	0.9073181	-1.999268
601.12	0.9073181	-1.998901
601.121	0.9072571	-1.999512
601.122	0.9072266	-1.998596
601.123	0.9073486	-1.99939
601.124	0.9072571	-1.997253
601.125	0.9075012	-2.000122
601.126	0.9073486	-1.998108
601.127	0.9072571	-1.999084
601.128	0.9075623	-1.998596
601.129	0.9072266	-1.999023
601.13	0.9073486	-1.998779
601.131	0.9072571	-1.998779
601.132	0.9074707	-1.998901
601.133	0.9073486	-1.998779
601.134	0.9074097	-1.999268
601.135	0.9074097	-1.999207
601.136	0.9071045	-1.999023
601.137	0.9070129	-1.999207
601.138	0.9072266	-1.99939
601.139	0.9071045	-1.999207
601.14	0.9072571	-1.999084
601.141	0.9073486	-1.998901
601.142	0.9072266	-1.999023
601.143	0.9071655	-1.998535
601.144	0.9073181	-1.999512
601.145	0.9072266	-1.999023
601.146	0.9073181	-1.999084
601.147	0.9071655	-1.999207
601.148	0.9071045	-1.99823
601.149	0.9072571	-1.998718
601.15	0.907074	-1.998596
601.151	0.9073181	-1.998535
601.152	0.9071045	-1.999023
601.153	0.9071655	-1.99823
601.154	0.9069824	-1.998901
601.155	0.9076538	-1.998413
601.156	0.9071045	-1.998535
601.157	0.9071045	-1.999207
601.158	0.9071045	-1.998779
601.159	0.9072266	-1.998596
601.16	0.907074	-1.999573
601.161	0.907074	-1.998779
601.162	0.9070129	-1.998779
601.163	0.9071655	-1.999084
601.164	0.9072266	-1.998047
601.165	0.9072266	-1.998535
601.166	0.9073181	-1.998413
601.167	0.9071655	-1.998596
601.168	0.9072571	-1.998413
601.169	0.9072266	-1.99823
601.17	0.9073181	-1.998047
601.171	0.9071655	-1.999207
601.172	0.907074	-1.99823
601.173	0.9072571	-1.997559
601.174	0.9071655	-1.998779
601.175	0.9069824	-1.998108
601.176	0.9070129	-1.998596
601.177	0.9070129	-1.999573
601.178	0.9071655	-1.997742
601.179	0.9071655	-1.998596
601.18	0.907074	-1.997803
601.181	0.9071655	-1.998901
601.182	0.9069214	-1.998291
601.183	0.9068604	-1.998108
601.184	0.9069824	-1.998901
601.185	0.9070129	-1.998291
601.186	0.9068604	-1.998718
601.187	0.907074	-1.997925
601.188	0.9071655	-1.998413
601.189	0.9069824	-1.998718
601.19	0.9069214	-1.998047
601.191	0.9070129	-1.998596
601.192	0.9068604	-1.998718
601.193	0.9068298	-1.997925
601.194	0.9069824	-1.999084
601.195	0.9068604	-1.998291
601.196	0.9071045	-1.998779
601.197	0.9071045	-1.999023
601.198	0.9069214	-1.998779
601.199	0.9071655	-1.998535
601.2	0.9069824	-1.999695
601.201	0.9068298	-1.998718
601.202	0.9071045	-1.99823
601.203	0.9066772	-1.998413
601.204	0.9070129	-1.998596
601.205	0.9068298	-1.998108
601.206	0.9068298	-1.998596
601.207	0.9069824	-1.997803
601.208	0.9068298	-1.998718
601.209	0.9070129	-1.999023
601.21	0.9067688	-1.99823
601.211	0.9069214	-1.998718
601.212	0.9069214	-1.997803
601.213	0.9068604	-1.999023
601.214	0.9071045	-1.998108
601.215	0.9067383	-1.998596
601.216	0.907074	-1.998535
601.217	0.9067688	-1.998047
601.218	0.9069214	-1.999023
601.219	0.9070129	-1.998779
601.22	0.9069824	-1.998535
601.221	0.9068604	-1.998535
601.222	0.9068604	-1.998779
601.223	0.9068298	-1.999084
601.224	0.9066162	-1.997925
601.225	0.9070129	-1.998718
601.226	0.9066772	-1.998596
601.227	0.9069214	-1.998535
601.228	0.9071045	-1.998108
601.229	0.9068604	-1.998779
601.23	0.9067383	-1.999023
601.231	0.9067383	-1.997925
601.232	0.9068298	-1.998108
601.233	0.9068298	-1.998291
601.234	0.9069824	-1.998901
601.235	0.9068604	-1.998596
601.236	0.9069824	-1.998413
601.237	0.9068298	-1.999268
601.238	0.9067383	-1.998108
601.239	0.9067688	-1.999207
601.24	0.9070129	-1.998596
601.241	0.9070129	-1.999268
601.242	0.9067383	-1.998718
601.243	0.9068298	-1.99939
601.244	0.9069214	-1.998718
601.245	0.9069214	-1.99823
601.246	0.9068298	-1.999756
601.247	0.9067688	-1.997742
601.248	0.9063721	-1.999512
601.249	0.9067383	-1.997742
601.25	0.9065857	-1.999084
601.251	0.9066772	-1.998535
601.252	0.9064331	-1.997803
601.253	0.9065247	-1.999084
601.254	0.9067688	-1.998535
601.255	0.9068298	-1.99823
601.256	0.9064331	-1.998291
601.257	0.9068298	-1.998901
601.258	0.9065857	-1.998413
601.259	0.9066162	-1.99762
601.26	0.9065247	-1.998596
601.261	0.9070129	-1.998779
601.262	0.9068298	-1.998047
601.263	0.9064941	-1.998047
601.264	0.9068604	-1.998596
601.265	0.9066772	-1.998291
601.266	0.9064941	-1.998108
601.267	0.9066162	-1.998901
601.268	0.9066162	-1.997742
601.269	0.9064941	-1.998047
601.27	0.9064941	-1.998413
601.271	0.9065857	-1.998108
601.272	0.9066772	-1.999207
601.273	0.9065247	-1.997925
601.274	0.9067383	-1.997803
601.275	0.9067383	-1.998535
601.276	0.9063721	-1.998901
601.277	0.9064331	-1.998596
601.278	0.9064331	-1.997742
601.279	0.9067383	-1.999023
601.28	0.9067688	-1.998047
601.281	0.9063721	-1.999084
601.282	0.9063721	-1.998108
601.283	0.9067688	-1.998535
601.284	0.9061279	-1.99823
601.285	0.9065247	-1.997925
601.286	0.9065857	-1.998901
601.287	0.9067383	-1.997742
601.288	0.9063416	-1.998535
601.289	0.9063416	-1.998535
601.29	0.9065247	-1.998047
601.291	0.9063416	-1.999512
601.292	0.9066772	-1.997253
601.293	0.9065247	-1.997742
601.294	0.9063721	-1.997925
601.295	0.9063721	-1.999023
601.296	0.9064941	-1.998535
601.297	0.9065247	-1.99823
601.298	0.9066162	-1.998596
601.299	0.9062805	-1.997925
601.3	0.9064941	-1.998901
601.301	0.90625	-1.997742
601.302	0.9064331	-1.998779
601.303	0.9063416	-1.997314
601.304	0.9066162	-1.997131
601.305	0.9066162	-1.999207
601.306	0.9065247	-1.997803
601.307	0.9066772	-1.997803
601.308	0.9063721	-1.999023
601.309	0.90625	-1.998108
601.31	0.9062805	-1.998596
601.311	0.9064941	-1.998108
601.312	0.90625	-1.998901
601.313	0.9067383	-1.998901
601.314	0.9062805	-1.999207
601.315	0.9064331	-1.997742
601.316	0.9064941	-1.999268
601.317	0.9063416	-1.998108
601.318	0.9063721	-1.99823
601.319	0.90625	-1.999023
601.32	0.9063416	-1.997437
601.321	0.9060974	-1.998413
601.322	0.9062805	-1.99823
601.323	0.9065857	-1.998413
601.324	0.9064331	-1.998901
601.325	0.9066772	-1.997803
601.326	0.90625	-1.998535
601.327	0.90625	-1.998596
601.328	0.9064941	-1.99823
601.329	0.9063721	-1.998291
601.33	0.9063416	-1.998047
601.331	0.9062805	-1.998718
601.332	0.906189	-1.998535
601.333	0.9063416	-1.999207
601.334	0.9064941	-1.99762
601.335	0.9064331	-1.998779
601.336	0.9058838	-1.999023
601.337	0.906189	-1.998901
601.338	0.9062805	-1.999023
601.339	0.9061279	-1.998596
601.34	0.9062805	-1.998047
601.341	0.9060974	-1.998718
601.342	0.906189	-1.998047
601.343	0.9062805	-1.997925
601.344	0.906189	-1.998535
601.345	0.9062805	-1.998108
601.346	0.9064331	-1.99762
601.347	0.9059448	-1.99823
601.348	0.906189	-1.998108
601.349	0.90625	-1.998413
601.35	0.9059448	-1.998291
601.351	0.9063416	-1.998779
601.352	0.9063416	-1.997925
601.353	0.9062805	-1.997559
601.354	0.90625	-1.998108
601.355	0.9061279	-1.998413
601.356	0.90625	-1.997803
601.357	0.9060059	-1.998779
601.358	0.90625	-1.998291
601.359	0.9060364	-1.998108
601.36	0.9059448	-1.999207
601.361	0.9060364	-1.99823
601.362	0.9061279	-1.999512
601.363	0.9062805	-1.997437
601.364	0.9060059	-1.99823
601.365	0.906189	-1.998047
601.366	0.9060974	-1.998718
601.367	0.9060364	-1.997925
601.368	0.906189	-1.99823
601.369	0.9063721	-1.998718
601.37	0.90625	-1.998291
601.371	0.9059448	-1.998535
601.372	0.9062805	-1.997437
601.373	0.906189	-1.998718
601.374	0.9060059	-1.998291
601.375	0.9060364	-1.998779
601.376	0.906189	-1.998413
601.377	0.9061279	-1.998535
601.378	0.9058838	-1.998596
601.379	0.9060059	-1.998413
601.38	0.9063416	-1.997925
601.381	0.9060059	-1.998596
601.382	0.906189	-1.998047
601.383	0.9060364	-1.998596
601.384	0.9060364	-1.998291
601.385	0.9060059	-1.998596
601.386	0.9060974	-1.997742
601.387	0.9059448	-1.998535
601.388	0.9060974	-1.997925
601.389	0.906189	-1.998596
601.39	0.9058838	-1.99823
601.391	0.9058533	-1.99823
601.392	0.9060974	-1.998291
601.393	0.9057922	-1.998596
601.394	0.9060974	-1.99823
601.395	0.9061279	-1.99707
601.396	0.9060364	-1.998596
601.397	0.9057617	-1.998291
601.398	0.9057617	-1.998291
601.399	0.9058838	-1.998108
601.4	0.9060974	-1.998596
601.401	0.9058533	-1.997314
601.402	0.9059448	-1.998291
601.403	0.9059448	-1.998291
601.404	0.9060364	-1.999023
601.405	0.9059448	-1.997559
601.406	0.9057922	-1.99823
601.407	0.9058838	-1.998047
601.408	0.9057007	-1.99823
601.409	0.9057617	-1.998596
601.41	0.9056396	-1.998291
601.411	0.9058838	-1.998413
601.412	0.9058838	-1.997925
601.413	0.9060059	-1.998047
601.414	0.9055481	-1.997803
601.415	0.9060364	-1.998535
601.416	0.9057922	-1.998596
601.417	0.9057617	-1.998291
601.418	0.9059448	-1.998108
601.419	0.9058838	-1.998047
601.42	0.9058838	-1.998108
601.421	0.9059448	-1.998535
601.422	0.9056396	-1.998413
601.423	0.9059448	-1.998901
601.424	0.9060364	-1.99762
601.425	0.9057617	-1.998108
601.426	0.9057617	-1.99823
601.427	0.9058533	-1.998047
601.428	0.9058533	-1.998535
601.429	0.9060364	-1.997803
601.43	0.9056396	-1.99762
601.431	0.9058533	-1.998535
601.432	0.9057007	-1.997742
601.433	0.9057922	-1.998291
601.434	0.9058838	-1.997437
601.435	0.9056396	-1.998718
601.436	0.9057617	-1.997437
601.437	0.9057922	-1.997803
601.438	0.9057922	-1.99823
601.439	0.9058533	-1.997742
601.44	0.9057922	-1.998291
601.441	0.9059448	-1.997559
601.442	0.9055176	-1.997925
601.443	0.9057922	-1.997314
601.444	0.9057007	-1.998108
601.445	0.9058533	-1.998718
601.446	0.9057922	-1.998047
601.447	0.9056396	-1.998291
601.448	0.9057922	-1.997437
601.449	0.9058533	-1.99823
601.45	0.9056396	-1.99823
601.451	0.9057617	-1.998718
601.452	0.9057007	-1.998413
601.453	0.9057617	-1.997253
601.454	0.9058533	-1.999207
601.455	0.9058838	-1.997131
601.456	0.9057617	-1.998535
601.457	0.9057922	-1.998108
601.458	0.9056091	-1.998108
601.459	0.9057007	-1.998535
601.46	0.9055176	-1.99823
601.461	0.9057617	-1.998108
601.462	0.9057617	-1.997559
601.463	0.9055481	-1.997925
601.464	0.9057922	-1.998291
601.465	0.9057617	-1.997314
601.466	0.905365	-1.998535
601.467	0.9058533	-1.997253
601.468	0.9054565	-1.997742
601.469	0.9056396	-1.997742
601.47	0.9057007	-1.998291
601.471	0.9057617	-1.998718
601.472	0.9054565	-1.99823
601.473	0.9055481	-1.997925
601.474	0.9053955	-1.997437
601.475	0.9052734	-1.99823
601.476	0.9057617	-1.998047
601.477	0.9056091	-1.998047
601.478	0.9055481	-1.998108
601.479	0.9057922	-1.99707
601.48	0.9054565	-1.998779
601.481	0.9056396	-1.997437
601.482	0.9057007	-1.997314
601.483	0.9055481	-1.99823
601.484	0.905365	-1.997314
601.485	0.9057922	-1.998718
601.486	0.9057617	-1.997437
601.487	0.9054565	-1.998108
601.488	0.9054565	-1.99823
601.489	0.9055481	-1.999023
601.49	0.9057007	-1.997925
601.491	0.9058533	-1.99823
601.492	0.9055481	-1.997925
601.493	0.9054565	-1.99762
601.494	0.9057007	-1.998535
601.495	0.9053955	-1.998291
601.496	0.9054565	-1.997803
601.497	0.9057007	-1.998291
601.498	0.9053955	-1.997559
601.499	0.905365	-1.998413
601.5	0.9055481	-1.998535
601.501	0.9055176	-1.99762
601.502	0.9056091	-1.998108
601.503	0.9055176	-1.99707
601.504	0.9057007	-1.99823
601.505	0.9057617	-1.997131
601.506	0.9054565	-1.998047
601.507	0.9054565	-1.997742
601.508	0.9056396	-1.99823
601.509	0.905304	-1.997925
601.51	0.9055176	-1.997437
601.511	0.9052734	-1.998108
601.512	0.9056091	-1.99762
601.513	0.9053955	-1.99823
601.514	0.9054565	-1.998535
601.515	0.9056091	-1.99762
601.516	0.9054565	-1.998291
601.517	0.9054565	-1.997253
601.518	0.905365	-1.999084
601.519	0.905365	-1.997925
601.52	0.9055176	-1.998291
601.521	0.9055481	-1.997803
601.522	0.9054565	-1.998535
601.523	0.9052124	-1.998108
601.524	0.905304	-1.997314
601.525	0.905304	-1.998596
601.526	0.905365	-1.998413
601.527	0.9056396	-1.998718
601.528	0.9053955	-1.998291
601.529	0.9054565	-1.99823
601.53	0.9053955	-1.997314
601.531	0.9052734	-1.99762
601.532	0.9052124	-1.99823
601.533	0.9053955	-1.998291
601.534	0.9050293	-1.998596
601.535	0.9053955	-1.997131
601.536	0.9054565	-1.998108
601.537	0.9052734	-1.998779
601.538	0.9052734	-1.997925
601.539	0.905304	-1.998413
601.54	0.9052734	-1.99762
601.541	0.9051514	-1.998291
601.542	0.9052124	-1.997803
601.543	0.905304	-1.998413
601.544	0.905365	-1.998535
601.545	0.905304	-1.997314
601.546	0.9052124	-1.997925
601.547	0.905304	-1.997925
601.548	0.9052734	-1.998413
601.549	0.905365	-1.99762
601.55	0.9054565	-1.997437
601.551	0.9054565	-1.99823
601.552	0.9051514	-1.997742
601.553	0.905304	-1.997803
601.554	0.9052734	-1.998596
601.555	0.9052734	-1.99762
601.556	0.9052734	-1.999268
601.557	0.9054565	-1.997559
601.558	0.9052734	-1.998108
601.559	0.9052734	-1.99823
601.56	0.9050293	-1.998596
601.561	0.9054565	-1.997742
601.562	0.9050598	-1.999512
601.563	0.9052734	-1.998108
601.564	0.9051208	-1.998108
601.565	0.905304	-1.997925
601.566	0.9050598	-1.99762
601.567	0.9053955	-1.998535
601.568	0.9053955	-1.998535
601.569	0.9052734	-1.997925
601.57	0.9051208	-1.998413
601.571	0.9050598	-1.997742
601.572	0.9052734	-1.998291
601.573	0.905365	-1.997803
601.574	0.9053955	-1.998291
601.575	0.9052734	-1.998291
601.576	0.9052124	-1.997253
601.577	0.9050293	-1.997803
601.578	0.9051514	-1.997803
601.579	0.9050598	-1.998779
601.58	0.905304	-1.997437
601.581	0.905365	-1.997925
601.582	0.9050293	-1.997803
601.583	0.9050293	-1.99823
601.584	0.9052734	-1.998108
601.585	0.9050293	-1.999023
601.586	0.9052734	-1.997437
601.587	0.9050293	-1.998413
601.588	0.9050293	-1.998291
601.589	0.9052124	-1.998901
601.59	0.905365	-1.998535
601.591	0.9050293	-1.997925
601.592	0.9050598	-1.99823
601.593	0.9050293	-1.998779
601.594	0.905304	-1.998108
601.595	0.9052124	-1.997925
601.596	0.9048767	-1.99762
601.597	0.9050598	-1.998535
601.598	0.9048767	-1.99939
601.599	0.9050293	-1.997559
601.6	0.9052734	-1.998535
601.601	0.9050598	-1.997925
601.602	0.9050598	-1.998413
601.603	0.9050598	-1.998596
601.604	0.9052734	-1.998047
601.605	0.9049072	-1.997803
601.606	0.9050293	-1.998413
601.607	0.9049072	-1.998108
601.608	0.9048767	-1.998901
601.609	0.9048157	-1.99823
601.61	0.9051208	-1.99823
601.611	0.9051514	-1.998291
601.612	0.9047241	-1.99762
601.613	0.9049683	-1.998108
601.614	0.9050293	-1.997559
601.615	0.9052124	-1.997314
601.616	0.9048767	-1.997803
601.617	0.9049072	-1.998718
601.618	0.9050293	-1.99823
601.619	0.9048157	-1.997437
601.62	0.9049683	-1.998413
601.621	0.9050598	-1.997742
601.622	0.9045715	-1.998047
601.623	0.9048767	-1.996826
601.624	0.9050293	-1.99762
601.625	0.9050293	-1.997559
601.626	0.9048767	-1.99823
601.627	0.9049072	-1.997742
601.628	0.9047241	-1.998047
601.629	0.9049683	-1.998047
601.63	0.9050293	-1.99762
601.631	0.9048157	-1.998718
601.632	0.9046631	-1.997559
601.633	0.9050598	-1.997314
601.634	0.9050293	-1.997314
601.635	0.9050293	-1.99823
601.636	0.9048157	-1.998413
601.637	0.9048157	-1.997314
601.638	0.9050598	-1.998047
601.639	0.9048767	-1.99823
601.64	0.9052124	-1.998108
601.641	0.9049072	-1.998779
601.642	0.9048767	-1.997803
601.643	0.9050293	-1.997314
601.644	0.9047241	-1.998291
601.645	0.9049072	-1.998108
601.646	0.9050598	-1.998901
601.647	0.9046631	-1.99762
601.648	0.9046326	-1.99823
601.649	0.9048157	-1.997803
601.65	0.9047241	-1.998718
601.651	0.9050293	-1.998413
601.652	0.9047241	-1.997803
601.653	0.9046326	-1.998108
601.654	0.9046326	-1.997803
601.655	0.9048767	-1.998779
601.656	0.9048157	-1.997803
601.657	0.9050293	-1.99823
601.658	0.9048767	-1.998413
601.659	0.9050598	-1.998047
601.66	0.9047852	-1.999512
601.661	0.9046631	-1.997559
601.662	0.9045715	-1.998108
601.663	0.9051514	-1.997437
601.664	0.9050598	-1.998718
601.665	0.9050293	-1.998291
601.666	0.9046326	-1.997559
601.667	0.9049072	-1.998108
601.668	0.9046631	-1.99762
601.669	0.9047241	-1.998413
601.67	0.9048157	-1.997559
601.671	0.904541	-1.997742
601.672	0.9046631	-1.998535
601.673	0.9047852	-1.998047
601.674	0.9048157	-1.999084
601.675	0.9046631	-1.997559
601.676	0.9045715	-1.998779
601.677	0.904541	-1.99823
601.678	0.9048157	-1.998291
601.679	0.9045715	-1.998596
601.68	0.9048157	-1.997437
601.681	0.9046631	-1.998108
601.682	0.9047241	-1.998047
601.683	0.9047241	-1.998901
601.684	0.9045715	-1.997925
601.685	0.9047241	-1.998596
601.686	0.9046326	-1.997742
601.687	0.9046326	-1.99823
601.688	0.9046631	-1.999207
601.689	0.9046631	-1.996826
601.69	0.9048157	-1.998047
601.691	0.9047852	-1.997559
601.692	0.9045715	-1.996948
601.693	0.9045715	-1.999084
601.694	0.9046326	-1.998535
601.695	0.9048157	-1.998535
601.696	0.90448	-1.997742
601.697	0.9048157	-1.997559
601.698	0.9046631	-1.998291
601.699	0.9047241	-1.997314
601.7	0.9046326	-1.997925
601.701	0.9046631	-1.998596
601.702	0.9047241	-1.999512
601.703	0.9048157	-1.997925
601.704	0.9048157	-1.997742
601.705	0.9045715	-1.997803
601.706	0.9046326	-1.998596
601.707	0.904541	-1.998779
601.708	0.904541	-1.997803
601.709	0.9046631	-1.996826
601.71	0.9043884	-1.998718
601.711	0.904541	-1.998108
601.712	0.9046326	-1.998596
601.713	0.90448	-1.997437
601.714	0.9043274	-1.998413
601.715	0.9047852	-1.99762
601.716	0.9046631	-1.998535
601.717	0.9046326	-1.998108
601.718	0.9045715	-1.998291
601.719	0.9041748	-1.998108
601.72	0.904541	-1.998535
601.721	0.9047852	-1.998108
601.722	0.9043274	-1.997559
601.723	0.9046326	-1.99762
601.724	0.9043884	-1.998596
601.725	0.9047241	-1.997559
601.726	0.90448	-1.998047
601.727	0.9045715	-1.996948
601.728	0.9047852	-1.997559
601.729	0.9046631	-1.998108
601.73	0.9045715	-1.997742
601.731	0.9042358	-1.998779
601.732	0.90448	-1.997131
601.733	0.9043884	-1.99823
601.734	0.9047241	-1.997131
601.735	0.9044189	-1.998413
601.736	0.9044189	-1.997559
601.737	0.90448	-1.997742
601.738	0.904541	-1.997742
601.739	0.9042358	-1.998413
601.74	0.9043884	-1.99823
601.741	0.9044189	-1.998291
601.742	0.9042358	-1.99762
601.743	0.9045715	-1.998047
601.744	0.904541	-1.997437
601.745	0.9046631	-1.99823
601.746	0.9044189	-1.997437
601.747	0.9046326	-1.997437
601.748	0.904541	-1.997559
601.749	0.9046326	-1.997314
601.75	0.9043884	-1.998413
601.751	0.9046631	-1.997559
601.752	0.9041443	-1.998718
601.753	0.9043274	-1.997559
601.754	0.9041443	-1.998047
601.755	0.9044189	-1.997131
601.756	0.90448	-1.997742
601.757	0.904541	-1.997925
601.758	0.9045715	-1.997925
601.759	0.9043274	-1.998596
601.76	0.90448	-1.99762
601.761	0.9041748	-1.997253
601.762	0.9042969	-1.998047
601.763	0.9046326	-1.998108
601.764	0.9043274	-1.997742
601.765	0.9044189	-1.997742
601.766	0.9043884	-1.998047
601.767	0.9044189	-1.998108
601.768	0.9043274	-1.998413
601.769	0.9043884	-1.998108
601.77	0.9044189	-1.998108
601.771	0.90448	-1.997742
601.772	0.9042358	-1.997925
601.773	0.9041748	-1.997925
601.774	0.9045715	-1.997559
601.775	0.9041748	-1.998291
601.776	0.9042969	-1.997131
601.777	0.904541	-1.998596
601.778	0.90448	-1.998108
601.779	0.9041748	-1.997925
601.78	0.9042969	-1.99823
601.781	0.9045715	-1.998047
601.782	0.9044189	-1.997559
601.783	0.9044189	-1.997925
601.784	0.9040833	-1.997742
601.785	0.90448	-1.998047
601.786	0.90448	-1.997742
601.787	0.9042358	-1.99823
601.788	0.9041748	-1.997253
601.789	0.9041443	-1.998718
601.79	0.9040833	-1.998047
601.791	0.904541	-1.998108
601.792	0.90448	-1.997925
601.793	0.9043274	-1.997803
601.794	0.9042969	-1.998047
601.795	0.9042358	-1.997559
601.796	0.9042969	-1.997925
601.797	0.9042969	-1.998108
601.798	0.9043274	-1.998108
601.799	0.9042358	-1.997803
601.8	0.9044189	-1.997803
601.801	0.9043274	-1.997253
601.802	0.9042358	-1.998901
601.803	0.9039307	-1.997314
601.804	0.9040833	-1.998596
601.805	0.9043884	-1.998718
601.806	0.9042969	-1.99762
601.807	0.9039917	-1.997925
601.808	0.9039917	-1.997803
601.809	0.9041748	-1.99823
601.81	0.9043274	-1.998718
601.811	0.9041443	-1.998291
601.812	0.9042969	-1.997925
601.813	0.9043884	-1.998779
601.814	0.9040833	-1.998596
601.815	0.9040527	-1.998047
601.816	0.9040527	-1.999512
601.817	0.9040833	-1.997803
601.818	0.9040527	-1.998291
601.819	0.9039917	-1.998291
601.82	0.9041443	-1.998291
601.821	0.9041748	-1.99823
601.822	0.9039307	-1.999207
601.823	0.9041443	-1.997925
601.824	0.9042358	-1.998291
601.825	0.9041748	-1.997314
601.826	0.9040833	-1.997742
601.827	0.9042969	-1.998718
601.828	0.9041443	-1.997559
601.829	0.9042358	-1.998047
601.83	0.9040833	-1.998413
601.831	0.9041443	-1.997925
601.832	0.9041443	-1.998291
601.833	0.9040833	-1.999084
601.834	0.9039917	-1.997437
601.835	0.9040527	-1.998901
601.836	0.9040833	-1.997925
601.837	0.9040833	-1.997742
601.838	0.9042358	-1.99823
601.839	0.9041748	-1.997925
601.84	0.9040833	-1.99823
601.841	0.9041443	-1.998901
601.842	0.9039001	-1.997925
601.843	0.9040833	-1.997925
601.844	0.9039917	-1.998047
601.845	0.9040527	-1.998535
601.846	0.9039917	-1.998108
601.847	0.9040833	-1.998535
601.848	0.9038391	-1.997437
601.849	0.9039307	-1.998596
601.85	0.9041748	-1.997253
601.851	0.9041443	-1.998291
601.852	0.9037476	-1.998718
601.853	0.9039001	-1.998535
601.854	0.9038086	-1.998108
601.855	0.9041443	-1.997925
601.856	0.9039917	-1.998413
601.857	0.9040833	-1.998291
601.858	0.9042358	-1.99823
601.859	0.9040527	-1.998413
601.86	0.9041443	-1.998535
601.861	0.9041748	-1.998047
601.862	0.9038391	-1.998108
601.863	0.9037476	-1.998047
601.864	0.9038086	-1.997559
601.865	0.9038391	-1.998108
601.866	0.9039001	-1.998718
601.867	0.9039307	-1.996948
601.868	0.9038086	-1.998047
601.869	0.9039917	-1.997314
601.87	0.9038391	-1.997742
601.871	0.903595	-1.999084
601.872	0.9040527	-1.997803
601.873	0.9038086	-1.998108
601.874	0.9039307	-1.998718
601.875	0.9037476	-1.998108
601.876	0.9038086	-1.998047
601.877	0.9039307	-1.99823
601.878	0.903595	-1.998108
601.879	0.9041443	-1.997742
601.88	0.9039307	-1.998047
601.881	0.9038086	-1.997925
601.882	0.9034119	-1.998108
601.883	0.9038391	-1.997742
601.884	0.9038086	-1.99762
601.885	0.9039917	-1.997131
601.886	0.9037476	-1.99707
601.887	0.9038391	-1.998779
601.888	0.9038086	-1.997559
601.889	0.9039917	-1.998596
601.89	0.9038086	-1.998596
601.891	0.9037476	-1.997803
601.892	0.9040833	-1.998047
601.893	0.9038086	-1.998108
601.894	0.9038086	-1.997925
601.895	0.9038086	-1.997925
601.896	0.9036865	-1.998291
601.897	0.9040527	-1.997437
601.898	0.9038391	-1.997925
601.899	0.9038391	-1.998718
601.9	0.9041443	-1.997559
601.901	0.9038086	-1.999268
601.902	0.9039001	-1.997437
601.903	0.9038086	-1.998291
601.904	0.9041443	-1.99823
601.905	0.9038086	-1.997253
601.906	0.9038086	-1.998779
601.907	0.9038086	-1.99762
601.908	0.9039001	-1.998718
601.909	0.9038086	-1.997559
601.91	0.9038086	-1.997925
601.911	0.9037476	-1.997437
601.912	0.9036865	-1.998413
601.913	0.9039917	-1.998047
601.914	0.9038391	-1.998108
601.915	0.9035645	-1.997803
601.916	0.9038086	-1.999023
601.917	0.9036865	-1.997925
601.918	0.9038391	-1.998108
601.919	0.9039001	-1.998108
601.92	0.9039001	-1.998901
601.921	0.9038086	-1.997925
601.922	0.903595	-1.998596
601.923	0.9038391	-1.998047
601.924	0.9038391	-1.998535
601.925	0.903595	-1.999695
601.926	0.9038086	-1.998108
601.927	0.9039001	-1.998108
601.928	0.903595	-1.998779
601.929	0.9036865	-1.998535
601.93	0.9038086	-1.998413
601.931	0.903656	-1.998596
601.932	0.903595	-1.998108
601.933	0.903595	-1.99823
601.934	0.903656	-1.998718
601.935	0.903595	-1.998047
601.936	0.903595	-1.998108
601.937	0.903656	-1.998596
601.938	0.9038086	-1.998535
601.939	0.9037476	-1.998718
601.94	0.9037476	-1.998047
601.941	0.903656	-1.998108
601.942	0.9037476	-1.998535
601.943	0.9038086	-1.998901
601.944	0.9036865	-1.997925
601.945	0.903595	-1.997803
601.946	0.903595	-1.998718
601.947	0.9036865	-1.998535
601.948	0.9037476	-1.998901
601.949	0.9038086	-1.997925
601.95	0.9038391	-1.998901
601.951	0.903595	-1.997925
601.952	0.9035645	-1.99823
601.953	0.903656	-1.998779
601.954	0.9038086	-1.997803
601.955	0.903595	-1.998413
601.956	0.9035034	-1.997925
601.957	0.9035034	-1.998779
601.958	0.9035645	-1.998596
601.959	0.9038086	-1.99823
601.96	0.9032593	-1.998779
601.961	0.9035034	-1.997559
601.962	0.9035645	-1.998718
601.963	0.903656	-1.998413
601.964	0.9035645	-1.999084
601.965	0.903595	-1.998535
601.966	0.9037476	-1.998901
601.967	0.9037476	-1.998413
601.968	0.903595	-1.998535
601.969	0.903656	-1.998413
601.97	0.9038391	-1.998718
601.971	0.903595	-1.998901
601.972	0.9034119	-1.999207
601.973	0.9035645	-1.998291
601.974	0.903656	-1.998596
601.975	0.9035645	-1.998596
601.976	0.9035645	-1.998291
601.977	0.9035645	-1.999207
601.978	0.9033203	-1.998901
601.979	0.903595	-1.999023
601.98	0.9034119	-1.998413
601.981	0.9035034	-1.999023
601.982	0.903595	-1.99823
601.983	0.903656	-1.999207
601.984	0.9035034	-1.999268
601.985	0.903656	-1.999268
601.986	0.9033203	-1.99823
601.987	0.9035645	-1.998718
601.988	0.9035645	-1.998596
601.989	0.9035034	-1.998779
601.99	0.9033508	-1.998108
601.991	0.9033508	-1.999268
601.992	0.9035034	-1.998413
601.993	0.9032593	-1.999512
601.994	0.9035645	-1.99823
601.995	0.9034424	-1.999268
601.996	0.9035645	-1.998779
601.997	0.9034119	-1.998413
601.998	0.9034119	-1.998718
601.999	0.9033508	-1.998718
602	0.9034424	-1.999084
602.001	0.9033508	-1.997925
602.002	0.9034424	-1.998535
602.003	0.9034424	-1.998718
602.004	0.9035645	-1.998108
602.005	0.9034424	-1.998718
602.006	0.903595	-1.997437
602.007	0.9033508	-1.998291
602.008	0.9031982	-1.999023
602.009	0.9033508	-1.998108
602.01	0.9033508	-1.998901
602.011	0.9032593	-1.998535
602.012	0.903656	-1.998901
602.013	0.9034119	-1.99823
602.014	0.9029541	-1.999695
602.015	0.9033203	-1.999023
602.016	0.9036865	-1.998718
602.017	0.9034424	-1.998047
602.018	0.9032593	-1.999268
602.019	0.9033203	-1.998718
602.02	0.9031982	-1.999023
602.021	0.9036865	-1.998596
602.022	0.9033508	-1.999573
602.023	0.9033508	-1.99823
602.024	0.9034424	-1.997803
602.025	0.9034119	-1.998535
602.026	0.9033203	-1.998291
602.027	0.9033203	-1.998596
602.028	0.9031677	-1.999207
602.029	0.9035034	-1.99939
602.03	0.9033508	-1.998413
602.031	0.9033203	-1.998535
602.032	0.9034424	-1.998901
[truncated: 117,968 more rows]
