# Supplementary material for: Discovering two general characteristic times of transient responses in solid oxide cells
Source: Nat Commun. 2024 May 30;15:4587. doi: 10.1038/s41467-024-48785-1 (PMC11137161; doi:10.1038/s41467-024-48785-1)
Supplement: Supplementary file 4 — Source Data [file 41467_2024_48785_MOESM4_ESM.zip › SourceData/SuppInfo_expT800_100H2_100N2_3A0A.dat]

flowtime	potential	current
240.034	0.9178467	-2.946289
240.035	0.9015503	-2.988159
240.036	0.8959961	-2.992188
240.037	0.8929443	-2.994263
240.038	0.8908691	-2.994263
240.039	0.8892517	-2.994629
240.04	0.88797	-2.995239
240.041	0.8869629	-2.995117
240.042	0.8856812	-2.995117
240.043	0.8848572	-2.995605
240.044	0.8840637	-2.995728
240.045	0.8834839	-2.99585
240.046	0.882843	-2.995972
240.047	0.8820801	-2.995972
240.048	0.8815308	-2.996094
240.049	0.8813477	-2.996094
240.05	0.8806152	-2.995239
240.051	0.880249	-2.996216
240.052	0.8797302	-2.995605
240.053	0.8790894	-2.996582
240.054	0.8793945	-2.996338
240.055	0.8789368	-2.995605
240.056	0.8787537	-2.996582
240.057	0.8785095	-2.995728
240.058	0.8781738	-2.996948
240.059	0.8778687	-2.995605
240.06	0.8778076	-2.996094
240.061	0.8772278	-2.996094
240.062	0.8773804	-2.996948
240.063	0.8768311	-2.995605
240.064	0.8769531	-2.99707
240.065	0.8764954	-2.996338
240.066	0.8764954	-2.996582
240.067	0.8763123	-2.996704
240.068	0.8760681	-2.997803
240.069	0.8761597	-2.99646
240.07	0.8758545	-2.997559
240.071	0.8755188	-2.996582
240.072	0.8752747	-2.996582
240.073	0.8753357	-2.997314
240.074	0.8752441	-2.996948
240.075	0.8752747	-2.997192
240.076	0.8752441	-2.996338
240.077	0.8748779	-2.99707
240.078	0.8750916	-2.997559
240.079	0.875	-2.99646
240.08	0.8748779	-2.99707
240.081	0.8745117	-2.996826
240.082	0.8747559	-2.998047
240.083	0.8746033	-2.996826
240.084	0.8743591	-2.997437
240.085	0.8742981	-2.99646
240.086	0.8744507	-2.997559
240.087	0.8743591	-2.998291
240.088	0.874115	-2.99646
240.089	0.8737183	-2.998047
240.09	0.8738708	-2.99707
240.091	0.8739014	-2.997192
240.092	0.8738708	-2.99707
240.093	0.8737793	-2.997803
240.094	0.8736267	-2.997437
240.095	0.8735657	-2.997192
240.096	0.8733826	-2.997681
240.097	0.8734741	-2.997314
240.098	0.8733826	-2.997192
240.099	0.8733826	-2.997314
240.1	0.873291	-2.996582
240.101	0.873291	-2.998657
240.102	0.8735352	-2.996582
240.103	0.8730469	-2.997803
240.104	0.8731384	-2.996582
240.105	0.8730469	-2.997803
240.106	0.8730774	-2.996826
240.107	0.87323	-2.997192
240.108	0.8731384	-2.997559
240.109	0.8728943	-2.997437
240.11	0.8727417	-2.997925
240.111	0.8728333	-2.997559
240.112	0.8726807	-2.998413
240.113	0.8730774	-2.997314
240.114	0.8728333	-2.997559
240.115	0.8726501	-2.997803
240.116	0.8727417	-2.997314
240.117	0.872406	-2.997559
240.118	0.8725586	-2.996582
240.119	0.8725891	-2.996948
240.12	0.8725891	-2.998169
240.121	0.872406	-2.996582
240.122	0.8724976	-2.997681
240.123	0.872345	-2.99646
240.124	0.8723145	-2.998413
240.125	0.8719177	-2.996948
240.126	0.8721619	-2.99707
240.127	0.8727417	-2.997559
240.128	0.8723145	-2.997437
240.129	0.8722534	-2.997559
240.13	0.8720093	-2.997192
240.131	0.8721008	-2.997192
240.132	0.8720703	-2.997437
240.133	0.8719177	-2.997314
240.134	0.8720093	-2.998047
240.135	0.8720093	-2.996094
240.136	0.8721619	-2.998413
240.137	0.8719177	-2.997314
240.138	0.8718567	-2.997559
240.139	0.8717651	-2.997559
240.14	0.8716736	-2.996582
240.141	0.871582	-2.997925
240.142	0.8718567	-2.996826
240.143	0.87146	-2.998657
240.144	0.871582	-2.996704
240.145	0.871521	-2.998047
240.146	0.8713379	-2.997192
240.147	0.871582	-2.997925
240.148	0.8714294	-2.998413
240.149	0.8716125	-2.998047
240.15	0.87146	-2.998413
240.151	0.8713379	-2.99707
240.152	0.871582	-2.997681
240.153	0.87146	-2.998291
240.154	0.8712769	-2.997437
240.155	0.8713684	-2.997925
240.156	0.8713379	-2.998657
240.157	0.87146	-2.998047
240.158	0.8711243	-2.997559
240.159	0.8711243	-2.997681
240.16	0.8710327	-2.997559
240.161	0.8712769	-2.997803
240.162	0.8714294	-2.997437
240.163	0.8710327	-2.997314
240.164	0.8712158	-2.997681
240.165	0.8712769	-2.997925
240.166	0.8711243	-2.997925
240.167	0.8711243	-2.997559
240.168	0.8712158	-2.997437
240.169	0.8712769	-2.997925
240.17	0.8709412	-2.997437
240.171	0.8710938	-2.99707
240.172	0.8711243	-2.997314
240.173	0.8708801	-2.996826
240.174	0.8709412	-2.998169
240.175	0.8709717	-2.996338
240.176	0.8707275	-2.997681
240.177	0.8706055	-2.997925
240.178	0.8709717	-2.997559
240.179	0.8710327	-2.996826
240.18	0.8707275	-2.997681
240.181	0.8709412	-2.997681
240.182	0.870636	-2.997559
240.183	0.8705444	-2.997681
240.184	0.8707886	-2.997559
240.185	0.8706055	-2.998047
240.186	0.8706055	-2.997559
240.187	0.8703613	-2.996826
240.188	0.8705444	-2.998047
240.189	0.8707886	-2.99707
240.19	0.8707275	-2.998169
240.191	0.8703003	-2.997559
240.192	0.870636	-2.997314
240.193	0.8704529	-2.998413
240.194	0.8702087	-2.99707
240.195	0.8704529	-2.997314
240.196	0.8701172	-2.997437
240.197	0.8703918	-2.998047
240.198	0.8704834	-2.997314
240.199	0.8703613	-2.997681
240.2	0.8701172	-2.997192
240.201	0.8701477	-2.997681
240.202	0.8701477	-2.998047
240.203	0.8703918	-2.997559
240.204	0.8703918	-2.998047
240.205	0.8703613	-2.997925
240.206	0.8703003	-2.997437
240.207	0.8699951	-2.998169
240.208	0.8702087	-2.997681
240.209	0.8701172	-2.997437
240.21	0.8702087	-2.997803
240.211	0.8700562	-2.998413
240.212	0.8699036	-2.997192
240.213	0.8701172	-2.998047
240.214	0.8702087	-2.997559
240.215	0.8699646	-2.998047
240.216	0.869812	-2.997681
240.217	0.8701477	-2.997559
240.218	0.8700562	-2.998047
240.219	0.869873	-2.996948
240.22	0.869873	-2.998047
240.221	0.869751	-2.998535
240.222	0.869873	-2.997803
240.223	0.8699646	-2.997925
240.224	0.869751	-2.997803
240.225	0.869873	-2.997681
240.226	0.869812	-2.998779
240.227	0.869873	-2.998169
240.228	0.8699646	-2.997925
240.229	0.8697205	-2.998535
240.23	0.8695068	-2.997803
240.231	0.8696594	-2.998413
240.232	0.8695068	-2.997925
240.233	0.8697205	-2.998413
240.234	0.8697205	-2.998535
240.235	0.8695068	-2.997437
240.236	0.8693848	-2.99707
240.237	0.869751	-2.998047
240.238	0.8696289	-2.998169
240.239	0.8693848	-2.998047
240.24	0.8692627	-2.998535
240.241	0.8694153	-2.997559
240.242	0.8694153	-2.997192
240.243	0.8694153	-2.998291
240.244	0.8694763	-2.998047
240.245	0.8693848	-2.998047
240.246	0.8693848	-2.997925
240.247	0.8694763	-2.998047
240.248	0.8693848	-2.997803
240.249	0.8696289	-2.998413
240.25	0.8694763	-2.998047
240.251	0.8692322	-2.998413
240.252	0.8692627	-2.997559
240.253	0.8693848	-2.997559
240.254	0.8691711	-2.997681
240.255	0.8690186	-2.997559
240.256	0.8695068	-2.99707
240.257	0.8691711	-2.997681
240.258	0.8693237	-2.997681
240.259	0.8693848	-2.996826
240.26	0.8691711	-2.997314
240.261	0.8693237	-2.997681
240.262	0.8690186	-2.997559
240.263	0.868988	-2.997925
240.264	0.8688965	-2.997925
240.265	0.8687439	-2.997559
240.266	0.8690186	-2.997192
240.267	0.8692627	-2.998047
240.268	0.8690796	-2.99707
240.269	0.8690186	-2.998535
240.27	0.868927	-2.99707
240.271	0.8690186	-2.997559
240.272	0.8690186	-2.997192
240.273	0.8687744	-2.996582
240.274	0.8690796	-2.997437
240.275	0.8690186	-2.996826
240.276	0.8686829	-2.99707
240.277	0.868988	-2.997681
240.278	0.8691406	-2.997192
240.279	0.868927	-2.99707
240.28	0.868927	-2.997559
240.281	0.8687744	-2.998169
240.282	0.868927	-2.99707
240.283	0.868927	-2.998047
240.284	0.8688354	-2.997437
240.285	0.8688965	-2.997681
240.286	0.8684998	-2.998291
240.287	0.8687744	-2.997559
240.288	0.868988	-2.998535
240.289	0.8686523	-2.997314
240.29	0.8687439	-2.997559
240.291	0.8685913	-2.99707
240.292	0.8686829	-2.997925
240.293	0.8684082	-2.996948
240.294	0.8685303	-2.997681
240.295	0.8685913	-2.997681
240.296	0.8684998	-2.997192
240.297	0.8685303	-2.997925
240.298	0.8684082	-2.997437
240.299	0.8685303	-2.997925
240.3	0.8684998	-2.998413
240.301	0.8685913	-2.997681
240.302	0.8683472	-2.998413
240.303	0.8684998	-2.996582
240.304	0.8684998	-2.998291
240.305	0.8681946	-2.997925
240.306	0.8684082	-2.997925
240.307	0.8684082	-2.998413
240.308	0.8685303	-2.99707
240.309	0.8683472	-2.997559
240.31	0.8684082	-2.998047
240.311	0.8682861	-2.998291
240.312	0.8684998	-2.996948
240.313	0.868042	-2.997559
240.314	0.8684082	-2.997559
240.315	0.8681946	-2.996582
240.316	0.8684082	-2.998291
240.317	0.8682861	-2.997192
240.318	0.868103	-2.996704
240.319	0.8679504	-2.998291
240.32	0.8685303	-2.99707
240.321	0.8682861	-2.998291
240.322	0.8685303	-2.996704
240.323	0.8681641	-2.997559
240.324	0.8684082	-2.997925
240.325	0.8682556	-2.997803
240.326	0.8683472	-2.997437
240.327	0.8682556	-2.997437
240.328	0.8679504	-2.997559
240.329	0.8677063	-2.996826
240.33	0.868042	-2.998169
240.331	0.8682556	-2.996826
240.332	0.8680115	-2.997437
240.333	0.8684082	-2.997803
240.334	0.8682556	-2.997314
240.335	0.8679504	-2.997559
240.336	0.8678589	-2.997314
240.337	0.8679504	-2.997559
240.338	0.868103	-2.998169
240.339	0.868042	-2.997925
240.34	0.8681641	-2.99707
240.341	0.868103	-2.996582
240.342	0.8680115	-2.998169
240.343	0.868042	-2.99707
240.344	0.8681641	-2.997925
240.345	0.8677063	-2.99707
240.346	0.8676758	-2.99707
240.347	0.8679199	-2.997681
240.348	0.8677673	-2.997925
240.349	0.8676758	-2.997803
240.35	0.8679504	-2.99707
240.351	0.868042	-2.997437
240.352	0.8679504	-2.997559
240.353	0.8679199	-2.997559
240.354	0.8679199	-2.997559
240.355	0.8677979	-2.99707
240.356	0.8677063	-2.998291
240.357	0.8676758	-2.99707
240.358	0.8678589	-2.997559
240.359	0.8676758	-2.997314
240.36	0.8675537	-2.997559
240.361	0.8677063	-2.998047
240.362	0.8677063	-2.997437
240.363	0.8677063	-2.997925
240.364	0.8676147	-2.997314
240.365	0.8676147	-2.997192
240.366	0.8677673	-2.998169
240.367	0.8677063	-2.99707
240.368	0.8674622	-2.998291
240.369	0.8677673	-2.996704
240.37	0.8673096	-2.997437
240.371	0.8676758	-2.998169
240.372	0.8676758	-2.99707
240.373	0.8676147	-2.996948
240.374	0.8676758	-2.99646
240.375	0.8676758	-2.997437
240.376	0.8676147	-2.997437
240.377	0.8674622	-2.997681
240.378	0.8673706	-2.997314
240.379	0.8675537	-2.99707
240.38	0.8675232	-2.997192
240.381	0.8673706	-2.996582
240.382	0.867218	-2.998047
240.383	0.8675232	-2.997192
240.384	0.8674316	-2.996826
240.385	0.8674316	-2.998047
240.386	0.8674316	-2.99707
240.387	0.8674316	-2.997559
240.388	0.8674316	-2.996826
240.389	0.8674622	-2.997681
240.39	0.8669739	-2.997192
240.391	0.867218	-2.997437
240.392	0.8673096	-2.997192
240.393	0.8674316	-2.997559
240.394	0.8671265	-2.997681
240.395	0.8673096	-2.997437
240.396	0.8674622	-2.997681
240.397	0.8673706	-2.997559
240.398	0.867218	-2.997559
240.399	0.8674316	-2.996704
240.4	0.8675537	-2.997559
240.401	0.8671875	-2.997803
240.402	0.8672791	-2.997192
240.403	0.8671875	-2.998169
240.404	0.8671265	-2.997681
240.405	0.8671875	-2.997681
240.406	0.8671265	-2.997437
240.407	0.8670349	-2.996948
240.408	0.867218	-2.998291
240.409	0.8670654	-2.997681
240.41	0.8670654	-2.997925
240.411	0.8671875	-2.996948
240.412	0.8669434	-2.997437
240.413	0.8671265	-2.998047
240.414	0.8670349	-2.998169
240.415	0.8668213	-2.997314
240.416	0.8671875	-2.996948
240.417	0.8671875	-2.997559
240.418	0.8667908	-2.997437
240.419	0.8668823	-2.997559
240.42	0.8668213	-2.998291
240.421	0.867218	-2.997437
240.422	0.8670654	-2.998047
240.423	0.8666382	-2.997803
240.424	0.8670654	-2.99707
240.425	0.8669739	-2.997803
240.426	0.8667908	-2.997803
240.427	0.8670349	-2.998047
240.428	0.8668823	-2.997437
240.429	0.8668823	-2.997437
240.43	0.8670349	-2.99707
240.431	0.8668213	-2.997925
240.432	0.8668213	-2.997314
240.433	0.8671875	-2.998047
240.434	0.8668213	-2.996704
240.435	0.8671265	-2.996582
240.436	0.8665771	-2.997314
240.437	0.8666382	-2.996826
240.438	0.8668823	-2.997803
240.439	0.8667297	-2.997559
240.44	0.8668213	-2.997192
240.441	0.8668213	-2.996582
240.442	0.8668823	-2.99707
240.443	0.8667908	-2.997437
240.444	0.8666382	-2.997559
240.445	0.8666382	-2.996704
240.446	0.8667297	-2.997925
240.447	0.8667908	-2.997559
240.448	0.8667297	-2.997925
240.449	0.8666992	-2.997925
240.45	0.8668213	-2.99707
240.451	0.8666992	-2.997559
240.452	0.8664856	-2.997559
240.453	0.8664856	-2.997681
240.454	0.8668213	-2.997803
240.455	0.8663025	-2.997192
240.456	0.8664551	-2.997437
240.457	0.8665466	-2.997925
240.458	0.8664856	-2.997803
240.459	0.8666382	-2.996338
240.46	0.8664856	-2.997559
240.461	0.866333	-2.997559
240.462	0.8664551	-2.997192
240.463	0.8666382	-2.997437
240.464	0.8665771	-2.996582
240.465	0.866394	-2.99707
240.466	0.866333	-2.998169
240.467	0.8666382	-2.997437
240.468	0.8664551	-2.997437
240.469	0.8665771	-2.997925
240.47	0.8662415	-2.997681
240.471	0.866394	-2.998047
240.472	0.8663025	-2.997803
240.473	0.8665771	-2.996826
240.474	0.8664856	-2.997314
240.475	0.8666382	-2.997437
240.476	0.8666382	-2.99707
240.477	0.8662415	-2.996948
240.478	0.8660889	-2.99707
240.479	0.8660889	-2.996948
240.48	0.866394	-2.997681
240.481	0.8662109	-2.997314
240.482	0.866394	-2.997559
240.483	0.8665466	-2.997559
240.484	0.8663025	-2.996948
240.485	0.8661499	-2.997925
240.486	0.8661499	-2.997192
240.487	0.8661499	-2.997192
240.488	0.866394	-2.996582
240.489	0.866394	-2.997559
240.49	0.8662109	-2.996582
240.491	0.8661499	-2.998535
240.492	0.866394	-2.997314
240.493	0.8662415	-2.996582
240.494	0.8660583	-2.998047
240.495	0.8662415	-2.996704
240.496	0.8659973	-2.998047
240.497	0.8660583	-2.996704
240.498	0.8658447	-2.99707
240.499	0.8660583	-2.997192
240.5	0.8659058	-2.997559
240.501	0.8662109	-2.997437
240.502	0.8659668	-2.996704
240.503	0.8662109	-2.996948
240.504	0.8661499	-2.996826
240.505	0.8658447	-2.998535
240.506	0.8660889	-2.997314
240.507	0.8659668	-2.997192
240.508	0.8661499	-2.997437
240.509	0.8659668	-2.996582
240.51	0.8659058	-2.997803
240.511	0.8660889	-2.997437
240.512	0.8660583	-2.997559
240.513	0.8659973	-2.997437
240.514	0.8660583	-2.997314
240.515	0.8659668	-2.997437
240.516	0.8659973	-2.996582
240.517	0.8658447	-2.997437
240.518	0.8659973	-2.996582
240.519	0.8658142	-2.99707
240.52	0.8660583	-2.997559
240.521	0.8658447	-2.996338
240.522	0.8655701	-2.997559
240.523	0.8659973	-2.996582
240.524	0.8659058	-2.998047
240.525	0.8659668	-2.997314
240.526	0.8658142	-2.996826
240.527	0.8655701	-2.997192
240.528	0.8655701	-2.997192
240.529	0.8658447	-2.998169
240.53	0.8658142	-2.997192
240.531	0.8657227	-2.99707
240.532	0.8656616	-2.99707
240.533	0.8658447	-2.99707
240.534	0.8656616	-2.997925
240.535	0.8657532	-2.996826
240.536	0.8655701	-2.997192
240.537	0.8658142	-2.996948
240.538	0.8654175	-2.997437
240.539	0.8654175	-2.996826
240.54	0.8655701	-2.996582
240.541	0.8656006	-2.99707
240.542	0.8657532	-2.996948
240.543	0.8654785	-2.997803
240.544	0.8656006	-2.996582
240.545	0.8655701	-2.997681
240.546	0.8656006	-2.996826
240.547	0.8657532	-2.997437
240.548	0.8656006	-2.998657
240.549	0.8657227	-2.996582
240.55	0.8654175	-2.998413
240.551	0.865509	-2.996582
240.552	0.8654785	-2.997192
240.553	0.8656006	-2.998291
240.554	0.865509	-2.996826
240.555	0.8652344	-2.997681
240.556	0.865509	-2.996704
240.557	0.8655701	-2.997559
240.558	0.8654785	-2.996826
240.559	0.8653259	-2.998047
240.56	0.8653259	-2.996948
240.561	0.8656006	-2.99707
240.562	0.8653259	-2.998413
240.563	0.8654175	-2.998047
240.564	0.8651123	-2.997559
240.565	0.8655701	-2.997192
240.566	0.8654785	-2.997437
240.567	0.8652344	-2.998535
240.568	0.8653259	-2.99707
240.569	0.8652649	-2.996826
240.57	0.8652649	-2.997681
240.571	0.8654175	-2.997559
240.572	0.8651733	-2.99707
240.573	0.8652344	-2.996948
240.574	0.8652344	-2.997559
240.575	0.865509	-2.996948
240.576	0.8653259	-2.998047
240.577	0.8651123	-2.99707
240.578	0.8650818	-2.997803
240.579	0.8651733	-2.996582
240.58	0.8653564	-2.996826
240.581	0.8651733	-2.997559
240.582	0.8650208	-2.997437
240.583	0.8652344	-2.997803
240.584	0.8651733	-2.997437
240.585	0.8651733	-2.99707
240.586	0.8653564	-2.997925
240.587	0.8651123	-2.997314
240.588	0.8652344	-2.998169
240.589	0.8651123	-2.996704
240.59	0.8649902	-2.998047
240.591	0.8651733	-2.997559
240.592	0.8652344	-2.997681
240.593	0.8651123	-2.99707
240.594	0.8650818	-2.997437
240.595	0.8649902	-2.997803
240.596	0.8651123	-2.99707
240.597	0.8650818	-2.997559
240.598	0.8649292	-2.997314
240.599	0.8651123	-2.997314
240.6	0.8647461	-2.998169
240.601	0.8649902	-2.997314
240.602	0.8652344	-2.996948
240.603	0.8649902	-2.997559
240.604	0.8650208	-2.997559
240.605	0.8651733	-2.998047
240.606	0.8649902	-2.997803
240.607	0.8651123	-2.997681
240.608	0.8651733	-2.997437
240.609	0.8648682	-2.997559
240.61	0.8647766	-2.997437
240.611	0.8652344	-2.996948
240.612	0.8650818	-2.99707
240.613	0.8646851	-2.997559
240.614	0.8650818	-2.998657
240.615	0.8648682	-2.997559
240.616	0.8647766	-2.997314
240.617	0.8649902	-2.997437
240.618	0.8650208	-2.996948
240.619	0.8649902	-2.998535
240.62	0.8650818	-2.997559
240.621	0.8650818	-2.996704
240.622	0.8650208	-2.99707
240.623	0.8647766	-2.996582
240.624	0.8648376	-2.997192
240.625	0.8650818	-2.997925
240.626	0.8646851	-2.997437
240.627	0.8647461	-2.997559
240.628	0.8649902	-2.998413
240.629	0.8650208	-2.997437
240.63	0.8646851	-2.99707
240.631	0.8649292	-2.997559
240.632	0.8646851	-2.997192
240.633	0.8650208	-2.998047
240.634	0.8647766	-2.996704
240.635	0.864624	-2.99646
240.636	0.8648376	-2.997925
240.637	0.8648376	-2.996948
240.638	0.8648376	-2.997559
240.639	0.8645935	-2.997192
240.64	0.8645935	-2.997559
240.641	0.864624	-2.997314
240.642	0.8645325	-2.997192
240.643	0.864624	-2.99707
240.644	0.8643494	-2.997437
240.645	0.864624	-2.998413
240.646	0.8645935	-2.997803
240.647	0.864502	-2.997925
240.648	0.8648376	-2.997314
240.649	0.8645935	-2.997192
240.65	0.8647461	-2.997803
240.651	0.864502	-2.997681
240.652	0.8643494	-2.997437
240.653	0.8648376	-2.997314
240.654	0.8644409	-2.997314
240.655	0.8646851	-2.997925
240.656	0.864624	-2.996826
240.657	0.8645325	-2.998047
240.658	0.864502	-2.997314
240.659	0.8645935	-2.996948
240.66	0.864624	-2.997803
240.661	0.864624	-2.998291
240.662	0.8646851	-2.997314
240.663	0.8643799	-2.997314
240.664	0.8645325	-2.997559
240.665	0.864624	-2.997192
240.666	0.8642578	-2.997192
240.667	0.8645325	-2.997925
240.668	0.8642883	-2.99707
240.669	0.8642883	-2.998047
240.67	0.8643494	-2.996704
240.671	0.8644409	-2.998169
240.672	0.8641968	-2.99707
240.673	0.864624	-2.99646
240.674	0.864502	-2.997437
240.675	0.8643494	-2.998047
240.676	0.864502	-2.99707
240.677	0.8641357	-2.99646
240.678	0.8641357	-2.997559
240.679	0.8641052	-2.997681
240.68	0.8642883	-2.99707
240.681	0.8642883	-2.998047
240.682	0.8640137	-2.99707
240.683	0.8641052	-2.997803
240.684	0.8643494	-2.997437
240.685	0.8642883	-2.998047
240.686	0.8643799	-2.996582
240.687	0.8640137	-2.997803
240.688	0.8643799	-2.997925
240.689	0.8642883	-2.997314
240.69	0.8644409	-2.998047
240.691	0.8643494	-2.996826
240.692	0.8641968	-2.998047
240.693	0.8638916	-2.997314
240.694	0.864502	-2.997437
240.695	0.864502	-2.996704
240.696	0.8641052	-2.997559
240.697	0.8641968	-2.996826
240.698	0.8643494	-2.998291
240.699	0.8643494	-2.997681
240.7	0.8640442	-2.997314
240.701	0.8643494	-2.996582
240.702	0.8643494	-2.997192
240.703	0.8642883	-2.997559
240.704	0.8642883	-2.997925
240.705	0.8642883	-2.996704
240.706	0.8641968	-2.997681
240.707	0.8640137	-2.997559
240.708	0.8641968	-2.997559
240.709	0.8638611	-2.998047
240.71	0.8641968	-2.997803
240.711	0.8641052	-2.997559
240.712	0.8638611	-2.997803
240.713	0.8641968	-2.99707
240.714	0.8641052	-2.99646
240.715	0.8639526	-2.997192
240.716	0.8641968	-2.997559
240.717	0.8639526	-2.998413
240.718	0.8641052	-2.997192
240.719	0.8641357	-2.997314
240.72	0.8637695	-2.997437
240.721	0.8637695	-2.997681
240.722	0.8637085	-2.997803
240.723	0.8638	-2.998535
240.724	0.8638611	-2.996704
240.725	0.8640442	-2.997559
240.726	0.8639526	-2.997437
240.727	0.8640442	-2.998169
240.728	0.8640137	-2.997559
240.729	0.8639526	-2.997803
240.73	0.8638916	-2.997803
240.731	0.8638916	-2.997559
240.732	0.8638611	-2.997681
240.733	0.8637085	-2.997192
240.734	0.8638	-2.997925
240.735	0.8637695	-2.997559
240.736	0.8635559	-2.997925
240.737	0.8640137	-2.998169
240.738	0.8638611	-2.996582
240.739	0.8641357	-2.997314
240.74	0.8637695	-2.997925
240.741	0.8638916	-2.99707
240.742	0.8638611	-2.998169
240.743	0.8636475	-2.996826
240.744	0.8638611	-2.997559
240.745	0.8638	-2.998047
240.746	0.8639526	-2.998047
240.747	0.8638	-2.997925
240.748	0.8637085	-2.997925
240.749	0.8638611	-2.997681
240.75	0.8636475	-2.998047
240.751	0.8635254	-2.997437
240.752	0.8637085	-2.997681
240.753	0.8636475	-2.996826
240.754	0.8638	-2.998413
240.755	0.8638	-2.997192
240.756	0.8634644	-2.998535
240.757	0.8636169	-2.998047
240.758	0.8636475	-2.997559
240.759	0.8633118	-2.998901
240.76	0.8635559	-2.998047
240.761	0.8638	-2.998291
240.762	0.8636169	-2.996216
240.763	0.8636475	-2.997803
240.764	0.8636475	-2.99707
240.765	0.8635254	-2.999023
240.766	0.8634644	-2.997681
240.767	0.8635559	-2.996948
240.768	0.8634033	-2.998047
240.769	0.8634644	-2.998535
240.77	0.8637085	-2.997803
240.771	0.8634644	-2.997681
240.772	0.8635254	-2.997437
240.773	0.8638611	-2.997803
240.774	0.8635254	-2.99707
240.775	0.8632813	-2.998413
240.776	0.8634644	-2.996826
240.777	0.8630371	-2.997681
240.778	0.8635254	-2.998047
240.779	0.8631592	-2.998169
240.78	0.8634644	-2.997681
240.781	0.8634644	-2.997681
240.782	0.8632202	-2.998047
240.783	0.8633728	-2.997681
240.784	0.8635559	-2.999023
240.785	0.8634644	-2.996948
240.786	0.8634644	-2.997559
240.787	0.8633118	-2.997192
240.788	0.8634644	-2.998047
240.789	0.8636475	-2.997559
240.79	0.8635254	-2.99707
240.791	0.8637695	-2.998047
240.792	0.8633728	-2.996826
240.793	0.8632813	-2.998047
240.794	0.8632202	-2.997925
240.795	0.8633118	-2.997314
240.796	0.8633118	-2.997803
240.797	0.8635559	-2.997192
240.798	0.8632813	-2.997314
240.799	0.8635559	-2.997437
240.8	0.8634644	-2.997314
240.801	0.8634033	-2.997559
240.802	0.8632813	-2.997925
240.803	0.8632202	-2.997437
240.804	0.8633118	-2.997192
240.805	0.8634033	-2.998047
240.806	0.8634644	-2.997925
240.807	0.8632202	-2.998047
240.808	0.8634644	-2.997925
240.809	0.8632813	-2.998047
240.81	0.8632202	-2.997559
240.811	0.8631287	-2.997437
240.812	0.8634644	-2.998657
240.813	0.8629761	-2.997314
240.814	0.8630371	-2.998047
240.815	0.8632202	-2.997314
240.816	0.8629761	-2.998535
240.817	0.8631592	-2.998047
240.818	0.8632202	-2.998169
240.819	0.8631592	-2.997559
240.82	0.8634644	-2.997559
240.821	0.8632813	-2.998413
240.822	0.8633118	-2.998047
240.823	0.8630676	-2.997681
240.824	0.8631287	-2.997681
240.825	0.8632202	-2.998169
240.826	0.8630676	-2.997803
240.827	0.8631287	-2.998413
240.828	0.8634644	-2.997314
240.829	0.862915	-2.997803
240.83	0.8631592	-2.998047
240.831	0.8630371	-2.998291
240.832	0.8631287	-2.997192
240.833	0.8630371	-2.997437
240.834	0.8629761	-2.997559
240.835	0.8631592	-2.997681
240.836	0.8632813	-2.997803
240.837	0.8630676	-2.99707
240.838	0.8630676	-2.998047
240.839	0.8630371	-2.998047
240.84	0.8630371	-2.997925
240.841	0.8630371	-2.99707
240.842	0.8630676	-2.997192
240.843	0.8629761	-2.997681
240.844	0.8630371	-2.998047
240.845	0.8632202	-2.997314
240.846	0.8631287	-2.997192
240.847	0.862793	-2.997437
240.848	0.862915	-2.997681
240.849	0.8629761	-2.998047
240.85	0.8631592	-2.997681
240.851	0.8629761	-2.997559
240.852	0.8626709	-2.998291
240.853	0.862915	-2.997192
240.854	0.8628235	-2.998047
240.855	0.8625793	-2.997681
240.856	0.8629761	-2.997559
240.857	0.8626404	-2.997681
240.858	0.8630371	-2.998535
240.859	0.8626709	-2.997559
240.86	0.8628845	-2.997925
240.861	0.8629761	-2.997437
240.862	0.8626709	-2.997559
240.863	0.8628845	-2.997681
240.864	0.862793	-2.997559
240.865	0.8630676	-2.997681
240.866	0.8629761	-2.997925
240.867	0.8627319	-2.997192
240.868	0.8630371	-2.998901
240.869	0.8623352	-2.997559
240.87	0.8625793	-2.998047
240.871	0.862793	-2.996216
240.872	0.8626404	-2.998047
240.873	0.8626709	-2.997192
240.874	0.8626709	-2.997314
240.875	0.862793	-2.997803
240.876	0.8626404	-2.99707
240.877	0.862915	-2.997925
240.878	0.8628235	-2.996582
240.879	0.8626709	-2.998535
240.88	0.862793	-2.997314
240.881	0.8627319	-2.997803
240.882	0.862915	-2.998413
240.883	0.8626404	-2.997314
240.884	0.8625488	-2.997681
240.885	0.8624268	-2.997925
240.886	0.8628845	-2.998535
240.887	0.8624268	-2.998901
240.888	0.8625793	-2.99707
240.889	0.8625488	-2.998291
240.89	0.862793	-2.997925
240.891	0.8626404	-2.998779
240.892	0.8625793	-2.997437
240.893	0.8625488	-2.998169
240.894	0.8626404	-2.998169
240.895	0.8625488	-2.997437
240.896	0.8626709	-2.998535
240.897	0.8624878	-2.997559
240.898	0.8625793	-2.998535
240.899	0.8625793	-2.997681
240.9	0.8624268	-2.998047
240.901	0.862793	-2.997803
240.902	0.8624268	-2.997803
240.903	0.8627319	-2.997803
240.904	0.8623352	-2.998169
240.905	0.8625793	-2.997437
240.906	0.8625488	-2.997925
240.907	0.8622437	-2.99707
240.908	0.8625793	-2.998169
240.909	0.8624268	-2.99707
240.91	0.8624268	-2.998413
240.911	0.8623962	-2.997681
240.912	0.8623352	-2.998535
240.913	0.8624268	-2.998047
240.914	0.8625488	-2.99707
240.915	0.8624878	-2.998047
240.916	0.8623352	-2.997559
240.917	0.8621826	-2.998291
240.918	0.8623352	-2.998047
240.919	0.8626404	-2.997559
240.92	0.8623962	-2.997559
240.921	0.8626404	-2.997192
240.922	0.8624268	-2.998291
240.923	0.8625793	-2.997559
240.924	0.8625488	-2.998535
240.925	0.8625488	-2.997559
240.926	0.8623962	-2.997559
240.927	0.8625488	-2.997925
240.928	0.8623962	-2.997925
240.929	0.8625488	-2.997559
240.93	0.8622437	-2.997925
240.931	0.8624268	-2.998291
240.932	0.8623047	-2.997925
240.933	0.8620911	-2.998413
240.934	0.8621521	-2.997559
240.935	0.8624268	-2.997314
240.936	0.8623352	-2.998657
240.937	0.8621826	-2.997925
240.938	0.8620911	-2.997803
240.939	0.8619995	-2.998535
240.94	0.8623047	-2.997437
240.941	0.8623047	-2.998657
240.942	0.8620911	-2.99707
240.943	0.8623352	-2.998413
240.944	0.8621826	-2.997559
240.945	0.8621521	-2.998047
240.946	0.8623352	-2.998169
240.947	0.8620605	-2.998535
240.948	0.8623962	-2.998291
240.949	0.8622437	-2.997314
240.95	0.8622437	-2.997559
240.951	0.8623352	-2.997559
240.952	0.8621826	-2.997925
240.953	0.8622437	-2.998047
240.954	0.8621826	-2.997681
240.955	0.8620911	-2.997681
240.956	0.8619385	-2.99707
240.957	0.8619385	-2.998413
240.958	0.8618469	-2.99707
240.959	0.8619995	-2.997681
240.96	0.8621826	-2.997559
240.961	0.8620911	-2.997314
240.962	0.8619385	-2.998535
240.963	0.8621826	-2.998047
240.964	0.8620911	-2.997803
240.965	0.8621826	-2.998291
240.966	0.8621521	-2.998535
240.967	0.8622437	-2.996948
240.968	0.8621521	-2.997803
240.969	0.8620605	-2.998291
240.97	0.8620911	-2.99707
240.971	0.8621826	-2.998047
240.972	0.8620605	-2.997681
240.973	0.8621521	-2.997314
240.974	0.8622437	-2.997437
240.975	0.8618164	-2.997559
240.976	0.8619385	-2.998047
240.977	0.8618164	-2.99707
240.978	0.861908	-2.999023
240.979	0.861908	-2.997681
240.98	0.8619385	-2.997925
240.981	0.8618469	-2.997681
240.982	0.861908	-2.997559
240.983	0.8621521	-2.998291
240.984	0.8620911	-2.996948
240.985	0.8619385	-2.997559
240.986	0.8620605	-2.997314
240.987	0.8620605	-2.997559
240.988	0.8621521	-2.998047
240.989	0.8619995	-2.997437
240.99	0.8618164	-2.997437
240.991	0.8618164	-2.99707
240.992	0.8618469	-2.998047
240.993	0.8616028	-2.996948
240.994	0.8616028	-2.997559
240.995	0.8620605	-2.996338
240.996	0.861908	-2.996948
240.997	0.8616943	-2.997559
240.998	0.8618164	-2.996704
240.999	0.8618469	-2.998047
241	0.8617554	-2.996948
241.001	0.8619995	-2.997803
241.002	0.8618469	-2.997314
241.003	0.861908	-2.996704
241.004	0.8618164	-2.99707
241.005	0.8615723	-2.99707
241.006	0.8616943	-2.99707
241.007	0.8618469	-2.997925
241.008	0.8617554	-2.997192
241.009	0.8618164	-2.99707
241.01	0.8617554	-2.996948
241.011	0.8615112	-2.997559
241.012	0.8616638	-2.996216
241.013	0.8616943	-2.99707
241.014	0.8616638	-2.997803
241.015	0.8618164	-2.996948
241.016	0.8616638	-2.997559
241.017	0.8618164	-2.996338
241.018	0.8618469	-2.997925
241.019	0.8616943	-2.99707
241.02	0.8614197	-2.997314
241.021	0.8618469	-2.997559
241.022	0.8618164	-2.99646
241.023	0.8616638	-2.996826
241.024	0.8618469	-2.99707
241.025	0.8615112	-2.997437
241.026	0.8618164	-2.997437
241.027	0.8617554	-2.997437
241.028	0.8618469	-2.99707
241.029	0.8615112	-2.997192
241.03	0.8617554	-2.997925
241.031	0.8618164	-2.996948
241.032	0.8616028	-2.997192
241.033	0.8616943	-2.99646
241.034	0.8614502	-2.996826
241.035	0.8613586	-2.997437
241.036	0.8616028	-2.996948
241.037	0.8613586	-2.997314
241.038	0.8616943	-2.997192
241.039	0.8614502	-2.996826
241.04	0.8615723	-2.997681
241.041	0.8613281	-2.997925
241.042	0.8615723	-2.996948
241.043	0.8615723	-2.99707
241.044	0.8616943	-2.997192
241.045	0.8613281	-2.997314
241.046	0.8615723	-2.997192
241.047	0.8615112	-2.997803
241.048	0.8618164	-2.997437
241.049	0.8616638	-2.998047
241.05	0.8615112	-2.997437
241.051	0.8616028	-2.996582
241.052	0.8614197	-2.996582
241.053	0.8614197	-2.996704
241.054	0.8614197	-2.997925
241.055	0.8613586	-2.997192
241.056	0.8613586	-2.997314
241.057	0.8612061	-2.997559
241.058	0.8615112	-2.99707
241.059	0.8612671	-2.997803
241.06	0.8615723	-2.997559
241.061	0.8615723	-2.997192
241.062	0.8616028	-2.997437
241.063	0.8613281	-2.997559
241.064	0.8614197	-2.997559
241.065	0.8614197	-2.99707
241.066	0.8615723	-2.997681
241.067	0.8615112	-2.997681
241.068	0.8613281	-2.997925
241.069	0.8613586	-2.996948
241.07	0.8614197	-2.99707
241.071	0.8615112	-2.996582
241.072	0.8614502	-2.99707
241.073	0.8613586	-2.996704
241.074	0.8613586	-2.997437
241.075	0.8616028	-2.997437
241.076	0.8613586	-2.99707
241.077	0.8613281	-2.996826
241.078	0.8611145	-2.998413
241.079	0.8613281	-2.996338
241.08	0.8612671	-2.997681
241.081	0.8613281	-2.997192
241.082	0.8611755	-2.997314
241.083	0.8611145	-2.997314
241.084	0.8610229	-2.997559
241.085	0.8612061	-2.997314
241.086	0.8612061	-2.997192
241.087	0.8611755	-2.996582
241.088	0.8613281	-2.997925
241.089	0.8610229	-2.996582
241.09	0.8611145	-2.996826
241.091	0.8613281	-2.996582
241.092	0.861084	-2.997437
241.093	0.8613281	-2.996826
241.094	0.8612671	-2.996948
241.095	0.8611755	-2.997437
241.096	0.8613586	-2.996582
241.097	0.8613586	-2.997803
241.098	0.8612061	-2.996338
241.099	0.8614197	-2.997314
241.1	0.8614502	-2.996948
241.101	0.8612671	-2.997437
241.102	0.8611145	-2.997681
241.103	0.8611145	-2.996338
241.104	0.8610229	-2.99646
241.105	0.8612671	-2.99707
241.106	0.8612671	-2.997437
241.107	0.8612061	-2.99707
241.108	0.8611755	-2.997437
241.109	0.861084	-2.99707
241.11	0.8613281	-2.996582
241.111	0.861084	-2.998291
241.112	0.8610229	-2.99707
241.113	0.861084	-2.997192
241.114	0.8612671	-2.997192
241.115	0.8610229	-2.996948
241.116	0.8610229	-2.998047
241.117	0.8609619	-2.996582
241.118	0.8613586	-2.997803
241.119	0.8609619	-2.997437
241.12	0.8608398	-2.997437
241.121	0.8611755	-2.997803
241.122	0.8609314	-2.996826
241.123	0.8610229	-2.997925
241.124	0.8610229	-2.997681
241.125	0.8612061	-2.997925
241.126	0.8609314	-2.996826
241.127	0.8609314	-2.997314
241.128	0.8610229	-2.99707
241.129	0.8612061	-2.997192
241.13	0.861084	-2.998535
241.131	0.8608704	-2.996582
241.132	0.8609314	-2.99707
241.133	0.8609314	-2.99707
241.134	0.8609314	-2.997925
241.135	0.8610229	-2.997559
241.136	0.861084	-2.99707
241.137	0.8607178	-2.99707
241.138	0.8608704	-2.996948
241.139	0.8609314	-2.997559
241.14	0.8609619	-2.99707
241.141	0.861084	-2.996826
241.142	0.8609619	-2.997803
241.143	0.8609619	-2.996582
241.144	0.8609619	-2.997559
241.145	0.8608398	-2.99707
241.146	0.8609314	-2.997314
241.147	0.8608704	-2.99707
241.148	0.8608704	-2.997559
241.149	0.8607788	-2.99707
241.15	0.8609314	-2.997192
241.151	0.8607788	-2.996582
241.152	0.8609619	-2.997559
241.153	0.861084	-2.998413
241.154	0.8609619	-2.996582
241.155	0.8607788	-2.997192
241.156	0.8607788	-2.996582
241.157	0.8609314	-2.996826
241.158	0.8608704	-2.997437
241.159	0.8609619	-2.99707
241.16	0.8608704	-2.997314
241.161	0.8611755	-2.997192
241.162	0.8609619	-2.997192
241.163	0.8609314	-2.997314
241.164	0.8607788	-2.996704
241.165	0.8608398	-2.997925
241.166	0.8608704	-2.996216
241.167	0.8605957	-2.997559
241.168	0.8607788	-2.996826
241.169	0.8609619	-2.997559
241.17	0.8609314	-2.996948
241.171	0.8606262	-2.996582
241.172	0.8606262	-2.996338
241.173	0.8605347	-2.997437
241.174	0.8607788	-2.996704
241.175	0.8607788	-2.996826
241.176	0.8606262	-2.997559
241.177	0.8606873	-2.996704
241.178	0.8609314	-2.996582
241.179	0.8608704	-2.996094
241.18	0.8607178	-2.997559
241.181	0.8604736	-2.99707
241.182	0.8606873	-2.997437
241.183	0.8607788	-2.996582
241.184	0.8606262	-2.99707
241.185	0.8605957	-2.996582
241.186	0.8604431	-2.997559
241.187	0.8606262	-2.996826
241.188	0.8607788	-2.99707
241.189	0.8608398	-2.99707
241.19	0.8605957	-2.997437
241.191	0.8605957	-2.996582
241.192	0.8609314	-2.995972
241.193	0.8603821	-2.997559
241.194	0.8606262	-2.997437
241.195	0.8605347	-2.997314
241.196	0.8607178	-2.997559
241.197	0.8603516	-2.99646
241.198	0.8606873	-2.99707
241.199	0.8605347	-2.99707
241.2	0.8604431	-2.997437
241.201	0.8602905	-2.996338
241.202	0.8604431	-2.996704
241.203	0.8605347	-2.997559
241.204	0.8604431	-2.996582
241.205	0.8601379	-2.997681
241.206	0.8605347	-2.997192
241.207	0.8603821	-2.99707
241.208	0.8605347	-2.99707
241.209	0.8604736	-2.99707
241.21	0.8603516	-2.996582
241.211	0.8604736	-2.99707
241.212	0.8605347	-2.997559
241.213	0.8604736	-2.99707
241.214	0.8604431	-2.997925
241.215	0.8601379	-2.997314
241.216	0.8605347	-2.996582
241.217	0.8605957	-2.997314
241.218	0.8604431	-2.997314
241.219	0.8605957	-2.997192
241.22	0.8605957	-2.997314
241.221	0.8604736	-2.996948
241.222	0.8604736	-2.99646
241.223	0.8605347	-2.997681
241.224	0.8602905	-2.996948
241.225	0.860199	-2.997437
241.226	0.8605347	-2.997192
241.227	0.8604736	-2.996826
241.228	0.8603821	-2.99707
241.229	0.8602905	-2.996826
241.23	0.8602295	-2.997192
241.231	0.8603516	-2.99707
241.232	0.8606262	-2.996948
241.233	0.8603516	-2.996948
241.234	0.8604431	-2.997192
241.235	0.8603821	-2.99707
241.236	0.8604736	-2.99707
241.237	0.8603821	-2.99707
241.238	0.8604736	-2.99707
241.239	0.8601074	-2.997559
241.24	0.8600464	-2.996582
241.241	0.8600464	-2.997192
241.242	0.8603516	-2.996948
241.243	0.8604431	-2.997803
241.244	0.8604736	-2.996826
241.245	0.8601379	-2.997437
241.246	0.8603821	-2.99707
241.247	0.8605957	-2.996948
241.248	0.8601379	-2.997803
241.249	0.8601379	-2.99707
241.25	0.8602295	-2.997314
241.251	0.8603821	-2.99707
241.252	0.8603821	-2.996826
241.253	0.8603821	-2.997803
241.254	0.8601074	-2.996704
241.255	0.8603821	-2.996582
241.256	0.8601379	-2.997192
241.257	0.8602905	-2.996948
241.258	0.860199	-2.995972
241.259	0.8599854	-2.997192
241.26	0.8602905	-2.996826
241.261	0.8601379	-2.997559
241.262	0.8601379	-2.99707
241.263	0.8601379	-2.997192
241.264	0.8602295	-2.997314
241.265	0.8601379	-2.997681
241.266	0.8601074	-2.997314
241.267	0.8601379	-2.998413
241.268	0.8599548	-2.996826
241.269	0.8603516	-2.997314
241.27	0.8601074	-2.998291
241.271	0.860199	-2.99646
241.272	0.8601074	-2.998047
241.273	0.8598022	-2.996948
241.274	0.8599854	-2.996826
241.275	0.8598022	-2.997559
241.276	0.8603516	-2.996704
241.277	0.8598022	-2.997559
241.278	0.8601074	-2.996948
241.279	0.8599548	-2.997314
241.28	0.8598022	-2.99707
241.281	0.8601379	-2.997314
241.282	0.8599548	-2.996582
241.283	0.8598633	-2.997559
241.284	0.8598938	-2.997192
241.285	0.8598633	-2.997803
241.286	0.8599854	-2.998047
241.287	0.8601074	-2.99707
241.288	0.8599548	-2.997437
241.289	0.8601074	-2.997559
241.29	0.8598633	-2.997681
241.291	0.8599548	-2.998047
241.292	0.8599548	-2.996826
241.293	0.8599548	-2.996582
241.294	0.8600464	-2.997559
241.295	0.8602905	-2.997437
241.296	0.8598022	-2.997559
241.297	0.8599548	-2.99707
241.298	0.8601074	-2.997681
241.299	0.8597107	-2.997559
241.3	0.8599548	-2.99707
241.301	0.8596497	-2.997192
241.302	0.8598938	-2.997437
241.303	0.860199	-2.997925
241.304	0.8598938	-2.99707
241.305	0.8598022	-2.998047
241.306	0.8601074	-2.997559
241.307	0.8599548	-2.99707
241.308	0.8599548	-2.998535
241.309	0.8598938	-2.997314
241.31	0.8597412	-2.998535
241.311	0.8597412	-2.996948
241.312	0.8598938	-2.997559
241.313	0.8598022	-2.996338
241.314	0.8597107	-2.997314
241.315	0.8597412	-2.996948
241.316	0.8598022	-2.996338
241.317	0.8598633	-2.997314
241.318	0.8598938	-2.99707
241.319	0.8598022	-2.997925
241.32	0.8601074	-2.997192
241.321	0.8596497	-2.998047
241.322	0.8597107	-2.997681
241.323	0.8598938	-2.997437
241.324	0.8598938	-2.99707
241.325	0.8595581	-2.997192
241.326	0.8597107	-2.997803
241.327	0.8597107	-2.997559
241.328	0.8598633	-2.997192
241.329	0.8596497	-2.997314
241.33	0.8598938	-2.996216
241.331	0.8598633	-2.998535
241.332	0.8598022	-2.997437
241.333	0.8597107	-2.997681
241.334	0.8598022	-2.997437
241.335	0.8597412	-2.997437
241.336	0.859314	-2.997559
241.337	0.8598938	-2.997314
241.338	0.8596497	-2.997559
241.339	0.8594666	-2.997314
241.34	0.8595581	-2.998047
241.341	0.8595581	-2.99707
241.342	0.8597107	-2.997559
241.343	0.8597412	-2.997925
241.344	0.8597107	-2.996094
241.345	0.8594971	-2.997925
241.346	0.8597107	-2.997192
241.347	0.8596497	-2.997803
241.348	0.8597107	-2.99707
241.349	0.8594666	-2.997559
241.35	0.8596191	-2.997925
241.351	0.8596497	-2.996704
241.352	0.8597107	-2.997803
241.353	0.8597107	-2.996582
241.354	0.8598022	-2.997925
241.355	0.8596191	-2.996704
241.356	0.8596497	-2.996826
241.357	0.8595581	-2.997681
241.358	0.859375	-2.997803
241.359	0.8597412	-2.997925
241.36	0.8596497	-2.996948
241.361	0.8597107	-2.996826
241.362	0.8596191	-2.997437
241.363	0.8594666	-2.997192
241.364	0.8596191	-2.997559
241.365	0.8596497	-2.996948
241.366	0.8597107	-2.997437
241.367	0.8594055	-2.99707
241.368	0.8596497	-2.997314
241.369	0.8596497	-2.99707
241.37	0.8594055	-2.997559
241.371	0.8594666	-2.997925
241.372	0.8594666	-2.996338
241.373	0.8594666	-2.998047
241.374	0.8594666	-2.996582
241.375	0.8595581	-2.998047
241.376	0.8597107	-2.997559
241.377	0.8594055	-2.996948
241.378	0.8594971	-2.997559
241.379	0.8596497	-2.997803
241.38	0.8592529	-2.997681
241.381	0.8592529	-2.998169
241.382	0.8592529	-2.996948
241.383	0.8594055	-2.997437
241.384	0.8594971	-2.997559
241.385	0.8592529	-2.997559
241.386	0.859375	-2.997437
241.387	0.859314	-2.997437
241.388	0.8596497	-2.997681
241.389	0.859375	-2.997681
241.39	0.859375	-2.997681
241.391	0.8594971	-2.997559
241.392	0.8594055	-2.997681
241.393	0.8594971	-2.997437
241.394	0.8596191	-2.998169
241.395	0.859314	-2.998657
241.396	0.859314	-2.99707
241.397	0.859314	-2.997559
241.398	0.8594055	-2.997803
241.399	0.8594666	-2.997803
241.4	0.859314	-2.998047
241.401	0.8594055	-2.998169
241.402	0.8595581	-2.997925
241.403	0.8591614	-2.997437
241.404	0.859314	-2.998047
241.405	0.8594055	-2.998169
241.406	0.8592529	-2.997559
241.407	0.8594971	-2.997559
241.408	0.8595581	-2.997925
241.409	0.8594055	-2.997681
241.41	0.859314	-2.997559
241.411	0.8592529	-2.997681
241.412	0.859314	-2.997559
241.413	0.859314	-2.997437
241.414	0.859314	-2.999756
241.415	0.8591614	-2.997192
241.416	0.8592224	-2.998413
241.417	0.8592529	-2.997925
241.418	0.8594055	-2.998535
241.419	0.8590088	-2.997559
241.42	0.8591309	-2.998169
241.421	0.8592224	-2.997559
241.422	0.8594055	-2.998169
241.423	0.8591614	-2.998413
241.424	0.8592529	-2.997314
241.425	0.8592529	-2.997559
241.426	0.8592529	-2.998535
241.427	0.8592529	-2.997559
241.428	0.8589783	-2.998779
241.429	0.8594055	-2.997681
241.43	0.8589172	-2.998169
241.431	0.8592224	-2.997681
241.432	0.859375	-2.997925
241.433	0.8592529	-2.998291
241.434	0.859314	-2.997314
241.435	0.8592529	-2.997681
241.436	0.8592529	-2.998047
241.437	0.8590698	-2.998413
241.438	0.8592529	-2.997437
241.439	0.8588257	-2.997559
241.44	0.8590698	-2.997437
241.441	0.8592224	-2.998413
241.442	0.8594055	-2.998047
241.443	0.859314	-2.997559
241.444	0.8592224	-2.997803
241.445	0.8591309	-2.998657
241.446	0.8589172	-2.997559
241.447	0.8588867	-2.997803
241.448	0.8590088	-2.998779
241.449	0.8591614	-2.997681
241.45	0.8592529	-2.997681
241.451	0.8589172	-2.997437
241.452	0.8590698	-2.998047
241.453	0.8589172	-2.998047
241.454	0.8590698	-2.997559
241.455	0.8586731	-2.998413
241.456	0.8588257	-2.997559
241.457	0.8591309	-2.998169
241.458	0.8588867	-2.997803
241.459	0.8590088	-2.998291
241.46	0.8591614	-2.998169
241.461	0.8589783	-2.998535
241.462	0.8591309	-2.998047
241.463	0.8591309	-2.997803
241.464	0.8588867	-2.998657
241.465	0.8590698	-2.997559
241.466	0.8587646	-2.999023
241.467	0.8590698	-2.998657
241.468	0.8591614	-2.998657
241.469	0.8592224	-2.997559
241.47	0.8587646	-2.998901
241.471	0.8591309	-2.997803
241.472	0.8590088	-2.998047
241.473	0.8588257	-2.997803
241.474	0.8590698	-2.998657
241.475	0.8587341	-2.99707
241.476	0.8589172	-2.998413
241.477	0.8589783	-2.997681
241.478	0.8587646	-2.998047
241.479	0.8589783	-2.998047
241.48	0.8591309	-2.99939
241.481	0.8592224	-2.997559
241.482	0.8589172	-2.997559
241.483	0.8586426	-2.998047
241.484	0.8588257	-2.998413
241.485	0.8585815	-2.998047
241.486	0.85849	-2.997925
241.487	0.8583984	-2.998413
241.488	0.8590698	-2.997681
241.489	0.8589783	-2.998657
241.49	0.8588867	-2.998413
241.491	0.8590088	-2.997925
241.492	0.8590088	-2.998169
241.493	0.8588867	-2.998169
241.494	0.8588867	-2.99707
241.495	0.8588867	-2.997803
241.496	0.8590698	-2.998047
241.497	0.8588867	-2.998291
241.498	0.8590088	-2.998047
241.499	0.8590698	-2.998291
241.5	0.8588257	-2.997314
241.501	0.8587646	-2.997681
241.502	0.8588257	-2.998047
241.503	0.8588257	-2.997192
241.504	0.8588257	-2.998657
241.505	0.8588867	-2.997559
241.506	0.8588257	-2.998047
241.507	0.8589783	-2.998413
241.508	0.8588867	-2.998535
241.509	0.8588257	-2.998535
241.51	0.8587341	-2.997437
241.511	0.8591309	-2.998535
241.512	0.8585815	-2.998535
241.513	0.8585815	-2.999146
241.514	0.858429	-2.997437
241.515	0.8586731	-2.998047
241.516	0.85849	-2.99939
241.517	0.8588867	-2.997559
241.518	0.8588257	-2.998413
241.519	0.8590698	-2.996826
241.52	0.8588867	-2.999023
241.521	0.8586731	-2.997559
241.522	0.8586426	-2.997925
241.523	0.8586426	-2.997559
241.524	0.8586426	-2.997314
241.525	0.8588257	-2.998047
241.526	0.8585815	-2.998291
241.527	0.8585205	-2.998901
241.528	0.8585205	-2.998047
241.529	0.8587341	-2.997559
241.53	0.8588867	-2.998047
241.531	0.8585815	-2.997803
241.532	0.8585815	-2.998657
241.533	0.8587646	-2.996094
241.534	0.8588257	-2.998535
241.535	0.8588867	-2.997681
241.536	0.8585205	-2.997803
241.537	0.8587341	-2.998535
241.538	0.8585205	-2.997681
241.539	0.8585815	-2.999023
241.54	0.8586426	-2.998413
241.541	0.85849	-2.998413
241.542	0.8585815	-2.997925
241.543	0.85849	-2.997314
241.544	0.8585815	-2.998047
241.545	0.858429	-2.997437
241.546	0.8587646	-2.998413
241.547	0.8588257	-2.997192
241.548	0.8585815	-2.997925
241.549	0.858429	-2.997803
241.55	0.8587646	-2.998047
241.551	0.8586731	-2.998779
241.552	0.8587341	-2.997803
241.553	0.8587646	-2.998047
241.554	0.8585815	-2.998047
241.555	0.8585205	-2.998047
241.556	0.858429	-2.997803
241.557	0.85849	-2.998047
241.558	0.85849	-2.998291
241.559	0.8585205	-2.998047
241.56	0.8586731	-2.998169
241.561	0.8583374	-2.997681
241.562	0.8583984	-2.997925
241.563	0.8585815	-2.998535
241.564	0.85849	-2.998413
241.565	0.8583984	-2.998779
241.566	0.8585205	-2.997314
241.567	0.8585815	-2.998291
241.568	0.8581848	-2.998047
241.569	0.8582764	-2.997925
241.57	0.8585815	-2.998901
241.571	0.858429	-2.997437
241.572	0.8585815	-2.998291
241.573	0.858429	-2.998047
241.574	0.8586731	-2.997925
241.575	0.8583984	-2.998779
241.576	0.8583984	-2.998047
241.577	0.85849	-2.998413
241.578	0.8583984	-2.997559
241.579	0.8582764	-2.998535
241.58	0.858429	-2.997925
241.581	0.8585815	-2.997559
241.582	0.8582764	-2.998535
241.583	0.858429	-2.998047
241.584	0.8581543	-2.998047
241.585	0.8583984	-2.99707
241.586	0.8581848	-2.998779
241.587	0.858429	-2.998169
241.588	0.858429	-2.998047
241.589	0.8582764	-2.998047
241.59	0.8585815	-2.997559
241.591	0.8583374	-2.997925
241.592	0.8585815	-2.998291
241.593	0.8585205	-2.997559
241.594	0.8586731	-2.998657
241.595	0.8582458	-2.997437
241.596	0.8582764	-2.998535
241.597	0.8583374	-2.997192
241.598	0.8583374	-2.998535
241.599	0.8582458	-2.997925
241.6	0.8583984	-2.997681
241.601	0.8581848	-2.997681
241.602	0.8583984	-2.998291
241.603	0.8583374	-2.997803
241.604	0.8583984	-2.99707
241.605	0.8582764	-2.998535
241.606	0.8583374	-2.997681
241.607	0.8580322	-2.998779
241.608	0.8582764	-2.997925
241.609	0.8582458	-2.997314
241.61	0.8582764	-2.997803
241.611	0.8582458	-2.998169
241.612	0.8583984	-2.997559
241.613	0.8581543	-2.997925
241.614	0.8582458	-2.997437
241.615	0.8581543	-2.997803
241.616	0.8582458	-2.997559
241.617	0.8580933	-2.998047
241.618	0.8581848	-2.997925
241.619	0.8582764	-2.998535
241.62	0.8582764	-2.997437
241.621	0.8581848	-2.998047
241.622	0.8581848	-2.997314
241.623	0.8580017	-2.998535
241.624	0.8583984	-2.997925
241.625	0.8582458	-2.999023
241.626	0.8583984	-2.997681
241.627	0.8581848	-2.998535
241.628	0.8583374	-2.997803
241.629	0.8579407	-2.998169
241.63	0.8580933	-2.998047
241.631	0.8582764	-2.997314
241.632	0.8582458	-2.998047
241.633	0.8580933	-2.996948
241.634	0.8583374	-2.997925
241.635	0.8583374	-2.997803
241.636	0.8583374	-2.998413
241.637	0.8580322	-2.99707
241.638	0.8582458	-2.997559
241.639	0.8582458	-2.997437
241.64	0.8582458	-2.998047
241.641	0.8581543	-2.997559
241.642	0.8580017	-2.997559
241.643	0.8581848	-2.997681
241.644	0.8582764	-2.997559
241.645	0.8579102	-2.997314
241.646	0.8581543	-2.998047
241.647	0.8580322	-2.99707
241.648	0.8580322	-2.997803
241.649	0.8582764	-2.997559
241.65	0.8580017	-2.997559
241.651	0.8580933	-2.997314
241.652	0.8580322	-2.99707
241.653	0.8581848	-2.997559
241.654	0.8580933	-2.997437
241.655	0.8580017	-2.99707
241.656	0.8580933	-2.99707
241.657	0.8579407	-2.996582
241.658	0.8580017	-2.997803
241.659	0.8577576	-2.996704
241.66	0.8579102	-2.997559
241.661	0.8581848	-2.99707
241.662	0.8579407	-2.996582
241.663	0.8582764	-2.997559
241.664	0.8579407	-2.996948
241.665	0.8580322	-2.998169
241.666	0.8579407	-2.997559
241.667	0.8580017	-2.997314
241.668	0.8581543	-2.997437
241.669	0.8579407	-2.997437
241.67	0.857666	-2.996948
241.671	0.8576965	-2.99707
241.672	0.8578491	-2.997314
241.673	0.857666	-2.996704
241.674	0.8580933	-2.996704
241.675	0.8581543	-2.996216
241.676	0.8580933	-2.99707
241.677	0.8578491	-2.997559
241.678	0.8580322	-2.996704
241.679	0.8577881	-2.997559
241.68	0.8579407	-2.996826
241.681	0.857666	-2.997559
241.682	0.8579407	-2.996582
241.683	0.8583374	-2.997437
241.684	0.8580017	-2.998047
241.685	0.8580017	-2.99707
241.686	0.8580017	-2.997681
241.687	0.8580017	-2.996704
241.688	0.8579102	-2.997559
241.689	0.8580322	-2.99707
241.69	0.8580933	-2.997437
241.691	0.8576965	-2.997314
241.692	0.8579407	-2.997314
241.693	0.8579407	-2.997559
241.694	0.8580017	-2.997192
241.695	0.857605	-2.997803
241.696	0.8578491	-2.99707
241.697	0.8579407	-2.997559
241.698	0.8579407	-2.997559
241.699	0.8578491	-2.997559
241.7	0.8576965	-2.99707
241.701	0.8574524	-2.99707
241.702	0.857666	-2.996948
241.703	0.8580017	-2.998047
241.704	0.8580322	-2.997192
241.705	0.8580017	-2.99707
241.706	0.8578491	-2.997681
241.707	0.8579407	-2.99707
241.708	0.8577881	-2.997314
241.709	0.857605	-2.996582
241.71	0.8574219	-2.997559
241.711	0.8578491	-2.996582
241.712	0.8576965	-2.998047
241.713	0.857605	-2.996948
241.714	0.8580017	-2.996826
241.715	0.8577576	-2.996948
241.716	0.8577576	-2.996948
241.717	0.857605	-2.99707
241.718	0.8578491	-2.996216
241.719	0.8579102	-2.998047
241.72	0.8580017	-2.996216
241.721	0.8578491	-2.99707
241.722	0.8579102	-2.996948
241.723	0.8577576	-2.996948
241.724	0.857605	-2.99707
241.725	0.8577576	-2.997559
241.726	0.8577881	-2.997925
241.727	0.8577881	-2.99707
241.728	0.857666	-2.996826
241.729	0.8579102	-2.997437
241.73	0.8578491	-2.99646
241.731	0.857605	-2.998047
241.732	0.8577576	-2.996704
241.733	0.8579407	-2.99707
241.734	0.857605	-2.996216
241.735	0.857605	-2.997437
241.736	0.857605	-2.996704
241.737	0.857666	-2.996826
241.738	0.8577576	-2.99707
241.739	0.8575134	-2.997314
241.74	0.8576965	-2.99707
241.741	0.8572998	-2.996338
241.742	0.8574524	-2.997314
241.743	0.8577881	-2.996826
241.744	0.8575134	-2.996582
241.745	0.8576965	-2.997192
241.746	0.8575439	-2.997437
241.747	0.8578491	-2.99646
241.748	0.857605	-2.99707
241.749	0.8575134	-2.996948
241.75	0.857605	-2.997803
241.751	0.8572693	-2.996948
241.752	0.857605	-2.996948
241.753	0.857605	-2.996704
241.754	0.8573608	-2.996582
241.755	0.8575439	-2.996948
241.756	0.857605	-2.99707
241.757	0.8574219	-2.997314
241.758	0.8573608	-2.996948
241.759	0.8575439	-2.996948
241.76	0.857666	-2.997681
241.761	0.8577881	-2.996948
241.762	0.8575134	-2.996948
241.763	0.857605	-2.997314
241.764	0.857605	-2.998047
241.765	0.8575439	-2.996582
241.766	0.857605	-2.997559
241.767	0.8574219	-2.997192
241.768	0.8574219	-2.997681
241.769	0.8573608	-2.998169
241.77	0.8577881	-2.996948
241.771	0.8575439	-2.99707
241.772	0.8576965	-2.996582
241.773	0.8574524	-2.998657
241.774	0.8575439	-2.997681
241.775	0.8575134	-2.997925
241.776	0.8572998	-2.99707
241.777	0.857605	-2.997559
241.778	0.8575134	-2.998169
241.779	0.8572083	-2.997925
241.78	0.8575439	-2.998047
241.781	0.8572998	-2.997559
241.782	0.8575134	-2.997681
241.783	0.8575439	-2.997559
241.784	0.8574524	-2.997559
241.785	0.8575134	-2.997803
241.786	0.857666	-2.997681
241.787	0.8572998	-2.997559
241.788	0.8572998	-2.997437
241.789	0.8572998	-2.99707
241.79	0.8577576	-2.997559
241.791	0.8574524	-2.997437
241.792	0.8574524	-2.996948
241.793	0.8575439	-2.998047
241.794	0.8574219	-2.997314
241.795	0.8572998	-2.996338
241.796	0.8575134	-2.997192
241.797	0.8572998	-2.998047
241.798	0.8572693	-2.99707
241.799	0.857605	-2.99707
241.8	0.8573608	-2.997437
241.801	0.8571777	-2.996582
241.802	0.857605	-2.997314
241.803	0.8574219	-2.996948
241.804	0.8575134	-2.997803
241.805	0.8573608	-2.99707
241.806	0.8575439	-2.998047
241.807	0.8572693	-2.99707
241.808	0.8572998	-2.997437
241.809	0.8574219	-2.99707
241.81	0.8572693	-2.997314
241.811	0.8572998	-2.997314
241.812	0.8572693	-2.997437
241.813	0.8572083	-2.997314
241.814	0.8572693	-2.996582
241.815	0.8574524	-2.996582
241.816	0.8572083	-2.998047
241.817	0.8573608	-2.99585
241.818	0.8572083	-2.997314
241.819	0.8575439	-2.997192
241.82	0.8572083	-2.996948
241.821	0.8572693	-2.997803
241.822	0.8572998	-2.997192
241.823	0.8574524	-2.99646
241.824	0.8574219	-2.99707
241.825	0.8571167	-2.997925
241.826	0.8575134	-2.996338
241.827	0.8574219	-2.997314
241.828	0.8573608	-2.996582
241.829	0.8571167	-2.997803
241.83	0.8571167	-2.997559
241.831	0.8571167	-2.996704
241.832	0.8572998	-2.996216
241.833	0.8572083	-2.997437
241.834	0.8572083	-2.99707
241.835	0.8572693	-2.996948
241.836	0.8570557	-2.996826
241.837	0.8575439	-2.996338
241.838	0.8572083	-2.997192
241.839	0.8571167	-2.996948
241.84	0.8573608	-2.997192
241.841	0.8573608	-2.997314
241.842	0.8574219	-2.996948
241.843	0.8572693	-2.997192
241.844	0.8571777	-2.997437
241.845	0.8574219	-2.997559
241.846	0.8571777	-2.99707
241.847	0.8570557	-2.997437
241.848	0.8571167	-2.997803
241.849	0.8572083	-2.997314
241.85	0.8570557	-2.996582
241.851	0.8569641	-2.996704
241.852	0.8572693	-2.99707
241.853	0.8571777	-2.99707
241.854	0.8569641	-2.998047
241.855	0.8571777	-2.996582
241.856	0.8572693	-2.99707
241.857	0.8571777	-2.997437
241.858	0.8569641	-2.997559
241.859	0.8571167	-2.997803
241.86	0.8571167	-2.997559
241.861	0.8571777	-2.997437
241.862	0.8569336	-2.997314
241.863	0.8572693	-2.997314
241.864	0.8569641	-2.997681
241.865	0.8571777	-2.997314
241.866	0.8572693	-2.99707
241.867	0.8571167	-2.997314
241.868	0.8570251	-2.997437
241.869	0.8568115	-2.996826
241.87	0.8568115	-2.997559
241.871	0.8572083	-2.997925
241.872	0.85672	-2.997437
241.873	0.8572083	-2.998047
241.874	0.8570557	-2.996704
241.875	0.8571777	-2.996582
241.876	0.8570557	-2.997559
241.877	0.8571167	-2.997314
241.878	0.8570557	-2.997559
241.879	0.8572998	-2.996338
241.88	0.8572693	-2.996826
241.881	0.8571777	-2.997681
241.882	0.8571167	-2.99707
241.883	0.8571777	-2.997192
241.884	0.8570251	-2.996826
241.885	0.8571777	-2.997803
241.886	0.8569641	-2.996704
241.887	0.8571167	-2.998169
241.888	0.8570251	-2.996216
241.889	0.8568726	-2.997925
241.89	0.8571777	-2.997314
241.891	0.8571777	-2.996582
241.892	0.8570251	-2.998047
241.893	0.8568115	-2.99646
241.894	0.8566895	-2.997314
241.895	0.8568115	-2.99707
241.896	0.8569641	-2.99707
241.897	0.8571167	-2.997925
241.898	0.8569641	-2.996582
241.899	0.8569336	-2.997681
241.9	0.8570251	-2.996582
241.901	0.8571777	-2.999023
241.902	0.8570251	-2.995728
241.903	0.8569336	-2.997559
241.904	0.8570557	-2.997314
241.905	0.8569336	-2.996948
241.906	0.8568726	-2.998047
241.907	0.8571167	-2.997192
241.908	0.8570251	-2.997803
241.909	0.856781	-2.997559
241.91	0.85672	-2.99707
241.911	0.856781	-2.997314
241.912	0.85672	-2.99707
241.913	0.8571167	-2.997803
241.914	0.85672	-2.997925
241.915	0.8569336	-2.99707
241.916	0.8569336	-2.997681
241.917	0.8568726	-2.997192
241.918	0.85672	-2.997559
241.919	0.856781	-2.997925
241.92	0.8568115	-2.998047
241.921	0.856781	-2.996948
241.922	0.8569336	-2.997437
241.923	0.8570251	-2.998047
241.924	0.85672	-2.997681
241.925	0.8569336	-2.998047
241.926	0.8568115	-2.997192
241.927	0.8568726	-2.998169
241.928	0.8568115	-2.998047
241.929	0.8564758	-2.997437
241.93	0.8565674	-2.997559
241.931	0.85672	-2.997192
241.932	0.8568115	-2.998413
241.933	0.8566284	-2.998047
241.934	0.8568115	-2.997559
241.935	0.8566895	-2.996948
241.936	0.8569336	-2.997437
241.937	0.8568726	-2.998413
241.938	0.8566895	-2.997559
241.939	0.8569336	-2.998291
241.94	0.8569641	-2.997314
241.941	0.8570251	-2.997314
241.942	0.8564758	-2.997681
241.943	0.856781	-2.998047
241.944	0.8568115	-2.997559
241.945	0.8569641	-2.997803
241.946	0.856781	-2.997681
241.947	0.85672	-2.998169
241.948	0.8568115	-2.998169
241.949	0.856781	-2.997559
241.95	0.8565369	-2.997925
241.951	0.8569641	-2.998291
241.952	0.8566284	-2.997559
241.953	0.8568115	-2.998169
241.954	0.85672	-2.99707
241.955	0.8564758	-2.997559
241.956	0.85672	-2.997803
241.957	0.856781	-2.998047
241.958	0.8568726	-2.997803
241.959	0.85672	-2.997437
241.96	0.856781	-2.998047
241.961	0.85672	-2.997681
241.962	0.85672	-2.998413
241.963	0.85672	-2.997314
241.964	0.8566895	-2.997559
241.965	0.8565674	-2.998047
241.966	0.8565674	-2.997559
241.967	0.8563232	-2.998291
241.968	0.85672	-2.998047
241.969	0.8566895	-2.997559
241.97	0.8568726	-2.998047
241.971	0.8570251	-2.996948
241.972	0.8563843	-2.998047
241.973	0.85672	-2.99707
241.974	0.8563843	-2.998169
241.975	0.8566284	-2.997803
241.976	0.8565369	-2.998047
241.977	0.856781	-2.997559
241.978	0.8565674	-2.996948
241.979	0.8566895	-2.998413
241.98	0.856781	-2.997437
241.981	0.8565674	-2.998047
241.982	0.8563232	-2.997559
241.983	0.856781	-2.99707
241.984	0.8566895	-2.998047
241.985	0.8568115	-2.997437
241.986	0.8565369	-2.998535
241.987	0.8565674	-2.997314
241.988	0.8568115	-2.997925
241.989	0.85672	-2.997681
241.99	0.8566284	-2.996582
241.991	0.8564758	-2.997437
241.992	0.85672	-2.997681
241.993	0.856781	-2.997559
241.994	0.8564758	-2.996582
241.995	0.8566284	-2.997925
241.996	0.8564453	-2.997192
241.997	0.8564453	-2.997559
241.998	0.8565674	-2.998535
241.999	0.8565369	-2.997314
242	0.85672	-2.997559
242.001	0.8564758	-2.997559
242.002	0.8564453	-2.997559
242.003	0.8563232	-2.998047
242.004	0.8563232	-2.998047
242.005	0.8566895	-2.998169
242.006	0.8565674	-2.997925
242.007	0.8566895	-2.998291
242.008	0.8563843	-2.997314
242.009	0.85672	-2.998779
242.01	0.8563843	-2.998291
242.011	0.8563232	-2.997314
242.012	0.8565674	-2.997437
242.013	0.8565369	-2.997559
242.014	0.8566895	-2.998047
242.015	0.8565369	-2.996948
242.016	0.8565369	-2.998413
242.017	0.8565369	-2.997559
242.018	0.856781	-2.998413
242.019	0.8566284	-2.997559
242.02	0.8563843	-2.997925
242.021	0.8563232	-2.997803
242.022	0.8565674	-2.998047
242.023	0.8565369	-2.997803
242.024	0.8564758	-2.997314
242.025	0.8564758	-2.99707
242.026	0.8564453	-2.997925
242.027	0.8563843	-2.998779
242.028	0.8564758	-2.998413
242.029	0.8565369	-2.998047
242.03	0.8564758	-2.99707
242.031	0.8564453	-2.998047
242.032	0.8561401	-2.998047
[truncated: 117,968 more rows]
