# Supplementary material for: Discovering two general characteristic times of transient responses in solid oxide cells
Source: Nat Commun. 2024 May 30;15:4587. doi: 10.1038/s41467-024-48785-1 (PMC11137161; doi:10.1038/s41467-024-48785-1)
Supplement: Supplementary file 4 — Source Data [file 41467_2024_48785_MOESM4_ESM.zip › SourceData/SuppInfo_expT800_100H2_2A0A.dat]

flowtime	potential	current
600.0331	0.9510803	-1.932495
600.0332	0.9471436	-1.948181
600.0333	0.9454041	-1.962585
600.0334	0.9427795	-1.972412
600.0335	0.9414673	-1.97522
600.0336	0.93927	-1.97821
600.0337	0.9384155	-1.983521
600.0338	0.9371033	-1.985291
600.0339	0.9362183	-1.986328
600.034	0.9353333	-1.987793
600.0341	0.9344788	-1.989807
600.0342	0.9340515	-1.991882
600.0343	0.9322815	-1.992126
600.0344	0.9322815	-1.988586
600.0345	0.9322815	-1.990845
600.0346	0.9318542	-1.994873
600.0347	0.9309692	-1.992615
600.0348	0.9301147	-1.990112
600.0349	0.9292297	-1.992859
600.035	0.9301147	-1.997925
600.0351	0.929657	-1.996155
600.0352	0.9288025	-1.993347
600.0353	0.9288025	-1.998169
600.0354	0.9292297	-1.995911
600.0355	0.9279175	-1.996399
600.0356	0.9283447	-1.995911
600.0357	0.9274902	-1.994873
600.0358	0.9279175	-1.996887
600.0359	0.9279175	-1.996643
600.036	0.9270325	-1.992859
600.0361	0.9266052	-1.996887
600.0362	0.9274902	-1.995667
600.0363	0.9270325	-1.991577
600.0364	0.9266052	-1.994385
600.0365	0.9266052	-1.997131
600.0366	0.9266052	-1.995117
600.0367	0.9257202	-1.994629
600.0368	0.926178	-1.995911
600.0369	0.926178	-2.000977
600.037	0.925293	-1.998657
600.0371	0.925293	-1.995117
600.0372	0.926178	-1.996399
600.0373	0.925293	-1.998413
600.0374	0.9248657	-1.998413
600.0375	0.924408	-1.994629
600.0376	0.9248657	-1.994629
600.0377	0.924408	-1.993652
600.0378	0.924408	-1.996399
600.0379	0.924408	-1.999207
600.038	0.924408	-1.995911
600.0381	0.924408	-2.000244
600.0382	0.9248657	-1.995911
600.0383	0.9235535	-1.996155
600.0384	0.924408	-1.996643
600.0385	0.9239807	-1.996643
600.0386	0.924408	-1.993896
600.0387	0.924408	-2.000732
600.0388	0.9235535	-1.997925
600.0389	0.924408	-1.999451
600.039	0.9235535	-1.996399
600.0391	0.924408	-1.997131
600.0392	0.9239807	-1.994141
600.0393	0.9235535	-1.994141
600.0394	0.9235535	-1.994141
600.0395	0.9235535	-1.996399
600.0396	0.9235535	-2.000977
600.0397	0.9226685	-1.999695
600.0398	0.9230957	-1.995361
600.0399	0.9226685	-1.995911
600.04	0.9230957	-1.999939
600.0401	0.9230957	-1.997437
600.0402	0.9226685	-1.995117
600.0403	0.9226685	-1.995911
600.0404	0.9222412	-1.999939
600.0405	0.9222412	-1.997681
600.0406	0.9230957	-1.992126
600.0407	0.9217834	-1.993652
600.0408	0.9230957	-1.997681
600.0409	0.9230957	-1.996399
600.041	0.9226685	-1.996887
600.0411	0.9217834	-1.998901
600.0412	0.9226685	-2.000244
600.0413	0.9222412	-1.996887
600.0414	0.9222412	-1.996887
600.0415	0.9226685	-1.998901
600.0416	0.9217834	-1.999451
600.0417	0.9217834	-1.999939
600.0418	0.9217834	-1.998169
600.0419	0.9222412	-1.995361
600.042	0.9213562	-1.997925
600.0421	0.9217834	-1.996399
600.0422	0.9222412	-1.998413
600.0423	0.9217834	-1.998169
600.0424	0.9213562	-1.995117
600.0425	0.9217834	-1.993103
600.0426	0.9217834	-1.996887
600.0427	0.920929	-2.000732
600.0428	0.9213562	-1.996399
600.0429	0.920929	-1.996887
600.043	0.920929	-1.999939
600.0431	0.920929	-1.999695
600.0432	0.920929	-1.995117
600.0433	0.9217834	-1.994873
600.0434	0.920929	-1.999939
600.0435	0.9213562	-2.000244
600.0436	0.920929	-1.994385
600.0437	0.9200439	-1.997131
600.0438	0.9217834	-1.997437
600.0439	0.9213562	-1.998657
600.044	0.920929	-1.993896
600.0441	0.920929	-1.998657
600.0442	0.920929	-1.998169
600.0443	0.9213562	-1.998169
600.0444	0.920929	-1.995911
600.0445	0.9213562	-1.998901
600.0446	0.9196167	-1.998169
600.0447	0.9204712	-1.996887
600.0448	0.9204712	-1.998413
600.0449	0.920929	-1.996887
600.045	0.9204712	-1.999939
600.0451	0.9200439	-1.998901
600.0452	0.9196167	-1.998413
600.0453	0.9204712	-1.996643
600.0454	0.9204712	-1.996155
600.0455	0.9196167	-1.996887
600.0456	0.9204712	-1.996887
600.0457	0.9196167	-1.997925
600.0458	0.9204712	-1.999207
600.0459	0.9200439	-1.996155
600.046	0.9204712	-1.996155
600.0461	0.9213562	-1.995911
600.0462	0.9196167	-1.999695
600.0463	0.9196167	-1.996887
600.0464	0.9204712	-1.998657
600.0465	0.9204712	-1.998169
600.0466	0.9204712	-1.995911
600.0467	0.9204712	-1.999207
600.0468	0.9200439	-1.995361
600.0469	0.9200439	-2.001221
600.047	0.9196167	-1.998169
600.0471	0.9204712	-1.993347
600.0472	0.9196167	-1.998169
600.0473	0.9196167	-1.996399
600.0474	0.9200439	-2.000732
600.0475	0.9204712	-1.996399
600.0476	0.9200439	-1.999695
600.0477	0.9196167	-1.998901
600.0478	0.9187317	-1.999207
600.0479	0.9191589	-1.995911
600.048	0.9191589	-2.001709
600.0481	0.9196167	-1.997925
600.0482	0.9191589	-1.999207
600.0483	0.9196167	-1.995117
600.0484	0.9200439	-1.996399
600.0485	0.9187317	-2.001953
600.0486	0.9187317	-1.997437
600.0487	0.9191589	-1.996399
600.0488	0.9191589	-2.000977
600.0489	0.9191589	-2.000244
600.049	0.9187317	-1.996155
600.0491	0.9196167	-1.994385
600.0492	0.9187317	-1.999451
600.0493	0.9187317	-1.999451
600.0494	0.9187317	-1.998169
600.0495	0.9187317	-1.993896
600.0496	0.9191589	-1.998657
600.0497	0.9191589	-1.998657
600.0498	0.9196167	-1.997131
600.0499	0.9187317	-1.994385
600.05	0.9187317	-1.999695
600.0501	0.9187317	-1.997681
600.0502	0.9187317	-1.994873
600.0503	0.9187317	-1.999451
600.0504	0.9191589	-2.000488
600.0505	0.9178467	-2.001465
600.0506	0.9191589	-1.997131
600.0507	0.9178467	-1.996399
600.0508	0.9183044	-1.998657
600.0509	0.9191589	-1.998169
600.051	0.9187317	-1.995667
600.0511	0.9196167	-1.995911
600.0512	0.9191589	-2.000244
600.0513	0.9187317	-1.997925
600.0514	0.9187317	-1.998413
600.0515	0.9191589	-1.999451
600.0516	0.9191589	-2.000244
600.0517	0.9191589	-1.995911
600.0518	0.9183044	-1.999939
600.0519	0.9183044	-1.999939
600.052	0.9187317	-1.999939
600.0521	0.9178467	-1.997131
600.0522	0.9178467	-1.995117
600.0523	0.9187317	-1.996155
600.0524	0.9183044	-1.997437
600.0525	0.9187317	-2.000488
600.0526	0.9178467	-1.998169
600.0527	0.9178467	-1.995667
600.0528	0.9183044	-1.996155
600.0529	0.9178467	-1.997131
600.053	0.9178467	-1.996399
600.0531	0.9178467	-2.000732
600.0532	0.9174194	-1.996155
600.0533	0.9183044	-1.995911
600.0534	0.9183044	-2.000244
600.0535	0.9183044	-1.997437
600.0536	0.9178467	-1.998657
600.0537	0.9174194	-1.992859
600.0538	0.9174194	-2.001221
600.0539	0.9178467	-1.998169
600.054	0.9174194	-1.996887
600.0541	0.9183044	-1.999451
600.0542	0.9187317	-1.999939
600.0543	0.9178467	-1.999207
600.0544	0.9178467	-1.994873
600.0545	0.9169922	-1.997131
600.0546	0.9183044	-1.994873
600.0547	0.9178467	-2.001709
600.0548	0.9183044	-1.994385
600.0549	0.9183044	-1.998413
600.055	0.9187317	-1.998901
600.0551	0.9178467	-1.997925
600.0552	0.9183044	-1.996643
600.0553	0.9174194	-1.994873
600.0554	0.9174194	-1.998413
600.0555	0.9183044	-1.999939
600.0556	0.9169922	-1.998657
600.0557	0.9178467	-1.993896
600.0558	0.9187317	-1.997925
600.0559	0.9169922	-1.998169
600.056	0.9183044	-1.994141
600.0561	0.9174194	-1.996887
600.0562	0.9183044	-2.000244
600.0563	0.9183044	-1.997925
600.0564	0.9178467	-1.997681
600.0565	0.9174194	-1.994141
600.0566	0.9169922	-1.997925
600.0567	0.9174194	-1.999451
600.0568	0.9169922	-1.999939
600.0569	0.9174194	-1.997681
600.057	0.9178467	-1.997437
600.0571	0.9178467	-1.999451
600.0572	0.9174194	-1.997437
600.0573	0.9174194	-1.998901
600.0574	0.9178467	-1.999939
600.0575	0.9178467	-1.996887
600.0576	0.9178467	-1.995911
600.0577	0.9174194	-1.998169
600.0578	0.9187317	-1.995911
600.0579	0.9178467	-1.998657
600.058	0.9169922	-1.995667
600.0581	0.9169922	-1.997437
600.0582	0.9165344	-1.998657
600.0583	0.9183044	-1.996887
600.0584	0.9178467	-1.999939
600.0585	0.9174194	-1.999451
600.0586	0.9169922	-2.001221
600.0587	0.9169922	-1.996643
600.0588	0.9178467	-1.995361
600.0589	0.9174194	-2.000732
600.059	0.9174194	-1.998413
600.0591	0.9178467	-2.000244
600.0592	0.9178467	-1.994141
600.0593	0.9178467	-1.996155
600.0594	0.9174194	-1.996643
600.0595	0.9178467	-1.996887
600.0596	0.9174194	-1.997437
600.0597	0.9169922	-1.999939
600.0598	0.9169922	-1.998901
600.0599	0.9178467	-1.998169
600.06	0.9178467	-1.994873
600.0601	0.9169922	-1.999695
600.0602	0.9174194	-1.996643
600.0603	0.9178467	-1.996887
600.0604	0.9169922	-1.997925
600.0605	0.9165344	-1.999451
600.0606	0.9169922	-2.000244
600.0607	0.9169922	-1.993896
600.0608	0.9169922	-1.997925
600.0609	0.9174194	-1.998901
600.061	0.9169922	-2.000488
600.0611	0.9178467	-1.995361
600.0612	0.9169922	-1.996887
600.0613	0.9169922	-1.998901
600.0614	0.9169922	-1.999451
600.0615	0.9174194	-1.997437
600.0616	0.9165344	-1.999451
600.0617	0.9174194	-2.001465
600.0618	0.9174194	-2.000488
600.0619	0.9169922	-1.996887
600.062	0.9174194	-1.996399
600.0621	0.9169922	-1.999207
600.0622	0.9169922	-1.995117
600.0623	0.9165344	-1.994385
600.0624	0.9169922	-1.999939
600.0625	0.9174194	-1.999939
600.0626	0.9174194	-2.000977
600.0627	0.9178467	-1.997681
600.0628	0.9178467	-1.993103
600.0629	0.9174194	-1.995117
600.063	0.9169922	-1.998413
600.0631	0.9165344	-1.998901
600.0632	0.9165344	-1.999939
600.0633	0.9161072	-2.000977
600.0634	0.9174194	-1.999207
600.0635	0.9169922	-1.996887
600.0636	0.9165344	-1.998413
600.0637	0.9174194	-2.000488
600.0638	0.9169922	-1.999451
600.0639	0.9165344	-1.997925
600.064	0.9169922	-1.999695
600.0641	0.9165344	-1.995667
600.0642	0.9165344	-1.996643
600.0643	0.9174194	-1.997925
600.0644	0.9161072	-2.000244
600.0645	0.9169922	-1.995117
600.0646	0.9174194	-1.994873
600.0647	0.9165344	-2.000732
600.0648	0.9169922	-1.998413
600.0649	0.9165344	-1.997925
600.065	0.9174194	-1.998413
600.0651	0.9165344	-1.999939
600.0652	0.9169922	-2.000977
600.0653	0.9174194	-1.997925
600.0654	0.9161072	-1.998901
600.0655	0.9165344	-1.997925
600.0656	0.9165344	-2.000244
600.0657	0.9169922	-1.995361
600.0658	0.9169922	-1.994873
600.0659	0.9161072	-1.996887
600.066	0.9165344	-1.999207
600.0661	0.9169922	-1.997131
600.0662	0.9165344	-1.995361
600.0663	0.9169922	-2.002441
600.0664	0.9165344	-2.002197
600.0665	0.9161072	-1.998657
600.0666	0.9165344	-1.996399
600.0667	0.9169922	-2.000732
600.0668	0.9174194	-1.998169
600.0669	0.9165344	-1.998169
600.067	0.9161072	-1.996643
600.0671	0.9165344	-1.995911
600.0672	0.9165344	-2.000977
600.0673	0.9178467	-1.999451
600.0674	0.9165344	-1.996887
600.0675	0.9165344	-1.999451
600.0676	0.9156799	-1.999451
600.0677	0.9165344	-1.998413
600.0678	0.9165344	-1.998169
600.0679	0.9161072	-1.996155
600.068	0.9161072	-1.996887
600.0681	0.9161072	-1.999451
600.0682	0.9165344	-1.997925
600.0683	0.9152222	-1.999451
600.0684	0.9165344	-1.997925
600.0685	0.9165344	-1.999695
600.0686	0.9165344	-1.996155
600.0687	0.9169922	-1.997925
600.0688	0.9165344	-1.998413
600.0689	0.9161072	-1.998657
600.069	0.9165344	-1.995117
600.0691	0.9169922	-1.997925
600.0692	0.9169922	-1.999207
600.0693	0.9169922	-1.996155
600.0694	0.9161072	-1.997437
600.0695	0.9161072	-2.000488
600.0696	0.9161072	-1.998901
600.0697	0.9161072	-1.997925
600.0698	0.9169922	-1.998901
600.0699	0.9165344	-1.999451
600.07	0.9165344	-1.999207
600.0701	0.9165344	-1.997437
600.0702	0.9156799	-2.001465
600.0703	0.9174194	-1.999939
600.0704	0.9165344	-1.997437
600.0705	0.9161072	-1.997925
600.0706	0.9156799	-1.999939
600.0707	0.9161072	-1.999939
600.0708	0.9165344	-1.996887
600.0709	0.9174194	-1.999939
600.071	0.9156799	-1.999939
600.0711	0.9161072	-2.000244
600.0712	0.9165344	-1.994629
600.0713	0.9161072	-1.995361
600.0714	0.9161072	-1.999939
600.0715	0.9161072	-1.999451
600.0716	0.9161072	-1.997681
600.0717	0.9161072	-1.995911
600.0718	0.9156799	-2.000732
600.0719	0.9165344	-1.999207
600.072	0.9152222	-1.996399
600.0721	0.9152222	-1.997925
600.0722	0.9165344	-1.999451
600.0723	0.9161072	-2.000977
600.0724	0.9161072	-1.995361
600.0725	0.9165344	-1.996887
600.0726	0.9169922	-2.000488
600.0727	0.9165344	-1.999207
600.0728	0.9161072	-1.997131
600.0729	0.9165344	-1.996155
600.073	0.9161072	-1.999939
600.0731	0.9161072	-2.001221
600.0732	0.9165344	-1.995117
600.0733	0.9165344	-1.997437
600.0734	0.9165344	-2.001953
600.0735	0.9165344	-2.000977
600.0736	0.9161072	-1.998169
600.0737	0.9169922	-1.994873
600.0738	0.9169922	-1.998657
600.0739	0.9161072	-1.996155
600.074	0.9169922	-1.996155
600.0741	0.9161072	-1.996155
600.0742	0.9165344	-1.997925
600.0743	0.9152222	-2.000977
600.0744	0.9165344	-1.999939
600.0745	0.9161072	-2.001465
600.0746	0.9165344	-1.998657
600.0747	0.9156799	-1.996399
600.0748	0.9161072	-2.000488
600.0749	0.9156799	-1.998657
600.075	0.9161072	-1.996155
600.0751	0.9165344	-1.993652
600.0752	0.9165344	-1.999451
600.0753	0.9161072	-2.001953
600.0754	0.9161072	-1.997925
600.0755	0.9161072	-1.997437
600.0756	0.9161072	-1.999207
600.0757	0.9169922	-1.997925
600.0758	0.9165344	-1.999451
600.0759	0.9156799	-1.997681
600.076	0.9161072	-1.998169
600.0761	0.9169922	-1.996643
600.0762	0.9165344	-1.995361
600.0763	0.9165344	-1.998413
600.0764	0.9161072	-2.000732
600.0765	0.9156799	-1.996399
600.0766	0.9156799	-1.998901
600.0767	0.9161072	-1.998413
600.0768	0.9156799	-1.998657
600.0769	0.9161072	-1.998413
600.077	0.9161072	-1.995667
600.0771	0.9169922	-1.994141
600.0772	0.9156799	-1.997437
600.0773	0.9161072	-2.001221
600.0774	0.9161072	-1.996155
600.0775	0.9161072	-1.995911
600.0776	0.9161072	-2.001221
600.0777	0.9161072	-1.997925
600.0778	0.9161072	-1.999451
600.0779	0.9165344	-1.998169
600.078	0.9161072	-1.997681
600.0781	0.9161072	-1.997681
600.0782	0.9161072	-1.997437
600.0783	0.9161072	-1.998169
600.0784	0.9161072	-1.997437
600.0785	0.9156799	-2.000488
600.0786	0.9161072	-2.000488
600.0787	0.9165344	-1.997925
600.0788	0.9161072	-2.000732
600.0789	0.9161072	-1.995911
600.079	0.9152222	-1.998169
600.0791	0.9161072	-1.996887
600.0792	0.9165344	-1.999451
600.0793	0.9161072	-2.000488
600.0794	0.9156799	-1.996887
600.0795	0.9152222	-1.999451
600.0796	0.9161072	-1.997925
600.0797	0.9165344	-1.997681
600.0798	0.9152222	-1.995117
600.0799	0.9156799	-1.995117
600.08	0.9156799	-1.998657
600.0801	0.9161072	-1.998901
600.0802	0.9169922	-1.999939
600.0803	0.9156799	-2.000244
600.0804	0.9165344	-1.998901
600.0805	0.9161072	-2.000488
600.0806	0.9161072	-1.997925
600.0807	0.9161072	-1.998413
600.0808	0.9161072	-1.998169
600.0809	0.9161072	-1.995117
600.081	0.9152222	-1.994873
600.0811	0.9152222	-1.999939
600.0812	0.9156799	-1.999207
600.0813	0.9161072	-1.997437
600.0814	0.9156799	-1.998413
600.0815	0.9152222	-2.001953
600.0816	0.9161072	-1.998413
600.0817	0.9156799	-1.996155
600.0818	0.9156799	-1.995911
600.0819	0.9156799	-2.000244
600.082	0.9156799	-1.997925
600.0821	0.9156799	-2.000488
600.0822	0.9161072	-1.999451
600.0823	0.9152222	-1.998657
600.0824	0.9161072	-1.995911
600.0825	0.9161072	-1.998169
600.0826	0.9165344	-1.995911
600.0827	0.9156799	-2.001465
600.0828	0.9156799	-2.000244
600.0829	0.9165344	-1.995911
600.083	0.9147949	-1.998901
600.0831	0.9161072	-2.000244
600.0832	0.9165344	-1.995117
600.0833	0.9156799	-1.994873
600.0834	0.9152222	-1.999451
600.0835	0.9161072	-1.998413
600.0836	0.9152222	-1.997925
600.0837	0.9165344	-1.997131
600.0838	0.9147949	-1.996887
600.0839	0.9152222	-2.001221
600.084	0.9161072	-1.995361
600.0841	0.9165344	-1.997437
600.0842	0.9152222	-1.999939
600.0843	0.9156799	-1.997925
600.0844	0.9152222	-1.999207
600.0845	0.9165344	-1.994141
600.0846	0.9169922	-1.996399
600.0847	0.9156799	-1.998901
600.0848	0.9156799	-2.000977
600.0849	0.9156799	-1.998901
600.085	0.9152222	-1.998413
600.0851	0.9156799	-1.997681
600.0852	0.9156799	-1.996155
600.0853	0.9156799	-1.997437
600.0854	0.9152222	-2.000488
600.0855	0.9152222	-1.998657
600.0856	0.9156799	-1.995911
600.0857	0.9147949	-2.000488
600.0858	0.9161072	-2.000488
600.0859	0.9156799	-1.997437
600.086	0.9161072	-1.998901
600.0861	0.9152222	-1.998169
600.0862	0.9161072	-1.995667
600.0863	0.9152222	-1.996399
600.0864	0.9156799	-1.997681
600.0865	0.9161072	-1.997437
600.0866	0.9152222	-1.999939
600.0867	0.9156799	-1.998901
600.0868	0.9161072	-1.998901
600.0869	0.9147949	-1.998901
600.087	0.9161072	-2.000488
600.0871	0.9165344	-1.997437
600.0872	0.9165344	-1.997681
600.0873	0.9156799	-1.997131
600.0874	0.9156799	-1.997925
600.0875	0.9152222	-1.999695
600.0876	0.9156799	-1.994141
600.0877	0.9156799	-1.997925
600.0878	0.9147949	-2.001221
600.0879	0.9156799	-1.997131
600.088	0.9161072	-1.996399
600.0881	0.9161072	-1.999207
600.0882	0.9152222	-1.997437
600.0883	0.9161072	-1.998169
600.0884	0.9161072	-1.994385
600.0885	0.9152222	-1.999451
600.0886	0.9156799	-1.999451
600.0887	0.9152222	-1.998169
600.0888	0.9156799	-1.995911
600.0889	0.9152222	-2.000488
600.089	0.9152222	-1.998901
600.0891	0.9156799	-1.995361
600.0892	0.9152222	-1.998413
600.0893	0.9152222	-1.999695
600.0894	0.9161072	-1.998169
600.0895	0.9161072	-1.996399
600.0896	0.9156799	-2.000732
600.0897	0.9161072	-1.997925
600.0898	0.9152222	-2.000244
600.0899	0.9161072	-1.994873
600.09	0.9165344	-1.998413
600.0901	0.9156799	-2.000732
600.0902	0.9156799	-1.995911
600.0903	0.9156799	-1.998169
600.0904	0.9156799	-1.996399
600.0905	0.9147949	-1.999939
600.0906	0.9143677	-2.000488
600.0907	0.9165344	-1.996887
600.0908	0.9152222	-1.998657
600.0909	0.9152222	-1.995911
600.091	0.9152222	-1.998657
600.0911	0.9156799	-1.995911
600.0912	0.9156799	-2.000488
600.0913	0.9156799	-1.998413
600.0914	0.9147949	-1.999695
600.0915	0.9165344	-1.996887
600.0916	0.9161072	-2.000488
600.0917	0.9156799	-1.998901
600.0918	0.9152222	-2.000244
600.0919	0.9152222	-1.996155
600.092	0.9152222	-1.997437
600.0921	0.9152222	-1.998657
600.0922	0.9156799	-1.997131
600.0923	0.9156799	-1.997925
600.0924	0.9152222	-2.000977
600.0925	0.9152222	-1.997681
600.0926	0.9152222	-1.994873
600.0927	0.9147949	-1.998901
600.0928	0.9152222	-2.001221
600.0929	0.9165344	-1.994873
600.093	0.9152222	-1.999695
600.0931	0.9161072	-1.996399
600.0932	0.9156799	-2.000488
600.0933	0.9152222	-1.999451
600.0934	0.9152222	-1.996399
600.0935	0.9156799	-1.997437
600.0936	0.9156799	-2.000977
600.0937	0.9152222	-1.999207
600.0938	0.9152222	-1.991882
600.0939	0.9147949	-1.996155
600.094	0.9156799	-1.999939
600.0941	0.9156799	-2.001465
600.0942	0.9161072	-1.999451
600.0943	0.9152222	-1.997925
600.0944	0.9143677	-1.999939
600.0945	0.9147949	-1.999939
600.0946	0.9152222	-1.998413
600.0947	0.9156799	-1.998169
600.0948	0.9161072	-1.998657
600.0949	0.9156799	-1.995911
600.095	0.9147949	-1.997681
600.0951	0.9161072	-1.996887
600.0952	0.9152222	-1.998657
600.0953	0.9161072	-1.995911
600.0954	0.9152222	-1.998657
600.0955	0.9147949	-1.997681
600.0956	0.9156799	-1.999451
600.0957	0.9156799	-1.999939
600.0958	0.9156799	-1.999695
600.0959	0.9152222	-1.997437
600.096	0.9147949	-1.996887
600.0961	0.9161072	-1.998169
600.0962	0.9152222	-1.994629
600.0963	0.9156799	-1.996643
600.0964	0.9152222	-1.999451
600.0965	0.9152222	-1.999939
600.0966	0.9152222	-2.000244
600.0967	0.9152222	-1.998901
600.0968	0.9156799	-1.999451
600.0969	0.9152222	-2.000732
600.097	0.9161072	-1.995361
600.0971	0.9143677	-1.998901
600.0972	0.9152222	-1.999451
600.0973	0.9147949	-1.996643
600.0974	0.9152222	-1.997437
600.0975	0.9156799	-1.999451
600.0976	0.9152222	-1.998901
600.0977	0.9156799	-1.996643
600.0978	0.9147949	-1.996887
600.0979	0.9156799	-1.999939
600.098	0.9152222	-1.997925
600.0981	0.9152222	-1.996643
600.0982	0.9156799	-1.995911
600.0983	0.9161072	-2.001221
600.0984	0.9147949	-1.993652
600.0985	0.9161072	-1.996399
600.0986	0.9147949	-1.998657
600.0987	0.9152222	-1.998657
600.0988	0.9156799	-1.994873
600.0989	0.9152222	-2.000732
600.099	0.9147949	-1.997437
600.0991	0.9156799	-2.00293
600.0992	0.9147949	-1.999939
600.0993	0.9152222	-1.998413
600.0994	0.9156799	-1.999451
600.0995	0.9139099	-2.000488
600.0996	0.9156799	-1.998169
600.0997	0.9147949	-1.995361
600.0998	0.9152222	-1.999939
600.0999	0.9152222	-1.998169
600.1	0.9147949	-1.993652
600.1001	0.9152222	-1.997437
600.1002	0.9147949	-1.999939
600.1003	0.9161072	-2.000977
600.1004	0.9156799	-1.996155
600.1005	0.9161072	-1.997437
600.1006	0.9156799	-1.999695
600.1007	0.9156799	-1.997925
600.1008	0.9152222	-1.999451
600.1009	0.9152222	-1.997437
600.101	0.9156799	-1.999695
600.1011	0.9152222	-1.998413
600.1012	0.9152222	-1.998413
600.1013	0.9143677	-1.998901
600.1014	0.9152222	-1.998901
600.1015	0.9156799	-1.999207
600.1016	0.9152222	-1.996399
600.1017	0.9147949	-1.998901
600.1018	0.9161072	-2.000488
600.1019	0.9156799	-1.997925
600.102	0.9147949	-1.998657
600.1021	0.9152222	-1.996155
600.1022	0.9156799	-1.995911
600.1023	0.9143677	-1.999207
600.1024	0.9147949	-1.996399
600.1025	0.9147949	-2.001953
600.1026	0.9147949	-2.000977
600.1027	0.9147949	-1.997131
600.1028	0.9147949	-1.997437
600.1029	0.9143677	-2.001465
600.103	0.9152222	-1.997925
600.1031	0.9161072	-1.995667
600.1032	0.9152222	-1.995911
600.1033	0.9156799	-1.998657
600.1034	0.9152222	-1.997437
600.1035	0.9147949	-1.997437
600.1036	0.9147949	-2.001465
600.1037	0.9147949	-2.001465
600.1038	0.9147949	-1.999695
600.1039	0.9152222	-1.995667
600.104	0.9156799	-1.996399
600.1041	0.9152222	-2.001953
600.1042	0.9152222	-1.998901
600.1043	0.9152222	-1.996399
600.1044	0.9147949	-1.999207
600.1045	0.9152222	-1.999207
600.1046	0.9147949	-1.996399
600.1047	0.9147949	-1.998901
600.1048	0.9152222	-2.000488
600.1049	0.9143677	-1.999207
600.105	0.9147949	-1.995911
600.1051	0.9152222	-1.999451
600.1052	0.9152222	-1.999207
600.1053	0.9147949	-1.996887
600.1054	0.9156799	-1.998169
600.1055	0.9156799	-1.996155
600.1056	0.9147949	-1.998657
600.1057	0.9152222	-1.999695
600.1058	0.9152222	-1.997437
600.1059	0.9156799	-1.999939
600.106	0.9152222	-2.000977
600.1061	0.9147949	-2.000977
600.1062	0.9147949	-1.999695
600.1063	0.9156799	-1.996887
600.1064	0.9156799	-2.000244
600.1065	0.9152222	-1.997131
600.1066	0.9152222	-1.995361
600.1067	0.9147949	-1.998413
600.1068	0.9143677	-1.999939
600.1069	0.9147949	-1.998657
600.107	0.9152222	-1.997131
600.1071	0.9147949	-1.995911
600.1072	0.9147949	-2.000244
600.1073	0.9152222	-1.995911
600.1074	0.9156799	-1.997131
600.1075	0.9152222	-1.997681
600.1076	0.9152222	-1.996399
600.1077	0.9147949	-1.999207
600.1078	0.9152222	-1.997681
600.1079	0.9147949	-1.996399
600.108	0.9152222	-2.000977
600.1081	0.9147949	-1.998169
600.1082	0.9152222	-1.996399
600.1083	0.9152222	-1.999207
600.1084	0.9147949	-1.997437
600.1085	0.9156799	-2.000244
600.1086	0.9152222	-1.996399
600.1087	0.9152222	-1.998657
600.1088	0.9147949	-1.995667
600.1089	0.9156799	-1.996887
600.109	0.9156799	-1.998413
600.1091	0.9147949	-2.000244
600.1092	0.9152222	-1.995911
600.1093	0.9152222	-1.996887
600.1094	0.9147949	-1.997925
600.1095	0.9152222	-2.000977
600.1096	0.9147949	-1.997925
600.1097	0.9147949	-1.997925
600.1098	0.9147949	-1.998413
600.1099	0.9143677	-1.999695
600.11	0.9143677	-1.994629
600.1101	0.9143677	-1.994141
600.1102	0.9143677	-1.993896
600.1103	0.9143677	-1.998413
600.1104	0.9147949	-1.999451
600.1105	0.9147949	-1.998413
600.1106	0.9147949	-1.999939
600.1107	0.9147949	-2.000977
600.1108	0.9147949	-2.000244
600.1109	0.9147949	-1.996887
600.111	0.9147949	-1.998901
600.1111	0.9152222	-2.000244
600.1112	0.9143677	-1.996399
600.1113	0.9152222	-1.997925
600.1114	0.9147949	-1.997681
600.1115	0.9156799	-1.997925
600.1116	0.9147949	-2.001221
600.1117	0.9152222	-1.996155
600.1118	0.9147949	-1.995361
600.1119	0.9147949	-2.000488
600.112	0.9143677	-2.000977
600.1121	0.9152222	-1.996643
600.1122	0.9147949	-1.995667
600.1123	0.9152222	-1.999451
600.1124	0.9152222	-1.998657
600.1125	0.9152222	-1.994385
600.1126	0.9152222	-1.997925
600.1127	0.9147949	-2.000244
600.1128	0.9152222	-1.998901
600.1129	0.9147949	-1.999451
600.113	0.9147949	-1.999939
600.1131	0.9152222	-2.000244
600.1132	0.9143677	-1.995911
600.1133	0.9147949	-1.998413
600.1134	0.9152222	-1.999939
600.1135	0.9143677	-1.997131
600.1136	0.9147949	-1.995911
600.1137	0.9143677	-1.999939
600.1138	0.9152222	-1.998413
600.1139	0.9143677	-1.997925
600.114	0.9152222	-1.997681
600.1141	0.9147949	-1.995911
600.1142	0.9139099	-2.001221
600.1143	0.9152222	-1.996887
600.1144	0.9143677	-1.996643
600.1145	0.9152222	-1.996887
600.1146	0.9143677	-1.998901
600.1147	0.9156799	-1.997925
600.1148	0.9152222	-1.997925
600.1149	0.9152222	-1.997925
600.115	0.9147949	-1.998169
600.1151	0.9147949	-1.996399
600.1152	0.9143677	-1.999207
600.1153	0.9143677	-1.996155
600.1154	0.9152222	-1.997925
600.1155	0.9147949	-1.999207
600.1156	0.9147949	-1.997437
600.1157	0.9152222	-2.000488
600.1158	0.9143677	-2.000244
600.1159	0.9147949	-1.996643
600.116	0.9147949	-1.995667
600.1161	0.9156799	-1.997437
600.1162	0.9147949	-2.002197
600.1163	0.9152222	-1.997131
600.1164	0.9152222	-1.995361
600.1165	0.9147949	-1.998901
600.1166	0.9147949	-2.001465
600.1167	0.9147949	-1.998901
600.1168	0.9147949	-1.998169
600.1169	0.9147949	-1.997437
600.117	0.9152222	-2.000244
600.1171	0.9152222	-1.993652
600.1172	0.9152222	-1.994873
600.1173	0.9147949	-1.998169
600.1174	0.9147949	-1.998413
600.1175	0.9152222	-2.000244
600.1176	0.9143677	-1.994873
600.1177	0.9143677	-1.999207
600.1178	0.9143677	-1.997681
600.1179	0.9152222	-1.995911
600.118	0.9147949	-1.999207
600.1181	0.9147949	-1.998413
600.1182	0.9152222	-2.002197
600.1183	0.9143677	-1.996399
600.1184	0.9152222	-1.998169
600.1185	0.9152222	-1.996399
600.1186	0.9147949	-1.997925
600.1187	0.9152222	-1.997925
600.1188	0.9152222	-1.997131
600.1189	0.9152222	-1.996155
600.119	0.9152222	-1.997437
600.1191	0.9152222	-1.999695
600.1192	0.9147949	-1.997437
600.1193	0.9147949	-2.000977
600.1194	0.9161072	-1.999207
600.1195	0.9156799	-1.995911
600.1196	0.9147949	-2.000977
600.1197	0.9152222	-1.998901
600.1198	0.9147949	-1.995667
600.1199	0.9147949	-1.996155
600.12	0.9152222	-1.997925
600.1201	0.9143677	-1.999939
600.1202	0.9147949	-1.998169
600.1203	0.9156799	-1.996887
600.1204	0.9152222	-2.001465
600.1205	0.9161072	-1.999939
600.1206	0.9152222	-1.997925
600.1207	0.9152222	-1.998413
600.1208	0.9143677	-1.999939
600.1209	0.9152222	-1.998169
600.121	0.9143677	-1.993652
600.1211	0.9152222	-1.995361
600.1212	0.9147949	-2.000732
600.1213	0.9152222	-1.997681
600.1214	0.9147949	-1.993896
600.1215	0.9147949	-2.000977
600.1216	0.9152222	-2.001953
600.1217	0.9147949	-1.998169
600.1218	0.9147949	-1.995667
600.1219	0.9152222	-1.996155
600.122	0.9152222	-1.996399
600.1221	0.9147949	-1.999939
600.1222	0.9143677	-1.998901
600.1223	0.9147949	-1.998657
600.1224	0.9147949	-1.998657
600.1225	0.9152222	-1.998901
600.1226	0.9143677	-1.997131
600.1227	0.9147949	-1.995911
600.1228	0.9147949	-2.001221
600.1229	0.9147949	-1.998413
600.123	0.9147949	-1.998901
600.1231	0.9147949	-1.999939
600.1232	0.9147949	-1.999939
600.1233	0.9152222	-1.998901
600.1234	0.9147949	-1.997437
600.1235	0.9147949	-1.999451
600.1236	0.9152222	-1.998413
600.1237	0.9143677	-1.996155
600.1238	0.9152222	-1.995117
600.1239	0.9147949	-1.996887
600.124	0.9152222	-2.000244
600.1241	0.9143677	-1.996887
600.1242	0.9147949	-2.000488
600.1243	0.9147949	-2.000732
600.1244	0.9147949	-1.995667
600.1245	0.9143677	-1.997437
600.1246	0.9139099	-1.998901
600.1247	0.9147949	-2.000977
600.1248	0.9143677	-1.999939
600.1249	0.9152222	-1.996399
600.125	0.9147949	-1.999207
600.1251	0.9161072	-1.998901
600.1252	0.9147949	-1.999207
600.1253	0.9147949	-1.996399
600.1254	0.9143677	-2.000977
600.1255	0.9147949	-1.999207
600.1256	0.9147949	-1.996399
600.1257	0.9143677	-1.997925
600.1258	0.9156799	-1.998413
600.1259	0.9143677	-2.000244
600.126	0.9152222	-1.992859
600.1261	0.9143677	-1.997437
600.1262	0.9143677	-1.999207
600.1263	0.9147949	-1.996155
600.1264	0.9143677	-1.996399
600.1265	0.9152222	-1.998169
600.1266	0.9139099	-1.997437
600.1267	0.9139099	-2.002197
600.1268	0.9147949	-1.996887
600.1269	0.9143677	-1.998657
600.127	0.9147949	-1.997437
600.1271	0.9152222	-2.001709
600.1272	0.9143677	-1.994385
600.1273	0.9147949	-1.997681
600.1274	0.9152222	-1.998169
600.1275	0.9147949	-1.996887
600.1276	0.9147949	-1.999695
600.1277	0.9147949	-1.997437
600.1278	0.9156799	-2.001953
600.1279	0.9143677	-2.000732
600.128	0.9152222	-1.994629
600.1281	0.9147949	-1.996887
600.1282	0.9152222	-2.001465
600.1283	0.9152222	-1.998901
600.1284	0.9143677	-1.997131
600.1285	0.9143677	-1.995361
600.1286	0.9143677	-1.999207
600.1287	0.9143677	-1.995361
600.1288	0.9147949	-1.999939
600.1289	0.9152222	-2.001221
600.129	0.9147949	-1.996887
600.1291	0.9147949	-1.998901
600.1292	0.9147949	-2.000488
600.1293	0.9147949	-2.000244
600.1294	0.9143677	-1.998169
600.1295	0.9152222	-1.995911
600.1296	0.9152222	-2.000488
600.1297	0.9147949	-2.000244
600.1298	0.9143677	-1.998657
600.1299	0.9147949	-1.996155
600.13	0.9143677	-1.999939
600.1301	0.9143677	-2.000488
600.1302	0.9143677	-1.999939
600.1303	0.9143677	-1.996643
600.1304	0.9143677	-1.997131
600.1305	0.9143677	-1.997437
600.1306	0.9143677	-2.000244
600.1307	0.9152222	-1.995361
600.1308	0.9147949	-2.000488
600.1309	0.9143677	-2.001221
600.131	0.9147949	-1.996155
600.1311	0.9147949	-1.994629
600.1312	0.9147949	-1.997925
600.1313	0.9152222	-2.001953
600.1314	0.9147949	-1.998901
600.1315	0.9152222	-1.998657
600.1316	0.9147949	-1.996887
600.1317	0.9143677	-2.002686
600.1318	0.9147949	-1.997437
600.1319	0.9139099	-1.998413
600.132	0.9152222	-2.000732
600.1321	0.9147949	-1.996887
600.1322	0.9143677	-1.999207
600.1323	0.9147949	-1.994385
600.1324	0.9147949	-2.000977
600.1325	0.9152222	-1.999939
600.1326	0.9147949	-1.996887
600.1327	0.9143677	-1.999207
600.1328	0.9143677	-1.996155
600.1329	0.9139099	-1.996643
600.133	0.9143677	-1.996399
600.1331	0.9139099	-1.999207
600.1332	0.9152222	-1.999207
600.1333	0.9143677	-1.996887
600.1334	0.9147949	-1.998901
600.1335	0.9152222	-2.001465
600.1336	0.9147949	-1.998901
600.1337	0.9143677	-1.999451
600.1338	0.9147949	-1.997681
600.1339	0.9139099	-1.996887
600.134	0.9143677	-1.999939
600.1341	0.9143677	-1.996155
600.1342	0.9143677	-1.995911
600.1343	0.9143677	-2.000244
600.1344	0.9152222	-1.997131
600.1345	0.9147949	-1.998169
600.1346	0.9143677	-1.998169
600.1347	0.9143677	-1.997131
600.1348	0.9147949	-1.998413
600.1349	0.9147949	-2.001953
600.135	0.9147949	-1.999451
600.1351	0.9156799	-1.999939
600.1352	0.9156799	-2.000488
600.1353	0.9143677	-1.999695
600.1354	0.9152222	-1.994385
600.1355	0.9147949	-1.999451
600.1356	0.9134827	-2.000488
600.1357	0.9139099	-1.996887
600.1358	0.9147949	-1.998657
600.1359	0.9143677	-1.997131
600.136	0.9139099	-1.995361
600.1361	0.9147949	-1.999695
600.1362	0.9143677	-1.997437
600.1363	0.9152222	-1.999451
600.1364	0.9147949	-1.999451
600.1365	0.9147949	-1.999451
600.1366	0.9143677	-1.999451
600.1367	0.9143677	-1.999939
600.1368	0.9143677	-1.998901
600.1369	0.9139099	-1.997925
600.137	0.9147949	-1.999451
600.1371	0.9139099	-1.999939
600.1372	0.9139099	-1.998657
600.1373	0.9147949	-1.994873
600.1374	0.9143677	-1.998657
600.1375	0.9147949	-1.995911
600.1376	0.9147949	-1.999939
600.1377	0.9147949	-1.997681
600.1378	0.9143677	-1.996887
600.1379	0.9147949	-1.999451
600.138	0.9147949	-2.000244
600.1381	0.9152222	-1.996155
600.1382	0.9147949	-1.996399
600.1383	0.9134827	-2.002441
600.1384	0.9147949	-1.998901
600.1385	0.9143677	-1.997681
600.1386	0.9152222	-1.993896
600.1387	0.9152222	-1.998901
600.1388	0.9147949	-1.999451
600.1389	0.9143677	-2.000732
600.139	0.9147949	-1.996643
600.1391	0.9143677	-2.000488
600.1392	0.9143677	-1.999695
600.1393	0.9147949	-1.997681
600.1394	0.9147949	-1.999939
600.1395	0.9139099	-2.00293
600.1396	0.9143677	-2.001221
600.1397	0.9143677	-1.994385
600.1398	0.9139099	-1.998169
600.1399	0.9143677	-1.995911
600.14	0.9147949	-1.998169
600.1401	0.9147949	-1.996399
600.1402	0.9143677	-2.000244
600.1403	0.9147949	-1.995911
600.1404	0.9139099	-1.999939
600.1405	0.9143677	-2.000732
600.1406	0.9152222	-1.995911
600.1407	0.9143677	-1.997681
600.1408	0.9147949	-1.995117
600.1409	0.9147949	-1.998901
600.141	0.9143677	-2.00293
600.1411	0.9147949	-1.998169
600.1412	0.9147949	-1.996643
600.1413	0.9147949	-1.997925
600.1414	0.9139099	-2.000977
600.1415	0.9143677	-1.999451
600.1416	0.9152222	-1.997437
600.1417	0.9139099	-1.998901
600.1418	0.9147949	-2.002441
600.1419	0.9147949	-2.000244
600.142	0.9147949	-1.995911
600.1421	0.9147949	-2.000488
600.1422	0.9147949	-2.000244
600.1423	0.9152222	-1.994873
600.1424	0.9143677	-1.995911
600.1425	0.9147949	-1.998169
600.1426	0.9139099	-1.998413
600.1427	0.9152222	-1.999207
600.1428	0.9143677	-1.994873
600.1429	0.9143677	-2.000488
600.143	0.9147949	-1.999939
600.1431	0.9143677	-1.999939
600.1432	0.9143677	-1.997925
600.1433	0.9147949	-1.998169
600.1434	0.9143677	-1.998657
600.1435	0.9152222	-1.995911
600.1436	0.9147949	-1.999695
600.1437	0.9152222	-1.999451
600.1438	0.9139099	-2.001709
600.1439	0.9143677	-1.998901
600.144	0.9143677	-1.998657
600.1441	0.9134827	-1.996399
600.1442	0.9152222	-2.001221
600.1443	0.9156799	-1.996643
600.1444	0.9139099	-1.998657
600.1445	0.9147949	-1.999451
600.1446	0.9139099	-2.002441
600.1447	0.9152222	-1.999207
600.1448	0.9147949	-1.995361
600.1449	0.9143677	-2.000244
600.145	0.9143677	-1.996155
600.1451	0.9147949	-1.995911
600.1452	0.9143677	-1.999451
600.1453	0.9139099	-1.999451
600.1454	0.9143677	-2.000488
600.1455	0.9143677	-1.998169
600.1456	0.9143677	-1.996155
600.1457	0.9143677	-1.996887
600.1458	0.9139099	-2.000488
600.1459	0.9152222	-1.999939
600.146	0.9134827	-1.998657
600.1461	0.9147949	-1.996155
600.1462	0.9139099	-1.997925
600.1463	0.9152222	-1.999939
600.1464	0.9143677	-1.999207
600.1465	0.9143677	-1.996399
600.1466	0.9134827	-1.997925
600.1467	0.9143677	-1.998901
600.1468	0.9152222	-1.999207
600.1469	0.9143677	-1.996399
600.147	0.9143677	-1.998413
600.1471	0.9143677	-1.998413
600.1472	0.9143677	-1.999451
600.1473	0.9139099	-1.998413
600.1474	0.9152222	-1.997437
600.1475	0.9143677	-1.997437
600.1476	0.9134827	-1.998413
600.1477	0.9143677	-1.997925
600.1478	0.9143677	-1.994873
600.1479	0.9147949	-1.997131
600.148	0.9143677	-1.997925
600.1481	0.9143677	-1.998169
600.1482	0.9143677	-1.995117
600.1483	0.9139099	-1.996155
600.1484	0.9143677	-1.999939
600.1485	0.9152222	-2.000244
600.1486	0.9143677	-1.996155
600.1487	0.9139099	-1.996399
600.1488	0.9143677	-2.002441
600.1489	0.9134827	-2.000244
600.149	0.9147949	-1.995117
600.1491	0.9139099	-1.998169
600.1492	0.9143677	-1.999451
600.1493	0.9152222	-2.000732
600.1494	0.9139099	-1.995911
600.1495	0.9143677	-2.000732
600.1496	0.9143677	-1.997437
600.1497	0.9139099	-1.999695
600.1498	0.9143677	-1.995667
600.1499	0.9143677	-1.994629
600.15	0.9147949	-1.996399
600.1501	0.9139099	-2.001465
600.1502	0.9143677	-1.999207
600.1503	0.9143677	-1.996399
600.1504	0.9152222	-1.999939
600.1505	0.9139099	-2.000732
600.1506	0.9143677	-1.998169
600.1507	0.9139099	-1.997437
600.1508	0.9143677	-2.000488
600.1509	0.9143677	-1.996887
600.151	0.9139099	-1.997437
600.1511	0.9139099	-2.000488
600.1512	0.9139099	-1.998169
600.1513	0.9139099	-1.995911
600.1514	0.9143677	-1.998901
600.1515	0.9143677	-1.997925
600.1516	0.9143677	-1.997437
600.1517	0.9139099	-1.996643
600.1518	0.9139099	-1.997925
600.1519	0.9143677	-1.999939
600.152	0.9147949	-1.996155
600.1521	0.9147949	-1.995667
600.1522	0.9152222	-1.998657
600.1523	0.9139099	-1.996887
600.1524	0.9143677	-1.999207
600.1525	0.9139099	-1.995361
600.1526	0.9139099	-2.001709
600.1527	0.9143677	-1.998657
600.1528	0.9143677	-1.993652
600.1529	0.9143677	-1.995911
600.153	0.9143677	-2.000488
600.1531	0.9147949	-2.000244
600.1532	0.9143677	-1.996643
600.1533	0.9147949	-1.997131
600.1534	0.9143677	-1.999939
600.1535	0.9134827	-2.000977
600.1536	0.9147949	-1.997131
600.1537	0.9143677	-1.996155
600.1538	0.9147949	-1.997681
600.1539	0.9143677	-1.999207
600.154	0.9139099	-1.997131
600.1541	0.9134827	-1.996399
600.1542	0.9139099	-1.999939
600.1543	0.9143677	-2.001221
600.1544	0.9143677	-1.992615
600.1545	0.9130554	-1.995361
600.1546	0.9139099	-2.000732
600.1547	0.9139099	-1.997925
600.1548	0.9143677	-1.998901
600.1549	0.9143677	-1.998657
600.155	0.9143677	-1.995117
600.1551	0.9139099	-1.996155
600.1552	0.9143677	-1.996643
600.1553	0.9147949	-1.994873
600.1554	0.9143677	-2.001953
600.1555	0.9139099	-1.998901
600.1556	0.9143677	-1.999451
600.1557	0.9139099	-1.997131
600.1558	0.9143677	-1.995361
600.1559	0.9143677	-1.997681
600.156	0.9147949	-1.994873
600.1561	0.9139099	-1.998413
600.1562	0.9143677	-1.999207
600.1563	0.9143677	-1.994141
600.1564	0.9147949	-1.995117
600.1565	0.9143677	-1.998901
600.1566	0.9134827	-1.999695
600.1567	0.9134827	-1.996399
600.1568	0.9139099	-2.000244
600.1569	0.9143677	-1.998413
600.157	0.9143677	-1.998413
600.1571	0.9139099	-1.997437
600.1572	0.9139099	-1.999939
600.1573	0.9139099	-1.999451
600.1574	0.9143677	-1.997925
600.1575	0.9143677	-1.994141
600.1576	0.9139099	-1.994873
600.1577	0.9143677	-2.000977
600.1578	0.9139099	-1.998169
600.1579	0.9139099	-1.994141
600.158	0.9147949	-1.997925
600.1581	0.9147949	-2.002441
600.1582	0.9147949	-2.000977
600.1583	0.9147949	-1.998901
600.1584	0.9143677	-1.999939
600.1585	0.9147949	-1.998901
600.1586	0.9139099	-1.997925
600.1587	0.9139099	-1.996399
600.1588	0.9143677	-1.998169
600.1589	0.9147949	-1.994141
600.159	0.9143677	-1.996155
600.1591	0.9139099	-1.994873
600.1592	0.9139099	-2.001709
600.1593	0.9143677	-1.997131
600.1594	0.9134827	-1.994141
600.1595	0.9139099	-1.996399
600.1596	0.9147949	-2.000977
600.1597	0.9143677	-2.001221
600.1598	0.9143677	-1.995117
600.1599	0.9139099	-1.995361
600.16	0.9147949	-2.003174
600.1601	0.9139099	-1.998169
600.1602	0.9134827	-1.997131
600.1603	0.9143677	-1.996399
600.1604	0.9143677	-2.001221
600.1605	0.9130554	-1.996643
600.1606	0.9143677	-1.997681
600.1607	0.9147949	-1.997437
600.1608	0.9139099	-2.003174
600.1609	0.9143677	-1.998657
600.161	0.9143677	-1.995361
600.1611	0.9143677	-1.999207
600.1612	0.9143677	-1.997131
600.1613	0.9134827	-1.996399
600.1614	0.9143677	-1.999207
600.1615	0.9139099	-1.996887
600.1616	0.9139099	-2.001465
600.1617	0.9139099	-1.998413
600.1618	0.9143677	-1.999939
600.1619	0.9147949	-1.998901
600.162	0.9143677	-2.000244
600.1621	0.9143677	-1.993896
600.1622	0.9134827	-1.997681
600.1623	0.9143677	-1.996643
600.1624	0.9143677	-1.997437
600.1625	0.9147949	-1.997925
600.1626	0.9152222	-2.001221
600.1627	0.9147949	-1.997437
600.1628	0.9143677	-2.000488
600.1629	0.9139099	-1.996399
600.163	0.9143677	-1.999207
600.1631	0.9143677	-1.996887
600.1632	0.9134827	-1.998413
600.1633	0.9143677	-1.996643
600.1634	0.9143677	-1.995117
600.1635	0.9143677	-1.997437
600.1636	0.9139099	-1.998413
600.1637	0.9139099	-1.998169
600.1638	0.9134827	-1.997681
600.1639	0.9139099	-1.997437
600.164	0.9139099	-2.000244
600.1641	0.9143677	-1.996155
600.1642	0.9139099	-1.996399
600.1643	0.9143677	-2.001709
600.1644	0.9143677	-1.995667
600.1645	0.9147949	-1.996643
600.1646	0.9143677	-1.998413
600.1647	0.9143677	-2.000244
600.1648	0.9139099	-1.996643
600.1649	0.9139099	-1.997681
600.165	0.9143677	-1.997681
600.1651	0.9134827	-1.997131
600.1652	0.9147949	-1.995911
600.1653	0.9139099	-2.000977
600.1654	0.9147949	-2.000977
600.1655	0.9152222	-2.000488
600.1656	0.9139099	-1.997437
600.1657	0.9139099	-1.998901
600.1658	0.9139099	-1.999695
600.1659	0.9139099	-1.996399
600.166	0.9143677	-1.997131
600.1661	0.9147949	-1.994873
600.1662	0.9147949	-2.000244
600.1663	0.9143677	-1.996399
600.1664	0.9143677	-1.998413
600.1665	0.9143677	-1.999451
600.1666	0.9139099	-1.999451
600.1667	0.9139099	-2.000244
600.1668	0.9139099	-1.997925
600.1669	0.9139099	-2.000732
600.167	0.9143677	-1.996399
600.1671	0.9147949	-1.997131
600.1672	0.9147949	-1.997131
600.1673	0.9139099	-1.998901
600.1674	0.9143677	-2.000488
600.1675	0.9130554	-1.998657
600.1676	0.9143677	-1.997681
600.1677	0.9143677	-1.997131
600.1678	0.9139099	-1.997925
600.1679	0.9143677	-1.999451
600.168	0.9139099	-1.998169
600.1681	0.9139099	-1.999207
600.1682	0.9134827	-1.997925
600.1683	0.9143677	-1.996887
600.1684	0.9147949	-1.997437
600.1685	0.9143677	-1.999939
600.1686	0.9134827	-1.995361
600.1687	0.9143677	-1.994873
600.1688	0.9139099	-1.997437
600.1689	0.9143677	-2.000244
600.169	0.9139099	-1.994873
600.1691	0.9143677	-1.998901
600.1692	0.9139099	-1.998413
600.1693	0.9134827	-2.000977
600.1694	0.9139099	-1.998657
600.1695	0.9143677	-1.995361
600.1696	0.9147949	-1.997925
600.1697	0.9139099	-1.999695
600.1698	0.9143677	-1.995911
600.1699	0.9143677	-1.996155
600.17	0.9143677	-1.995117
600.1701	0.9143677	-1.996643
600.1702	0.9134827	-1.996887
600.1703	0.9143677	-1.999207
600.1704	0.9139099	-1.997437
600.1705	0.9143677	-2.001465
600.1706	0.9143677	-1.997925
600.1707	0.9139099	-1.997925
600.1708	0.9139099	-1.999939
600.1709	0.9143677	-1.999207
600.171	0.9139099	-1.993652
600.1711	0.9143677	-1.997131
600.1712	0.9139099	-1.996399
600.1713	0.9147949	-2.000977
600.1714	0.9130554	-1.999939
600.1715	0.9134827	-1.998901
600.1716	0.9139099	-1.997437
600.1717	0.9139099	-1.996399
600.1718	0.9139099	-1.997925
600.1719	0.9139099	-1.998901
600.172	0.9139099	-1.998657
600.1721	0.9147949	-1.996887
600.1722	0.9143677	-1.998901
600.1723	0.9139099	-1.998901
600.1724	0.9139099	-2.000732
600.1725	0.9147949	-1.995911
600.1726	0.9134827	-1.998169
600.1727	0.9139099	-1.995117
600.1728	0.9139099	-1.998169
600.1729	0.9143677	-1.996887
600.173	0.9139099	-1.997131
600.1731	0.9143677	-1.997925
600.1732	0.9139099	-1.999939
600.1733	0.9139099	-1.997925
600.1734	0.9139099	-1.997925
600.1735	0.9143677	-1.999695
600.1736	0.9139099	-1.996643
600.1737	0.9139099	-1.997437
600.1738	0.9143677	-1.999695
600.1739	0.9139099	-1.995911
600.174	0.9152222	-2.001709
600.1741	0.9143677	-1.996399
600.1742	0.9147949	-1.997925
600.1743	0.9143677	-2.000977
600.1744	0.9143677	-1.999939
600.1745	0.9139099	-1.997131
600.1746	0.9139099	-1.995911
600.1747	0.9143677	-2.000732
600.1748	0.9143677	-1.995911
600.1749	0.9139099	-1.998169
600.175	0.9143677	-1.996887
600.1751	0.9139099	-1.999695
600.1752	0.9139099	-1.998657
600.1753	0.9147949	-1.996399
600.1754	0.9134827	-2.000977
600.1755	0.9143677	-1.998657
600.1756	0.9139099	-1.996643
600.1757	0.9143677	-1.997681
600.1758	0.9143677	-1.996155
600.1759	0.9139099	-1.997437
600.176	0.9139099	-2.001709
600.1761	0.9134827	-1.997131
600.1762	0.9134827	-1.996155
600.1763	0.9143677	-1.995911
600.1764	0.9147949	-1.998169
600.1765	0.9143677	-1.997681
600.1766	0.9134827	-1.996887
600.1767	0.9139099	-1.999939
600.1768	0.9143677	-2.000977
600.1769	0.9134827	-1.999695
600.177	0.9139099	-1.997131
600.1771	0.9134827	-1.998413
600.1772	0.9134827	-1.999695
600.1773	0.9139099	-1.996887
600.1774	0.9143677	-2.001221
600.1775	0.9134827	-1.995911
600.1776	0.9139099	-1.997925
600.1777	0.9139099	-2.000488
600.1778	0.9134827	-2.000488
600.1779	0.9143677	-1.997437
600.178	0.9143677	-1.994385
600.1781	0.9130554	-1.998169
600.1782	0.9147949	-1.997681
600.1783	0.9143677	-1.998413
600.1784	0.9143677	-1.998413
600.1785	0.9143677	-1.999695
600.1786	0.9134827	-1.997925
600.1787	0.9134827	-1.999939
600.1788	0.9130554	-1.997131
600.1789	0.9139099	-1.998657
600.179	0.9143677	-1.999695
600.1791	0.9130554	-1.997681
600.1792	0.9139099	-1.996887
600.1793	0.9139099	-2.001465
600.1794	0.9134827	-2.002197
600.1795	0.9139099	-1.996399
600.1796	0.9139099	-1.999695
600.1797	0.9143677	-1.997925
600.1798	0.9134827	-1.999939
600.1799	0.9143677	-1.997925
600.18	0.9143677	-1.996643
600.1801	0.9152222	-1.994873
600.1802	0.9139099	-1.999939
600.1803	0.9139099	-2.000488
600.1804	0.9139099	-1.998413
600.1805	0.9134827	-1.999695
600.1806	0.9139099	-1.996887
600.1807	0.9139099	-2.000244
600.1808	0.9139099	-1.996887
600.1809	0.9139099	-2.000488
600.181	0.9143677	-2.000244
600.1811	0.9143677	-1.994141
600.1812	0.9139099	-1.994873
600.1813	0.9143677	-2.001465
600.1814	0.9134827	-1.998657
600.1815	0.9143677	-1.996399
600.1816	0.9147949	-1.999451
600.1817	0.9134827	-2.001221
600.1818	0.9143677	-1.997131
600.1819	0.9143677	-1.996399
600.182	0.9139099	-1.998901
600.1821	0.9139099	-2.001465
600.1822	0.9139099	-2.000488
600.1823	0.9139099	-1.998657
600.1824	0.9143677	-1.997437
600.1825	0.9143677	-1.997925
600.1826	0.9134827	-1.997437
600.1827	0.9143677	-1.996399
600.1828	0.9147949	-1.997437
600.1829	0.9143677	-1.999939
600.183	0.9139099	-1.998657
600.1831	0.9139099	-1.997131
600.1832	0.9139099	-1.998413
600.1833	0.9143677	-2.000977
600.1834	0.9134827	-1.998901
600.1835	0.9134827	-1.997681
600.1836	0.9143677	-1.996155
600.1837	0.9143677	-1.996887
600.1838	0.9139099	-1.998901
600.1839	0.9152222	-1.999939
600.184	0.9139099	-1.999939
600.1841	0.9143677	-2.000977
600.1842	0.9147949	-1.995667
600.1843	0.9139099	-1.997681
600.1844	0.9143677	-1.998413
600.1845	0.9139099	-1.999939
600.1846	0.9139099	-1.998901
600.1847	0.9134827	-1.999207
600.1848	0.9134827	-1.997131
600.1849	0.9134827	-1.997131
600.185	0.9139099	-1.995361
600.1851	0.9134827	-2.001465
600.1852	0.9139099	-1.999939
600.1853	0.9139099	-2.000488
600.1854	0.9134827	-1.998413
600.1855	0.9134827	-1.997925
600.1856	0.9139099	-1.999451
600.1857	0.9139099	-2.000244
600.1858	0.9139099	-1.996887
600.1859	0.9143677	-1.999695
600.186	0.9143677	-1.995361
600.1861	0.9134827	-1.997437
600.1862	0.9139099	-1.999207
600.1863	0.9134827	-1.997925
600.1864	0.9134827	-2.000244
600.1865	0.9134827	-1.996887
600.1866	0.9143677	-1.998657
600.1867	0.9139099	-1.996399
600.1868	0.9139099	-2.003174
600.1869	0.9139099	-2.000244
600.187	0.9134827	-1.998901
600.1871	0.9147949	-1.999939
600.1872	0.9143677	-2.001465
600.1873	0.9134827	-1.997131
600.1874	0.9139099	-1.994629
600.1875	0.9139099	-1.997437
600.1876	0.9134827	-2.001221
600.1877	0.9134827	-1.996155
600.1878	0.9139099	-1.996887
600.1879	0.9134827	-2.001709
600.188	0.9143677	-1.996643
600.1881	0.9139099	-1.997131
600.1882	0.9139099	-1.998901
600.1883	0.9130554	-2.001709
600.1884	0.9147949	-1.997925
600.1885	0.9143677	-1.997925
600.1886	0.9134827	-1.998413
600.1887	0.9139099	-1.997681
600.1888	0.9139099	-1.995911
600.1889	0.9143677	-1.997131
600.189	0.9147949	-1.996155
600.1891	0.9134827	-1.998413
600.1892	0.9143677	-1.998657
600.1893	0.9134827	-1.995911
600.1894	0.9143677	-2.001465
600.1895	0.9139099	-2.001709
600.1896	0.9139099	-1.998169
600.1897	0.9134827	-1.997437
600.1898	0.9134827	-1.999695
600.1899	0.9143677	-1.996887
600.19	0.9143677	-1.997131
600.1901	0.9139099	-1.994629
600.1902	0.9147949	-1.999207
600.1903	0.9143677	-1.998901
600.1904	0.9139099	-1.997681
600.1905	0.9134827	-1.998413
600.1906	0.9139099	-1.998413
600.1907	0.9147949	-1.999939
600.1908	0.9152222	-1.998413
600.1909	0.9139099	-1.998169
600.191	0.9139099	-1.997925
600.1911	0.9139099	-2.001709
600.1912	0.9139099	-1.996399
600.1913	0.9134827	-1.999451
600.1914	0.9134827	-1.998901
600.1915	0.9143677	-1.998901
600.1916	0.9139099	-1.996399
600.1917	0.9143677	-1.998901
600.1918	0.9134827	-1.998169
600.1919	0.9139099	-1.995911
600.192	0.9147949	-1.997925
600.1921	0.9139099	-1.997681
600.1922	0.9139099	-1.996887
600.1923	0.9139099	-1.999695
600.1924	0.9134827	-1.996155
600.1925	0.9134827	-1.994873
600.1926	0.9143677	-1.998413
600.1927	0.9139099	-1.999451
600.1928	0.9134827	-1.998657
600.1929	0.9134827	-1.994873
600.193	0.9143677	-1.998169
600.1931	0.9139099	-1.995911
600.1932	0.9139099	-1.999939
600.1933	0.9143677	-1.999451
600.1934	0.9139099	-1.998169
600.1935	0.9139099	-1.996643
600.1936	0.9130554	-1.995117
600.1937	0.9147949	-1.996887
600.1938	0.9139099	-2.000244
600.1939	0.9134827	-1.996155
600.194	0.9134827	-1.995361
600.1941	0.9139099	-1.999939
600.1942	0.9134827	-1.999451
600.1943	0.9139099	-1.997681
600.1944	0.9139099	-1.997437
600.1945	0.9139099	-2.000488
600.1946	0.9134827	-1.999207
600.1947	0.9134827	-1.993347
600.1948	0.9139099	-1.998169
600.1949	0.9139099	-1.998901
600.195	0.9147949	-1.999451
600.1951	0.9134827	-1.997925
600.1952	0.9134827	-1.997437
600.1953	0.9139099	-1.998413
600.1954	0.9134827	-1.998901
600.1955	0.9134827	-1.995911
600.1956	0.9134827	-1.998901
600.1957	0.9134827	-2.000244
600.1958	0.9139099	-1.995911
600.1959	0.9143677	-1.999451
600.196	0.9139099	-1.998657
600.1961	0.9130554	-1.998169
600.1962	0.9134827	-1.997681
600.1963	0.9143677	-1.994873
600.1964	0.9139099	-1.997925
600.1965	0.9134827	-2.001465
600.1966	0.9139099	-1.996887
600.1967	0.9139099	-1.996643
600.1968	0.9147949	-1.995667
600.1969	0.9134827	-1.997437
600.197	0.9139099	-1.999695
600.1971	0.9134827	-1.996399
600.1972	0.9139099	-1.998901
600.1973	0.9139099	-2.001953
600.1974	0.9143677	-2.000732
600.1975	0.9139099	-1.992859
600.1976	0.9143677	-1.998901
600.1977	0.9134827	-1.998657
600.1978	0.9139099	-1.996399
600.1979	0.9134827	-1.998901
600.198	0.9130554	-1.997437
600.1981	0.9130554	-1.998901
600.1982	0.9139099	-1.998657
600.1983	0.9134827	-1.995361
600.1984	0.9139099	-1.997925
600.1985	0.9139099	-1.999695
600.1986	0.9134827	-1.996887
600.1987	0.9139099	-1.998413
600.1988	0.9134827	-1.999451
600.1989	0.9143677	-1.997925
600.199	0.9139099	-1.996887
600.1991	0.9134827	-1.999939
600.1992	0.9130554	-1.998413
600.1993	0.9139099	-1.998657
600.1994	0.9134827	-1.995911
600.1995	0.9134827	-1.998657
600.1996	0.9139099	-1.997437
600.1997	0.9134827	-2.000977
600.1998	0.9134827	-1.998657
600.1999	0.9139099	-1.997131
600.2	0.9134827	-1.997925
600.2001	0.9143677	-1.996643
600.2002	0.9139099	-1.994873
600.2003	0.9130554	-2.001465
600.2004	0.9134827	-2.000732
600.2005	0.9134827	-1.995361
600.2006	0.9134827	-1.997437
600.2007	0.9139099	-1.998413
600.2008	0.9143677	-2.001953
600.2009	0.9130554	-1.997437
600.201	0.9134827	-1.998901
600.2011	0.9134827	-1.998413
600.2012	0.9134827	-1.998901
600.2013	0.9143677	-1.996887
600.2014	0.9134827	-1.996399
600.2015	0.9143677	-1.997925
600.2016	0.9134827	-1.998901
600.2017	0.9134827	-1.997681
600.2018	0.9139099	-1.994385
600.2019	0.9134827	-2.000977
600.202	0.9139099	-2.000488
600.2021	0.9143677	-2.000244
600.2022	0.9143677	-1.995361
600.2023	0.9125977	-1.999939
600.2024	0.9134827	-2.001465
600.2025	0.9134827	-1.998901
600.2026	0.9134827	-1.998657
600.2027	0.9139099	-1.997437
600.2028	0.9134827	-2.001465
600.2029	0.9139099	-1.997925
600.203	0.9139099	-1.999939
600.2031	0.9139099	-1.999939
600.2032	0.9139099	-1.999939
600.2033	0.9139099	-1.998901
600.2034	0.9134827	-1.999451
600.2035	0.9139099	-1.998169
600.2036	0.9134827	-1.997437
600.2037	0.9139099	-1.998901
600.2038	0.9125977	-2.000244
600.2039	0.9134827	-1.995361
600.204	0.9134827	-1.998901
600.2041	0.9139099	-1.999451
600.2042	0.9134827	-2.001221
600.2043	0.9134827	-1.995911
600.2044	0.9134827	-1.997925
600.2045	0.9134827	-1.999939
600.2046	0.9139099	-2.000244
600.2047	0.9139099	-1.997681
600.2048	0.9134827	-1.994873
600.2049	0.9143677	-1.999451
600.205	0.9134827	-1.999939
600.2051	0.9139099	-1.999207
600.2052	0.9143677	-1.997437
600.2053	0.9134827	-2.000488
600.2054	0.9130554	-2.000488
600.2055	0.9143677	-1.999451
600.2056	0.9134827	-1.997437
600.2057	0.9134827	-1.998901
600.2058	0.9139099	-1.999451
600.2059	0.9130554	-2.000244
600.206	0.9134827	-1.994385
600.2061	0.9134827	-1.998413
600.2062	0.9134827	-2.000488
600.2063	0.9134827	-1.999207
600.2064	0.9139099	-1.995117
600.2065	0.9139099	-1.998901
600.2066	0.9139099	-2.002441
600.2067	0.9134827	-2.000244
600.2068	0.9143677	-1.993347
600.2069	0.9134827	-1.998413
600.207	0.9134827	-2.000977
600.2071	0.9143677	-1.998901
600.2072	0.9125977	-1.996643
600.2073	0.9139099	-1.996399
600.2074	0.9134827	-2.000977
600.2075	0.9139099	-1.998169
600.2076	0.9139099	-1.996399
600.2077	0.9130554	-1.998657
600.2078	0.9139099	-1.996887
600.2079	0.9139099	-1.998169
600.208	0.9134827	-1.996155
600.2081	0.9143677	-1.996155
600.2082	0.9139099	-1.996887
600.2083	0.9134827	-2.000244
600.2084	0.9139099	-1.996643
600.2085	0.9143677	-1.998413
600.2086	0.9134827	-1.998901
600.2087	0.9139099	-1.998657
600.2088	0.9139099	-1.997681
600.2089	0.9134827	-1.998901
600.209	0.9134827	-1.997437
600.2091	0.9134827	-1.996887
600.2092	0.9130554	-1.996887
600.2093	0.9125977	-1.998657
600.2094	0.9143677	-1.993896
600.2095	0.9143677	-1.999451
600.2096	0.9139099	-1.998413
600.2097	0.9139099	-2.000732
600.2098	0.9134827	-1.996887
600.2099	0.9134827	-1.998657
600.21	0.9139099	-1.996887
600.2101	0.9134827	-2.001465
600.2102	0.9130554	-1.998901
600.2103	0.9134827	-1.998901
600.2104	0.9139099	-1.997681
600.2105	0.9134827	-1.997925
600.2106	0.9134827	-1.998413
600.2107	0.9139099	-1.997437
600.2108	0.9134827	-2.000977
600.2109	0.9130554	-1.998413
600.211	0.9139099	-1.999939
600.2111	0.9130554	-1.999207
600.2112	0.9130554	-1.997437
600.2113	0.9125977	-1.999695
600.2114	0.9139099	-1.994873
600.2115	0.9139099	-1.998169
600.2116	0.9139099	-1.997681
600.2117	0.9143677	-1.996887
600.2118	0.9134827	-1.996887
600.2119	0.9125977	-1.996887
600.212	0.9134827	-1.998169
600.2121	0.9134827	-1.997131
600.2122	0.9139099	-1.995361
600.2123	0.9139099	-1.999451
600.2124	0.9130554	-2.001221
600.2125	0.9143677	-1.998657
600.2126	0.9134827	-1.993896
600.2127	0.9134827	-1.998657
600.2128	0.9134827	-1.996887
600.2129	0.9139099	-2.000488
600.213	0.9134827	-1.999451
600.2131	0.9134827	-1.998413
600.2132	0.9134827	-1.998901
600.2133	0.9134827	-1.998901
600.2134	0.9139099	-1.997925
600.2135	0.9139099	-1.999451
600.2136	0.9139099	-2.000244
600.2137	0.9139099	-1.996643
600.2138	0.9130554	-1.996887
600.2139	0.9134827	-1.999939
600.214	0.9130554	-1.998657
600.2141	0.9139099	-1.996643
600.2142	0.9143677	-1.996399
600.2143	0.9134827	-1.998169
600.2144	0.9139099	-1.997437
600.2145	0.9139099	-2.001221
600.2146	0.9139099	-1.999695
600.2147	0.9134827	-1.997437
600.2148	0.9134827	-1.999695
600.2149	0.9139099	-1.996887
600.215	0.9130554	-2.000488
600.2151	0.9139099	-1.999451
600.2152	0.9130554	-1.998169
600.2153	0.9130554	-1.993347
600.2154	0.9130554	-1.996643
600.2155	0.9139099	-1.995911
600.2156	0.9139099	-1.999451
600.2157	0.9134827	-2.000244
600.2158	0.9139099	-1.995667
600.2159	0.9139099	-1.997131
600.216	0.9139099	-1.999451
600.2161	0.9134827	-1.999939
600.2162	0.9130554	-1.998413
600.2163	0.9139099	-2.000488
600.2164	0.9130554	-1.999939
600.2165	0.9125977	-1.997925
600.2166	0.9134827	-1.995911
600.2167	0.9139099	-1.996399
600.2168	0.9134827	-2.000732
600.2169	0.9143677	-1.992371
600.217	0.9139099	-1.998413
600.2171	0.9139099	-2.001465
600.2172	0.9134827	-1.999939
600.2173	0.9134827	-1.997131
600.2174	0.9139099	-1.995361
600.2175	0.9134827	-2.000732
600.2176	0.9130554	-1.994629
600.2177	0.9130554	-1.996887
600.2178	0.9139099	-2.001221
600.2179	0.9143677	-1.998901
600.218	0.9134827	-1.997925
600.2181	0.9134827	-1.998901
600.2182	0.9139099	-2.000977
600.2183	0.9130554	-2.001953
600.2184	0.9130554	-1.999451
600.2185	0.9134827	-1.997131
600.2186	0.9134827	-1.997437
600.2187	0.9134827	-1.998901
600.2188	0.9134827	-1.998657
600.2189	0.9139099	-1.994873
600.219	0.9139099	-2.001953
600.2191	0.9130554	-2.001221
600.2192	0.9130554	-1.994873
600.2193	0.9130554	-1.998657
600.2194	0.9139099	-1.996887
600.2195	0.9139099	-2.002441
600.2196	0.9130554	-2.000244
600.2197	0.9134827	-1.996887
600.2198	0.9134827	-1.998657
600.2199	0.9134827	-1.997131
600.22	0.9134827	-1.996887
600.2201	0.9139099	-1.999207
600.2202	0.9130554	-1.998413
600.2203	0.9130554	-2.001465
600.2204	0.9134827	-2.000488
600.2205	0.9130554	-1.997131
600.2206	0.9130554	-1.996399
600.2207	0.9134827	-2.000244
600.2208	0.9134827	-1.995911
600.2209	0.9134827	-1.999939
600.221	0.9130554	-1.999207
600.2211	0.9134827	-1.998413
600.2212	0.9130554	-1.998169
600.2213	0.9143677	-1.998657
600.2214	0.9139099	-1.996887
600.2215	0.9134827	-2.000977
600.2216	0.9139099	-1.996643
600.2217	0.9125977	-1.997681
600.2218	0.9139099	-1.995667
600.2219	0.9139099	-1.996887
600.222	0.9125977	-2.000488
600.2221	0.9134827	-1.999207
600.2222	0.9134827	-1.996887
600.2223	0.9134827	-1.997925
600.2224	0.9134827	-2.000488
600.2225	0.9139099	-2.000977
600.2226	0.9130554	-2.001465
600.2227	0.9134827	-2.002197
600.2228	0.9139099	-1.996643
600.2229	0.9139099	-1.999451
600.223	0.9130554	-2.000732
600.2231	0.9134827	-1.996155
600.2232	0.9134827	-1.996887
600.2233	0.9134827	-2.001953
600.2234	0.9130554	-1.999207
600.2235	0.9130554	-1.996887
600.2236	0.9134827	-2.002441
600.2237	0.9134827	-1.999207
600.2238	0.9134827	-1.995117
600.2239	0.9139099	-1.996399
600.224	0.9134827	-2.002197
600.2241	0.9139099	-1.999451
600.2242	0.9134827	-2.001465
600.2243	0.9130554	-1.999939
600.2244	0.9134827	-2.000977
600.2245	0.9130554	-1.999939
600.2246	0.9139099	-1.998657
600.2247	0.9134827	-1.995911
600.2248	0.9134827	-1.997925
600.2249	0.9134827	-1.999939
600.225	0.9134827	-1.999939
600.2251	0.9130554	-1.998169
600.2252	0.9139099	-1.998657
600.2253	0.9130554	-1.997925
600.2254	0.9130554	-1.999695
600.2255	0.9134827	-1.997131
600.2256	0.9134827	-1.995911
600.2257	0.9134827	-1.999939
600.2258	0.9130554	-1.997131
600.2259	0.9134827	-1.997437
600.226	0.9143677	-1.999939
600.2261	0.9134827	-1.998657
600.2262	0.9139099	-1.995911
600.2263	0.9125977	-2.001221
600.2264	0.9125977	-1.997131
600.2265	0.9134827	-1.997131
600.2266	0.9130554	-1.997925
600.2267	0.9143677	-2.002197
600.2268	0.9134827	-1.996887
600.2269	0.9134827	-1.997925
600.227	0.9134827	-1.998901
600.2271	0.9134827	-2.000732
600.2272	0.9130554	-1.997131
600.2273	0.9143677	-1.997437
600.2274	0.9130554	-2.000488
600.2275	0.9134827	-2.00293
600.2276	0.9125977	-2.000244
600.2277	0.9134827	-1.994873
600.2278	0.9125977	-1.999939
600.2279	0.9134827	-2.000977
600.228	0.9139099	-1.999207
600.2281	0.9134827	-1.995911
600.2282	0.9134827	-1.999451
600.2283	0.9125977	-1.999695
600.2284	0.9143677	-1.997437
600.2285	0.9130554	-1.996399
600.2286	0.9134827	-2.000732
600.2287	0.9139099	-1.997925
600.2288	0.9134827	-2.002197
600.2289	0.9134827	-1.996643
600.229	0.9139099	-1.997925
600.2291	0.9130554	-2.002686
600.2292	0.9134827	-1.998901
600.2293	0.9130554	-1.997437
600.2294	0.9134827	-1.999207
600.2295	0.9134827	-1.996155
600.2296	0.9134827	-1.996643
600.2297	0.9134827	-1.995361
600.2298	0.9139099	-1.999939
600.2299	0.9130554	-2.001465
600.23	0.9125977	-2.001465
600.2301	0.9134827	-1.997681
600.2302	0.9139099	-1.995361
600.2303	0.9139099	-2.000977
600.2304	0.9139099	-1.998901
600.2305	0.9139099	-1.997437
600.2306	0.9134827	-1.998169
600.2307	0.9130554	-1.994385
600.2308	0.9130554	-2.000977
600.2309	0.9130554	-1.999695
600.231	0.9143677	-1.997131
600.2311	0.9134827	-1.996887
600.2312	0.9134827	-1.998413
600.2313	0.9134827	-1.999451
600.2314	0.9134827	-1.999939
600.2315	0.9130554	-1.998413
600.2316	0.9125977	-1.998657
600.2317	0.9139099	-1.996887
600.2318	0.9130554	-2.001465
600.2319	0.9139099	-1.999695
600.232	0.9134827	-1.995667
600.2321	0.9134827	-1.996155
600.2322	0.9134827	-1.997437
600.2323	0.9130554	-1.998413
600.2324	0.9143677	-1.999695
600.2325	0.9139099	-1.997131
600.2326	0.9134827	-1.999451
600.2327	0.9134827	-1.999695
600.2328	0.9130554	-1.996643
600.2329	0.9139099	-1.999939
[truncated: 998,000+ more rows]
