# Supplementary material for: Discovering two general characteristic times of transient responses in solid oxide cells
Source: Nat Commun. 2024 May 30;15:4587. doi: 10.1038/s41467-024-48785-1 (PMC11137161; doi:10.1038/s41467-024-48785-1)
Supplement: Supplementary file 4 — Source Data [file 41467_2024_48785_MOESM4_ESM.zip › SourceData/SuppInfo_expT800_100H2_3A0A.dat]

flowtime	potential	current
240.0331	0.9139099	-2.900513
240.0332	0.9099731	-2.924072
240.0333	0.9069214	-2.940674
240.0334	0.9042969	-2.955322
240.0335	0.9012451	-2.965942
240.0336	0.8986206	-2.969727
240.0337	0.8977356	-2.970947
240.0338	0.8959961	-2.979614
240.0339	0.8951111	-2.983643
240.034	0.8942261	-2.983887
240.0341	0.8933411	-2.981567
240.0342	0.8924561	-2.988159
240.0343	0.8907166	-2.989624
240.0344	0.8902893	-2.988403
240.0345	0.8894043	-2.987183
240.0346	0.8889771	-2.992188
240.0347	0.8885193	-2.99292
240.0348	0.888092	-2.992432
240.0349	0.8876648	-2.990479
240.035	0.887207	-2.993774
240.0351	0.887207	-2.995239
240.0352	0.8876648	-2.994263
240.0353	0.8858948	-2.994019
240.0354	0.8854675	-2.992676
240.0355	0.8858948	-2.994995
240.0356	0.8854675	-2.992676
240.0357	0.8845825	-2.994263
240.0358	0.8845825	-2.997192
240.0359	0.8841553	-2.994507
240.036	0.8841553	-2.992432
240.0361	0.8845825	-2.994019
240.0362	0.8845825	-2.992432
240.0363	0.8832703	-2.993164
240.0364	0.8832703	-2.992676
240.0365	0.8832703	-2.996704
240.0366	0.8832703	-2.99646
240.0367	0.8824158	-2.992188
240.0368	0.8832703	-2.994507
240.0369	0.8841553	-2.993774
240.037	0.882843	-2.997192
240.0371	0.881958	-2.995239
240.0372	0.8832703	-2.994263
240.0373	0.8824158	-2.996704
240.0374	0.8811035	-2.997192
240.0375	0.8815308	-2.994507
240.0376	0.881958	-2.992188
240.0377	0.8815308	-2.995483
240.0378	0.8811035	-2.994507
240.0379	0.8815308	-2.992676
240.038	0.8815308	-2.99646
240.0381	0.8806458	-2.995483
240.0382	0.8802185	-2.995728
240.0383	0.8806458	-2.994507
240.0384	0.8806458	-2.993774
240.0385	0.8811035	-2.997192
240.0386	0.8802185	-2.995728
240.0387	0.8797913	-2.994019
240.0388	0.8802185	-2.994019
240.0389	0.8802185	-2.994507
240.039	0.8806458	-2.993774
240.0391	0.8797913	-2.995239
240.0392	0.8802185	-2.996216
240.0393	0.8793335	-2.995483
240.0394	0.8793335	-2.993774
240.0395	0.8802185	-2.995483
240.0396	0.8802185	-2.992676
240.0397	0.8789063	-2.998291
240.0398	0.8793335	-2.999756
240.0399	0.8802185	-2.996216
240.04	0.8793335	-2.99646
240.0401	0.8793335	-2.994995
240.0402	0.878479	-2.994995
240.0403	0.8789063	-2.993774
240.0404	0.878479	-2.998779
240.0405	0.878479	-2.996948
240.0406	0.878479	-2.994019
240.0407	0.8793335	-2.99292
240.0408	0.8789063	-2.995239
240.0409	0.878479	-2.999512
240.041	0.8789063	-2.994263
240.0411	0.878479	-2.998779
240.0412	0.8780212	-2.996704
240.0413	0.878479	-2.998047
240.0414	0.8780212	-2.990723
240.0415	0.8780212	-2.997192
240.0416	0.8780212	-2.998291
240.0417	0.8771667	-2.997559
240.0418	0.8771667	-2.993408
240.0419	0.8771667	-2.994263
240.042	0.877594	-2.998779
240.0421	0.877594	-2.995483
240.0422	0.877594	-2.991455
240.0423	0.8780212	-2.994507
240.0424	0.877594	-2.997803
240.0425	0.877594	-2.997192
240.0426	0.877594	-2.996216
240.0427	0.8771667	-2.995728
240.0428	0.8771667	-2.998291
240.0429	0.8771667	-2.996216
240.043	0.876709	-2.995239
240.0431	0.8780212	-2.994995
240.0432	0.876709	-2.994751
240.0433	0.876709	-2.995483
240.0434	0.877594	-2.991943
240.0435	0.876709	-2.994751
240.0436	0.8762817	-2.999023
240.0437	0.876709	-2.994019
240.0438	0.876709	-2.99292
240.0439	0.8762817	-2.995728
240.044	0.876709	-3.000732
240.0441	0.8762817	-2.997803
240.0442	0.8758545	-2.997803
240.0443	0.8771667	-2.995728
240.0444	0.8758545	-2.998047
240.0445	0.8758545	-2.993164
240.0446	0.8758545	-2.995728
240.0447	0.8758545	-2.997192
240.0448	0.876709	-2.996948
240.0449	0.8758545	-2.993164
240.045	0.8758545	-2.99646
240.0451	0.8753967	-2.994507
240.0452	0.8753967	-2.996216
240.0453	0.8753967	-2.997803
240.0454	0.876709	-2.997559
240.0455	0.876709	-2.994507
240.0456	0.876709	-2.99292
240.0457	0.8758545	-2.995239
240.0458	0.8753967	-2.997803
240.0459	0.8753967	-2.997803
240.046	0.8753967	-2.99646
240.0461	0.8762817	-2.994751
240.0462	0.8749695	-2.997803
240.0463	0.8753967	-2.995483
240.0464	0.8762817	-2.994263
240.0465	0.8753967	-2.997192
240.0466	0.8758545	-2.999023
240.0467	0.8758545	-2.994507
240.0468	0.8749695	-2.994263
240.0469	0.8758545	-2.996704
240.047	0.8749695	-2.99646
240.0471	0.8749695	-2.995483
240.0472	0.8753967	-2.994995
240.0473	0.8753967	-2.996216
240.0474	0.8753967	-2.999512
240.0475	0.8753967	-2.996704
240.0476	0.8749695	-2.998535
240.0477	0.8753967	-2.993164
240.0478	0.8745422	-2.998779
240.0479	0.8749695	-2.999268
240.048	0.8745422	-2.994751
240.0481	0.8745422	-2.997192
240.0482	0.8745422	-2.997559
240.0483	0.8753967	-2.995728
240.0484	0.8745422	-2.995483
240.0485	0.8740845	-2.994995
240.0486	0.8749695	-2.994507
240.0487	0.8736572	-2.994995
240.0488	0.8745422	-2.996704
240.0489	0.8736572	-2.998291
240.049	0.8745422	-2.998535
240.0491	0.8749695	-2.995972
240.0492	0.8745422	-2.993408
240.0493	0.8736572	-2.996216
240.0494	0.8740845	-2.999756
240.0495	0.8749695	-2.997192
240.0496	0.8740845	-2.996216
240.0497	0.8736572	-2.996216
240.0498	0.8749695	-2.999268
240.0499	0.8740845	-2.996216
240.05	0.8740845	-2.996704
240.0501	0.8736572	-2.997803
240.0502	0.8749695	-2.997559
240.0503	0.8740845	-2.992432
240.0504	0.8740845	-2.994019
240.0505	0.8740845	-2.995728
240.0506	0.8736572	-2.996948
240.0507	0.8736572	-2.995239
240.0508	0.8736572	-2.999512
240.0509	0.87323	-2.996704
240.051	0.8749695	-2.996216
240.0511	0.8736572	-2.995728
240.0512	0.87323	-2.998779
240.0513	0.8740845	-2.997803
240.0514	0.87323	-2.996948
240.0515	0.8736572	-2.993774
240.0516	0.8736572	-2.999268
240.0517	0.8740845	-2.999756
240.0518	0.8736572	-2.996948
240.0519	0.87323	-2.993774
240.052	0.8736572	-2.996704
240.0521	0.8736572	-3
240.0522	0.8727722	-2.995483
240.0523	0.8745422	-2.994263
240.0524	0.8745422	-2.998535
240.0525	0.8740845	-2.997803
240.0526	0.87323	-2.996948
240.0527	0.8740845	-2.99292
240.0528	0.8727722	-2.995728
240.0529	0.8736572	-3.001099
240.053	0.8736572	-2.994507
240.0531	0.87323	-2.994263
240.0532	0.8740845	-2.995728
240.0533	0.87323	-2.996704
240.0534	0.87323	-2.995728
240.0535	0.87323	-2.995728
240.0536	0.8727722	-2.998291
240.0537	0.87323	-3.000732
240.0538	0.8736572	-2.998047
240.0539	0.8727722	-2.995483
240.054	0.8736572	-2.995728
240.0541	0.87323	-2.999756
240.0542	0.87323	-2.996948
240.0543	0.87323	-2.994263
240.0544	0.872345	-2.998047
240.0545	0.87323	-2.996216
240.0546	0.8727722	-2.996704
240.0547	0.87323	-2.997803
240.0548	0.87323	-2.996216
240.0549	0.87323	-2.99646
240.055	0.8740845	-2.99292
240.0551	0.87323	-2.995728
240.0552	0.8727722	-2.998779
240.0553	0.87323	-2.999756
240.0554	0.8727722	-2.995728
240.0555	0.8727722	-2.998779
240.0556	0.87323	-2.996948
240.0557	0.8736572	-2.991699
240.0558	0.87323	-2.997192
240.0559	0.87323	-2.997192
240.056	0.87323	-2.996704
240.0561	0.8727722	-2.996704
240.0562	0.87323	-2.997803
240.0563	0.8727722	-2.997559
240.0564	0.872345	-2.996948
240.0565	0.8740845	-2.994019
240.0566	0.8740845	-2.994263
240.0567	0.8727722	-2.998779
240.0568	0.87323	-2.999756
240.0569	0.8736572	-2.996216
240.057	0.87323	-2.99646
240.0571	0.872345	-2.994263
240.0572	0.872345	-2.997803
240.0573	0.8727722	-2.994751
240.0574	0.8727722	-2.997803
240.0575	0.8719177	-2.999023
240.0576	0.8727722	-2.996216
240.0577	0.8719177	-2.996704
240.0578	0.8719177	-2.997192
240.0579	0.872345	-2.997192
240.058	0.872345	-2.996704
240.0581	0.8727722	-2.994019
240.0582	0.872345	-2.995728
240.0583	0.872345	-2.997192
240.0584	0.8727722	-2.997803
240.0585	0.872345	-2.998047
240.0586	0.8727722	-2.993774
240.0587	0.8719177	-2.999268
240.0588	0.872345	-2.999756
240.0589	0.8727722	-2.995972
240.059	0.872345	-2.995972
240.0591	0.872345	-2.994995
240.0592	0.87323	-2.994995
240.0593	0.8719177	-2.994507
240.0594	0.8719177	-2.996948
240.0595	0.872345	-2.997559
240.0596	0.8727722	-2.995728
240.0597	0.872345	-2.998047
240.0598	0.872345	-2.994263
240.0599	0.8719177	-2.998047
240.06	0.872345	-2.996704
240.0601	0.8710327	-2.998291
240.0602	0.872345	-3
240.0603	0.872345	-2.994751
240.0604	0.8719177	-2.996216
240.0605	0.8719177	-2.998779
240.0606	0.8727722	-2.999268
240.0607	0.872345	-2.998047
240.0608	0.87323	-2.99292
240.0609	0.872345	-2.995483
240.061	0.8719177	-2.995728
240.0611	0.87146	-2.999023
240.0612	0.872345	-2.993774
240.0613	0.8719177	-2.997559
240.0614	0.8719177	-2.997803
240.0615	0.8719177	-2.998779
240.0616	0.872345	-2.996704
240.0617	0.872345	-2.996948
240.0618	0.8719177	-2.996216
240.0619	0.8710327	-2.998047
240.062	0.8719177	-2.993774
240.0621	0.8719177	-2.997803
240.0622	0.8727722	-2.999023
240.0623	0.8719177	-2.995239
240.0624	0.872345	-2.994751
240.0625	0.872345	-2.994751
240.0626	0.87146	-2.996704
240.0627	0.8719177	-2.997803
240.0628	0.872345	-2.997803
240.0629	0.872345	-2.996948
240.063	0.8710327	-2.994751
240.0631	0.8710327	-3.000244
240.0632	0.8719177	-2.997192
240.0633	0.8719177	-2.998291
240.0634	0.8719177	-2.998535
240.0635	0.872345	-2.994019
240.0636	0.8719177	-2.993164
240.0637	0.87146	-2.999268
240.0638	0.8719177	-2.996704
240.0639	0.8719177	-2.997559
240.064	0.87146	-2.996216
240.0641	0.872345	-2.996704
240.0642	0.872345	-2.996216
240.0643	0.8719177	-2.995483
240.0644	0.8727722	-2.995483
240.0645	0.87146	-2.995972
240.0646	0.87146	-2.994751
240.0647	0.87146	-2.996948
240.0648	0.8727722	-2.995728
240.0649	0.8719177	-2.998779
240.065	0.8719177	-2.996704
240.0651	0.8719177	-2.996948
240.0652	0.8719177	-2.994995
240.0653	0.872345	-2.995239
240.0654	0.8719177	-2.996216
240.0655	0.8719177	-2.997803
240.0656	0.87146	-2.999756
240.0657	0.87146	-2.997803
240.0658	0.8710327	-2.995972
240.0659	0.8719177	-2.994751
240.066	0.8719177	-2.998047
240.0661	0.87146	-2.995728
240.0662	0.87146	-2.995483
240.0663	0.8719177	-2.993774
240.0664	0.8719177	-2.999512
240.0665	0.8719177	-2.998047
240.0666	0.87146	-2.995728
240.0667	0.87146	-2.995972
240.0668	0.8710327	-2.995728
240.0669	0.8719177	-3
240.067	0.87146	-2.995728
240.0671	0.8719177	-2.996216
240.0672	0.87146	-2.999023
240.0673	0.87146	-2.995972
240.0674	0.87146	-2.99292
240.0675	0.8719177	-2.994019
240.0676	0.8719177	-2.997559
240.0677	0.87146	-2.998779
240.0678	0.872345	-2.998291
240.0679	0.8710327	-2.996216
240.068	0.87146	-3
240.0681	0.8710327	-2.996216
240.0682	0.8706055	-2.999268
240.0683	0.87146	-2.996948
240.0684	0.872345	-2.995239
240.0685	0.8710327	-2.998779
240.0686	0.8710327	-2.998047
240.0687	0.87146	-2.994263
240.0688	0.872345	-2.997192
240.0689	0.8719177	-2.997192
240.069	0.87146	-2.997803
240.0691	0.87146	-2.996216
240.0692	0.8710327	-2.997803
240.0693	0.8710327	-2.998291
240.0694	0.87146	-2.99646
240.0695	0.87146	-2.992432
240.0696	0.8719177	-2.994751
240.0697	0.87146	-2.997803
240.0698	0.87146	-2.995239
240.0699	0.87146	-2.995728
240.07	0.87146	-2.996704
240.0701	0.8710327	-2.994995
240.0702	0.8706055	-2.996704
240.0703	0.87146	-2.999268
240.0704	0.8710327	-2.998047
240.0705	0.87146	-2.996704
240.0706	0.8710327	-2.996704
240.0707	0.8710327	-2.999023
240.0708	0.87146	-2.996948
240.0709	0.8710327	-2.993774
240.071	0.87146	-2.997803
240.0711	0.872345	-2.997559
240.0712	0.8710327	-2.995972
240.0713	0.8719177	-2.995239
240.0714	0.872345	-2.997559
240.0715	0.87146	-2.995239
240.0716	0.8710327	-2.999512
240.0717	0.8719177	-2.994751
240.0718	0.8706055	-2.997559
240.0719	0.8710327	-2.993774
240.072	0.8710327	-2.998535
240.0721	0.87146	-2.994507
240.0722	0.8706055	-2.994263
240.0723	0.8710327	-2.998291
240.0724	0.8710327	-3.000732
240.0725	0.87146	-2.998535
240.0726	0.8710327	-2.993164
240.0727	0.8710327	-2.998291
240.0728	0.8706055	-2.999756
240.0729	0.87146	-2.996216
240.073	0.87146	-2.996216
240.0731	0.8710327	-2.997803
240.0732	0.87146	-2.998779
240.0733	0.8710327	-2.994751
240.0734	0.87146	-2.996216
240.0735	0.87146	-2.996704
240.0736	0.8710327	-2.996216
240.0737	0.8706055	-2.99646
240.0738	0.8719177	-2.993164
240.0739	0.87146	-2.998535
240.074	0.87146	-2.994751
240.0741	0.8706055	-2.997192
240.0742	0.87146	-2.997192
240.0743	0.8706055	-2.997192
240.0744	0.87146	-2.995972
240.0745	0.872345	-2.993774
240.0746	0.8706055	-2.996216
240.0747	0.87146	-2.996948
240.0748	0.87146	-2.994995
240.0749	0.87146	-2.995728
240.075	0.8706055	-2.999023
240.0751	0.8710327	-2.996948
240.0752	0.87146	-2.996948
240.0753	0.8706055	-2.995483
240.0754	0.8710327	-2.996216
240.0755	0.87146	-3.000244
240.0756	0.87146	-2.997803
240.0757	0.8697205	-2.997803
240.0758	0.8701477	-2.997803
240.0759	0.8710327	-2.999023
240.076	0.8701477	-2.995239
240.0761	0.8710327	-2.997803
240.0762	0.8710327	-2.999756
240.0763	0.8706055	-2.998047
240.0764	0.87146	-2.992188
240.0765	0.87146	-2.996216
240.0766	0.8701477	-2.997803
240.0767	0.8701477	-3.000244
240.0768	0.8706055	-2.997803
240.0769	0.8710327	-2.995728
240.077	0.8706055	-2.998779
240.0771	0.8710327	-2.997192
240.0772	0.8706055	-2.995972
240.0773	0.8706055	-2.992432
240.0774	0.8710327	-2.994263
240.0775	0.8701477	-2.999268
240.0776	0.8701477	-2.996704
240.0777	0.8710327	-2.998535
240.0778	0.87146	-2.996704
240.0779	0.8706055	-2.997192
240.078	0.87146	-2.995972
240.0781	0.8701477	-2.993774
240.0782	0.8701477	-2.999023
240.0783	0.8710327	-2.996704
240.0784	0.8701477	-2.998535
240.0785	0.8710327	-2.995483
240.0786	0.8706055	-2.996704
240.0787	0.87146	-2.996948
240.0788	0.87146	-2.994019
240.0789	0.8710327	-2.995728
240.079	0.8701477	-3.000244
240.0791	0.8706055	-2.998535
240.0792	0.8706055	-2.994019
240.0793	0.8706055	-2.994995
240.0794	0.8710327	-2.995239
240.0795	0.8706055	-2.999268
240.0796	0.8710327	-2.998291
240.0797	0.8706055	-3.000244
240.0798	0.8701477	-2.998047
240.0799	0.8706055	-2.996216
240.08	0.8706055	-2.997192
240.0801	0.87146	-2.99646
240.0802	0.8710327	-2.994263
240.0803	0.8710327	-2.998047
240.0804	0.8710327	-2.995972
240.0805	0.8710327	-2.996948
240.0806	0.8701477	-2.996216
240.0807	0.87146	-2.996704
240.0808	0.8710327	-2.997192
240.0809	0.8710327	-2.999756
240.081	0.8710327	-2.997559
240.0811	0.87146	-2.992188
240.0812	0.87146	-2.995239
240.0813	0.8706055	-2.997192
240.0814	0.8701477	-2.996948
240.0815	0.8706055	-2.995728
240.0816	0.8701477	-2.998047
240.0817	0.8710327	-2.998047
240.0818	0.8710327	-2.996948
240.0819	0.8710327	-2.994751
240.082	0.8701477	-2.998779
240.0821	0.8701477	-2.999756
240.0822	0.8710327	-2.998047
240.0823	0.8701477	-2.993164
240.0824	0.8701477	-2.997559
240.0825	0.8710327	-2.995483
240.0826	0.8701477	-2.994263
240.0827	0.8710327	-2.997803
240.0828	0.8706055	-2.997803
240.0829	0.8706055	-2.996216
240.083	0.8706055	-2.994995
240.0831	0.8706055	-2.993774
240.0832	0.8710327	-2.998779
240.0833	0.8701477	-2.999268
240.0834	0.8701477	-2.997803
240.0835	0.8706055	-2.996948
240.0836	0.8706055	-2.994751
240.0837	0.8701477	-2.997559
240.0838	0.8710327	-2.994995
240.0839	0.8706055	-2.995728
240.084	0.8710327	-2.997803
240.0841	0.8697205	-2.997192
240.0842	0.8710327	-2.995728
240.0843	0.8706055	-2.999023
240.0844	0.8706055	-2.996216
240.0845	0.8701477	-2.997559
240.0846	0.8697205	-2.997559
240.0847	0.8706055	-2.996704
240.0848	0.8710327	-3.000488
240.0849	0.8701477	-2.994995
240.085	0.8706055	-2.996216
240.0851	0.8697205	-2.998535
240.0852	0.8706055	-2.99646
240.0853	0.8701477	-2.994507
240.0854	0.8701477	-2.997559
240.0855	0.8706055	-2.998047
240.0856	0.8701477	-2.996216
240.0857	0.8706055	-2.997803
240.0858	0.8706055	-2.995483
240.0859	0.8701477	-2.995239
240.086	0.8697205	-2.999023
240.0861	0.8706055	-2.994019
240.0862	0.8710327	-2.995483
240.0863	0.8706055	-2.999023
240.0864	0.8697205	-2.995728
240.0865	0.8706055	-2.998047
240.0866	0.8697205	-2.995239
240.0867	0.8701477	-2.999756
240.0868	0.8701477	-3.000488
240.0869	0.8697205	-2.995483
240.087	0.8706055	-2.994751
240.0871	0.8697205	-2.998047
240.0872	0.8706055	-2.995728
240.0873	0.8701477	-2.995972
240.0874	0.8701477	-2.99646
240.0875	0.8710327	-2.997192
240.0876	0.8706055	-2.999023
240.0877	0.8706055	-2.99292
240.0878	0.8710327	-2.995239
240.0879	0.87146	-2.999756
240.088	0.8701477	-2.996948
240.0881	0.8706055	-2.994751
240.0882	0.8706055	-2.996704
240.0883	0.8701477	-2.997803
240.0884	0.8706055	-2.998291
240.0885	0.8697205	-2.996216
240.0886	0.8701477	-2.996948
240.0887	0.8692932	-2.996216
240.0888	0.8697205	-2.995239
240.0889	0.8706055	-2.995728
240.089	0.8710327	-2.996704
240.0891	0.8710327	-2.998779
240.0892	0.8701477	-2.997192
240.0893	0.8710327	-2.999756
240.0894	0.8701477	-3.000244
240.0895	0.8710327	-2.998779
240.0896	0.8692932	-2.996704
240.0897	0.8701477	-2.995972
240.0898	0.8697205	-2.994751
240.0899	0.8701477	-2.995728
240.09	0.8701477	-2.996948
240.0901	0.8701477	-2.993774
240.0902	0.8706055	-2.997803
240.0903	0.8706055	-2.996704
240.0904	0.8697205	-2.994751
240.0905	0.8701477	-2.994507
240.0906	0.8706055	-2.994995
240.0907	0.8701477	-2.994507
240.0908	0.8706055	-2.99646
240.0909	0.8701477	-2.994751
240.091	0.8706055	-3.000488
240.0911	0.8688354	-2.996948
240.0912	0.8701477	-2.996704
240.0913	0.8706055	-2.998291
240.0914	0.8697205	-2.998535
240.0915	0.8706055	-2.994995
240.0916	0.8701477	-2.994263
240.0917	0.8701477	-2.999268
240.0918	0.8701477	-2.999756
240.0919	0.8701477	-2.999268
240.092	0.8701477	-2.996216
240.0921	0.8701477	-2.997192
240.0922	0.8697205	-2.998291
240.0923	0.8710327	-2.994995
240.0924	0.8697205	-2.993164
240.0925	0.8697205	-2.995728
240.0926	0.8692932	-2.996948
240.0927	0.8701477	-2.995972
240.0928	0.8710327	-2.994507
240.0929	0.8692932	-2.995728
240.093	0.8701477	-2.999268
240.0931	0.8701477	-2.999023
240.0932	0.8701477	-2.994751
240.0933	0.8706055	-2.998047
240.0934	0.8701477	-2.993774
240.0935	0.8701477	-2.996948
240.0936	0.8706055	-2.994995
240.0937	0.8701477	-2.994507
240.0938	0.8697205	-2.997803
240.0939	0.8701477	-2.997803
240.094	0.8706055	-2.999268
240.0941	0.8697205	-2.998047
240.0942	0.8701477	-2.995728
240.0943	0.8697205	-2.999268
240.0944	0.8706055	-2.996704
240.0945	0.8697205	-2.996704
240.0946	0.8692932	-2.997192
240.0947	0.8697205	-2.997192
240.0948	0.8701477	-2.995972
240.0949	0.8701477	-2.996216
240.095	0.8697205	-2.998047
240.0951	0.8706055	-2.991699
240.0952	0.8701477	-2.996216
240.0953	0.8710327	-2.998047
240.0954	0.8706055	-2.995728
240.0955	0.8701477	-2.995483
240.0956	0.8697205	-2.99646
240.0957	0.8697205	-2.997192
240.0958	0.8701477	-2.998779
240.0959	0.8701477	-2.998779
240.096	0.8697205	-2.999268
240.0961	0.8701477	-2.998291
240.0962	0.8706055	-2.999268
240.0963	0.8701477	-2.995728
240.0964	0.8710327	-2.997559
240.0965	0.8697205	-2.996216
240.0966	0.8701477	-2.996948
240.0967	0.8710327	-2.994507
240.0968	0.8701477	-2.996704
240.0969	0.8697205	-3.000732
240.097	0.8697205	-2.997803
240.0971	0.8701477	-2.996948
240.0972	0.8706055	-2.996704
240.0973	0.8697205	-2.998047
240.0974	0.8701477	-2.995239
240.0975	0.8692932	-2.998291
240.0976	0.8701477	-2.998779
240.0977	0.8701477	-2.998779
240.0978	0.8706055	-2.996216
240.0979	0.8701477	-2.994995
240.098	0.8701477	-2.996216
240.0981	0.8701477	-2.998535
240.0982	0.8697205	-2.99292
240.0983	0.8697205	-2.992432
240.0984	0.8701477	-2.995483
240.0985	0.8697205	-2.997803
240.0986	0.8697205	-2.997192
240.0987	0.8701477	-2.998779
240.0988	0.8697205	-3.000244
240.0989	0.8697205	-2.997803
240.099	0.8701477	-2.996216
240.0991	0.8701477	-2.998047
240.0992	0.8692932	-2.995972
240.0993	0.8692932	-2.996704
240.0994	0.8692932	-2.997803
240.0995	0.8692932	-2.998535
240.0996	0.8697205	-2.995972
240.0997	0.8701477	-2.994751
240.0998	0.8697205	-2.99646
240.0999	0.8697205	-2.993774
240.1	0.8688354	-2.998291
240.1001	0.8692932	-2.997803
240.1002	0.8697205	-2.998291
240.1003	0.8697205	-2.998291
240.1004	0.8697205	-2.998779
240.1005	0.8692932	-2.997192
240.1006	0.8697205	-2.997192
240.1007	0.8697205	-2.997803
240.1008	0.8697205	-2.998779
240.1009	0.8697205	-2.996704
240.101	0.8692932	-2.995972
240.1011	0.8706055	-2.998047
240.1012	0.8692932	-2.996216
240.1013	0.8701477	-2.998291
240.1014	0.8697205	-2.998779
240.1015	0.8692932	-2.999268
240.1016	0.8697205	-2.999023
240.1017	0.8701477	-2.993164
240.1018	0.8701477	-2.998047
240.1019	0.8701477	-2.997192
240.102	0.8688354	-2.999756
240.1021	0.8710327	-2.995239
240.1022	0.8697205	-2.998291
240.1023	0.8697205	-2.997803
240.1024	0.8706055	-2.997192
240.1025	0.8701477	-2.996704
240.1026	0.8701477	-2.998779
240.1027	0.8701477	-2.998535
240.1028	0.8701477	-2.994263
240.1029	0.8692932	-2.997192
240.103	0.8697205	-2.998047
240.1031	0.8697205	-2.993164
240.1032	0.8697205	-2.995239
240.1033	0.8692932	-2.996704
240.1034	0.8688354	-3.000488
240.1035	0.8697205	-2.995239
240.1036	0.8701477	-2.998047
240.1037	0.8688354	-2.996704
240.1038	0.8706055	-2.997803
240.1039	0.8692932	-2.998779
240.104	0.8692932	-2.999023
240.1041	0.8701477	-2.996948
240.1042	0.8692932	-2.997559
240.1043	0.8692932	-2.997803
240.1044	0.8692932	-2.998291
240.1045	0.8697205	-2.997192
240.1046	0.8697205	-2.996704
240.1047	0.8692932	-2.997803
240.1048	0.8701477	-2.998291
240.1049	0.8697205	-2.999023
240.105	0.8701477	-2.995728
240.1051	0.8697205	-2.999268
240.1052	0.8697205	-2.997192
240.1053	0.8701477	-2.997803
240.1054	0.8697205	-2.999023
240.1055	0.8706055	-2.994751
240.1056	0.8692932	-2.996216
240.1057	0.8697205	-2.998779
240.1058	0.8697205	-2.997559
240.1059	0.8688354	-2.994019
240.106	0.8697205	-2.994019
240.1061	0.8701477	-2.996216
240.1062	0.8688354	-3.001831
240.1063	0.8697205	-2.998291
240.1064	0.8701477	-2.996948
240.1065	0.8697205	-2.996948
240.1066	0.8706055	-2.996704
240.1067	0.8701477	-2.996948
240.1068	0.8697205	-2.996216
240.1069	0.8697205	-2.998535
240.107	0.8701477	-2.996216
240.1071	0.8697205	-2.998779
240.1072	0.8697205	-2.996704
240.1073	0.8701477	-2.998535
240.1074	0.8697205	-2.997803
240.1075	0.8688354	-2.996704
240.1076	0.8701477	-2.998291
240.1077	0.8697205	-2.998291
240.1078	0.8701477	-2.99646
240.1079	0.8701477	-2.995239
240.108	0.8697205	-2.999512
240.1081	0.8692932	-2.995728
240.1082	0.8692932	-2.999756
240.1083	0.8692932	-2.998535
240.1084	0.8692932	-2.995483
240.1085	0.8697205	-2.996216
240.1086	0.8697205	-2.997803
240.1087	0.8701477	-2.996948
240.1088	0.8701477	-2.996216
240.1089	0.8701477	-2.998047
240.109	0.8701477	-2.996216
240.1091	0.8697205	-2.997803
240.1092	0.8697205	-2.995239
240.1093	0.8697205	-2.996216
240.1094	0.8692932	-2.996704
240.1095	0.8697205	-2.997559
240.1096	0.8697205	-2.995728
240.1097	0.8692932	-2.998535
240.1098	0.8697205	-2.997192
240.1099	0.8697205	-2.997803
240.11	0.8701477	-2.999023
240.1101	0.8701477	-2.997803
240.1102	0.8697205	-2.999268
240.1103	0.8697205	-2.995239
240.1104	0.8697205	-2.997192
240.1105	0.8697205	-2.996216
240.1106	0.8697205	-2.996216
240.1107	0.8697205	-2.995972
240.1108	0.8697205	-2.994751
240.1109	0.8697205	-2.998779
240.111	0.8688354	-2.996948
240.1111	0.8697205	-2.994263
240.1112	0.8692932	-2.999756
240.1113	0.8697205	-2.999268
240.1114	0.8692932	-2.996216
240.1115	0.8697205	-2.998291
240.1116	0.8701477	-2.997192
240.1117	0.8688354	-2.998291
240.1118	0.8688354	-2.995483
240.1119	0.8684082	-2.993774
240.112	0.8692932	-2.999512
240.1121	0.8688354	-2.996948
240.1122	0.8701477	-2.994263
240.1123	0.8692932	-2.999268
240.1124	0.8697205	-2.998535
240.1125	0.8692932	-2.993774
240.1126	0.8697205	-2.998779
240.1127	0.8701477	-2.997803
240.1128	0.8692932	-3.000244
240.1129	0.8692932	-2.999268
240.113	0.8692932	-2.997803
240.1131	0.8706055	-2.997803
240.1132	0.8697205	-2.996704
240.1133	0.8692932	-2.996704
240.1134	0.8692932	-2.997803
240.1135	0.8692932	-2.998047
240.1136	0.8697205	-2.995483
240.1137	0.8697205	-2.994263
240.1138	0.8697205	-2.99646
240.1139	0.8692932	-2.995239
240.114	0.8688354	-2.998779
240.1141	0.8697205	-2.995728
240.1142	0.8688354	-2.996704
240.1143	0.8697205	-2.997803
240.1144	0.8697205	-2.996948
240.1145	0.8692932	-2.994019
240.1146	0.8697205	-2.995972
240.1147	0.8701477	-2.996704
240.1148	0.8701477	-2.999756
240.1149	0.8697205	-2.996704
240.115	0.8692932	-2.996704
240.1151	0.8684082	-3
240.1152	0.8697205	-2.995483
240.1153	0.8692932	-2.99292
240.1154	0.8697205	-2.99646
240.1155	0.8692932	-2.995972
240.1156	0.8697205	-2.997192
240.1157	0.8697205	-2.996216
240.1158	0.8692932	-2.997803
240.1159	0.8701477	-3.000244
240.116	0.8692932	-2.997803
240.1161	0.8697205	-2.997803
240.1162	0.8697205	-2.998291
240.1163	0.8688354	-2.998291
240.1164	0.8697205	-2.996704
240.1165	0.8697205	-2.995972
240.1166	0.8692932	-2.994995
240.1167	0.8692932	-2.997803
240.1168	0.8692932	-2.998779
240.1169	0.8697205	-2.999756
240.117	0.8692932	-2.997803
240.1171	0.8697205	-3
240.1172	0.8688354	-2.993774
240.1173	0.8692932	-2.996948
240.1174	0.8692932	-2.999023
240.1175	0.8692932	-2.998535
240.1176	0.8688354	-2.997803
240.1177	0.8692932	-2.999023
240.1178	0.8692932	-2.997803
240.1179	0.8688354	-2.999756
240.118	0.8684082	-2.996216
240.1181	0.8688354	-2.998291
240.1182	0.8688354	-2.997559
240.1183	0.8692932	-2.994263
240.1184	0.8697205	-2.997559
240.1185	0.8692932	-2.993164
240.1186	0.8692932	-2.998779
240.1187	0.8688354	-2.998779
240.1188	0.8688354	-2.996948
240.1189	0.8697205	-2.994995
240.119	0.8692932	-2.997192
240.1191	0.8697205	-3.000732
240.1192	0.8692932	-2.997192
240.1193	0.8692932	-3
240.1194	0.8697205	-2.997803
240.1195	0.8697205	-2.996704
240.1196	0.8692932	-2.995972
240.1197	0.8692932	-2.996948
240.1198	0.8688354	-2.997803
240.1199	0.8692932	-2.996216
240.12	0.8697205	-2.998047
240.1201	0.8688354	-2.995972
240.1202	0.8697205	-2.995972
240.1203	0.8692932	-2.994507
240.1204	0.8692932	-2.998047
240.1205	0.8692932	-3.000244
240.1206	0.8697205	-2.999756
240.1207	0.8692932	-2.996704
240.1208	0.8688354	-2.999023
240.1209	0.8688354	-2.995728
240.121	0.8697205	-2.998291
240.1211	0.8697205	-2.997803
240.1212	0.8697205	-2.998291
240.1213	0.8684082	-2.999268
240.1214	0.8684082	-2.998047
240.1215	0.8688354	-2.996704
240.1216	0.8697205	-2.999023
240.1217	0.8688354	-2.995728
240.1218	0.8692932	-2.996948
240.1219	0.8684082	-2.995972
240.122	0.8688354	-2.997192
240.1221	0.8688354	-2.998779
240.1222	0.8688354	-2.997192
240.1223	0.8701477	-2.999268
240.1224	0.8688354	-2.999756
240.1225	0.8688354	-2.998779
240.1226	0.8697205	-2.998047
240.1227	0.8697205	-2.995972
240.1228	0.8692932	-2.996704
240.1229	0.8692932	-3.000488
240.123	0.8697205	-2.996216
240.1231	0.8697205	-2.997803
240.1232	0.8697205	-2.999268
240.1233	0.8697205	-2.998047
240.1234	0.8697205	-2.995239
240.1235	0.8688354	-2.998535
240.1236	0.8697205	-2.996704
240.1237	0.8692932	-2.998779
240.1238	0.8692932	-2.998779
240.1239	0.8692932	-2.999268
240.124	0.8692932	-3
240.1241	0.8692932	-2.995728
240.1242	0.8688354	-2.998291
240.1243	0.8692932	-2.997559
240.1244	0.8684082	-2.997803
240.1245	0.8688354	-2.998535
240.1246	0.8688354	-2.99292
240.1247	0.8697205	-2.99646
240.1248	0.8692932	-2.997803
240.1249	0.8684082	-2.999268
240.125	0.8692932	-2.997559
240.1251	0.8688354	-2.996704
240.1252	0.8692932	-2.999023
240.1253	0.8692932	-2.996704
240.1254	0.8688354	-2.999512
240.1255	0.8692932	-2.994751
240.1256	0.8688354	-3.001099
240.1257	0.8692932	-2.993164
240.1258	0.8697205	-2.997803
240.1259	0.8697205	-2.997192
240.126	0.8692932	-2.998047
240.1261	0.8688354	-2.994751
240.1262	0.8697205	-2.996704
240.1263	0.8692932	-2.998047
240.1264	0.8688354	-2.997192
240.1265	0.8697205	-2.997192
240.1266	0.8697205	-2.997803
240.1267	0.8697205	-2.998291
240.1268	0.8688354	-2.996704
240.1269	0.8692932	-2.995972
240.127	0.8692932	-2.997192
240.1271	0.8688354	-2.999756
240.1272	0.8692932	-2.998047
240.1273	0.8692932	-2.996704
240.1274	0.867981	-2.998291
240.1275	0.8688354	-2.997559
240.1276	0.8692932	-2.994019
240.1277	0.8688354	-2.996704
240.1278	0.867981	-2.997803
240.1279	0.8701477	-2.998291
240.128	0.8688354	-2.998535
240.1281	0.8692932	-2.994995
240.1282	0.8692932	-2.997803
240.1283	0.8692932	-3.000244
240.1284	0.8692932	-2.999512
240.1285	0.8688354	-2.996216
240.1286	0.8692932	-2.998047
240.1287	0.8692932	-2.998291
240.1288	0.8684082	-3
240.1289	0.8692932	-2.995239
240.129	0.8692932	-2.998779
240.1291	0.8697205	-2.998779
240.1292	0.8688354	-2.996216
240.1293	0.8697205	-2.995483
240.1294	0.8692932	-2.994751
240.1295	0.8692932	-2.999268
240.1296	0.8697205	-2.997192
240.1297	0.8697205	-2.995239
240.1298	0.8701477	-2.997559
240.1299	0.8684082	-2.997803
240.13	0.8688354	-2.998291
240.1301	0.8692932	-2.996948
240.1302	0.8697205	-2.996704
240.1303	0.8692932	-2.997803
240.1304	0.8692932	-2.996948
240.1305	0.8692932	-2.995728
240.1306	0.8688354	-2.999512
240.1307	0.8697205	-2.995239
240.1308	0.8692932	-2.995972
240.1309	0.8684082	-2.995483
240.131	0.8688354	-2.997803
240.1311	0.8692932	-2.999512
240.1312	0.8697205	-2.99646
240.1313	0.8697205	-2.994507
240.1314	0.8697205	-2.994995
240.1315	0.8692932	-2.996704
240.1316	0.8688354	-2.999268
240.1317	0.8684082	-2.998535
240.1318	0.8688354	-2.997803
240.1319	0.8688354	-2.999512
240.132	0.8692932	-2.994263
240.1321	0.8688354	-2.999268
240.1322	0.8684082	-2.998047
240.1323	0.8697205	-2.997192
240.1324	0.8688354	-2.998047
240.1325	0.8697205	-2.995728
240.1326	0.8688354	-2.997803
240.1327	0.8692932	-2.997192
240.1328	0.8692932	-2.998291
240.1329	0.8692932	-2.999268
240.133	0.867981	-2.998535
240.1331	0.8684082	-2.994263
240.1332	0.8684082	-2.997803
240.1333	0.8688354	-2.998291
240.1334	0.8692932	-2.997192
240.1335	0.8684082	-2.998779
240.1336	0.8688354	-2.997803
240.1337	0.8688354	-2.997192
240.1338	0.8688354	-2.997803
240.1339	0.8688354	-2.995239
240.134	0.8692932	-2.99646
240.1341	0.8688354	-2.996704
240.1342	0.8692932	-2.997559
240.1343	0.8684082	-2.994019
240.1344	0.8688354	-2.995972
240.1345	0.8684082	-2.995728
240.1346	0.8688354	-2.999268
240.1347	0.8692932	-2.995239
240.1348	0.8697205	-2.999023
240.1349	0.8688354	-2.995483
240.135	0.8684082	-2.995972
240.1351	0.8692932	-2.996216
240.1352	0.8688354	-2.999512
240.1353	0.8688354	-2.995972
240.1354	0.8692932	-2.995728
240.1355	0.8688354	-2.998291
240.1356	0.8692932	-2.997559
240.1357	0.8688354	-2.997192
240.1358	0.867981	-2.998047
240.1359	0.8692932	-2.995483
240.136	0.8692932	-2.997559
240.1361	0.8692932	-2.996948
240.1362	0.8697205	-2.996704
240.1363	0.8684082	-2.997803
240.1364	0.8684082	-3.000244
240.1365	0.8688354	-2.999756
240.1366	0.8684082	-2.997803
240.1367	0.8688354	-2.998047
240.1368	0.8697205	-2.994995
240.1369	0.8684082	-2.994751
240.137	0.8688354	-2.998535
240.1371	0.8684082	-2.994751
240.1372	0.8688354	-2.998047
240.1373	0.8688354	-2.993774
240.1374	0.8688354	-2.997192
240.1375	0.8688354	-2.998779
240.1376	0.8688354	-2.998535
240.1377	0.8688354	-2.995728
240.1378	0.8688354	-2.996948
240.1379	0.8688354	-2.995239
240.138	0.8692932	-2.998535
240.1381	0.8688354	-2.996216
240.1382	0.8697205	-2.996216
240.1383	0.8684082	-2.998291
240.1384	0.8688354	-3.000732
240.1385	0.8688354	-2.996704
240.1386	0.8692932	-2.996704
240.1387	0.8688354	-2.998779
240.1388	0.8688354	-2.998291
240.1389	0.8684082	-2.995728
240.139	0.8688354	-2.998047
240.1391	0.8688354	-2.995239
240.1392	0.8692932	-2.998779
240.1393	0.8684082	-2.996216
240.1394	0.8688354	-2.997803
240.1395	0.8692932	-2.996948
240.1396	0.8684082	-2.99646
240.1397	0.8688354	-2.995483
240.1398	0.8688354	-2.995239
240.1399	0.8688354	-2.999756
240.14	0.8688354	-2.999268
240.1401	0.8688354	-2.995728
240.1402	0.8688354	-2.998047
240.1403	0.8688354	-2.995239
240.1404	0.8688354	-2.998291
240.1405	0.8684082	-2.997559
240.1406	0.8692932	-2.996948
240.1407	0.8684082	-2.997192
240.1408	0.8684082	-2.998047
240.1409	0.8697205	-2.994751
240.141	0.8684082	-2.997192
240.1411	0.8688354	-3
240.1412	0.8684082	-2.995972
240.1413	0.8692932	-2.998535
240.1414	0.8688354	-2.999268
240.1415	0.8688354	-2.999268
240.1416	0.8688354	-2.998535
240.1417	0.8684082	-2.994507
240.1418	0.8684082	-2.997192
240.1419	0.8688354	-3.000732
240.142	0.8684082	-2.996704
240.1421	0.8692932	-2.997803
240.1422	0.8684082	-2.999268
240.1423	0.8688354	-2.998779
240.1424	0.8684082	-2.996704
240.1425	0.8701477	-2.998291
240.1426	0.8688354	-2.999268
240.1427	0.8688354	-2.996948
240.1428	0.8688354	-2.993774
240.1429	0.8684082	-2.996704
240.143	0.8684082	-2.999756
240.1431	0.8684082	-2.999268
240.1432	0.8688354	-2.99646
240.1433	0.8697205	-2.994751
240.1434	0.8688354	-2.998291
240.1435	0.867981	-2.998047
240.1436	0.8684082	-2.99292
240.1437	0.8684082	-2.996948
240.1438	0.8692932	-2.998535
240.1439	0.8684082	-2.997192
240.144	0.8684082	-2.998779
240.1441	0.8688354	-2.999756
240.1442	0.8688354	-2.998047
240.1443	0.8688354	-2.994995
240.1444	0.8688354	-2.994751
240.1445	0.8684082	-2.998291
240.1446	0.8684082	-3
240.1447	0.8684082	-2.995972
240.1448	0.8684082	-2.995972
240.1449	0.8688354	-2.996948
240.145	0.8692932	-2.99646
240.1451	0.8688354	-2.997803
240.1452	0.8688354	-2.999023
240.1453	0.8688354	-2.996704
240.1454	0.8684082	-2.999268
240.1455	0.8684082	-2.997803
240.1456	0.8688354	-2.997803
240.1457	0.8692932	-2.995972
240.1458	0.8688354	-2.994751
240.1459	0.8688354	-2.996704
240.146	0.8688354	-2.999268
240.1461	0.8692932	-2.999023
240.1462	0.8684082	-2.998047
240.1463	0.8688354	-2.996948
240.1464	0.8688354	-2.996704
240.1465	0.8684082	-2.999268
240.1466	0.8684082	-2.998535
240.1467	0.8684082	-2.995483
240.1468	0.867981	-2.996216
240.1469	0.8684082	-2.998047
240.147	0.8688354	-2.996948
240.1471	0.8684082	-2.995239
240.1472	0.8688354	-2.999268
240.1473	0.8684082	-2.998291
240.1474	0.867981	-2.999023
240.1475	0.8684082	-2.994751
240.1476	0.8684082	-2.999756
240.1477	0.867981	-2.998779
240.1478	0.8688354	-2.995972
240.1479	0.867981	-2.992432
240.148	0.8688354	-2.995972
240.1481	0.8692932	-2.997192
240.1482	0.8688354	-2.999268
240.1483	0.8688354	-2.994507
240.1484	0.8684082	-2.994995
240.1485	0.8684082	-2.997192
240.1486	0.8684082	-2.999268
240.1487	0.8688354	-2.997803
240.1488	0.8684082	-2.997192
240.1489	0.8688354	-3.000732
240.149	0.8684082	-2.997192
240.1491	0.8688354	-2.998047
240.1492	0.8688354	-2.994263
240.1493	0.8692932	-2.997803
240.1494	0.8684082	-2.999268
240.1495	0.8688354	-2.998779
240.1496	0.8688354	-2.996216
240.1497	0.8688354	-2.995972
240.1498	0.8688354	-2.99292
240.1499	0.8688354	-2.992676
240.15	0.8684082	-2.998535
240.1501	0.8684082	-2.998291
240.1502	0.8684082	-2.999512
240.1503	0.8688354	-2.996948
240.1504	0.8684082	-2.996216
240.1505	0.8684082	-3.000244
240.1506	0.867981	-2.999268
240.1507	0.8688354	-2.996704
240.1508	0.8684082	-2.998779
240.1509	0.867981	-3
240.151	0.8692932	-2.994263
240.1511	0.867981	-2.998779
240.1512	0.8684082	-2.998047
240.1513	0.867981	-2.995239
240.1514	0.8692932	-2.995972
240.1515	0.867981	-2.996216
240.1516	0.8688354	-2.998535
240.1517	0.8684082	-2.996216
240.1518	0.8688354	-2.998291
240.1519	0.8684082	-2.998291
240.152	0.8688354	-3.000244
240.1521	0.8688354	-2.996948
240.1522	0.8688354	-2.993774
240.1523	0.8688354	-2.996704
240.1524	0.8688354	-2.998291
240.1525	0.8688354	-2.997559
240.1526	0.8688354	-2.993164
240.1527	0.8684082	-2.998779
240.1528	0.8684082	-3.000244
240.1529	0.867981	-2.998291
240.153	0.867981	-2.995728
240.1531	0.8684082	-2.996948
240.1532	0.8688354	-2.996704
240.1533	0.8684082	-2.995972
240.1534	0.8688354	-2.995972
240.1535	0.8684082	-2.995728
240.1536	0.867981	-3.001587
240.1537	0.8684082	-2.993774
240.1538	0.8688354	-2.999268
240.1539	0.8692932	-2.998535
240.154	0.8684082	-2.997559
240.1541	0.8684082	-2.995728
240.1542	0.8692932	-2.999023
240.1543	0.8688354	-2.997559
240.1544	0.8688354	-2.996216
240.1545	0.8688354	-2.996704
240.1546	0.8684082	-2.998047
240.1547	0.8688354	-2.997192
240.1548	0.8688354	-2.998291
240.1549	0.867981	-2.99646
240.155	0.8684082	-2.994507
240.1551	0.8688354	-2.996704
240.1552	0.8688354	-2.998291
240.1553	0.8684082	-2.997559
240.1554	0.8684082	-2.997559
240.1555	0.8688354	-2.999023
240.1556	0.8688354	-2.996216
240.1557	0.8675232	-2.998779
240.1558	0.8688354	-2.999756
240.1559	0.867981	-2.995728
240.156	0.8692932	-2.995728
240.1561	0.8684082	-2.99646
240.1562	0.8688354	-2.995239
240.1563	0.8688354	-2.998291
240.1564	0.8688354	-2.997559
240.1565	0.8692932	-2.994995
240.1566	0.8688354	-2.998291
240.1567	0.867981	-2.999268
240.1568	0.8688354	-2.996704
240.1569	0.8684082	-2.997192
240.157	0.8684082	-2.999756
240.1571	0.8688354	-2.998047
240.1572	0.8688354	-2.990723
240.1573	0.8688354	-2.995728
240.1574	0.8692932	-2.998047
240.1575	0.867981	-2.996216
240.1576	0.867981	-2.995483
240.1577	0.8692932	-2.995728
240.1578	0.867981	-3.001343
240.1579	0.8684082	-2.998047
240.158	0.8688354	-2.994507
240.1581	0.8688354	-2.995728
240.1582	0.8688354	-2.999023
240.1583	0.8688354	-2.995728
240.1584	0.8688354	-2.996704
240.1585	0.8688354	-2.998535
240.1586	0.8684082	-2.995483
240.1587	0.8688354	-2.997192
240.1588	0.8684082	-2.996704
240.1589	0.8688354	-2.999512
240.159	0.867981	-2.996948
240.1591	0.8684082	-2.996216
240.1592	0.8684082	-3.000244
240.1593	0.8684082	-2.999268
240.1594	0.8684082	-2.998291
240.1595	0.867981	-2.997803
240.1596	0.867981	-2.995483
240.1597	0.8692932	-2.993408
240.1598	0.8692932	-2.994751
240.1599	0.8688354	-2.996704
240.16	0.8684082	-2.996704
240.1601	0.867981	-3
240.1602	0.8688354	-2.994995
240.1603	0.867981	-2.994995
240.1604	0.8688354	-2.996704
240.1605	0.8684082	-3.001343
240.1606	0.867981	-2.999268
240.1607	0.8688354	-2.996216
240.1608	0.8688354	-2.997192
240.1609	0.8692932	-2.997803
240.161	0.867981	-2.997192
240.1611	0.8688354	-2.994995
240.1612	0.8684082	-2.994751
240.1613	0.8684082	-2.999756
240.1614	0.8684082	-2.998291
240.1615	0.8675232	-2.996216
240.1616	0.8684082	-2.998535
240.1617	0.8684082	-2.995972
240.1618	0.8684082	-2.994263
240.1619	0.8688354	-2.996948
240.162	0.8688354	-2.994995
240.1621	0.8688354	-2.996216
240.1622	0.8684082	-2.996216
240.1623	0.8692932	-2.998535
240.1624	0.8684082	-2.996704
240.1625	0.867981	-2.999512
240.1626	0.8675232	-2.991211
240.1627	0.8684082	-2.998291
240.1628	0.8692932	-2.999756
240.1629	0.8684082	-2.998047
240.163	0.8684082	-2.993774
240.1631	0.8684082	-2.997803
240.1632	0.867981	-2.999023
240.1633	0.8684082	-2.994263
240.1634	0.867981	-2.998047
240.1635	0.8684082	-2.994019
240.1636	0.8688354	-2.998047
240.1637	0.8684082	-2.994751
240.1638	0.8684082	-2.999512
240.1639	0.867981	-2.99646
240.164	0.8684082	-2.995728
240.1641	0.8692932	-2.999756
240.1642	0.8684082	-2.999268
240.1643	0.8684082	-2.998779
240.1644	0.8688354	-2.997803
240.1645	0.8688354	-2.994507
240.1646	0.8684082	-2.994019
240.1647	0.8684082	-2.997559
240.1648	0.8684082	-2.996216
240.1649	0.8684082	-2.999268
240.165	0.8688354	-3.000488
240.1651	0.867981	-2.996704
240.1652	0.8688354	-2.998291
240.1653	0.8684082	-2.995728
240.1654	0.8675232	-2.998535
240.1655	0.8684082	-2.996216
240.1656	0.8684082	-2.998291
240.1657	0.867981	-2.997803
240.1658	0.8684082	-2.997803
240.1659	0.8688354	-2.999268
240.166	0.8684082	-2.997192
240.1661	0.8684082	-2.997192
240.1662	0.8684082	-2.997803
240.1663	0.8688354	-2.998535
240.1664	0.8684082	-2.993774
240.1665	0.867981	-2.99646
240.1666	0.867981	-2.995239
240.1667	0.867981	-2.998535
240.1668	0.867981	-2.996216
240.1669	0.867981	-2.99646
240.167	0.8684082	-2.995728
240.1671	0.867981	-3.001343
240.1672	0.8688354	-2.996948
240.1673	0.8684082	-2.99292
240.1674	0.8684082	-2.997559
240.1675	0.867981	-2.997803
240.1676	0.8684082	-2.998291
240.1677	0.8688354	-2.999512
240.1678	0.8684082	-2.995972
240.1679	0.867981	-2.998047
240.168	0.867981	-2.995239
240.1681	0.867981	-2.997803
240.1682	0.8688354	-2.999512
240.1683	0.8684082	-2.996216
240.1684	0.867981	-2.999268
240.1685	0.8684082	-2.998047
240.1686	0.8688354	-2.997559
240.1687	0.8684082	-2.995728
240.1688	0.8684082	-2.998779
240.1689	0.8675232	-2.999268
240.169	0.867981	-3.000488
240.1691	0.8684082	-2.994751
240.1692	0.8688354	-2.999756
240.1693	0.8684082	-2.998047
240.1694	0.8684082	-2.996948
240.1695	0.8688354	-2.997559
240.1696	0.8684082	-2.996704
240.1697	0.867981	-3.000488
240.1698	0.8688354	-2.995972
240.1699	0.8688354	-2.995239
240.17	0.867981	-2.998047
240.1701	0.867981	-2.996216
240.1702	0.8688354	-2.998779
240.1703	0.867981	-2.997803
240.1704	0.8675232	-2.997803
240.1705	0.8688354	-2.999023
240.1706	0.867981	-2.996216
240.1707	0.8675232	-2.997803
240.1708	0.8684082	-2.997803
240.1709	0.8684082	-2.998779
240.171	0.8688354	-2.999023
240.1711	0.8684082	-2.992188
240.1712	0.867981	-2.998535
240.1713	0.867981	-2.994995
240.1714	0.8684082	-2.995239
240.1715	0.8684082	-2.996948
240.1716	0.8684082	-2.995728
240.1717	0.8684082	-3
240.1718	0.8684082	-2.996704
240.1719	0.8688354	-2.997803
240.172	0.8684082	-2.997803
240.1721	0.867981	-2.999756
240.1722	0.867981	-2.996704
240.1723	0.8688354	-2.996704
240.1724	0.867981	-2.996216
240.1725	0.8684082	-2.997803
240.1726	0.8684082	-2.998291
240.1727	0.8684082	-2.998291
240.1728	0.8684082	-2.998779
240.1729	0.8684082	-2.998779
240.173	0.8688354	-2.996948
240.1731	0.8684082	-2.994507
240.1732	0.8684082	-2.996704
240.1733	0.867981	-2.999268
240.1734	0.8692932	-2.99646
240.1735	0.867981	-2.996948
240.1736	0.867981	-2.995972
240.1737	0.8688354	-2.995728
240.1738	0.8688354	-2.996704
240.1739	0.8684082	-2.997192
240.174	0.8684082	-2.998047
240.1741	0.8688354	-2.995483
240.1742	0.8684082	-2.994263
240.1743	0.8684082	-3.000244
240.1744	0.8684082	-3.000488
240.1745	0.8684082	-2.997559
240.1746	0.8684082	-2.994751
240.1747	0.8684082	-2.998291
240.1748	0.8688354	-2.999268
240.1749	0.867981	-2.996948
240.175	0.8684082	-2.993774
240.1751	0.867981	-2.998779
240.1752	0.8688354	-2.998291
240.1753	0.8684082	-2.997803
240.1754	0.867981	-2.996948
240.1755	0.8684082	-2.994995
240.1756	0.867981	-2.998047
240.1757	0.8684082	-2.995483
240.1758	0.8688354	-2.995239
240.1759	0.8684082	-2.998535
240.176	0.867981	-2.997803
240.1761	0.8684082	-2.997803
240.1762	0.8670959	-2.997559
240.1763	0.8688354	-2.994751
240.1764	0.867981	-2.998779
240.1765	0.8684082	-2.996948
240.1766	0.8684082	-2.995239
240.1767	0.8684082	-2.999512
240.1768	0.867981	-2.996948
240.1769	0.867981	-2.994751
240.177	0.867981	-2.997192
240.1771	0.867981	-2.999023
240.1772	0.8684082	-2.996704
240.1773	0.8688354	-2.998779
240.1774	0.867981	-2.997192
240.1775	0.867981	-2.997192
240.1776	0.8684082	-2.997192
240.1777	0.8684082	-2.998779
240.1778	0.867981	-2.998779
240.1779	0.867981	-2.998047
240.178	0.8688354	-2.994751
240.1781	0.8688354	-2.998047
240.1782	0.8688354	-2.995483
240.1783	0.8675232	-2.995728
240.1784	0.8684082	-2.998047
240.1785	0.8684082	-2.996216
240.1786	0.8684082	-3
240.1787	0.8684082	-2.995483
240.1788	0.8684082	-2.994263
240.1789	0.8684082	-2.998291
240.179	0.8675232	-2.999756
240.1791	0.8688354	-3
240.1792	0.8684082	-2.993774
240.1793	0.867981	-2.999268
240.1794	0.8675232	-2.998779
240.1795	0.8675232	-2.999023
240.1796	0.8684082	-2.994751
240.1797	0.8684082	-2.998779
240.1798	0.8684082	-2.999023
240.1799	0.867981	-2.997803
240.18	0.8675232	-2.995972
240.1801	0.867981	-2.994507
240.1802	0.8688354	-2.995239
240.1803	0.8675232	-2.998779
240.1804	0.867981	-2.997559
240.1805	0.8684082	-2.993774
240.1806	0.867981	-2.999756
240.1807	0.867981	-2.998291
240.1808	0.8675232	-2.994507
240.1809	0.867981	-2.995972
240.181	0.8684082	-2.99646
240.1811	0.8675232	-2.998047
240.1812	0.8684082	-2.995483
240.1813	0.8675232	-2.99646
240.1814	0.8684082	-2.996948
240.1815	0.8688354	-2.997192
240.1816	0.8684082	-2.996216
240.1817	0.867981	-2.998779
240.1818	0.8688354	-2.997803
240.1819	0.867981	-2.996216
240.182	0.867981	-2.997803
240.1821	0.867981	-2.998535
240.1822	0.867981	-2.996216
240.1823	0.867981	-2.997803
240.1824	0.8684082	-2.998047
240.1825	0.867981	-2.997803
240.1826	0.8688354	-2.998291
240.1827	0.8684082	-2.996704
240.1828	0.8684082	-2.999756
240.1829	0.8684082	-2.999512
240.183	0.8675232	-2.995483
240.1831	0.8688354	-2.995239
240.1832	0.8688354	-2.998779
240.1833	0.8684082	-2.998291
240.1834	0.867981	-2.998535
240.1835	0.867981	-2.992432
240.1836	0.8675232	-2.995972
240.1837	0.8684082	-2.998779
240.1838	0.8684082	-2.999512
240.1839	0.867981	-2.996216
240.184	0.8684082	-2.998779
240.1841	0.867981	-2.999756
240.1842	0.8684082	-2.997803
240.1843	0.867981	-2.998291
240.1844	0.8670959	-2.998291
240.1845	0.867981	-2.999756
240.1846	0.8675232	-2.999023
240.1847	0.8675232	-2.996704
240.1848	0.8688354	-2.998291
240.1849	0.8675232	-2.998291
240.185	0.8684082	-2.998779
240.1851	0.8675232	-2.997192
240.1852	0.8688354	-2.996948
240.1853	0.8684082	-2.994995
240.1854	0.8684082	-2.996704
240.1855	0.8684082	-2.996704
240.1856	0.8675232	-2.998291
240.1857	0.867981	-2.998779
240.1858	0.867981	-2.99646
240.1859	0.867981	-2.993774
240.186	0.8684082	-2.998535
240.1861	0.867981	-2.997559
240.1862	0.867981	-2.995728
240.1863	0.867981	-2.998047
240.1864	0.8684082	-2.996216
240.1865	0.867981	-3.000732
240.1866	0.867981	-2.997192
240.1867	0.8684082	-2.997803
240.1868	0.867981	-2.998291
240.1869	0.867981	-2.997192
240.187	0.867981	-2.997803
240.1871	0.8670959	-2.997803
240.1872	0.867981	-2.998047
240.1873	0.8684082	-2.996216
240.1874	0.8675232	-2.998535
240.1875	0.8692932	-2.997192
240.1876	0.8688354	-2.999756
240.1877	0.8684082	-2.997803
240.1878	0.8670959	-2.997803
240.1879	0.8684082	-2.996948
240.188	0.8692932	-2.997192
240.1881	0.867981	-2.997803
240.1882	0.867981	-2.996216
240.1883	0.867981	-2.997559
240.1884	0.8684082	-2.995728
240.1885	0.867981	-2.999756
240.1886	0.8675232	-2.997803
240.1887	0.8684082	-2.999756
240.1888	0.8684082	-2.999023
240.1889	0.8675232	-2.995972
240.189	0.8684082	-2.995972
240.1891	0.8670959	-2.998047
240.1892	0.867981	-2.997192
240.1893	0.8675232	-2.999756
240.1894	0.8684082	-2.999023
240.1895	0.867981	-2.997803
240.1896	0.8684082	-2.999268
240.1897	0.8675232	-2.999756
240.1898	0.867981	-2.997803
240.1899	0.867981	-2.997803
240.19	0.8675232	-2.997803
240.1901	0.8675232	-2.997803
240.1902	0.867981	-2.997803
240.1903	0.8670959	-2.996704
240.1904	0.8684082	-2.997803
240.1905	0.8684082	-2.997803
240.1906	0.867981	-2.998779
240.1907	0.8684082	-2.998779
240.1908	0.867981	-3.000488
240.1909	0.867981	-2.993774
240.191	0.8675232	-2.998779
240.1911	0.867981	-3.001099
240.1912	0.867981	-2.995728
240.1913	0.867981	-2.997192
240.1914	0.867981	-2.997559
240.1915	0.8675232	-2.996216
240.1916	0.8684082	-3
240.1917	0.8688354	-2.996704
240.1918	0.8684082	-2.998535
240.1919	0.8675232	-2.997803
240.192	0.867981	-2.999268
240.1921	0.8675232	-2.997803
240.1922	0.8684082	-2.998779
240.1923	0.867981	-2.999512
240.1924	0.8684082	-2.992676
240.1925	0.867981	-2.999512
240.1926	0.867981	-2.996216
240.1927	0.867981	-2.998779
240.1928	0.867981	-2.996216
240.1929	0.867981	-2.998047
240.193	0.867981	-2.996216
240.1931	0.867981	-2.999023
240.1932	0.867981	-2.995483
240.1933	0.867981	-2.995728
240.1934	0.867981	-2.998535
240.1935	0.8684082	-2.997192
240.1936	0.867981	-3.000244
240.1937	0.867981	-2.999268
240.1938	0.867981	-3.000244
240.1939	0.867981	-2.999512
240.194	0.867981	-2.994995
240.1941	0.8670959	-2.995239
240.1942	0.8675232	-2.999756
240.1943	0.867981	-2.999268
240.1944	0.8670959	-2.995728
240.1945	0.8675232	-2.996948
240.1946	0.867981	-2.998291
240.1947	0.867981	-2.997192
240.1948	0.867981	-2.99646
240.1949	0.867981	-2.995239
240.195	0.8675232	-2.998779
240.1951	0.8675232	-2.999512
240.1952	0.8675232	-2.995728
240.1953	0.8684082	-2.999756
240.1954	0.8684082	-3.000244
240.1955	0.8670959	-2.997192
240.1956	0.867981	-2.996704
240.1957	0.8684082	-2.998535
240.1958	0.8684082	-2.997803
240.1959	0.867981	-2.998535
240.196	0.8675232	-2.994507
240.1961	0.8675232	-2.997803
240.1962	0.8675232	-3
240.1963	0.8684082	-2.996216
240.1964	0.8675232	-2.999512
240.1965	0.8675232	-2.997803
240.1966	0.867981	-2.999756
240.1967	0.867981	-2.996704
240.1968	0.8675232	-2.997803
240.1969	0.867981	-2.999023
240.197	0.867981	-2.994751
240.1971	0.8684082	-2.998047
240.1972	0.8675232	-2.997192
240.1973	0.867981	-3.000244
240.1974	0.867981	-2.996704
240.1975	0.867981	-2.997559
240.1976	0.8684082	-2.994751
240.1977	0.8684082	-2.998047
240.1978	0.867981	-2.994019
240.1979	0.867981	-2.994263
240.198	0.8688354	-3
240.1981	0.867981	-2.996704
240.1982	0.8675232	-2.997803
240.1983	0.8684082	-2.999756
240.1984	0.867981	-3.001587
240.1985	0.8670959	-2.996704
240.1986	0.867981	-2.998535
240.1987	0.8670959	-2.994019
240.1988	0.867981	-2.995728
240.1989	0.8684082	-2.998291
240.199	0.867981	-2.998291
240.1991	0.8670959	-2.995728
240.1992	0.867981	-2.996704
240.1993	0.8684082	-2.997192
240.1994	0.8684082	-2.997803
240.1995	0.867981	-2.99646
240.1996	0.867981	-2.994263
240.1997	0.867981	-2.998535
240.1998	0.867981	-2.993774
240.1999	0.8684082	-2.997192
240.2	0.8688354	-2.999756
240.2001	0.867981	-2.997192
240.2002	0.8670959	-2.995728
240.2003	0.8684082	-2.996216
240.2004	0.867981	-2.998779
240.2005	0.8675232	-2.997559
240.2006	0.8684082	-2.994507
240.2007	0.8675232	-2.996216
240.2008	0.8684082	-2.999268
240.2009	0.8675232	-2.998291
240.201	0.8684082	-2.997803
240.2011	0.8675232	-2.998535
240.2012	0.867981	-2.995728
240.2013	0.867981	-2.996948
240.2014	0.8684082	-2.994995
240.2015	0.8675232	-2.997559
240.2016	0.867981	-2.997803
240.2017	0.867981	-2.996704
240.2018	0.8675232	-2.998779
240.2019	0.8675232	-3.000244
240.202	0.8675232	-2.997803
240.2021	0.867981	-2.997559
240.2022	0.8688354	-2.995483
240.2023	0.867981	-2.99646
240.2024	0.867981	-2.994995
240.2025	0.867981	-2.993774
240.2026	0.8675232	-2.999023
240.2027	0.8675232	-2.996948
240.2028	0.8670959	-2.996216
240.2029	0.867981	-2.996704
240.203	0.8684082	-2.998779
240.2031	0.8670959	-3.002319
240.2032	0.867981	-2.999023
240.2033	0.8670959	-2.995728
240.2034	0.8675232	-2.998291
240.2035	0.8670959	-3.001831
240.2036	0.867981	-2.997559
240.2037	0.8675232	-2.993408
240.2038	0.867981	-2.996704
240.2039	0.8675232	-2.997803
240.204	0.8675232	-2.999756
240.2041	0.867981	-2.996216
240.2042	0.8684082	-2.995483
240.2043	0.8684082	-2.996948
240.2044	0.867981	-2.995728
240.2045	0.867981	-2.996216
240.2046	0.8675232	-2.997559
240.2047	0.867981	-2.997559
240.2048	0.8675232	-2.994995
240.2049	0.867981	-2.995239
240.205	0.867981	-2.998779
240.2051	0.8675232	-2.998779
240.2052	0.8675232	-2.998779
240.2053	0.867981	-2.998047
240.2054	0.867981	-2.994751
240.2055	0.8675232	-2.997803
240.2056	0.867981	-2.996216
240.2057	0.8675232	-2.996704
240.2058	0.8670959	-2.998291
240.2059	0.8684082	-2.997803
240.206	0.867981	-2.998047
240.2061	0.8684082	-2.994751
240.2062	0.8675232	-3.000244
240.2063	0.8684082	-2.999023
240.2064	0.867981	-2.995239
240.2065	0.867981	-2.998291
240.2066	0.8675232	-2.998047
240.2067	0.867981	-2.996948
240.2068	0.867981	-2.993774
240.2069	0.8675232	-2.999023
240.207	0.867981	-2.996948
240.2071	0.8666687	-2.995239
240.2072	0.867981	-2.997803
240.2073	0.8675232	-2.997803
240.2074	0.8670959	-2.999023
240.2075	0.867981	-2.994507
240.2076	0.8684082	-2.996216
240.2077	0.8684082	-3.000488
240.2078	0.8675232	-2.998779
240.2079	0.867981	-3.001099
240.208	0.8670959	-2.994263
240.2081	0.867981	-2.998047
240.2082	0.867981	-2.994751
240.2083	0.8666687	-2.998779
240.2084	0.8684082	-2.996704
240.2085	0.8670959	-2.997192
240.2086	0.867981	-2.997803
240.2087	0.867981	-2.997803
240.2088	0.8675232	-2.995972
240.2089	0.8684082	-2.994751
240.209	0.867981	-3.000244
240.2091	0.8675232	-2.996216
240.2092	0.867981	-2.996704
240.2093	0.8670959	-2.996704
240.2094	0.867981	-2.997803
240.2095	0.8675232	-2.99646
240.2096	0.8675232	-2.99646
240.2097	0.8675232	-2.997803
240.2098	0.8675232	-3.001343
240.2099	0.8684082	-2.998047
240.21	0.867981	-2.995728
240.2101	0.8675232	-2.996948
240.2102	0.8670959	-2.997192
240.2103	0.867981	-2.994751
240.2104	0.8675232	-2.995728
240.2105	0.867981	-2.999756
240.2106	0.867981	-2.997803
240.2107	0.8675232	-2.995728
240.2108	0.867981	-2.999023
240.2109	0.8675232	-2.996216
240.211	0.8692932	-2.999512
240.2111	0.8675232	-2.996704
240.2112	0.867981	-3
240.2113	0.8675232	-2.995239
240.2114	0.8675232	-2.998291
240.2115	0.867981	-2.999756
240.2116	0.8675232	-2.997192
240.2117	0.867981	-2.999023
240.2118	0.867981	-2.991699
240.2119	0.867981	-2.997803
240.212	0.867981	-2.99646
240.2121	0.867981	-2.996216
240.2122	0.867981	-2.997803
240.2123	0.867981	-2.998047
240.2124	0.8675232	-2.998535
240.2125	0.8670959	-2.999756
240.2126	0.8675232	-3.000244
240.2127	0.8675232	-3.000732
240.2128	0.867981	-3.000488
240.2129	0.867981	-2.996216
240.213	0.8670959	-2.996704
240.2131	0.8670959	-2.995728
240.2132	0.867981	-2.998779
240.2133	0.8684082	-2.997803
240.2134	0.8675232	-2.996948
240.2135	0.8675232	-2.995972
240.2136	0.8675232	-2.997559
240.2137	0.8670959	-2.99646
240.2138	0.867981	-2.994019
240.2139	0.8675232	-2.996216
240.214	0.867981	-3.000488
240.2141	0.8684082	-2.996216
240.2142	0.8675232	-2.997803
240.2143	0.8675232	-2.999268
240.2144	0.8675232	-2.999512
240.2145	0.8684082	-2.995483
240.2146	0.8670959	-2.996216
240.2147	0.8675232	-2.998291
240.2148	0.8675232	-2.999756
240.2149	0.867981	-2.998535
240.215	0.867981	-2.993774
240.2151	0.8684082	-2.997803
240.2152	0.8670959	-2.999268
240.2153	0.8675232	-2.99646
240.2154	0.8684082	-2.996704
240.2155	0.867981	-3.000244
240.2156	0.867981	-2.997192
240.2157	0.8670959	-2.995728
240.2158	0.8688354	-2.997803
240.2159	0.8675232	-2.997803
240.216	0.867981	-2.999756
240.2161	0.8666687	-2.995972
240.2162	0.867981	-2.997803
240.2163	0.8670959	-2.998535
240.2164	0.8684082	-2.994995
240.2165	0.867981	-2.995972
240.2166	0.867981	-2.996216
240.2167	0.8675232	-2.997803
240.2168	0.8670959	-2.998535
240.2169	0.8675232	-2.994995
240.217	0.867981	-2.999268
240.2171	0.8670959	-3.000732
240.2172	0.8670959	-3
240.2173	0.8675232	-2.996704
240.2174	0.867981	-3.002075
240.2175	0.8670959	-2.998779
240.2176	0.867981	-2.998779
240.2177	0.867981	-2.996948
240.2178	0.8675232	-2.994995
240.2179	0.867981	-2.998047
240.218	0.867981	-2.993774
240.2181	0.8675232	-2.995728
240.2182	0.867981	-2.999268
240.2183	0.8670959	-2.998047
240.2184	0.8670959	-2.994019
240.2185	0.8666687	-2.994995
240.2186	0.867981	-2.997803
240.2187	0.8666687	-2.999756
240.2188	0.8675232	-2.999023
240.2189	0.8670959	-2.99646
240.219	0.8684082	-2.995972
240.2191	0.8675232	-2.997803
240.2192	0.8675232	-2.999023
240.2193	0.867981	-2.997192
240.2194	0.8675232	-2.999512
240.2195	0.867981	-2.997803
240.2196	0.8675232	-2.99646
240.2197	0.8675232	-2.996216
240.2198	0.8670959	-3.000488
240.2199	0.8675232	-2.995972
240.22	0.8675232	-2.996704
240.2201	0.8675232	-3.000244
240.2202	0.8675232	-2.999512
240.2203	0.867981	-2.996948
240.2204	0.867981	-2.995239
240.2205	0.867981	-2.998535
240.2206	0.8675232	-2.996216
240.2207	0.8675232	-2.999023
240.2208	0.867981	-2.996704
240.2209	0.8675232	-2.999268
240.221	0.8675232	-2.999512
240.2211	0.867981	-2.994995
240.2212	0.8670959	-2.995728
240.2213	0.8670959	-2.998291
240.2214	0.867981	-2.996216
240.2215	0.8675232	-2.995728
240.2216	0.867981	-2.999268
240.2217	0.8670959	-2.998779
240.2218	0.8675232	-2.999023
240.2219	0.8670959	-2.996704
240.222	0.867981	-2.999268
240.2221	0.8675232	-3.000488
240.2222	0.8675232	-2.998779
240.2223	0.8670959	-3
240.2224	0.8675232	-2.994507
240.2225	0.8675232	-2.998291
240.2226	0.8670959	-2.999023
240.2227	0.8675232	-2.99292
240.2228	0.8666687	-2.995728
240.2229	0.867981	-2.999756
240.223	0.8675232	-2.997192
240.2231	0.8675232	-2.997192
240.2232	0.8670959	-2.997803
240.2233	0.867981	-2.996704
240.2234	0.8670959	-2.997192
240.2235	0.8670959	-2.995483
240.2236	0.867981	-2.994507
240.2237	0.8675232	-2.996216
240.2238	0.8675232	-3.000488
240.2239	0.8675232	-2.994995
240.224	0.8675232	-2.99646
240.2241	0.867981	-2.997803
240.2242	0.8666687	-2.997803
240.2243	0.8666687	-2.998047
240.2244	0.867981	-2.995972
240.2245	0.8675232	-2.995239
240.2246	0.8675232	-2.999268
240.2247	0.8670959	-2.998779
240.2248	0.8675232	-2.997559
240.2249	0.8670959	-2.996948
240.225	0.8666687	-2.994751
240.2251	0.8675232	-2.999756
240.2252	0.8670959	-3.000244
240.2253	0.867981	-2.996704
240.2254	0.8675232	-2.996216
240.2255	0.8675232	-2.998535
240.2256	0.8675232	-2.995728
240.2257	0.867981	-2.998779
240.2258	0.8675232	-2.995728
240.2259	0.8670959	-2.998779
240.226	0.8670959	-2.99646
240.2261	0.867981	-2.993164
240.2262	0.8675232	-2.996216
240.2263	0.8675232	-2.998779
240.2264	0.8670959	-3.000244
240.2265	0.8670959	-2.998047
240.2266	0.867981	-2.995728
240.2267	0.8675232	-2.999023
240.2268	0.867981	-2.998047
240.2269	0.8666687	-2.995972
240.227	0.8670959	-2.995483
240.2271	0.867981	-2.995728
240.2272	0.8670959	-2.999512
240.2273	0.8684082	-2.995483
240.2274	0.8670959	-2.99646
240.2275	0.8670959	-2.994995
240.2276	0.8670959	-2.997192
240.2277	0.8675232	-2.998535
240.2278	0.8670959	-2.996216
240.2279	0.8675232	-2.998779
240.228	0.8670959	-3.001099
240.2281	0.8670959	-2.995239
240.2282	0.8670959	-2.996948
240.2283	0.8675232	-2.995972
240.2284	0.8675232	-2.998047
240.2285	0.867981	-2.996948
240.2286	0.8670959	-2.994751
240.2287	0.867981	-2.998779
240.2288	0.8675232	-2.999756
240.2289	0.867981	-2.998535
240.229	0.867981	-2.994507
240.2291	0.867981	-2.995972
240.2292	0.8666687	-2.996216
240.2293	0.8675232	-2.998779
240.2294	0.8670959	-2.997803
240.2295	0.8675232	-2.997559
240.2296	0.8670959	-2.995972
240.2297	0.8684082	-2.993774
240.2298	0.8675232	-3
240.2299	0.867981	-2.997803
240.23	0.8670959	-2.998291
240.2301	0.8684082	-2.997803
240.2302	0.8675232	-2.999756
240.2303	0.8675232	-2.999023
240.2304	0.867981	-2.995239
240.2305	0.867981	-2.996216
240.2306	0.8670959	-2.998047
240.2307	0.867981	-2.992432
240.2308	0.8670959	-2.992432
240.2309	0.8675232	-2.995728
240.231	0.8670959	-3.002319
240.2311	0.8670959	-2.999512
240.2312	0.8675232	-2.996948
240.2313	0.8666687	-2.997803
240.2314	0.8666687	-3.001099
240.2315	0.867981	-2.998535
240.2316	0.8675232	-2.996216
240.2317	0.8675232	-2.999023
240.2318	0.8675232	-2.996704
240.2319	0.8666687	-2.999023
240.232	0.8675232	-2.995483
240.2321	0.8675232	-2.994263
240.2322	0.8675232	-2.999512
240.2323	0.8675232	-2.996948
240.2324	0.8670959	-2.994507
240.2325	0.867981	-2.994751
240.2326	0.8670959	-2.999023
240.2327	0.8675232	-2.996704
240.2328	0.8670959	-2.998535
240.2329	0.8670959	-2.995483
[truncated: 998,000+ more rows]
