# Supplementary material for: Discovering two general characteristic times of transient responses in solid oxide cells
Source: Nat Commun. 2024 May 30;15:4587. doi: 10.1038/s41467-024-48785-1 (PMC11137161; doi:10.1038/s41467-024-48785-1)
Supplement: Supplementary file 4 — Source Data [file 41467_2024_48785_MOESM4_ESM.zip › SourceData/SuppInfo_expT800_200H2_2A0A.dat]

flowtime	potential	current
420.0331	1.023254	-1.92926
420.0332	1.01886	-1.950928
420.0333	1.018005	-1.963074
420.0334	1.016235	-1.96814
420.0335	1.013184	-1.972168
420.0336	1.012329	-1.975708
420.0337	1.011475	-1.979736
420.0338	1.009705	-1.981262
420.0339	1.007507	-1.98175
420.034	1.00708	-1.986816
420.0341	1.005737	-1.986816
420.0342	1.00531	-1.986816
420.0343	1.004028	-1.986328
420.0344	1.002686	-1.991089
420.0345	1.002258	-1.986816
420.0346	1.001831	-1.990356
420.0347	1.000977	-1.990112
420.0348	0.9996338	-1.988831
420.0349	1.000061	-1.993896
420.035	0.9996338	-1.990845
420.0351	0.9992065	-1.994141
420.0352	0.9992065	-1.990845
420.0353	0.9978943	-1.993347
420.0354	0.9987488	-1.993652
420.0355	0.9978943	-1.992859
420.0356	0.9970093	-1.995117
420.0357	0.9970093	-1.992615
420.0358	0.9970093	-1.993896
420.0359	0.9970093	-1.995667
420.036	0.995697	-1.993347
420.0361	0.996582	-1.992126
420.0362	0.9952698	-1.992371
420.0363	0.9952698	-1.997437
420.0364	0.9943848	-1.995667
420.0365	0.994812	-1.991882
420.0366	0.995697	-1.995361
420.0367	0.9943848	-1.995361
420.0368	0.9943848	-1.997437
420.0369	0.9943848	-1.993652
420.037	0.9934998	-1.992859
420.0371	0.9934998	-1.996399
420.0372	0.9939575	-1.995361
420.0373	0.9930725	-1.992371
420.0374	0.9934998	-1.995911
420.0375	0.9934998	-1.997437
420.0376	0.9930725	-1.996643
420.0377	0.9926453	-1.990601
420.0378	0.9930725	-1.994629
420.0379	0.9921875	-1.994385
420.038	0.991333	-1.997437
420.0381	0.9926453	-1.995667
420.0382	0.9921875	-1.995667
420.0383	0.9921875	-1.994629
420.0384	0.9921875	-1.995117
420.0385	0.991333	-1.992615
420.0386	0.9908752	-1.993103
420.0387	0.9908752	-1.996155
420.0388	0.9921875	-1.995667
420.0389	0.991333	-1.992371
420.039	0.9908752	-1.996155
420.0391	0.991333	-1.996643
420.0392	0.990448	-1.994873
420.0393	0.9908752	-1.994873
420.0394	0.9908752	-1.997681
420.0395	0.9900208	-1.995667
420.0396	0.989563	-1.994873
420.0397	0.9900208	-1.994629
420.0398	0.989563	-1.994629
420.0399	0.990448	-1.993652
420.04	0.990448	-1.993896
420.0401	0.9891357	-1.996643
420.0402	0.989563	-1.995911
420.0403	0.989563	-1.996643
420.0404	0.989563	-1.993896
420.0405	0.989563	-1.997925
420.0406	0.9900208	-1.999451
420.0407	0.9887085	-1.997925
420.0408	0.9891357	-1.996887
420.0409	0.9891357	-1.996887
420.041	0.9891357	-1.997131
420.0411	0.9887085	-1.993896
420.0412	0.9887085	-1.995117
420.0413	0.9882507	-1.993347
420.0414	0.9887085	-1.997925
420.0415	0.9882507	-1.995667
420.0416	0.9887085	-1.993347
420.0417	0.9878235	-1.996887
420.0418	0.9882507	-1.997131
420.0419	0.9878235	-1.994385
420.042	0.9882507	-1.994629
420.0421	0.9887085	-1.994873
420.0422	0.9878235	-1.996887
420.0423	0.9873962	-1.995667
420.0424	0.9873962	-1.993896
420.0425	0.986969	-1.997437
420.0426	0.986969	-1.995667
420.0427	0.9878235	-1.993347
420.0428	0.9878235	-1.995117
420.0429	0.986969	-1.994873
420.043	0.9882507	-1.998413
420.0431	0.9873962	-1.998657
420.0432	0.986969	-1.993896
420.0433	0.9878235	-1.996155
420.0434	0.986969	-1.994385
420.0435	0.986969	-1.995911
420.0436	0.986969	-1.994629
420.0437	0.986969	-1.992859
420.0438	0.9865112	-1.997437
420.0439	0.9865112	-1.996643
420.044	0.9865112	-1.993103
420.0441	0.9873962	-1.995361
420.0442	0.9865112	-1.998901
420.0443	0.9865112	-1.997131
420.0444	0.9865112	-1.994385
420.0445	0.986084	-1.997681
420.0446	0.9865112	-1.993347
420.0447	0.9865112	-1.996643
420.0448	0.986084	-1.993347
420.0449	0.9865112	-1.996887
420.045	0.986084	-1.998169
420.0451	0.9856567	-1.993103
420.0452	0.9856567	-1.995361
420.0453	0.986084	-1.999207
420.0454	0.986084	-1.994141
420.0455	0.9856567	-1.994629
420.0456	0.986084	-1.996399
420.0457	0.9856567	-1.997681
420.0458	0.9856567	-1.994385
420.0459	0.986084	-1.997925
420.046	0.9847717	-1.996887
420.0461	0.985199	-1.997925
420.0462	0.986084	-1.993896
420.0463	0.985199	-1.995361
420.0464	0.985199	-1.996399
420.0465	0.9847717	-1.995667
420.0466	0.9856567	-1.993347
420.0467	0.9847717	-1.997681
420.0468	0.9856567	-1.996643
420.0469	0.9856567	-1.995667
420.047	0.9843445	-1.993347
420.0471	0.9856567	-1.997131
420.0472	0.9843445	-1.994385
420.0473	0.9847717	-1.995911
420.0474	0.9843445	-1.994385
420.0475	0.9847717	-1.995117
420.0476	0.9843445	-1.995911
420.0477	0.9843445	-1.996887
420.0478	0.9847717	-1.996155
420.0479	0.9856567	-1.994873
420.048	0.985199	-1.999939
420.0481	0.9847717	-1.996399
420.0482	0.9847717	-1.996155
420.0483	0.9843445	-1.993103
420.0484	0.9843445	-1.993896
420.0485	0.9838867	-1.996887
420.0486	0.9847717	-1.995117
420.0487	0.9838867	-1.993347
420.0488	0.9843445	-1.997925
420.0489	0.9843445	-1.995117
420.049	0.9847717	-1.990845
420.0491	0.9838867	-1.996887
420.0492	0.9830322	-1.998657
420.0493	0.9843445	-1.994141
420.0494	0.9838867	-1.991882
420.0495	0.9834595	-1.998413
420.0496	0.9838867	-1.997925
420.0497	0.9838867	-1.996399
420.0498	0.9834595	-1.994873
420.0499	0.9843445	-1.994873
420.05	0.9830322	-1.995667
420.0501	0.9830322	-1.993896
420.0502	0.9830322	-1.995911
420.0503	0.9830322	-1.996643
420.0504	0.9838867	-1.995117
420.0505	0.9834595	-1.994141
420.0506	0.9830322	-1.994141
420.0507	0.9830322	-1.996643
420.0508	0.9825745	-1.996155
420.0509	0.9830322	-1.993652
420.051	0.9830322	-1.995117
420.0511	0.9830322	-1.995911
420.0512	0.9821472	-1.997925
420.0513	0.9825745	-1.995911
420.0514	0.9821472	-1.995117
420.0515	0.9825745	-1.994629
420.0516	0.9825745	-1.993652
420.0517	0.9825745	-1.994141
420.0518	0.9834595	-1.997131
420.0519	0.9821472	-1.995911
420.052	0.9825745	-1.998413
420.0521	0.9830322	-1.995667
420.0522	0.9834595	-1.996643
420.0523	0.9825745	-1.994629
420.0524	0.98172	-1.995911
420.0525	0.9830322	-1.996155
420.0526	0.9825745	-1.995911
420.0527	0.98172	-1.996155
420.0528	0.9825745	-1.994141
420.0529	0.9821472	-1.992859
420.053	0.9821472	-1.998657
420.0531	0.9830322	-1.996399
420.0532	0.9821472	-1.997681
420.0533	0.9825745	-1.992859
420.0534	0.9825745	-1.995911
420.0535	0.9821472	-1.995911
420.0536	0.98172	-1.996399
420.0537	0.98172	-1.994141
420.0538	0.98172	-1.994385
420.0539	0.9812622	-1.997437
420.054	0.9821472	-1.996887
420.0541	0.9821472	-1.996399
420.0542	0.9821472	-1.997437
420.0543	0.98172	-1.996887
420.0544	0.980835	-1.994141
420.0545	0.98172	-1.993347
420.0546	0.9812622	-1.996887
420.0547	0.9812622	-1.998657
420.0548	0.9825745	-1.993652
420.0549	0.980835	-1.993347
420.055	0.980835	-1.997681
420.0551	0.9812622	-1.994141
420.0552	0.98172	-1.994385
420.0553	0.9821472	-1.995911
420.0554	0.98172	-1.999451
420.0555	0.9821472	-1.996643
420.0556	0.98172	-1.994141
420.0557	0.980835	-1.994141
420.0558	0.9812622	-1.995667
420.0559	0.9821472	-1.996887
420.056	0.980835	-1.998657
420.0561	0.9812622	-1.993896
420.0562	0.980835	-1.998413
420.0563	0.9812622	-1.996643
420.0564	0.980835	-1.994873
420.0565	0.9812622	-1.996399
420.0566	0.980835	-1.997925
420.0567	0.980835	-1.996399
420.0568	0.980835	-1.995911
420.0569	0.980835	-1.997131
420.057	0.9821472	-1.994141
420.0571	0.9812622	-1.997681
420.0572	0.9812622	-1.995911
420.0573	0.980835	-1.997681
420.0574	0.9812622	-1.994141
420.0575	0.9812622	-1.996155
420.0576	0.9812622	-1.994141
420.0577	0.9812622	-1.995361
420.0578	0.980835	-1.998657
420.0579	0.980835	-1.994385
420.058	0.980835	-1.996887
420.0581	0.980835	-1.997925
420.0582	0.9804077	-1.997437
420.0583	0.98172	-1.996643
420.0584	0.980835	-1.993103
420.0585	0.97995	-1.994873
420.0586	0.980835	-1.997131
420.0587	0.980835	-1.994141
420.0588	0.97995	-1.994629
420.0589	0.980835	-1.996643
420.059	0.97995	-1.995117
420.0591	0.97995	-1.993896
420.0592	0.9804077	-1.998901
420.0593	0.97995	-2.000977
420.0594	0.97995	-1.997925
420.0595	0.9804077	-1.996887
420.0596	0.97995	-1.999207
420.0597	0.97995	-1.994873
420.0598	0.9804077	-1.997131
420.0599	0.980835	-1.994385
420.06	0.9804077	-1.996399
420.0601	0.9804077	-1.999451
420.0602	0.97995	-1.997681
420.0603	0.97995	-1.992126
420.0604	0.980835	-1.993896
420.0605	0.980835	-1.997925
420.0606	0.97995	-1.995911
420.0607	0.97995	-1.995911
420.0608	0.97995	-1.996643
420.0609	0.97995	-1.995911
420.061	0.980835	-1.997925
420.0611	0.980835	-1.996399
420.0612	0.9790955	-1.997437
420.0613	0.97995	-1.997681
420.0614	0.9804077	-1.991882
420.0615	0.97995	-1.997131
420.0616	0.9804077	-1.993347
420.0617	0.9795227	-1.999451
420.0618	0.9804077	-1.999207
420.0619	0.9804077	-1.995667
420.062	0.9804077	-1.996643
420.0621	0.97995	-1.998169
420.0622	0.980835	-1.995667
420.0623	0.9790955	-1.995361
420.0624	0.9790955	-1.997681
420.0625	0.9795227	-1.995361
420.0626	0.9795227	-1.998413
420.0627	0.9790955	-1.997925
420.0628	0.97995	-1.996399
420.0629	0.97995	-1.996399
420.063	0.9795227	-1.994873
420.0631	0.97995	-1.998169
420.0632	0.97995	-1.993347
420.0633	0.9786377	-1.996887
420.0634	0.97995	-1.997437
420.0635	0.9795227	-1.996643
420.0636	0.97995	-1.995911
420.0637	0.9790955	-1.996643
420.0638	0.9795227	-1.993896
420.0639	0.9790955	-2.000244
420.064	0.9795227	-1.995361
420.0641	0.9790955	-1.998169
420.0642	0.9795227	-1.994629
420.0643	0.9795227	-1.997437
420.0644	0.97995	-1.999939
420.0645	0.9795227	-1.995361
420.0646	0.9786377	-1.997925
420.0647	0.9786377	-2.000488
420.0648	0.9790955	-1.997437
420.0649	0.9790955	-1.993896
420.065	0.9795227	-1.995911
420.0651	0.9790955	-1.998413
420.0652	0.9790955	-1.996399
420.0653	0.9790955	-1.994629
420.0654	0.9786377	-1.992615
420.0655	0.9790955	-1.997925
420.0656	0.9795227	-1.996887
420.0657	0.9782104	-1.996887
420.0658	0.9786377	-1.996887
420.0659	0.9782104	-1.999939
420.066	0.9795227	-1.997925
420.0661	0.9790955	-1.995911
420.0662	0.9786377	-1.994873
420.0663	0.9786377	-1.996887
420.0664	0.9790955	-1.998901
420.0665	0.9790955	-1.993103
420.0666	0.9790955	-1.993103
420.0667	0.9786377	-1.994873
420.0668	0.9790955	-2.000488
420.0669	0.9790955	-1.995911
420.067	0.9790955	-1.995911
420.0671	0.9782104	-1.997925
420.0672	0.9786377	-1.997131
420.0673	0.9786377	-1.993103
420.0674	0.9790955	-1.995667
420.0675	0.9786377	-1.994873
420.0676	0.9782104	-1.998901
420.0677	0.9790955	-1.994873
420.0678	0.9786377	-1.996155
420.0679	0.9790955	-1.995911
420.068	0.9786377	-1.995911
420.0681	0.9790955	-1.997925
420.0682	0.9786377	-1.996887
420.0683	0.9790955	-1.998169
420.0684	0.9786377	-1.992859
420.0685	0.9786377	-1.999939
420.0686	0.9790955	-1.998901
420.0687	0.9786377	-1.995361
420.0688	0.9782104	-1.995667
420.0689	0.9782104	-1.994385
420.069	0.9782104	-1.998413
420.0691	0.9790955	-1.996887
420.0692	0.9777832	-1.995911
420.0693	0.9786377	-1.999451
420.0694	0.9786377	-1.999451
420.0695	0.9782104	-1.997681
420.0696	0.9777832	-1.993103
420.0697	0.9782104	-1.997131
420.0698	0.9777832	-1.996155
420.0699	0.9782104	-1.995361
420.07	0.9786377	-1.996155
420.0701	0.9782104	-1.995667
420.0702	0.9782104	-1.994385
420.0703	0.9786377	-1.995911
420.0704	0.9782104	-1.997131
420.0705	0.9782104	-1.994629
420.0706	0.97995	-1.998169
420.0707	0.9782104	-1.996887
420.0708	0.9777832	-1.997925
420.0709	0.9777832	-2.000488
420.071	0.9786377	-2.000977
420.0711	0.9786377	-1.998413
420.0712	0.9786377	-1.997681
420.0713	0.9782104	-1.994873
420.0714	0.9786377	-1.998169
420.0715	0.9782104	-1.995667
420.0716	0.9782104	-1.992126
420.0717	0.9782104	-1.995361
420.0718	0.9786377	-1.998901
420.0719	0.9773254	-1.997131
420.072	0.9777832	-1.993347
420.0721	0.9782104	-1.998901
420.0722	0.9782104	-1.997437
420.0723	0.9782104	-1.995911
420.0724	0.9786377	-1.997131
420.0725	0.9786377	-1.995911
420.0726	0.9777832	-1.998169
420.0727	0.9782104	-1.994141
420.0728	0.9773254	-1.994385
420.0729	0.9777832	-1.998169
420.073	0.9782104	-1.995117
420.0731	0.9782104	-1.995117
420.0732	0.9782104	-1.995911
420.0733	0.9777832	-1.998413
420.0734	0.9782104	-1.998413
420.0735	0.9786377	-1.997925
420.0736	0.9786377	-1.999207
420.0737	0.9786377	-1.995911
420.0738	0.9782104	-1.997131
420.0739	0.9773254	-1.994629
420.074	0.9782104	-1.996887
420.0741	0.9782104	-1.997437
420.0742	0.9773254	-1.995911
420.0743	0.9786377	-1.998901
420.0744	0.9782104	-1.999939
420.0745	0.9777832	-1.996399
420.0746	0.9773254	-1.997131
420.0747	0.9777832	-1.995361
420.0748	0.9782104	-2.000244
420.0749	0.9782104	-1.993896
420.075	0.9782104	-1.996155
420.0751	0.9777832	-1.995361
420.0752	0.9777832	-2.000977
420.0753	0.9768982	-1.999939
420.0754	0.9777832	-1.995667
420.0755	0.9782104	-1.994385
420.0756	0.9777832	-1.997131
420.0757	0.9777832	-1.996155
420.0758	0.9782104	-1.993896
420.0759	0.9782104	-1.997131
420.076	0.9777832	-1.996643
420.0761	0.9773254	-1.998413
420.0762	0.9782104	-1.997131
420.0763	0.9773254	-1.994629
420.0764	0.9777832	-1.997131
420.0765	0.9773254	-1.997925
420.0766	0.9782104	-1.996643
420.0767	0.9777832	-1.994141
420.0768	0.9773254	-1.997925
420.0769	0.9768982	-1.997925
420.077	0.9782104	-1.997925
420.0771	0.9773254	-1.997437
420.0772	0.9782104	-1.997681
420.0773	0.9782104	-1.994873
420.0774	0.9768982	-1.996887
420.0775	0.9773254	-1.998657
420.0776	0.9777832	-1.993896
420.0777	0.9768982	-1.998413
420.0778	0.9777832	-1.996643
420.0779	0.9773254	-1.994873
420.078	0.9773254	-1.996887
420.0781	0.9782104	-1.995911
420.0782	0.9782104	-1.996399
420.0783	0.9777832	-1.997925
420.0784	0.9782104	-1.999207
420.0785	0.9773254	-1.994141
420.0786	0.9773254	-1.995667
420.0787	0.9773254	-1.996155
420.0788	0.9777832	-1.995911
420.0789	0.9777832	-1.999939
420.079	0.9773254	-2.000244
420.0791	0.9777832	-1.995361
420.0792	0.9777832	-1.998657
420.0793	0.9773254	-1.993896
420.0794	0.9768982	-1.996155
420.0795	0.9768982	-1.995117
420.0796	0.9782104	-1.996887
420.0797	0.9773254	-1.997437
420.0798	0.9773254	-1.998169
420.0799	0.9777832	-1.997925
420.08	0.9768982	-1.999939
420.0801	0.9764709	-1.998413
420.0802	0.9773254	-1.999207
420.0803	0.9773254	-1.994385
420.0804	0.9764709	-1.996399
420.0805	0.9768982	-1.995117
420.0806	0.9773254	-1.995667
420.0807	0.9773254	-1.995361
420.0808	0.9773254	-1.996887
420.0809	0.9773254	-1.995911
420.081	0.9768982	-1.998413
420.0811	0.9773254	-1.999939
420.0812	0.9777832	-1.997131
420.0813	0.9773254	-1.995361
420.0814	0.9764709	-1.998413
420.0815	0.9773254	-1.998901
420.0816	0.9768982	-1.996399
420.0817	0.9777832	-1.996643
420.0818	0.9768982	-1.994873
420.0819	0.9773254	-1.997925
420.082	0.9773254	-1.994629
420.0821	0.9768982	-1.992859
420.0822	0.9768982	-1.999451
420.0823	0.9768982	-1.999939
420.0824	0.9773254	-1.997925
420.0825	0.9773254	-1.996399
420.0826	0.9773254	-1.998901
420.0827	0.9768982	-1.998169
420.0828	0.9782104	-1.996155
420.0829	0.9773254	-1.995361
420.083	0.9768982	-1.998901
420.0831	0.9768982	-1.999939
420.0832	0.9768982	-1.998169
420.0833	0.9773254	-1.995911
420.0834	0.9773254	-1.997925
420.0835	0.9777832	-1.997925
420.0836	0.9768982	-1.998657
420.0837	0.9773254	-1.995361
420.0838	0.9768982	-1.998169
420.0839	0.9768982	-1.995911
420.084	0.9768982	-1.999207
420.0841	0.9764709	-1.995911
420.0842	0.9773254	-1.996887
420.0843	0.9773254	-1.996155
420.0844	0.9773254	-1.995117
420.0845	0.9773254	-1.996399
420.0846	0.9768982	-2.000244
420.0847	0.9768982	-1.996887
420.0848	0.9764709	-1.999451
420.0849	0.9768982	-1.998169
420.085	0.9773254	-1.996887
420.0851	0.9764709	-1.996155
420.0852	0.9768982	-1.993652
420.0853	0.9768982	-1.996643
420.0854	0.9760132	-1.996887
420.0855	0.9760132	-1.999451
420.0856	0.9764709	-1.998657
420.0857	0.9764709	-1.996155
420.0858	0.9768982	-1.995911
420.0859	0.9773254	-2.000244
420.086	0.9760132	-1.995117
420.0861	0.9764709	-1.998901
420.0862	0.9764709	-1.998901
420.0863	0.9764709	-1.997925
420.0864	0.9760132	-1.998657
420.0865	0.9764709	-1.998413
420.0866	0.9768982	-1.998413
420.0867	0.9768982	-1.998169
420.0868	0.9764709	-1.995361
420.0869	0.9768982	-1.999939
420.087	0.9764709	-1.998169
420.0871	0.9760132	-1.992615
420.0872	0.9764709	-1.996399
420.0873	0.9768982	-1.999451
420.0874	0.9768982	-1.999451
420.0875	0.9768982	-1.995911
420.0876	0.9764709	-1.997925
420.0877	0.9764709	-1.998169
420.0878	0.9773254	-1.996399
420.0879	0.9768982	-1.996399
420.088	0.9768982	-1.998901
420.0881	0.9773254	-1.998901
420.0882	0.9773254	-1.996399
420.0883	0.9768982	-1.995911
420.0884	0.9773254	-1.999939
420.0885	0.9764709	-1.996155
420.0886	0.9764709	-1.993896
420.0887	0.9764709	-1.997437
420.0888	0.9768982	-1.995911
420.0889	0.9768982	-1.998657
420.089	0.9764709	-1.995911
420.0891	0.9773254	-1.998413
420.0892	0.9760132	-1.998413
420.0893	0.9751587	-2.000244
420.0894	0.9768982	-1.997437
420.0895	0.9764709	-1.998413
420.0896	0.9760132	-1.996887
420.0897	0.9764709	-1.997681
420.0898	0.9768982	-1.992126
420.0899	0.9764709	-1.996399
420.09	0.9760132	-1.998901
420.0901	0.9760132	-2.000977
420.0902	0.9764709	-1.999695
420.0903	0.9764709	-1.994141
420.0904	0.9764709	-1.995911
420.0905	0.9768982	-1.997925
420.0906	0.9764709	-1.998657
420.0907	0.9764709	-1.993896
420.0908	0.9768982	-1.997437
420.0909	0.9768982	-1.998169
420.091	0.9755859	-1.994873
420.0911	0.9760132	-1.998413
420.0912	0.9768982	-1.999695
420.0913	0.9764709	-1.995361
420.0914	0.9760132	-1.995117
420.0915	0.9768982	-1.996399
420.0916	0.9768982	-1.999451
420.0917	0.9764709	-1.996399
420.0918	0.9760132	-1.994385
420.0919	0.9760132	-1.998169
420.092	0.9760132	-1.995911
420.0921	0.9760132	-1.997681
420.0922	0.9773254	-1.993896
420.0923	0.9764709	-1.997437
420.0924	0.9764709	-1.996887
420.0925	0.9764709	-1.995361
420.0926	0.9768982	-1.996399
420.0927	0.9760132	-1.999451
420.0928	0.9764709	-1.998413
420.0929	0.9764709	-1.995667
420.093	0.9773254	-1.994385
420.0931	0.9760132	-1.998657
420.0932	0.9768982	-1.996643
420.0933	0.9760132	-1.994385
420.0934	0.9764709	-1.997925
420.0935	0.9764709	-1.998169
420.0936	0.9760132	-1.995117
420.0937	0.9764709	-1.996155
420.0938	0.9760132	-1.995667
420.0939	0.9764709	-1.997925
420.094	0.9760132	-2.000488
420.0941	0.9768982	-1.999695
420.0942	0.9764709	-1.995667
420.0943	0.9764709	-1.995361
420.0944	0.9760132	-1.999207
420.0945	0.9760132	-1.995361
420.0946	0.9751587	-1.998413
420.0947	0.9764709	-1.998413
420.0948	0.9764709	-1.998413
420.0949	0.9760132	-1.997437
420.095	0.9760132	-1.998413
420.0951	0.9764709	-1.998657
420.0952	0.9760132	-1.994385
420.0953	0.9760132	-1.998169
420.0954	0.9773254	-1.993896
420.0955	0.9760132	-1.997131
420.0956	0.9755859	-1.995911
420.0957	0.9764709	-1.995911
420.0958	0.9764709	-1.995667
420.0959	0.9764709	-1.994385
420.096	0.9768982	-1.997437
420.0961	0.9755859	-1.996887
420.0962	0.9760132	-1.997925
420.0963	0.9764709	-1.998413
420.0964	0.9755859	-1.996887
420.0965	0.9760132	-1.996887
420.0966	0.9764709	-1.999207
420.0967	0.9760132	-1.995117
420.0968	0.9768982	-1.996155
420.0969	0.9768982	-1.996887
420.097	0.9760132	-1.999939
420.0971	0.9755859	-1.996887
420.0972	0.9747009	-1.995911
420.0973	0.9755859	-1.996643
420.0974	0.9760132	-1.995361
420.0975	0.9764709	-1.999451
420.0976	0.9764709	-1.996155
420.0977	0.9764709	-1.996155
420.0978	0.9760132	-1.997437
420.0979	0.9760132	-1.999451
420.098	0.9760132	-1.996643
420.0981	0.9764709	-1.994385
420.0982	0.9764709	-1.996887
420.0983	0.9755859	-1.997131
420.0984	0.9760132	-1.993652
420.0985	0.9764709	-1.997681
420.0986	0.9764709	-1.996643
420.0987	0.9760132	-1.996399
420.0988	0.9764709	-1.997681
420.0989	0.9760132	-1.994873
420.099	0.9755859	-2.000977
420.0991	0.9755859	-1.998169
420.0992	0.9764709	-1.991089
420.0993	0.9764709	-1.994141
420.0994	0.9764709	-1.996887
420.0995	0.9755859	-1.998413
420.0996	0.9764709	-1.996399
420.0997	0.9764709	-1.997437
420.0998	0.9755859	-1.998657
420.0999	0.9755859	-1.994873
420.1	0.9764709	-1.997437
420.1001	0.9764709	-1.997681
420.1002	0.9760132	-1.996155
420.1003	0.9751587	-1.998169
420.1004	0.9764709	-1.994629
420.1005	0.9760132	-1.995911
420.1006	0.9755859	-2.000977
420.1007	0.9764709	-1.997681
420.1008	0.9764709	-1.992859
420.1009	0.9764709	-1.996155
420.101	0.9755859	-1.995117
420.1011	0.9760132	-1.994873
420.1012	0.9751587	-1.999207
420.1013	0.9760132	-1.996643
420.1014	0.9755859	-1.995911
420.1015	0.9747009	-1.997437
420.1016	0.9760132	-1.997131
420.1017	0.9764709	-1.996887
420.1018	0.9755859	-1.997681
420.1019	0.9760132	-1.994873
420.102	0.9755859	-1.999939
420.1021	0.9760132	-1.998169
420.1022	0.9764709	-1.996155
420.1023	0.9760132	-1.994141
420.1024	0.9764709	-1.997925
420.1025	0.9760132	-1.997925
420.1026	0.9760132	-1.998169
420.1027	0.9755859	-1.994141
420.1028	0.9755859	-1.994873
420.1029	0.9760132	-1.997925
420.103	0.9764709	-1.999207
420.1031	0.9764709	-1.993347
420.1032	0.9764709	-1.999207
420.1033	0.9755859	-1.996399
420.1034	0.9764709	-1.997437
420.1035	0.9764709	-1.996399
420.1036	0.9755859	-1.997437
420.1037	0.9760132	-1.997925
420.1038	0.9764709	-1.997925
420.1039	0.9755859	-1.994629
420.104	0.9755859	-1.993347
420.1041	0.9764709	-1.997437
420.1042	0.9755859	-1.996155
420.1043	0.9751587	-1.993103
420.1044	0.9755859	-1.997131
420.1045	0.9751587	-1.997131
420.1046	0.9755859	-1.996887
420.1047	0.9760132	-1.996155
420.1048	0.9760132	-1.996887
420.1049	0.9760132	-2.000488
420.105	0.9760132	-1.998657
420.1051	0.9760132	-1.994141
420.1052	0.9755859	-1.996887
420.1053	0.9760132	-1.998657
420.1054	0.9755859	-1.995911
420.1055	0.9760132	-1.996399
420.1056	0.9760132	-1.999207
420.1057	0.9760132	-1.997925
420.1058	0.9760132	-1.996887
420.1059	0.9755859	-1.996887
420.106	0.9764709	-1.996399
420.1061	0.9755859	-1.997681
420.1062	0.9760132	-1.992859
420.1063	0.9760132	-1.998169
420.1064	0.9755859	-1.996399
420.1065	0.9760132	-1.998169
420.1066	0.9755859	-1.995911
420.1067	0.9764709	-1.997681
420.1068	0.9755859	-1.995911
420.1069	0.9764709	-1.999451
420.107	0.9747009	-1.997925
420.1071	0.9755859	-1.998413
420.1072	0.9755859	-1.997925
420.1073	0.9755859	-1.997925
420.1074	0.9764709	-1.995911
420.1075	0.9755859	-1.996399
420.1076	0.9755859	-1.996887
420.1077	0.9755859	-1.997131
420.1078	0.9755859	-1.994629
420.1079	0.9755859	-1.997131
420.108	0.9760132	-1.998413
420.1081	0.9760132	-2.001953
420.1082	0.9751587	-2.000732
420.1083	0.9760132	-1.997437
420.1084	0.9747009	-1.998901
420.1085	0.9751587	-1.996155
420.1086	0.9760132	-1.993652
420.1087	0.9760132	-1.996155
420.1088	0.9751587	-1.996155
420.1089	0.9755859	-1.995911
420.109	0.9755859	-1.996887
420.1091	0.9755859	-1.997681
420.1092	0.9751587	-1.996155
420.1093	0.9760132	-1.995911
420.1094	0.9760132	-1.999207
420.1095	0.9760132	-1.998169
420.1096	0.9760132	-1.997925
420.1097	0.9760132	-1.998169
420.1098	0.9755859	-1.994873
420.1099	0.9751587	-1.997925
420.11	0.9751587	-1.998657
420.1101	0.9747009	-1.993896
420.1102	0.9755859	-1.996887
420.1103	0.9751587	-1.997925
420.1104	0.9755859	-1.999451
420.1105	0.9755859	-1.993896
420.1106	0.9760132	-1.996887
420.1107	0.9760132	-1.999695
420.1108	0.9755859	-1.997925
420.1109	0.9755859	-1.996643
420.111	0.9755859	-1.995911
420.1111	0.9760132	-1.999939
420.1112	0.9751587	-2.000488
420.1113	0.9755859	-1.997681
420.1114	0.9755859	-1.994385
420.1115	0.9751587	-1.998901
420.1116	0.9755859	-2.000244
420.1117	0.9760132	-1.994629
420.1118	0.9755859	-1.997925
420.1119	0.9747009	-1.999451
420.112	0.9755859	-1.997681
420.1121	0.9751587	-1.994385
420.1122	0.9755859	-2.000488
420.1123	0.9755859	-1.997681
420.1124	0.9755859	-1.995361
420.1125	0.9755859	-1.997925
420.1126	0.9755859	-1.998413
420.1127	0.9760132	-1.998657
420.1128	0.9755859	-1.996887
420.1129	0.9751587	-1.997437
420.113	0.9747009	-1.999451
420.1131	0.9747009	-1.996399
420.1132	0.9751587	-1.997131
420.1133	0.9755859	-1.995911
420.1134	0.9764709	-1.996643
420.1135	0.9747009	-1.994873
420.1136	0.9751587	-1.998169
420.1137	0.9755859	-1.997131
420.1138	0.9755859	-1.996155
420.1139	0.9751587	-1.996643
420.114	0.9751587	-1.997925
420.1141	0.9747009	-2.000244
420.1142	0.9751587	-1.995117
420.1143	0.9747009	-1.997681
420.1144	0.9751587	-1.993896
420.1145	0.9760132	-1.999451
420.1146	0.9751587	-2.000244
420.1147	0.9747009	-1.996887
420.1148	0.9760132	-1.996399
420.1149	0.9747009	-1.997925
420.115	0.9747009	-1.996643
420.1151	0.9751587	-1.994873
420.1152	0.9760132	-1.997925
420.1153	0.9751587	-1.999695
420.1154	0.9755859	-1.998413
420.1155	0.9751587	-1.997131
420.1156	0.9747009	-1.994873
420.1157	0.9755859	-1.998657
420.1158	0.9755859	-1.996887
420.1159	0.9747009	-1.997681
420.116	0.9751587	-1.994385
420.1161	0.9760132	-1.999939
420.1162	0.9751587	-1.999939
420.1163	0.9755859	-1.997437
420.1164	0.9747009	-1.995911
420.1165	0.9755859	-1.998169
420.1166	0.9751587	-1.995361
420.1167	0.9755859	-1.996643
420.1168	0.9751587	-1.993103
420.1169	0.9751587	-1.996643
420.117	0.9760132	-1.997925
420.1171	0.9751587	-1.999451
420.1172	0.9755859	-1.998901
420.1173	0.9751587	-1.998169
420.1174	0.9764709	-1.997925
420.1175	0.9755859	-1.996887
420.1176	0.9747009	-1.996643
420.1177	0.9751587	-1.995117
420.1178	0.9755859	-1.998169
420.1179	0.9751587	-1.994629
420.118	0.9751587	-1.997437
420.1181	0.9751587	-1.998413
420.1182	0.9760132	-1.999695
420.1183	0.9755859	-1.995911
420.1184	0.9760132	-1.996887
420.1185	0.9751587	-1.999939
420.1186	0.9755859	-1.998169
420.1187	0.9751587	-1.994385
420.1188	0.9747009	-1.998169
420.1189	0.9751587	-1.995117
420.119	0.9751587	-1.996643
420.1191	0.9755859	-1.995117
420.1192	0.9751587	-1.995911
420.1193	0.9751587	-1.999939
420.1194	0.9760132	-1.998901
420.1195	0.9760132	-1.998657
420.1196	0.9751587	-1.995667
420.1197	0.9747009	-1.996887
420.1198	0.9751587	-1.995117
420.1199	0.9747009	-1.995911
420.12	0.9751587	-1.998413
420.1201	0.9751587	-1.999207
420.1202	0.9747009	-1.993896
420.1203	0.9747009	-1.996399
420.1204	0.9751587	-1.997437
420.1205	0.9755859	-1.998901
420.1206	0.9755859	-1.994873
420.1207	0.9747009	-1.997925
420.1208	0.9755859	-1.998901
420.1209	0.9755859	-1.998413
420.121	0.9755859	-1.995117
420.1211	0.9755859	-1.995117
420.1212	0.9764709	-1.997437
420.1213	0.9747009	-1.998169
420.1214	0.9742737	-1.992615
420.1215	0.9751587	-1.996887
420.1216	0.9751587	-2.000732
420.1217	0.9755859	-1.997131
420.1218	0.9747009	-1.994141
420.1219	0.9747009	-1.995361
420.122	0.9747009	-1.999695
420.1221	0.9751587	-1.996399
420.1222	0.9751587	-1.998657
420.1223	0.9747009	-1.995911
420.1224	0.9755859	-1.998413
420.1225	0.9751587	-1.998169
420.1226	0.9751587	-1.994385
420.1227	0.9755859	-1.998413
420.1228	0.9760132	-1.997681
420.1229	0.9751587	-1.994141
420.123	0.9751587	-1.993652
420.1231	0.9751587	-1.995911
420.1232	0.9747009	-1.998657
420.1233	0.9755859	-1.994873
420.1234	0.9747009	-1.996887
420.1235	0.9742737	-1.997925
420.1236	0.9747009	-2.000732
420.1237	0.9755859	-1.994873
420.1238	0.9751587	-1.996643
420.1239	0.9755859	-1.995911
420.124	0.9751587	-1.998169
420.1241	0.9751587	-1.995667
420.1242	0.9747009	-1.995361
420.1243	0.9747009	-1.997681
420.1244	0.9742737	-1.995911
420.1245	0.9751587	-1.998901
420.1246	0.9751587	-1.998657
420.1247	0.9760132	-1.996399
420.1248	0.9751587	-1.998169
420.1249	0.9755859	-1.994385
420.125	0.9755859	-1.997681
420.1251	0.9751587	-1.995361
420.1252	0.9751587	-1.998657
420.1253	0.9751587	-1.993896
420.1254	0.9751587	-1.999451
420.1255	0.9751587	-1.999451
420.1256	0.9760132	-1.997681
420.1257	0.9751587	-1.994141
420.1258	0.9755859	-1.997131
420.1259	0.9747009	-1.996399
420.126	0.9751587	-1.998169
420.1261	0.9742737	-1.994629
420.1262	0.9751587	-1.996643
420.1263	0.9751587	-1.997131
420.1264	0.9747009	-1.996887
420.1265	0.9747009	-1.996399
420.1266	0.9747009	-1.998657
420.1267	0.9751587	-1.997437
420.1268	0.9751587	-2.000488
420.1269	0.9747009	-1.997925
420.127	0.9751587	-1.996887
420.1271	0.9751587	-1.999939
420.1272	0.9747009	-1.997131
420.1273	0.9751587	-1.992859
420.1274	0.9755859	-1.998901
420.1275	0.9747009	-1.997437
420.1276	0.9742737	-1.996155
420.1277	0.9755859	-1.993652
420.1278	0.9747009	-1.994141
420.1279	0.9751587	-1.996399
420.128	0.9751587	-1.997925
420.1281	0.9747009	-1.998169
420.1282	0.9755859	-1.993896
420.1283	0.9742737	-1.999695
420.1284	0.9751587	-1.996887
420.1285	0.9751587	-1.999207
420.1286	0.9751587	-1.996155
420.1287	0.9751587	-1.997437
420.1288	0.9755859	-1.998657
420.1289	0.9751587	-1.993896
420.129	0.9747009	-1.999939
420.1291	0.9751587	-1.995911
420.1292	0.9751587	-1.996399
420.1293	0.9755859	-1.997681
420.1294	0.9751587	-1.993896
420.1295	0.9755859	-1.998413
420.1296	0.9742737	-1.996643
420.1297	0.9751587	-1.995667
420.1298	0.9755859	-1.996887
420.1299	0.9747009	-1.996643
420.13	0.9751587	-1.994385
420.1301	0.9747009	-1.998657
420.1302	0.9755859	-1.995667
420.1303	0.9747009	-1.995911
420.1304	0.9747009	-1.998901
420.1305	0.9755859	-1.998413
420.1306	0.9751587	-1.997437
420.1307	0.9751587	-1.998169
420.1308	0.9747009	-1.995667
420.1309	0.9751587	-1.995911
420.131	0.9751587	-1.999451
420.1311	0.9747009	-1.998901
420.1312	0.9755859	-1.997131
420.1313	0.9747009	-1.995911
420.1314	0.9747009	-1.998169
420.1315	0.9747009	-1.995361
420.1316	0.9751587	-1.996155
420.1317	0.9751587	-1.997437
420.1318	0.9747009	-1.999207
420.1319	0.9751587	-1.994385
420.132	0.9751587	-1.997925
420.1321	0.9742737	-1.999207
420.1322	0.9755859	-1.996643
420.1323	0.9755859	-1.993347
420.1324	0.9755859	-1.997437
420.1325	0.9747009	-1.998413
420.1326	0.9755859	-1.999207
420.1327	0.9751587	-1.994385
420.1328	0.9747009	-1.999939
420.1329	0.9747009	-1.998413
420.133	0.9751587	-1.998413
420.1331	0.9747009	-1.997437
420.1332	0.9747009	-1.995361
420.1333	0.9751587	-1.997925
420.1334	0.9742737	-1.998169
420.1335	0.9751587	-1.994385
420.1336	0.9751587	-1.998657
420.1337	0.9747009	-1.996887
420.1338	0.9742737	-1.997131
420.1339	0.9755859	-1.993347
420.134	0.9747009	-1.996399
420.1341	0.9747009	-1.998169
420.1342	0.9742737	-1.994385
420.1343	0.9747009	-1.997925
420.1344	0.9751587	-1.996887
420.1345	0.9751587	-1.999695
420.1346	0.9751587	-1.995117
420.1347	0.9747009	-1.996155
420.1348	0.9747009	-1.994385
420.1349	0.9751587	-1.998901
420.135	0.9747009	-1.999939
420.1351	0.9751587	-1.996887
420.1352	0.9751587	-1.998657
420.1353	0.9747009	-1.996887
420.1354	0.9747009	-1.995361
420.1355	0.9755859	-1.997437
420.1356	0.9742737	-1.997681
420.1357	0.9747009	-1.997925
420.1358	0.9747009	-1.997437
420.1359	0.9760132	-1.997925
420.136	0.9738464	-1.999939
420.1361	0.9742737	-1.997681
420.1362	0.9747009	-1.995117
420.1363	0.9742737	-1.995117
420.1364	0.9751587	-1.997437
420.1365	0.9747009	-1.998901
420.1366	0.9747009	-1.994873
420.1367	0.9751587	-1.998169
420.1368	0.9755859	-1.996399
420.1369	0.9751587	-1.996887
420.137	0.9747009	-1.997131
420.1371	0.9742737	-1.994385
420.1372	0.9751587	-1.999695
420.1373	0.9751587	-1.994629
420.1374	0.9751587	-1.996399
420.1375	0.9755859	-1.999695
420.1376	0.9747009	-1.997437
420.1377	0.9747009	-1.998413
420.1378	0.9747009	-1.997131
420.1379	0.9747009	-1.994873
420.138	0.9751587	-1.999695
420.1381	0.9742737	-1.996399
420.1382	0.9755859	-1.996887
420.1383	0.9751587	-1.995911
420.1384	0.9747009	-1.998901
420.1385	0.9747009	-1.994873
420.1386	0.9747009	-1.993896
420.1387	0.9747009	-1.996643
420.1388	0.9738464	-1.995667
420.1389	0.9751587	-1.993652
420.139	0.9751587	-1.996155
420.1391	0.9747009	-1.997131
420.1392	0.9751587	-1.995911
420.1393	0.9747009	-1.998169
420.1394	0.9751587	-1.993652
420.1395	0.9742737	-1.997925
420.1396	0.9751587	-2.000732
420.1397	0.9747009	-1.995361
420.1398	0.9751587	-1.997131
420.1399	0.9742737	-1.997681
420.14	0.9751587	-1.998657
420.1401	0.9747009	-1.995361
420.1402	0.9755859	-1.997131
420.1403	0.9742737	-1.995911
420.1404	0.9747009	-2.000244
420.1405	0.9747009	-1.994873
420.1406	0.9747009	-1.997681
420.1407	0.9751587	-1.995911
420.1408	0.9738464	-2.000488
420.1409	0.9747009	-1.996643
420.141	0.9751587	-1.994873
420.1411	0.9747009	-1.999695
420.1412	0.9747009	-1.994873
420.1413	0.9751587	-1.996155
420.1414	0.9751587	-1.997131
420.1415	0.9747009	-1.996643
420.1416	0.9751587	-1.994385
420.1417	0.9747009	-1.997437
420.1418	0.9742737	-1.995911
420.1419	0.9751587	-1.996887
420.142	0.9747009	-1.997437
420.1421	0.9751587	-1.995117
420.1422	0.9738464	-1.996399
420.1423	0.9747009	-1.998901
420.1424	0.9742737	-1.997681
420.1425	0.9747009	-1.995361
420.1426	0.9747009	-1.997925
420.1427	0.9751587	-1.998169
420.1428	0.9747009	-1.995911
420.1429	0.9747009	-1.996399
420.143	0.9747009	-1.997131
420.1431	0.9751587	-1.994873
420.1432	0.9742737	-1.998657
420.1433	0.9747009	-1.995911
420.1434	0.9742737	-1.998657
420.1435	0.9747009	-1.997131
420.1436	0.9747009	-1.994141
420.1437	0.9751587	-1.995361
420.1438	0.9751587	-2.001221
420.1439	0.9742737	-1.996887
420.144	0.9747009	-1.996399
420.1441	0.9755859	-1.996399
420.1442	0.9742737	-1.997925
420.1443	0.9742737	-1.998657
420.1444	0.9747009	-1.993896
420.1445	0.9747009	-1.995361
420.1446	0.9751587	-1.997131
420.1447	0.9747009	-1.995911
420.1448	0.9742737	-1.993103
420.1449	0.9751587	-1.994141
420.145	0.9755859	-1.997437
420.1451	0.9742737	-1.997681
420.1452	0.9747009	-1.995911
420.1453	0.9751587	-1.998657
420.1454	0.9747009	-1.998169
420.1455	0.9747009	-1.996887
420.1456	0.9755859	-1.996887
420.1457	0.9751587	-1.997131
420.1458	0.9751587	-1.998657
420.1459	0.9751587	-1.996887
420.146	0.9755859	-1.997131
420.1461	0.9747009	-1.995117
420.1462	0.9742737	-1.995361
420.1463	0.9747009	-2.000488
420.1464	0.9742737	-1.994873
420.1465	0.9747009	-1.996887
420.1466	0.9747009	-1.995361
420.1467	0.9747009	-1.996887
420.1468	0.9751587	-1.994873
420.1469	0.9747009	-1.997437
420.147	0.9747009	-1.997437
420.1471	0.9742737	-1.997681
420.1472	0.9742737	-1.996399
420.1473	0.9751587	-1.999451
420.1474	0.9751587	-1.997437
420.1475	0.9747009	-1.999207
420.1476	0.9751587	-1.994873
420.1477	0.9755859	-1.999451
420.1478	0.9747009	-1.995911
420.1479	0.9747009	-1.995117
420.148	0.9738464	-1.992859
420.1481	0.9747009	-1.998657
420.1482	0.9738464	-1.994873
420.1483	0.9742737	-1.997131
420.1484	0.9747009	-1.997437
420.1485	0.9742737	-1.998657
420.1486	0.9747009	-1.996643
420.1487	0.9747009	-1.994385
420.1488	0.9738464	-1.998901
420.1489	0.9742737	-2.000244
420.149	0.9747009	-1.996399
420.1491	0.9747009	-1.996399
420.1492	0.9747009	-1.998657
420.1493	0.9742737	-1.997437
420.1494	0.9742737	-1.999939
420.1495	0.9747009	-1.998169
420.1496	0.9751587	-1.995361
420.1497	0.9747009	-2.000244
420.1498	0.9751587	-1.993896
420.1499	0.9742737	-1.998413
420.15	0.9742737	-1.999451
420.1501	0.9747009	-2.001953
420.1502	0.9747009	-1.998413
420.1503	0.9747009	-1.995911
420.1504	0.9738464	-1.997925
420.1505	0.9747009	-1.997437
420.1506	0.9742737	-1.997681
420.1507	0.9747009	-1.994873
420.1508	0.9742737	-1.997131
420.1509	0.9755859	-1.997925
420.151	0.9733887	-1.998169
420.1511	0.9747009	-1.994141
420.1512	0.9751587	-1.994873
420.1513	0.9742737	-2.000244
420.1514	0.9747009	-1.996399
420.1515	0.9747009	-1.996643
420.1516	0.9747009	-1.995117
420.1517	0.9751587	-1.997437
420.1518	0.9751587	-2.000732
420.1519	0.9738464	-1.996155
420.152	0.9747009	-1.995667
420.1521	0.9751587	-1.996887
420.1522	0.9751587	-1.999451
420.1523	0.9747009	-1.997437
420.1524	0.9747009	-1.998413
420.1525	0.9751587	-1.997925
420.1526	0.9747009	-1.998901
420.1527	0.9751587	-1.996643
420.1528	0.9747009	-1.997437
420.1529	0.9738464	-1.996887
420.153	0.9747009	-1.996399
420.1531	0.9751587	-1.996643
420.1532	0.9751587	-1.996643
420.1533	0.9751587	-1.996887
420.1534	0.9742737	-1.999451
420.1535	0.9747009	-1.998901
420.1536	0.9747009	-1.996643
420.1537	0.9738464	-1.993896
420.1538	0.9751587	-1.997925
420.1539	0.9747009	-2.000977
420.154	0.9751587	-1.998169
420.1541	0.9742737	-1.994629
420.1542	0.9751587	-1.995911
420.1543	0.9747009	-2.000488
420.1544	0.9747009	-1.998413
420.1545	0.9742737	-1.997437
420.1546	0.9742737	-1.998413
420.1547	0.9742737	-1.999207
420.1548	0.9742737	-1.996399
420.1549	0.9738464	-1.997681
420.155	0.9747009	-1.994385
420.1551	0.9747009	-1.998657
420.1552	0.9747009	-1.995911
420.1553	0.9742737	-1.996643
420.1554	0.9751587	-1.996399
420.1555	0.9742737	-2.001709
420.1556	0.9747009	-1.997437
420.1557	0.9755859	-1.996399
420.1558	0.9738464	-1.997681
420.1559	0.9742737	-1.995911
420.156	0.9747009	-1.999451
420.1561	0.9755859	-1.995911
420.1562	0.9742737	-1.996643
420.1563	0.9747009	-1.997437
420.1564	0.9747009	-1.999939
420.1565	0.9742737	-1.996399
420.1566	0.9742737	-1.998901
420.1567	0.9747009	-2.000244
420.1568	0.9751587	-1.995361
420.1569	0.9747009	-1.997925
420.157	0.9747009	-1.996887
420.1571	0.9747009	-1.998169
420.1572	0.9742737	-1.995361
420.1573	0.9747009	-1.997681
420.1574	0.9738464	-1.994873
420.1575	0.9738464	-1.998657
420.1576	0.9747009	-1.995117
420.1577	0.9738464	-1.995667
420.1578	0.9751587	-1.996887
420.1579	0.9738464	-2.000488
420.158	0.9747009	-1.997437
420.1581	0.9751587	-1.996643
420.1582	0.9751587	-1.997437
420.1583	0.9742737	-1.999207
420.1584	0.9747009	-1.994873
420.1585	0.9747009	-1.996643
420.1586	0.9747009	-1.995911
420.1587	0.9747009	-1.997437
420.1588	0.9747009	-1.996155
420.1589	0.9742737	-1.995911
420.159	0.9747009	-2.001221
420.1591	0.9738464	-1.995911
420.1592	0.9751587	-1.997925
420.1593	0.9742737	-2.000732
420.1594	0.9747009	-1.998169
420.1595	0.9747009	-1.995117
420.1596	0.9742737	-1.995117
420.1597	0.9747009	-1.998901
420.1598	0.9742737	-1.998901
420.1599	0.9751587	-1.999451
420.16	0.9751587	-1.997681
420.1601	0.9742737	-1.997437
420.1602	0.9738464	-2.000732
420.1603	0.9747009	-1.994873
420.1604	0.9742737	-1.996155
420.1605	0.9747009	-1.998169
420.1606	0.9742737	-1.996155
420.1607	0.9747009	-1.994873
420.1608	0.9742737	-1.995361
420.1609	0.9742737	-1.998657
420.161	0.9742737	-1.997925
420.1611	0.9747009	-1.999939
420.1612	0.9755859	-1.997131
420.1613	0.9738464	-1.996399
420.1614	0.9742737	-2.001221
420.1615	0.9738464	-1.997131
420.1616	0.9738464	-1.994385
420.1617	0.9742737	-1.997925
420.1618	0.9742737	-2.000732
420.1619	0.9747009	-1.995667
420.162	0.9742737	-1.993347
420.1621	0.9733887	-1.998901
420.1622	0.9755859	-1.999695
420.1623	0.9751587	-1.994141
420.1624	0.9747009	-1.995911
420.1625	0.9742737	-1.997437
420.1626	0.9742737	-1.999695
420.1627	0.9738464	-1.995361
420.1628	0.9742737	-1.996887
420.1629	0.9747009	-1.999451
420.163	0.9747009	-1.996887
420.1631	0.9742737	-1.996399
420.1632	0.9742737	-1.997131
420.1633	0.9742737	-1.996155
420.1634	0.9738464	-1.994873
420.1635	0.9742737	-1.995117
420.1636	0.9738464	-1.994385
420.1637	0.9742737	-1.997925
420.1638	0.9742737	-1.998657
420.1639	0.9742737	-1.996399
420.164	0.9747009	-1.999451
420.1641	0.9738464	-1.998413
420.1642	0.9742737	-1.997925
420.1643	0.9738464	-1.998901
420.1644	0.9742737	-1.997131
420.1645	0.9738464	-1.997131
420.1646	0.9738464	-1.994385
420.1647	0.9747009	-1.996887
420.1648	0.9742737	-1.998169
420.1649	0.9742737	-1.996887
420.165	0.9747009	-1.998657
420.1651	0.9738464	-1.993652
420.1652	0.9747009	-1.995361
420.1653	0.9738464	-1.998901
420.1654	0.9751587	-1.996155
420.1655	0.9742737	-1.995117
420.1656	0.9738464	-1.997131
420.1657	0.9742737	-1.994873
420.1658	0.9729614	-1.998657
420.1659	0.9742737	-1.994873
420.166	0.9747009	-2.000977
420.1661	0.9738464	-1.998413
420.1662	0.9747009	-1.997437
420.1663	0.9747009	-1.996887
420.1664	0.9742737	-1.997925
420.1665	0.9747009	-1.998657
420.1666	0.9742737	-1.993347
420.1667	0.9742737	-1.998657
420.1668	0.9733887	-1.995911
420.1669	0.9738464	-1.998657
420.167	0.9738464	-1.992371
420.1671	0.9738464	-1.995911
420.1672	0.9742737	-1.998169
420.1673	0.9742737	-1.996155
420.1674	0.9738464	-1.995117
420.1675	0.9742737	-1.995117
420.1676	0.9742737	-1.998169
420.1677	0.9747009	-1.997437
420.1678	0.9742737	-1.996155
420.1679	0.9738464	-1.996887
420.168	0.9751587	-1.999207
420.1681	0.9742737	-1.996887
420.1682	0.9747009	-1.997437
420.1683	0.9738464	-1.995361
420.1684	0.9742737	-1.997437
420.1685	0.9742737	-1.998657
420.1686	0.9747009	-1.994629
420.1687	0.9742737	-1.993652
420.1688	0.9747009	-1.997437
420.1689	0.9747009	-1.998657
420.169	0.9747009	-1.993896
420.1691	0.9747009	-1.997925
420.1692	0.9738464	-1.999451
420.1693	0.9747009	-1.997681
420.1694	0.9738464	-1.994141
420.1695	0.9738464	-1.994385
420.1696	0.9738464	-1.997925
420.1697	0.9742737	-1.996887
420.1698	0.9733887	-1.998169
420.1699	0.9742737	-1.995361
420.17	0.9742737	-1.999207
420.1701	0.9733887	-1.992859
420.1702	0.9747009	-1.997681
420.1703	0.9738464	-1.993896
420.1704	0.9747009	-1.998413
420.1705	0.9747009	-1.998413
420.1706	0.9738464	-1.996887
420.1707	0.9742737	-1.998169
420.1708	0.9742737	-1.997681
420.1709	0.9742737	-1.996399
420.171	0.9742737	-1.998901
420.1711	0.9747009	-1.998657
420.1712	0.9747009	-1.994385
420.1713	0.9747009	-1.995911
420.1714	0.9747009	-1.996887
420.1715	0.9738464	-1.998413
420.1716	0.9738464	-1.997925
420.1717	0.9742737	-1.995667
420.1718	0.9747009	-1.995667
420.1719	0.9747009	-1.996155
420.172	0.9742737	-1.995911
420.1721	0.9747009	-1.998657
420.1722	0.9742737	-1.995361
420.1723	0.9742737	-2.000977
420.1724	0.9733887	-1.999207
420.1725	0.9742737	-1.994141
420.1726	0.9738464	-1.996399
420.1727	0.9742737	-1.999451
420.1728	0.9738464	-1.996399
420.1729	0.9747009	-1.995667
420.173	0.9742737	-1.995117
420.1731	0.9755859	-1.999207
420.1732	0.9742737	-1.996643
420.1733	0.9751587	-1.996643
420.1734	0.9742737	-1.998169
420.1735	0.9738464	-1.998657
420.1736	0.9742737	-1.995667
420.1737	0.9738464	-1.996399
420.1738	0.9747009	-1.998657
420.1739	0.9742737	-1.996155
420.174	0.9747009	-1.996643
420.1741	0.9747009	-1.995117
420.1742	0.9733887	-1.997925
420.1743	0.9733887	-2.000244
420.1744	0.9738464	-1.995911
420.1745	0.9742737	-1.997925
420.1746	0.9747009	-2.000732
420.1747	0.9738464	-1.995911
420.1748	0.9742737	-1.996155
420.1749	0.9742737	-1.995911
420.175	0.9738464	-1.999207
420.1751	0.9742737	-1.995361
420.1752	0.9747009	-1.998413
420.1753	0.9742737	-1.998169
420.1754	0.9738464	-1.998413
420.1755	0.9738464	-1.998413
420.1756	0.9742737	-1.997681
420.1757	0.9738464	-1.996155
420.1758	0.9751587	-1.996887
420.1759	0.9747009	-2.000977
420.176	0.9742737	-1.996399
420.1761	0.9742737	-1.998657
420.1762	0.9738464	-1.996887
420.1763	0.9751587	-1.996887
420.1764	0.9747009	-1.997681
420.1765	0.9742737	-1.995117
420.1766	0.9747009	-1.996887
420.1767	0.9738464	-1.997437
420.1768	0.9742737	-1.996887
420.1769	0.9747009	-1.999939
420.177	0.9742737	-1.996887
420.1771	0.9747009	-1.997681
420.1772	0.9747009	-1.993896
420.1773	0.9738464	-1.998901
420.1774	0.9738464	-1.997925
420.1775	0.9742737	-1.995361
420.1776	0.9738464	-1.998413
420.1777	0.9738464	-1.998657
420.1778	0.9742737	-1.995667
420.1779	0.9747009	-1.996155
420.178	0.9742737	-1.995667
420.1781	0.9738464	-1.999695
420.1782	0.9738464	-1.997681
420.1783	0.9742737	-1.995361
420.1784	0.9747009	-2.000244
420.1785	0.9742737	-1.998413
420.1786	0.9738464	-2.000732
420.1787	0.9729614	-1.993652
420.1788	0.9742737	-1.994873
420.1789	0.9747009	-2.000732
420.179	0.9738464	-1.994873
420.1791	0.9738464	-1.996887
420.1792	0.9747009	-1.998169
420.1793	0.9738464	-1.997437
420.1794	0.9751587	-1.999207
420.1795	0.9742737	-1.994629
420.1796	0.9738464	-1.996399
420.1797	0.9747009	-1.997681
420.1798	0.9742737	-1.995117
420.1799	0.9742737	-1.996155
420.18	0.9747009	-1.998413
420.1801	0.9742737	-2.000488
420.1802	0.9733887	-2.001465
420.1803	0.9742737	-1.999451
420.1804	0.9742737	-1.999451
420.1805	0.9747009	-1.998901
420.1806	0.9742737	-1.996887
420.1807	0.9733887	-1.996643
420.1808	0.9742737	-1.994629
420.1809	0.9733887	-1.995667
420.181	0.9738464	-1.995667
420.1811	0.9738464	-1.993347
420.1812	0.9738464	-1.997437
420.1813	0.9747009	-1.997681
420.1814	0.9742737	-1.993896
420.1815	0.9747009	-1.999939
420.1816	0.9747009	-1.998413
420.1817	0.9751587	-1.997131
420.1818	0.9738464	-1.995911
420.1819	0.9738464	-1.997925
420.182	0.9738464	-1.997925
420.1821	0.9738464	-1.996643
420.1822	0.9738464	-1.991882
420.1823	0.9742737	-1.996155
420.1824	0.9747009	-1.996887
420.1825	0.9738464	-1.997131
420.1826	0.9733887	-1.995361
420.1827	0.9738464	-2.001221
420.1828	0.9738464	-1.997131
420.1829	0.9738464	-1.995667
420.183	0.9747009	-1.996399
420.1831	0.9747009	-1.999207
420.1832	0.9742737	-1.997681
420.1833	0.9738464	-1.996643
420.1834	0.9742737	-1.995117
420.1835	0.9738464	-1.998413
420.1836	0.9747009	-1.999451
420.1837	0.9747009	-1.997131
420.1838	0.9742737	-1.993103
420.1839	0.9742737	-1.996643
420.184	0.9742737	-1.998413
420.1841	0.9733887	-1.997925
420.1842	0.9742737	-1.997925
420.1843	0.9742737	-1.998657
420.1844	0.9747009	-1.996643
420.1845	0.9742737	-1.993652
420.1846	0.9738464	-1.996399
420.1847	0.9742737	-1.997925
420.1848	0.9729614	-2.001465
420.1849	0.9742737	-1.997925
420.185	0.9747009	-1.996887
420.1851	0.9733887	-1.997437
420.1852	0.9738464	-1.999451
420.1853	0.9733887	-1.996643
420.1854	0.9742737	-1.994873
420.1855	0.9742737	-1.998657
420.1856	0.9738464	-1.996399
420.1857	0.9738464	-1.996643
420.1858	0.9738464	-1.993896
420.1859	0.9747009	-1.996887
420.186	0.9738464	-1.997437
420.1861	0.9738464	-1.996643
420.1862	0.9738464	-1.993896
420.1863	0.9738464	-1.997925
420.1864	0.9742737	-1.997437
420.1865	0.9738464	-1.997925
420.1866	0.9733887	-1.996155
420.1867	0.9747009	-1.997131
420.1868	0.9733887	-1.994629
420.1869	0.9733887	-1.995667
420.187	0.9738464	-1.997437
420.1871	0.9747009	-1.998169
420.1872	0.9747009	-1.995117
420.1873	0.9742737	-1.995117
420.1874	0.9733887	-1.997131
420.1875	0.9733887	-1.997925
420.1876	0.9733887	-1.999939
420.1877	0.9742737	-1.997925
420.1878	0.9738464	-1.998413
420.1879	0.9747009	-1.996887
420.188	0.9738464	-1.996887
420.1881	0.9738464	-1.995911
420.1882	0.9747009	-1.997681
420.1883	0.9738464	-1.994141
420.1884	0.9738464	-1.994873
420.1885	0.9742737	-1.997681
420.1886	0.9733887	-1.996887
420.1887	0.9738464	-1.999451
420.1888	0.9742737	-1.995361
420.1889	0.9738464	-1.998413
420.189	0.9747009	-1.996155
420.1891	0.9742737	-1.993652
420.1892	0.9742737	-1.994385
420.1893	0.9742737	-1.997925
420.1894	0.9733887	-1.999939
420.1895	0.9747009	-1.998901
420.1896	0.9742737	-1.994873
420.1897	0.9738464	-1.997437
420.1898	0.9738464	-1.996887
420.1899	0.9742737	-1.998169
420.19	0.9738464	-1.994385
420.1901	0.9738464	-1.995911
420.1902	0.9742737	-1.998169
420.1903	0.9738464	-1.996887
420.1904	0.9738464	-1.995117
420.1905	0.9738464	-1.995361
420.1906	0.9742737	-1.999939
420.1907	0.9747009	-2.000977
420.1908	0.9733887	-1.995911
420.1909	0.9742737	-1.997681
420.191	0.9742737	-1.995667
420.1911	0.9738464	-1.997437
420.1912	0.9738464	-1.995911
420.1913	0.9738464	-1.996887
420.1914	0.9738464	-1.996887
420.1915	0.9738464	-1.995667
420.1916	0.9751587	-1.993652
420.1917	0.9742737	-1.996887
420.1918	0.9742737	-2.000732
420.1919	0.9733887	-1.997681
420.192	0.9747009	-1.995911
420.1921	0.9742737	-1.998169
420.1922	0.9738464	-1.997131
420.1923	0.9738464	-1.995117
420.1924	0.9729614	-1.995667
420.1925	0.9738464	-1.996399
420.1926	0.9738464	-1.998657
420.1927	0.9747009	-1.994629
420.1928	0.9733887	-1.995911
420.1929	0.9738464	-2.001221
420.193	0.9733887	-1.995361
420.1931	0.9742737	-1.998169
420.1932	0.9738464	-1.997681
420.1933	0.9747009	-1.996399
420.1934	0.9738464	-1.996643
420.1935	0.9742737	-1.993652
420.1936	0.9733887	-1.996887
420.1937	0.9742737	-2.000244
420.1938	0.9747009	-1.994141
420.1939	0.9738464	-1.992859
420.194	0.9738464	-1.998657
420.1941	0.9733887	-1.995911
420.1942	0.9747009	-1.999695
420.1943	0.9738464	-1.994873
420.1944	0.9733887	-1.999939
420.1945	0.9733887	-2.000977
420.1946	0.9747009	-1.998657
420.1947	0.9738464	-1.992859
420.1948	0.9742737	-1.998657
420.1949	0.9751587	-1.997681
420.195	0.9742737	-1.996155
420.1951	0.9742737	-1.995117
420.1952	0.9738464	-1.997925
420.1953	0.9742737	-1.998901
420.1954	0.9738464	-1.997925
420.1955	0.9742737	-1.995361
420.1956	0.9738464	-1.999207
420.1957	0.9733887	-1.996155
420.1958	0.9738464	-1.995361
420.1959	0.9733887	-1.997437
420.196	0.9729614	-1.998901
420.1961	0.9733887	-1.997437
420.1962	0.9733887	-1.996155
420.1963	0.9742737	-1.994629
420.1964	0.9733887	-1.997131
420.1965	0.9742737	-1.997681
420.1966	0.9733887	-1.995911
420.1967	0.9742737	-1.998901
420.1968	0.9738464	-1.999695
420.1969	0.9742737	-1.995117
420.197	0.9742737	-1.997131
420.1971	0.9742737	-1.996887
420.1972	0.9733887	-2.001465
420.1973	0.9742737	-1.998901
420.1974	0.9738464	-1.996887
420.1975	0.9738464	-1.996887
420.1976	0.9742737	-1.997925
420.1977	0.9738464	-1.998413
420.1978	0.9733887	-1.996643
420.1979	0.9742737	-1.995911
420.198	0.9738464	-1.998657
420.1981	0.9738464	-1.993103
420.1982	0.9738464	-1.995361
420.1983	0.9747009	-1.999207
420.1984	0.9742737	-1.995911
420.1985	0.9733887	-1.997925
420.1986	0.9733887	-1.998657
420.1987	0.9738464	-1.996643
420.1988	0.9738464	-1.995361
420.1989	0.9747009	-1.996155
420.199	0.9738464	-1.997437
420.1991	0.9738464	-2.000244
420.1992	0.9733887	-1.997925
420.1993	0.9733887	-2.000244
420.1994	0.9742737	-1.997131
420.1995	0.9738464	-1.998169
420.1996	0.9742737	-1.995667
420.1997	0.9729614	-1.997437
420.1998	0.9733887	-1.997437
420.1999	0.9738464	-1.999695
420.2	0.9729614	-1.995911
420.2001	0.9747009	-1.996155
420.2002	0.9733887	-1.995117
420.2003	0.9733887	-1.997681
420.2004	0.9738464	-1.997925
420.2005	0.9738464	-1.996643
420.2006	0.9738464	-1.995911
420.2007	0.9738464	-1.999939
420.2008	0.9742737	-1.997437
420.2009	0.9738464	-1.995667
420.201	0.9742737	-1.992126
420.2011	0.9738464	-1.996155
420.2012	0.9742737	-1.995361
420.2013	0.9738464	-1.998413
420.2014	0.9738464	-1.997925
420.2015	0.9733887	-1.999695
420.2016	0.9738464	-1.997925
420.2017	0.9733887	-1.996399
420.2018	0.9733887	-1.998657
420.2019	0.9738464	-1.998657
420.202	0.9733887	-1.994873
420.2021	0.9738464	-1.997681
420.2022	0.9733887	-1.994629
420.2023	0.9733887	-1.997131
420.2024	0.9738464	-1.996643
420.2025	0.9747009	-1.993896
420.2026	0.9742737	-1.997437
420.2027	0.9729614	-1.998657
420.2028	0.9742737	-1.994385
420.2029	0.9738464	-1.998901
420.203	0.9738464	-1.996887
420.2031	0.9733887	-1.997131
420.2032	0.9738464	-1.993896
420.2033	0.9738464	-1.996155
420.2034	0.9747009	-1.993103
420.2035	0.9738464	-1.996155
420.2036	0.9733887	-1.995361
420.2037	0.9742737	-2.000732
420.2038	0.9738464	-1.996887
420.2039	0.9729614	-1.997925
420.204	0.9738464	-1.997437
420.2041	0.9738464	-1.996887
420.2042	0.9738464	-1.996399
420.2043	0.9729614	-1.997437
420.2044	0.9738464	-1.996399
420.2045	0.9738464	-1.997925
420.2046	0.9742737	-1.996887
420.2047	0.9747009	-1.998413
420.2048	0.9738464	-1.994873
420.2049	0.9738464	-1.996887
420.205	0.9738464	-1.996399
420.2051	0.9733887	-1.996399
420.2052	0.9747009	-1.997131
420.2053	0.9733887	-1.994629
420.2054	0.9742737	-1.997925
420.2055	0.9738464	-1.997925
420.2056	0.9742737	-1.994873
420.2057	0.9738464	-1.999451
420.2058	0.9738464	-1.997437
420.2059	0.9738464	-1.997437
420.206	0.9733887	-1.997131
420.2061	0.9742737	-1.996643
420.2062	0.9738464	-1.997925
420.2063	0.9738464	-1.997437
420.2064	0.9738464	-1.996399
420.2065	0.9729614	-1.997681
420.2066	0.9738464	-1.996887
420.2067	0.9747009	-1.997925
420.2068	0.9747009	-1.996887
420.2069	0.9733887	-1.998413
420.207	0.9738464	-2.000488
420.2071	0.9738464	-1.996887
420.2072	0.9733887	-1.996155
420.2073	0.9733887	-1.997131
420.2074	0.9729614	-1.997681
420.2075	0.9733887	-1.992859
420.2076	0.9742737	-1.998657
420.2077	0.9742737	-1.997131
420.2078	0.9733887	-1.996887
420.2079	0.9733887	-1.997681
420.208	0.9729614	-1.994385
420.2081	0.9733887	-1.998169
420.2082	0.9742737	-1.997925
420.2083	0.9738464	-1.998413
420.2084	0.9733887	-1.996643
420.2085	0.9738464	-1.996399
420.2086	0.9738464	-2.001953
420.2087	0.9733887	-1.996887
420.2088	0.9742737	-1.996887
420.2089	0.9733887	-1.998413
420.209	0.9733887	-1.999207
420.2091	0.9738464	-1.994629
420.2092	0.9729614	-1.993896
420.2093	0.9733887	-1.998169
420.2094	0.9729614	-1.997925
420.2095	0.9733887	-1.997437
420.2096	0.9742737	-1.997131
420.2097	0.9738464	-1.996155
420.2098	0.9738464	-1.993896
420.2099	0.9733887	-1.997131
420.21	0.9742737	-1.997437
420.2101	0.9738464	-1.998169
420.2102	0.9738464	-1.992126
420.2103	0.9738464	-1.994873
420.2104	0.9733887	-1.998901
420.2105	0.9738464	-2.000488
420.2106	0.9733887	-1.996399
420.2107	0.9729614	-1.998657
420.2108	0.9742737	-1.995911
420.2109	0.9738464	-1.999695
420.211	0.9738464	-1.993103
420.2111	0.9729614	-1.995117
420.2112	0.9738464	-1.996643
420.2113	0.9747009	-1.996399
420.2114	0.9733887	-1.998169
420.2115	0.9738464	-1.996643
420.2116	0.9733887	-1.996643
420.2117	0.9738464	-1.997681
420.2118	0.9742737	-1.993896
420.2119	0.9733887	-2.001221
420.212	0.9738464	-1.999207
420.2121	0.9738464	-1.995911
420.2122	0.9738464	-1.997925
420.2123	0.9729614	-1.996887
420.2124	0.9733887	-1.999939
420.2125	0.9733887	-1.997925
420.2126	0.9738464	-1.996887
420.2127	0.9733887	-1.996155
420.2128	0.9742737	-1.996887
420.2129	0.9733887	-1.997131
420.213	0.9733887	-1.993896
420.2131	0.9742737	-1.997437
420.2132	0.9738464	-1.999207
420.2133	0.9742737	-1.995911
420.2134	0.9738464	-1.997437
420.2135	0.9733887	-1.995667
420.2136	0.9733887	-1.997131
420.2137	0.9733887	-1.996643
420.2138	0.9738464	-1.995667
420.2139	0.9738464	-1.993896
420.214	0.9729614	-1.999451
420.2141	0.9738464	-1.997925
420.2142	0.9742737	-1.995911
420.2143	0.9742737	-1.998901
420.2144	0.9742737	-1.998901
420.2145	0.9733887	-1.996643
420.2146	0.9733887	-1.993896
420.2147	0.9738464	-1.997681
420.2148	0.9738464	-1.994629
420.2149	0.9738464	-1.993896
420.215	0.9738464	-1.996887
420.2151	0.9733887	-1.997925
420.2152	0.9738464	-2.000244
420.2153	0.9733887	-1.994385
420.2154	0.9738464	-1.998901
420.2155	0.9742737	-1.998169
420.2156	0.9729614	-1.995911
420.2157	0.9733887	-1.998169
420.2158	0.9733887	-1.996399
420.2159	0.9742737	-1.999939
420.216	0.9742737	-1.997925
420.2161	0.9747009	-1.997925
420.2162	0.9738464	-1.996155
420.2163	0.9738464	-1.994629
420.2164	0.9733887	-1.993896
420.2165	0.9738464	-1.997437
420.2166	0.9733887	-1.997437
420.2167	0.9738464	-1.998169
420.2168	0.9733887	-1.994141
420.2169	0.9747009	-1.995911
420.217	0.9733887	-1.998413
420.2171	0.9738464	-2.000488
420.2172	0.9742737	-1.996643
420.2173	0.9729614	-1.995361
420.2174	0.9733887	-1.997925
420.2175	0.9738464	-1.998413
420.2176	0.9742737	-1.995667
420.2177	0.9738464	-1.994873
420.2178	0.9738464	-1.997925
420.2179	0.9738464	-1.999207
420.218	0.9738464	-1.994629
420.2181	0.9738464	-1.995667
420.2182	0.9733887	-1.997437
420.2183	0.9729614	-2.00293
420.2184	0.9742737	-1.998901
420.2185	0.9742737	-1.998901
420.2186	0.9738464	-1.999695
420.2187	0.9738464	-1.996887
420.2188	0.9738464	-1.996643
420.2189	0.9742737	-1.994385
420.219	0.9738464	-1.999207
420.2191	0.9733887	-1.995361
420.2192	0.9738464	-1.998413
420.2193	0.9733887	-1.996399
420.2194	0.9733887	-2.000244
420.2195	0.9733887	-1.995911
420.2196	0.9742737	-1.996399
420.2197	0.9738464	-1.997925
420.2198	0.9742737	-1.997437
420.2199	0.9738464	-1.999451
420.22	0.9733887	-1.995911
420.2201	0.9733887	-1.996887
420.2202	0.9738464	-1.997681
420.2203	0.9738464	-1.994873
420.2204	0.9747009	-1.997681
420.2205	0.9738464	-1.993896
420.2206	0.9738464	-1.998657
420.2207	0.9733887	-1.995361
420.2208	0.9733887	-1.998657
420.2209	0.9738464	-1.995911
420.221	0.9733887	-1.997925
420.2211	0.9738464	-1.998657
420.2212	0.9738464	-1.993103
420.2213	0.9742737	-1.994385
420.2214	0.9733887	-1.998901
420.2215	0.9733887	-1.998901
420.2216	0.9738464	-1.997925
420.2217	0.9733887	-1.997925
420.2218	0.9738464	-1.999207
420.2219	0.9742737	-1.994385
420.222	0.9738464	-1.999207
420.2221	0.9729614	-1.994385
420.2222	0.9733887	-1.996887
420.2223	0.9733887	-1.997681
420.2224	0.9733887	-1.996155
420.2225	0.9738464	-1.998169
420.2226	0.9733887	-1.995911
420.2227	0.9733887	-1.999695
420.2228	0.9729614	-1.996155
420.2229	0.9738464	-1.995667
420.223	0.9742737	-1.996887
420.2231	0.9747009	-1.999939
420.2232	0.9733887	-1.997131
420.2233	0.9742737	-1.997131
420.2234	0.9733887	-1.996399
420.2235	0.9733887	-1.996643
420.2236	0.9738464	-1.994873
420.2237	0.9738464	-1.998413
420.2238	0.9733887	-1.997437
420.2239	0.9742737	-1.996399
420.224	0.9742737	-1.996887
420.2241	0.9733887	-1.998169
420.2242	0.9742737	-1.995117
420.2243	0.9742737	-1.993896
420.2244	0.9738464	-1.998169
420.2245	0.9733887	-1.995667
420.2246	0.9733887	-1.997681
420.2247	0.9733887	-1.995361
420.2248	0.9733887	-1.998169
420.2249	0.9733887	-1.997437
420.225	0.9738464	-2.000244
420.2251	0.9738464	-1.992859
420.2252	0.9733887	-1.997681
420.2253	0.9733887	-1.997681
420.2254	0.9729614	-1.996887
420.2255	0.9729614	-1.996399
420.2256	0.9733887	-1.997131
420.2257	0.9729614	-1.997131
420.2258	0.9742737	-1.994873
420.2259	0.9738464	-1.998657
420.226	0.9729614	-1.995361
420.2261	0.9738464	-1.997925
420.2262	0.9738464	-1.996643
420.2263	0.9733887	-1.994385
420.2264	0.9733887	-1.998901
420.2265	0.9729614	-1.997925
420.2266	0.9733887	-1.996399
420.2267	0.9733887	-1.997925
420.2268	0.9738464	-1.998657
420.2269	0.9738464	-1.993347
420.227	0.9742737	-1.997437
420.2271	0.9738464	-2.000244
420.2272	0.9738464	-1.995911
420.2273	0.9738464	-1.998169
420.2274	0.9733887	-1.994873
420.2275	0.9733887	-2.000732
420.2276	0.9738464	-1.997437
420.2277	0.9742737	-1.997131
420.2278	0.9738464	-1.995117
420.2279	0.9738464	-1.996887
420.228	0.9742737	-2.000488
420.2281	0.9729614	-2.000244
420.2282	0.9738464	-1.994385
420.2283	0.9733887	-1.998901
420.2284	0.9747009	-2.001465
420.2285	0.9738464	-1.996643
420.2286	0.9738464	-1.993103
420.2287	0.9738464	-1.996399
420.2288	0.9729614	-1.998901
420.2289	0.9738464	-1.995911
420.229	0.9733887	-1.995911
420.2291	0.9733887	-2.000732
420.2292	0.9742737	-1.997437
420.2293	0.9725342	-1.998169
420.2294	0.9738464	-1.996155
420.2295	0.9738464	-1.995361
420.2296	0.9733887	-1.999695
420.2297	0.9738464	-1.995667
420.2298	0.9738464	-1.994873
420.2299	0.9729614	-2.000488
420.23	0.9738464	-1.999695
420.2301	0.9729614	-1.994385
420.2302	0.9733887	-1.996643
420.2303	0.9729614	-1.997925
420.2304	0.9733887	-1.996887
420.2305	0.9738464	-1.997925
420.2306	0.9733887	-1.996887
420.2307	0.9733887	-1.999207
420.2308	0.9733887	-1.995361
420.2309	0.9733887	-1.998169
420.231	0.9738464	-1.996155
420.2311	0.9742737	-1.995117
420.2312	0.9733887	-1.995361
420.2313	0.9738464	-1.998413
420.2314	0.9725342	-1.997437
420.2315	0.9729614	-1.998413
420.2316	0.9733887	-1.994873
420.2317	0.9738464	-1.998413
420.2318	0.9733887	-1.995911
420.2319	0.9733887	-1.998657
420.232	0.9742737	-1.995117
420.2321	0.9733887	-1.997437
420.2322	0.9729614	-2.000488
420.2323	0.9733887	-1.998413
420.2324	0.9733887	-1.997681
420.2325	0.9729614	-1.995667
420.2326	0.9733887	-1.994873
420.2327	0.9738464	-1.999451
420.2328	0.9733887	-1.996155
420.2329	0.9725342	-1.996399
[truncated: 597,671 more rows]
