# Supplementary material for: Discovering two general characteristic times of transient responses in solid oxide cells
Source: Nat Commun. 2024 May 30;15:4587. doi: 10.1038/s41467-024-48785-1 (PMC11137161; doi:10.1038/s41467-024-48785-1)
Supplement: Supplementary file 4 — Source Data [file 41467_2024_48785_MOESM4_ESM.zip › SourceData/SuppInfo_expT800_200H2_3A0A.dat]

flowtime	potential	current
180.0331	0.9983215	-2.894531
180.0332	0.994812	-2.918213
180.0333	0.9921875	-2.937378
180.0334	0.9891357	-2.950317
180.0335	0.986084	-2.960938
180.0336	0.985199	-2.964722
180.0337	0.9821472	-2.968262
180.0338	0.9804077	-2.971802
180.0339	0.9790955	-2.97583
180.034	0.9777832	-2.977783
180.0341	0.9764709	-2.983643
180.0342	0.9747009	-2.986084
180.0343	0.9747009	-2.986694
180.0344	0.9729614	-2.987183
180.0345	0.9725342	-2.988159
180.0346	0.9707642	-2.990479
180.0347	0.9703369	-2.986938
180.0348	0.9694519	-2.984863
180.0349	0.9685974	-2.986938
180.035	0.9685974	-2.988159
180.0351	0.9681396	-2.98999
180.0352	0.9677124	-2.990234
180.0353	0.9668274	-2.991699
180.0354	0.9664001	-2.990723
180.0355	0.9655151	-2.991943
180.0356	0.9659729	-2.990723
180.0357	0.9655151	-2.99292
180.0358	0.9659729	-2.991943
180.0359	0.9650879	-2.989624
180.036	0.9642029	-2.993774
180.0361	0.9637756	-2.994019
180.0362	0.9642029	-2.992432
180.0363	0.9642029	-2.990234
180.0364	0.9637756	-2.995483
180.0365	0.9628906	-2.993408
180.0366	0.9628906	-2.992676
180.0367	0.9624634	-2.993774
180.0368	0.9624634	-2.994263
180.0369	0.9615784	-2.994995
180.037	0.9615784	-2.989624
180.0371	0.9620361	-2.993774
180.0372	0.9620361	-2.996216
180.0373	0.9611511	-2.994995
180.0374	0.9607239	-2.990234
180.0375	0.9611511	-2.99292
180.0376	0.9607239	-2.993164
180.0377	0.9611511	-2.993774
180.0378	0.9602661	-2.99292
180.0379	0.9598389	-2.992188
180.038	0.9598389	-2.994507
180.0381	0.9598389	-2.991943
180.0382	0.9602661	-2.990234
180.0383	0.9598389	-2.996948
180.0384	0.9607239	-2.992188
180.0385	0.9589539	-2.994995
180.0386	0.9598389	-2.990234
180.0387	0.9589539	-2.995728
180.0388	0.9585266	-2.996704
180.0389	0.9580994	-2.996704
180.039	0.9576416	-2.994751
180.0391	0.9589539	-2.994995
180.0392	0.9594116	-2.991211
180.0393	0.9585266	-2.996216
180.0394	0.9576416	-2.994507
180.0395	0.9572144	-2.992188
180.0396	0.9580994	-2.994751
180.0397	0.9572144	-2.994263
180.0398	0.9580994	-2.992676
180.0399	0.9580994	-2.993164
180.04	0.9572144	-2.994263
180.0401	0.9572144	-2.994751
180.0402	0.9572144	-2.993774
180.0403	0.9567871	-2.994263
180.0404	0.9567871	-2.999756
180.0405	0.9572144	-2.994995
180.0406	0.9567871	-2.990723
180.0407	0.9572144	-2.996216
180.0408	0.9563293	-2.993774
180.0409	0.9563293	-2.993774
180.041	0.9559021	-2.991699
180.0411	0.9563293	-2.995728
180.0412	0.9559021	-2.995239
180.0413	0.9559021	-2.995972
180.0414	0.9554749	-2.993164
180.0415	0.9554749	-2.995728
180.0416	0.9554749	-2.994751
180.0417	0.9550171	-2.991699
180.0418	0.9554749	-2.995972
180.0419	0.9554749	-2.99292
180.042	0.9545898	-2.993164
180.0421	0.9554749	-2.994263
180.0422	0.9554749	-2.996216
180.0423	0.9550171	-2.996948
180.0424	0.9545898	-2.995483
180.0425	0.9550171	-2.991699
180.0426	0.9545898	-2.997192
180.0427	0.9541626	-2.99646
180.0428	0.9541626	-2.993774
180.0429	0.9545898	-2.995239
180.043	0.9541626	-2.992676
180.0431	0.9541626	-2.994263
180.0432	0.9541626	-2.995239
180.0433	0.9537048	-2.994263
180.0434	0.9532776	-2.995239
180.0435	0.9541626	-2.998535
180.0436	0.9532776	-2.994995
180.0437	0.9532776	-2.993774
180.0438	0.9528503	-2.995972
180.0439	0.9537048	-2.993164
180.044	0.9537048	-2.995728
180.0441	0.9523926	-2.993164
180.0442	0.9537048	-2.995972
180.0443	0.9532776	-2.991211
180.0444	0.9537048	-2.99646
180.0445	0.9532776	-2.989624
180.0446	0.9532776	-2.995728
180.0447	0.9532776	-2.996704
180.0448	0.9528503	-2.996216
180.0449	0.9528503	-2.993774
180.045	0.9528503	-2.993774
180.0451	0.9528503	-2.995239
180.0452	0.9532776	-2.993774
180.0453	0.9528503	-2.995728
180.0454	0.9515381	-2.994751
180.0455	0.9528503	-2.995972
180.0456	0.9523926	-2.991211
180.0457	0.9523926	-2.995972
180.0458	0.9528503	-2.994019
180.0459	0.9523926	-2.992188
180.046	0.9519653	-2.995728
180.0461	0.9519653	-2.996216
180.0462	0.9519653	-2.995972
180.0463	0.9515381	-2.992676
180.0464	0.9519653	-2.996216
180.0465	0.9523926	-2.995483
180.0466	0.9510803	-2.994751
180.0467	0.9519653	-2.995239
180.0468	0.9515381	-2.994507
180.0469	0.9515381	-2.994751
180.047	0.9515381	-2.99646
180.0471	0.9506531	-2.991943
180.0472	0.9497681	-2.993774
180.0473	0.9510803	-2.997192
180.0474	0.9515381	-2.995239
180.0475	0.9506531	-2.994995
180.0476	0.9515381	-2.99292
180.0477	0.9506531	-2.993774
180.0478	0.9506531	-2.996704
180.0479	0.9510803	-2.992432
180.048	0.9502258	-2.991699
180.0481	0.9506531	-2.996704
180.0482	0.9506531	-2.997803
180.0483	0.9502258	-2.99646
180.0484	0.9502258	-2.991699
180.0485	0.9502258	-2.99646
180.0486	0.9502258	-2.994019
180.0487	0.9506531	-2.993774
180.0488	0.9497681	-2.996948
180.0489	0.9502258	-2.994263
180.049	0.9497681	-2.996216
180.0491	0.9502258	-2.994995
180.0492	0.9497681	-2.990967
180.0493	0.9502258	-2.993774
180.0494	0.9489136	-2.994751
180.0495	0.9502258	-2.993774
180.0496	0.9502258	-2.99292
180.0497	0.9493408	-2.99292
180.0498	0.9502258	-2.992676
180.0499	0.9493408	-2.995239
180.05	0.9497681	-2.996216
180.0501	0.9493408	-2.997803
180.0502	0.9502258	-2.994751
180.0503	0.9493408	-2.993164
180.0504	0.9502258	-2.994751
180.0505	0.9502258	-2.995239
180.0506	0.9489136	-2.993164
180.0507	0.9493408	-2.995728
180.0508	0.9489136	-2.994751
180.0509	0.9493408	-2.995728
180.051	0.9493408	-2.992188
180.0511	0.9489136	-2.994995
180.0512	0.9493408	-2.995239
180.0513	0.9493408	-2.994995
180.0514	0.9489136	-2.989624
180.0515	0.9497681	-2.996704
180.0516	0.9484558	-2.997803
180.0517	0.9480286	-2.995239
180.0518	0.9484558	-2.994263
180.0519	0.9489136	-2.994751
180.052	0.9489136	-2.99646
180.0521	0.9484558	-2.992432
180.0522	0.9493408	-2.989136
180.0523	0.9493408	-2.995239
180.0524	0.9489136	-2.996704
180.0525	0.9480286	-2.994507
180.0526	0.9489136	-2.991211
180.0527	0.9484558	-2.994751
180.0528	0.9480286	-2.994751
180.0529	0.9484558	-2.99646
180.053	0.9484558	-2.994019
180.0531	0.9480286	-2.994751
180.0532	0.9484558	-2.998779
180.0533	0.9480286	-2.995972
180.0534	0.9484558	-2.994019
180.0535	0.9471436	-2.992676
180.0536	0.9480286	-2.997559
180.0537	0.9489136	-2.994507
180.0538	0.9480286	-2.993774
180.0539	0.9489136	-2.995728
180.054	0.9480286	-2.996216
180.0541	0.9471436	-2.994263
180.0542	0.9476013	-2.995239
180.0543	0.9476013	-2.993774
180.0544	0.9484558	-2.993164
180.0545	0.9476013	-2.992432
180.0546	0.9480286	-2.992676
180.0547	0.9476013	-2.997192
180.0548	0.9476013	-2.994263
180.0549	0.9480286	-2.993164
180.055	0.9480286	-2.995728
180.0551	0.9484558	-2.99646
180.0552	0.9480286	-2.990967
180.0553	0.9480286	-2.993164
180.0554	0.9476013	-2.997559
180.0555	0.9476013	-2.992432
180.0556	0.9471436	-2.991699
180.0557	0.9480286	-2.996948
180.0558	0.9467163	-2.994507
180.0559	0.9476013	-2.993774
180.056	0.9471436	-2.994263
180.0561	0.9476013	-2.995972
180.0562	0.9471436	-2.993164
180.0563	0.9476013	-2.997559
180.0564	0.9471436	-2.990967
180.0565	0.9471436	-2.993774
180.0566	0.9480286	-2.997803
180.0567	0.9476013	-2.996948
180.0568	0.9467163	-2.991211
180.0569	0.9471436	-2.994751
180.057	0.9471436	-2.997192
180.0571	0.9476013	-2.995972
180.0572	0.9471436	-2.988403
180.0573	0.9471436	-2.991699
180.0574	0.9471436	-2.996948
180.0575	0.9471436	-2.995728
180.0576	0.9467163	-2.998047
180.0577	0.9467163	-2.993774
180.0578	0.9467163	-2.996704
180.0579	0.9467163	-2.996216
180.058	0.9458313	-2.994019
180.0581	0.9471436	-2.992188
180.0582	0.9467163	-2.997803
180.0583	0.9467163	-2.995483
180.0584	0.9471436	-2.991943
180.0585	0.9454041	-2.993774
180.0586	0.9458313	-2.997559
180.0587	0.9458313	-2.991699
180.0588	0.9454041	-2.994507
180.0589	0.9462891	-2.993774
180.059	0.9467163	-2.995972
180.0591	0.9462891	-2.991943
180.0592	0.9462891	-2.994995
180.0593	0.9462891	-2.994507
180.0594	0.9462891	-2.994263
180.0595	0.9458313	-2.995728
180.0596	0.9471436	-2.995239
180.0597	0.9467163	-2.997803
180.0598	0.9458313	-2.994751
180.0599	0.9462891	-2.993774
180.06	0.9467163	-2.996704
180.0601	0.9458313	-2.995483
180.0602	0.9462891	-2.99292
180.0603	0.9467163	-2.993774
180.0604	0.9458313	-2.996704
180.0605	0.9462891	-2.996948
180.0606	0.9462891	-2.994263
180.0607	0.9462891	-2.995728
180.0608	0.9462891	-2.996704
180.0609	0.9458313	-2.996948
180.061	0.9458313	-2.991211
180.0611	0.9454041	-2.994995
180.0612	0.9458313	-2.995728
180.0613	0.9462891	-2.995483
180.0614	0.9458313	-2.994507
180.0615	0.9458313	-2.992676
180.0616	0.9454041	-2.996216
180.0617	0.9458313	-2.997803
180.0618	0.9458313	-2.992676
180.0619	0.9449768	-2.99292
180.062	0.9462891	-2.992432
180.0621	0.9454041	-2.99646
180.0622	0.9454041	-2.995972
180.0623	0.9449768	-2.996216
180.0624	0.9458313	-2.997803
180.0625	0.9449768	-2.997803
180.0626	0.9454041	-2.995972
180.0627	0.9449768	-2.993774
180.0628	0.9454041	-2.994995
180.0629	0.9454041	-2.995239
180.063	0.9458313	-2.995239
180.0631	0.9458313	-2.993774
180.0632	0.9458313	-2.996216
180.0633	0.9454041	-2.995239
180.0634	0.9449768	-2.995728
180.0635	0.9449768	-2.994019
180.0636	0.9454041	-2.993774
180.0637	0.9458313	-2.996948
180.0638	0.9458313	-2.991699
180.0639	0.944519	-2.995728
180.064	0.9458313	-2.997192
180.0641	0.9449768	-2.994263
180.0642	0.9454041	-2.993774
180.0643	0.9454041	-2.997192
180.0644	0.9449768	-2.996704
180.0645	0.9454041	-2.993408
180.0646	0.9454041	-2.993408
180.0647	0.944519	-2.994507
180.0648	0.944519	-2.994995
180.0649	0.9449768	-2.992676
180.065	0.9449768	-2.995483
180.0651	0.9458313	-2.994507
180.0652	0.9449768	-2.994995
180.0653	0.9449768	-2.992676
180.0654	0.9458313	-2.996704
180.0655	0.9449768	-2.997559
180.0656	0.9454041	-2.993774
180.0657	0.944519	-2.996704
180.0658	0.9449768	-2.996704
180.0659	0.9449768	-2.995728
180.066	0.9449768	-2.995483
180.0661	0.9454041	-2.991455
180.0662	0.9449768	-2.994507
180.0663	0.9449768	-2.995239
180.0664	0.9440918	-2.996704
180.0665	0.9454041	-2.994995
180.0666	0.9449768	-2.994263
180.0667	0.9454041	-2.994751
180.0668	0.9440918	-2.995972
180.0669	0.944519	-2.992188
180.067	0.9449768	-2.997803
180.0671	0.9440918	-2.997559
180.0672	0.9449768	-2.994507
180.0673	0.9449768	-2.99292
180.0674	0.9449768	-2.99292
180.0675	0.944519	-2.994751
180.0676	0.9449768	-2.997559
180.0677	0.9440918	-2.991699
180.0678	0.9436646	-2.994995
180.0679	0.9440918	-2.994507
180.068	0.944519	-2.992432
180.0681	0.9454041	-2.994263
180.0682	0.9449768	-2.997803
180.0683	0.944519	-2.995239
180.0684	0.944519	-2.99646
180.0685	0.9454041	-2.992432
180.0686	0.9436646	-2.994751
180.0687	0.9440918	-2.996704
180.0688	0.944519	-2.99292
180.0689	0.944519	-2.994263
180.069	0.9432068	-2.997803
180.0691	0.9440918	-2.994507
180.0692	0.9449768	-2.990234
180.0693	0.9440918	-2.994751
180.0694	0.9440918	-2.995728
180.0695	0.9440918	-2.995239
180.0696	0.944519	-2.994019
180.0697	0.944519	-2.994995
180.0698	0.9440918	-2.996216
180.0699	0.9432068	-2.996216
180.07	0.944519	-2.993774
180.0701	0.944519	-2.997192
180.0702	0.9449768	-2.996704
180.0703	0.9440918	-2.993774
180.0704	0.9436646	-2.991943
180.0705	0.944519	-2.994019
180.0706	0.9440918	-2.994995
180.0707	0.9440918	-2.992676
180.0708	0.944519	-2.994751
180.0709	0.9436646	-2.998047
180.071	0.9432068	-2.994995
180.0711	0.9436646	-2.99292
180.0712	0.944519	-2.992432
180.0713	0.9432068	-2.994263
180.0714	0.9440918	-2.994995
180.0715	0.9449768	-2.990723
180.0716	0.944519	-2.995239
180.0717	0.9440918	-2.999023
180.0718	0.9436646	-2.994751
180.0719	0.9436646	-2.998779
180.072	0.9432068	-2.996216
180.0721	0.944519	-2.995728
180.0722	0.9436646	-2.998047
180.0723	0.9440918	-2.994507
180.0724	0.9440918	-2.991943
180.0725	0.9436646	-2.993164
180.0726	0.9432068	-2.998291
180.0727	0.9436646	-2.995728
180.0728	0.9436646	-2.995239
180.0729	0.9440918	-2.994751
180.073	0.9440918	-2.993774
180.0731	0.944519	-2.993774
180.0732	0.9440918	-2.995239
180.0733	0.9436646	-2.993774
180.0734	0.9440918	-2.994995
180.0735	0.9436646	-2.990479
180.0736	0.9440918	-2.994751
180.0737	0.9436646	-2.996216
180.0738	0.9440918	-2.996704
180.0739	0.9436646	-2.994263
180.074	0.9436646	-2.99646
180.0741	0.9436646	-2.994751
180.0742	0.9436646	-2.995728
180.0743	0.9432068	-2.994751
180.0744	0.9432068	-2.994019
180.0745	0.9432068	-2.991699
180.0746	0.9436646	-2.993774
180.0747	0.9436646	-2.995728
180.0748	0.9436646	-2.996216
180.0749	0.9436646	-2.996216
180.075	0.9440918	-2.994019
180.0751	0.9440918	-2.990479
180.0752	0.9432068	-2.993774
180.0753	0.9440918	-2.994995
180.0754	0.9440918	-2.991211
180.0755	0.9436646	-2.995728
180.0756	0.9440918	-2.998291
180.0757	0.9440918	-2.995483
180.0758	0.9427795	-2.990723
180.0759	0.9436646	-2.995728
180.076	0.9436646	-2.995972
180.0761	0.9432068	-2.99292
180.0762	0.9436646	-2.990723
180.0763	0.9427795	-2.99646
180.0764	0.9432068	-2.995483
180.0765	0.9432068	-2.994751
180.0766	0.9436646	-2.997192
180.0767	0.9440918	-2.996704
180.0768	0.9432068	-2.995239
180.0769	0.9427795	-2.995728
180.077	0.9432068	-2.995972
180.0771	0.9432068	-2.990967
180.0772	0.9423523	-2.992432
180.0773	0.9427795	-2.994751
180.0774	0.9436646	-2.997192
180.0775	0.9432068	-2.995483
180.0776	0.9427795	-2.99292
180.0777	0.9432068	-2.994507
180.0778	0.9440918	-2.992188
180.0779	0.9432068	-2.994995
180.078	0.9432068	-2.993774
180.0781	0.9427795	-2.995972
180.0782	0.9432068	-2.994263
180.0783	0.9427795	-2.995972
180.0784	0.9436646	-2.995239
180.0785	0.9427795	-2.997192
180.0786	0.9432068	-2.996216
180.0787	0.9432068	-2.994995
180.0788	0.9427795	-2.993164
180.0789	0.9432068	-2.996216
180.079	0.9427795	-2.995728
180.0791	0.9427795	-2.997192
180.0792	0.9432068	-2.996704
180.0793	0.9423523	-2.992676
180.0794	0.9427795	-2.993774
180.0795	0.9432068	-2.997192
180.0796	0.9427795	-2.994263
180.0797	0.9427795	-2.994019
180.0798	0.9432068	-2.993774
180.0799	0.9436646	-2.995728
180.08	0.9432068	-2.997192
180.0801	0.9423523	-2.993774
180.0802	0.9427795	-2.994995
180.0803	0.9427795	-2.995239
180.0804	0.9427795	-2.997803
180.0805	0.9432068	-2.992676
180.0806	0.9427795	-2.993164
180.0807	0.9432068	-2.996704
180.0808	0.9423523	-2.994995
180.0809	0.9432068	-2.990723
180.081	0.9427795	-2.995728
180.0811	0.9432068	-2.998779
180.0812	0.9436646	-2.996216
180.0813	0.9432068	-2.995239
180.0814	0.9427795	-2.993774
180.0815	0.9436646	-2.997559
180.0816	0.9423523	-2.994019
180.0817	0.9432068	-2.98999
180.0818	0.9427795	-2.992676
180.0819	0.9432068	-2.998291
180.082	0.9432068	-2.995239
180.0821	0.9423523	-2.993774
180.0822	0.9436646	-2.994507
180.0823	0.9427795	-2.995728
180.0824	0.9423523	-2.996704
180.0825	0.9427795	-2.994263
180.0826	0.9427795	-2.99646
180.0827	0.9432068	-2.994019
180.0828	0.9427795	-2.992432
180.0829	0.9432068	-2.993774
180.083	0.9427795	-2.995972
180.0831	0.9432068	-2.995239
180.0832	0.9432068	-2.995483
180.0833	0.9427795	-2.994507
180.0834	0.9423523	-2.996704
180.0835	0.9436646	-2.995483
180.0836	0.9427795	-2.994019
180.0837	0.9427795	-2.99646
180.0838	0.9436646	-2.997803
180.0839	0.9418945	-2.997192
180.084	0.9423523	-2.994751
180.0841	0.9427795	-2.994995
180.0842	0.9427795	-2.994507
180.0843	0.9432068	-2.993774
180.0844	0.9427795	-2.994751
180.0845	0.9427795	-2.997803
180.0846	0.9423523	-2.996704
180.0847	0.9436646	-2.994263
180.0848	0.9432068	-2.994751
180.0849	0.9427795	-2.994263
180.085	0.9423523	-2.997192
180.0851	0.9427795	-2.99292
180.0852	0.9423523	-2.992188
180.0853	0.9427795	-2.995728
180.0854	0.9423523	-2.997192
180.0855	0.9418945	-2.994263
180.0856	0.9427795	-2.994751
180.0857	0.9436646	-2.995972
180.0858	0.9423523	-2.994507
180.0859	0.9427795	-2.992676
180.086	0.9423523	-2.995728
180.0861	0.9423523	-2.997803
180.0862	0.9427795	-2.996704
180.0863	0.9423523	-2.996704
180.0864	0.9423523	-2.993774
180.0865	0.9427795	-2.994263
180.0866	0.9423523	-2.996704
180.0867	0.9418945	-2.994751
180.0868	0.9418945	-2.994019
180.0869	0.9432068	-2.994019
180.087	0.9423523	-2.992432
180.0871	0.9423523	-2.99292
180.0872	0.9423523	-2.992676
180.0873	0.9418945	-2.996216
180.0874	0.9418945	-2.998047
180.0875	0.9432068	-2.993164
180.0876	0.9427795	-2.996704
180.0877	0.9423523	-2.998291
180.0878	0.9423523	-2.994995
180.0879	0.9423523	-2.991699
180.088	0.9418945	-2.995239
180.0881	0.9418945	-2.996948
180.0882	0.9423523	-2.994263
180.0883	0.9427795	-2.994995
180.0884	0.9423523	-2.994263
180.0885	0.9427795	-2.996216
180.0886	0.9427795	-2.997192
180.0887	0.9414673	-2.99646
180.0888	0.9418945	-2.992676
180.0889	0.9423523	-2.996216
180.089	0.9423523	-2.993774
180.0891	0.9418945	-2.994507
180.0892	0.9423523	-2.995483
180.0893	0.9418945	-2.995239
180.0894	0.9423523	-2.996948
180.0895	0.9427795	-2.993774
180.0896	0.9423523	-2.998779
180.0897	0.9423523	-2.995483
180.0898	0.9423523	-2.991699
180.0899	0.9414673	-2.993774
180.09	0.9414673	-2.995483
180.0901	0.9418945	-2.993164
180.0902	0.9418945	-2.995972
180.0903	0.9423523	-2.993774
180.0904	0.9418945	-2.996216
180.0905	0.9423523	-2.996704
180.0906	0.94104	-2.994019
180.0907	0.9427795	-2.994263
180.0908	0.9423523	-2.997192
180.0909	0.9423523	-2.996704
180.091	0.94104	-2.995483
180.0911	0.9423523	-2.993774
180.0912	0.9418945	-2.995483
180.0913	0.9414673	-2.995728
180.0914	0.9423523	-2.995483
180.0915	0.9418945	-2.991211
180.0916	0.9423523	-2.997559
180.0917	0.9427795	-2.993774
180.0918	0.9423523	-2.996948
180.0919	0.9418945	-2.991211
180.092	0.9414673	-2.996216
180.0921	0.9418945	-2.995728
180.0922	0.9423523	-2.995239
180.0923	0.9423523	-2.994751
180.0924	0.9423523	-2.995483
180.0925	0.9414673	-2.99292
180.0926	0.9418945	-2.992432
180.0927	0.9418945	-2.994263
180.0928	0.9418945	-2.999023
180.0929	0.9423523	-2.994995
180.093	0.9414673	-2.992188
180.0931	0.9418945	-2.995972
180.0932	0.9418945	-2.995239
180.0933	0.9418945	-2.997803
180.0934	0.9418945	-2.995972
180.0935	0.9418945	-2.994263
180.0936	0.9418945	-2.997803
180.0937	0.9423523	-2.995239
180.0938	0.9418945	-2.994019
180.0939	0.9418945	-2.994507
180.094	0.9423523	-2.994995
180.0941	0.9418945	-2.992676
180.0942	0.9418945	-2.998047
180.0943	0.9423523	-2.994751
180.0944	0.94104	-2.995483
180.0945	0.9418945	-2.992432
180.0946	0.9423523	-2.994507
180.0947	0.9418945	-2.994995
180.0948	0.94104	-2.995728
180.0949	0.9427795	-2.995728
180.095	0.9414673	-2.997803
180.0951	0.9427795	-2.995483
180.0952	0.9414673	-2.994019
180.0953	0.9414673	-2.992188
180.0954	0.94104	-2.995728
180.0955	0.9423523	-2.997803
180.0956	0.9423523	-2.995728
180.0957	0.9423523	-2.994263
180.0958	0.9418945	-2.993774
180.0959	0.9427795	-2.997192
180.096	0.9423523	-2.997559
180.0961	0.9418945	-2.990723
180.0962	0.9418945	-2.994263
180.0963	0.94104	-2.99646
180.0964	0.94104	-2.994507
180.0965	0.9418945	-2.991699
180.0966	0.9423523	-2.995728
180.0967	0.9423523	-2.995728
180.0968	0.9414673	-2.995483
180.0969	0.94104	-2.990723
180.097	0.9423523	-2.996704
180.0971	0.9418945	-2.996704
180.0972	0.9418945	-2.997803
180.0973	0.9418945	-2.994995
180.0974	0.9414673	-2.993774
180.0975	0.9414673	-2.995728
180.0976	0.9423523	-2.994995
180.0977	0.9423523	-2.992432
180.0978	0.9414673	-2.994263
180.0979	0.9414673	-2.997192
180.098	0.9418945	-2.996216
180.0981	0.9418945	-2.996704
180.0982	0.94104	-2.996216
180.0983	0.9414673	-2.99646
180.0984	0.9414673	-2.990723
180.0985	0.9418945	-2.994751
180.0986	0.9423523	-2.997803
180.0987	0.9414673	-2.995972
180.0988	0.9418945	-2.991943
180.0989	0.9414673	-2.995728
180.099	0.9418945	-2.996948
180.0991	0.9418945	-2.995728
180.0992	0.9418945	-2.994995
180.0993	0.9423523	-2.993774
180.0994	0.9418945	-2.996704
180.0995	0.9418945	-2.99646
180.0996	0.9414673	-2.993164
180.0997	0.9423523	-2.996704
180.0998	0.9414673	-2.995972
180.0999	0.9418945	-2.991699
180.1	0.9414673	-2.995239
180.1001	0.9414673	-2.995728
180.1002	0.9418945	-2.996216
180.1003	0.9418945	-2.997803
180.1004	0.94104	-2.994019
180.1005	0.94104	-2.992188
180.1006	0.9418945	-2.996216
180.1007	0.9418945	-2.996216
180.1008	0.9414673	-2.993774
180.1009	0.9418945	-2.993774
180.101	0.9414673	-2.997559
180.1011	0.9414673	-2.991699
180.1012	0.9418945	-2.992676
180.1013	0.9427795	-2.996216
180.1014	0.9414673	-2.996216
180.1015	0.9414673	-2.993774
180.1016	0.9414673	-2.992676
180.1017	0.9418945	-2.995239
180.1018	0.9423523	-2.997192
180.1019	0.9418945	-2.994019
180.102	0.9418945	-2.99292
180.1021	0.9414673	-2.995728
180.1022	0.94104	-2.995728
180.1023	0.9423523	-2.996704
180.1024	0.9423523	-2.994751
180.1025	0.9414673	-2.995728
180.1026	0.9414673	-2.994507
180.1027	0.9414673	-2.993774
180.1028	0.9414673	-2.994751
180.1029	0.9414673	-2.996216
180.103	0.9418945	-2.995483
180.1031	0.9427795	-2.994019
180.1032	0.9414673	-2.994751
180.1033	0.9414673	-2.996216
180.1034	0.94104	-2.995728
180.1035	0.9414673	-2.99646
180.1036	0.9414673	-2.993164
180.1037	0.94104	-2.995972
180.1038	0.9405823	-2.99292
180.1039	0.9414673	-2.99292
180.104	0.9414673	-2.994751
180.1041	0.9414673	-2.996704
180.1042	0.9414673	-2.995728
180.1043	0.9418945	-2.995728
180.1044	0.9418945	-2.998047
180.1045	0.9414673	-2.995239
180.1046	0.9414673	-2.994263
180.1047	0.94104	-2.994995
180.1048	0.9414673	-2.995483
180.1049	0.94104	-2.994751
180.105	0.9418945	-2.997559
180.1051	0.94104	-2.994263
180.1052	0.94104	-2.997803
180.1053	0.9418945	-2.997559
180.1054	0.9405823	-2.994263
180.1055	0.94104	-2.994019
180.1056	0.94104	-2.995972
180.1057	0.94104	-2.995972
180.1058	0.9414673	-2.994263
180.1059	0.9414673	-2.994995
180.106	0.94104	-2.994019
180.1061	0.94104	-2.996216
180.1062	0.9414673	-2.995972
180.1063	0.94104	-2.991943
180.1064	0.94104	-2.995728
180.1065	0.94104	-2.998291
180.1066	0.9418945	-2.995239
180.1067	0.9423523	-2.995728
180.1068	0.9414673	-2.994995
180.1069	0.9418945	-2.993774
180.107	0.9414673	-2.996948
180.1071	0.9414673	-2.992676
180.1072	0.9414673	-2.996704
180.1073	0.94104	-2.997192
180.1074	0.9418945	-2.996704
180.1075	0.9405823	-2.996704
180.1076	0.9405823	-2.995483
180.1077	0.94104	-2.992432
180.1078	0.9418945	-2.994263
180.1079	0.9414673	-2.997559
180.108	0.94104	-2.993774
180.1081	0.94104	-2.996948
180.1082	0.9414673	-2.994751
180.1083	0.9405823	-2.996704
180.1084	0.9405823	-2.996216
180.1085	0.9414673	-2.994263
180.1086	0.94104	-2.994995
180.1087	0.9414673	-2.993774
180.1088	0.94104	-2.994019
180.1089	0.94104	-2.992188
180.109	0.9405823	-2.996704
180.1091	0.940155	-2.996216
180.1092	0.94104	-2.998047
180.1093	0.9418945	-2.991943
180.1094	0.9414673	-2.994507
180.1095	0.9405823	-2.994019
180.1096	0.9414673	-2.994995
180.1097	0.9414673	-2.993774
180.1098	0.94104	-2.997559
180.1099	0.94104	-2.996704
180.11	0.9405823	-2.997803
180.1101	0.9414673	-2.994263
180.1102	0.9414673	-2.994751
180.1103	0.9418945	-2.995483
180.1104	0.94104	-2.994995
180.1105	0.9414673	-2.992676
180.1106	0.9414673	-2.993774
180.1107	0.94104	-2.99646
180.1108	0.9414673	-2.994751
180.1109	0.9423523	-2.994019
180.111	0.94104	-2.991699
180.1111	0.94104	-2.997803
180.1112	0.94104	-2.996704
180.1113	0.9418945	-2.993774
180.1114	0.94104	-2.994751
180.1115	0.9418945	-2.995728
180.1116	0.9405823	-2.995728
180.1117	0.9414673	-2.993774
180.1118	0.94104	-2.995972
180.1119	0.9414673	-2.994751
180.112	0.9405823	-2.995728
180.1121	0.94104	-2.994995
180.1122	0.9405823	-2.995239
180.1123	0.94104	-2.995483
180.1124	0.9414673	-2.992676
180.1125	0.94104	-2.994751
180.1126	0.94104	-2.996948
180.1127	0.94104	-2.993774
180.1128	0.9405823	-2.995728
180.1129	0.9414673	-2.995483
180.113	0.94104	-2.994263
180.1131	0.9414673	-2.997192
180.1132	0.9405823	-2.994751
180.1133	0.9414673	-2.996216
180.1134	0.9414673	-2.995728
180.1135	0.9418945	-2.995239
180.1136	0.9414673	-2.995239
180.1137	0.94104	-2.994751
180.1138	0.9414673	-2.996704
180.1139	0.9414673	-2.994263
180.114	0.9414673	-2.99292
180.1141	0.9405823	-2.993164
180.1142	0.940155	-2.996948
180.1143	0.9414673	-2.995483
180.1144	0.9414673	-2.992676
180.1145	0.94104	-2.997803
180.1146	0.9414673	-2.998291
180.1147	0.94104	-2.995972
180.1148	0.9414673	-2.992676
180.1149	0.94104	-2.995972
180.115	0.9414673	-2.995728
180.1151	0.9405823	-2.994995
180.1152	0.94104	-2.990967
180.1153	0.9414673	-2.995483
180.1154	0.9405823	-2.994019
180.1155	0.94104	-2.993164
180.1156	0.9414673	-2.996216
180.1157	0.9414673	-2.995728
180.1158	0.9405823	-2.995972
180.1159	0.94104	-2.991943
180.116	0.9405823	-2.994751
180.1161	0.94104	-2.996704
180.1162	0.9418945	-2.997803
180.1163	0.9414673	-2.995728
180.1164	0.940155	-2.994263
180.1165	0.94104	-2.996704
180.1166	0.9414673	-2.995972
180.1167	0.940155	-2.991699
180.1168	0.9414673	-2.996704
180.1169	0.94104	-2.995728
180.117	0.9414673	-2.99646
180.1171	0.9405823	-2.991699
180.1172	0.9414673	-2.995239
180.1173	0.940155	-2.997192
180.1174	0.94104	-2.996948
180.1175	0.94104	-2.993774
180.1176	0.94104	-2.997803
180.1177	0.9414673	-2.996948
180.1178	0.9405823	-2.992188
180.1179	0.94104	-2.995239
180.118	0.9405823	-2.997192
180.1181	0.94104	-2.995972
180.1182	0.9414673	-2.994751
180.1183	0.9405823	-2.995728
180.1184	0.94104	-2.996704
180.1185	0.9414673	-2.997803
180.1186	0.94104	-2.995972
180.1187	0.9414673	-2.993774
180.1188	0.9405823	-2.995239
180.1189	0.9414673	-2.995728
180.119	0.9414673	-2.996216
180.1191	0.94104	-2.995239
180.1192	0.9405823	-2.998535
180.1193	0.9414673	-2.994019
180.1194	0.9405823	-2.993164
180.1195	0.94104	-2.996948
180.1196	0.9414673	-2.995728
180.1197	0.9405823	-2.996704
180.1198	0.94104	-2.994019
180.1199	0.9405823	-2.99292
180.12	0.940155	-2.993774
180.1201	0.940155	-2.996948
180.1202	0.9414673	-2.992432
180.1203	0.940155	-2.99292
180.1204	0.9414673	-2.995728
180.1205	0.94104	-2.996216
180.1206	0.9405823	-2.995728
180.1207	0.9414673	-2.995728
180.1208	0.9414673	-2.995972
180.1209	0.9405823	-2.993774
180.121	0.94104	-2.995239
180.1211	0.94104	-2.997559
180.1212	0.9397278	-2.995239
180.1213	0.9405823	-2.995483
180.1214	0.9405823	-2.993774
180.1215	0.94104	-2.996948
180.1216	0.9405823	-2.996704
180.1217	0.9405823	-2.996216
180.1218	0.9405823	-2.99646
180.1219	0.94104	-2.994263
180.122	0.94104	-2.998779
180.1221	0.9414673	-2.997192
180.1222	0.9414673	-2.995239
180.1223	0.9414673	-2.995483
180.1224	0.9405823	-2.992432
180.1225	0.94104	-2.992676
180.1226	0.94104	-2.996704
180.1227	0.94104	-2.996948
180.1228	0.9405823	-2.994263
180.1229	0.9405823	-2.994751
180.123	0.940155	-2.99646
180.1231	0.94104	-2.995483
180.1232	0.94104	-2.995239
180.1233	0.9405823	-2.99646
180.1234	0.9405823	-2.993774
180.1235	0.9414673	-2.996948
180.1236	0.9405823	-2.992676
180.1237	0.94104	-2.994263
180.1238	0.94104	-2.997192
180.1239	0.940155	-2.998291
180.124	0.94104	-2.995728
180.1241	0.94104	-2.994751
180.1242	0.94104	-2.995972
180.1243	0.9414673	-2.994995
180.1244	0.9405823	-2.993774
180.1245	0.94104	-2.994995
180.1246	0.94104	-2.996216
180.1247	0.940155	-2.998779
180.1248	0.9405823	-2.997192
180.1249	0.9405823	-2.992676
180.125	0.94104	-2.994751
180.1251	0.9405823	-2.997803
180.1252	0.940155	-2.994751
180.1253	0.9405823	-2.995239
180.1254	0.9405823	-2.994751
180.1255	0.9405823	-2.995728
180.1256	0.94104	-2.994995
180.1257	0.94104	-2.994019
180.1258	0.9405823	-2.995728
180.1259	0.940155	-2.997192
180.126	0.94104	-2.996948
180.1261	0.940155	-2.993774
180.1262	0.9405823	-2.998047
180.1263	0.94104	-2.994507
180.1264	0.9405823	-2.995239
180.1265	0.940155	-2.996216
180.1266	0.9405823	-2.998291
180.1267	0.94104	-2.996216
180.1268	0.9414673	-2.99646
180.1269	0.94104	-2.992188
180.127	0.9405823	-2.998291
180.1271	0.9405823	-2.995239
180.1272	0.9405823	-2.995239
180.1273	0.9397278	-2.994019
180.1274	0.9405823	-2.991699
180.1275	0.94104	-2.994751
180.1276	0.940155	-2.997192
180.1277	0.94104	-2.998047
180.1278	0.94104	-2.994995
180.1279	0.9405823	-2.995728
180.128	0.940155	-2.995728
180.1281	0.94104	-2.999268
180.1282	0.9405823	-2.997192
180.1283	0.9405823	-2.994995
180.1284	0.940155	-2.992676
180.1285	0.9405823	-2.998047
180.1286	0.9405823	-2.994263
180.1287	0.940155	-2.995728
180.1288	0.9414673	-2.99646
180.1289	0.9405823	-2.994019
180.129	0.9405823	-2.994507
180.1291	0.9414673	-2.993774
180.1292	0.9405823	-2.995972
180.1293	0.9405823	-2.995728
180.1294	0.940155	-2.998779
180.1295	0.940155	-2.998047
180.1296	0.9405823	-2.994263
180.1297	0.940155	-2.996704
180.1298	0.94104	-2.997803
180.1299	0.94104	-2.994263
180.13	0.940155	-2.994507
180.1301	0.9397278	-2.994263
180.1302	0.9397278	-2.995972
180.1303	0.9405823	-2.991943
180.1304	0.940155	-2.993774
180.1305	0.9405823	-2.998535
180.1306	0.94104	-2.994263
180.1307	0.94104	-2.995483
180.1308	0.9405823	-2.994263
180.1309	0.94104	-2.996704
180.131	0.94104	-2.997803
180.1311	0.940155	-2.994995
180.1312	0.940155	-2.993774
180.1313	0.940155	-2.996216
180.1314	0.940155	-2.995728
180.1315	0.9405823	-2.994019
180.1316	0.9405823	-2.991699
180.1317	0.940155	-2.996216
180.1318	0.94104	-2.997559
180.1319	0.9405823	-2.993774
180.132	0.9397278	-2.995972
180.1321	0.9414673	-2.99292
180.1322	0.94104	-2.993408
180.1323	0.9405823	-2.994995
180.1324	0.9405823	-2.993774
180.1325	0.9405823	-2.997192
180.1326	0.940155	-2.996216
180.1327	0.9414673	-2.997803
180.1328	0.94104	-2.995972
180.1329	0.9405823	-2.994263
180.133	0.940155	-2.996216
180.1331	0.940155	-2.997192
180.1332	0.940155	-2.997803
180.1333	0.940155	-2.998291
180.1334	0.9397278	-2.996216
180.1335	0.9405823	-2.994019
180.1336	0.940155	-2.992676
180.1337	0.9405823	-2.997192
180.1338	0.9405823	-2.994507
180.1339	0.9405823	-2.991943
180.134	0.94104	-2.994507
180.1341	0.9397278	-2.995972
180.1342	0.9405823	-2.993774
180.1343	0.940155	-2.995728
180.1344	0.94104	-2.999023
180.1345	0.940155	-2.995483
180.1346	0.9405823	-2.994507
180.1347	0.9405823	-2.993774
180.1348	0.9405823	-2.996948
180.1349	0.93927	-2.994995
180.135	0.9405823	-2.994507
180.1351	0.940155	-2.994751
180.1352	0.9397278	-2.999268
180.1353	0.940155	-2.997192
180.1354	0.94104	-2.995972
180.1355	0.93927	-2.994507
180.1356	0.940155	-2.995972
180.1357	0.9405823	-2.995728
180.1358	0.9397278	-2.994995
180.1359	0.940155	-2.993774
180.136	0.940155	-2.998535
180.1361	0.940155	-2.995972
180.1362	0.9397278	-2.993774
180.1363	0.940155	-2.996704
180.1364	0.9397278	-2.997192
180.1365	0.9405823	-2.995239
180.1366	0.94104	-2.994751
180.1367	0.9405823	-2.994751
180.1368	0.940155	-2.995483
180.1369	0.940155	-2.995728
180.137	0.940155	-2.997803
180.1371	0.9405823	-2.996704
180.1372	0.9414673	-2.996704
180.1373	0.9397278	-2.995728
180.1374	0.940155	-2.995483
180.1375	0.940155	-2.994751
180.1376	0.940155	-2.997192
180.1377	0.940155	-2.995728
180.1378	0.9397278	-2.996216
180.1379	0.9405823	-2.99646
180.138	0.9405823	-2.994263
180.1381	0.9414673	-2.99646
180.1382	0.9405823	-2.994751
180.1383	0.9405823	-2.997803
180.1384	0.9405823	-2.996704
180.1385	0.9405823	-2.995239
180.1386	0.9405823	-2.995972
180.1387	0.94104	-2.993774
180.1388	0.940155	-2.996948
180.1389	0.9405823	-2.993774
180.139	0.9405823	-2.997192
180.1391	0.9405823	-2.998047
180.1392	0.940155	-2.993774
180.1393	0.9405823	-2.997192
180.1394	0.9405823	-2.995728
180.1395	0.940155	-2.997803
180.1396	0.9397278	-2.997192
180.1397	0.94104	-2.993774
180.1398	0.9405823	-2.99646
180.1399	0.940155	-2.994019
180.14	0.9397278	-2.994019
180.1401	0.940155	-2.99292
180.1402	0.9405823	-2.995239
180.1403	0.940155	-2.997803
180.1404	0.9405823	-2.995972
180.1405	0.940155	-2.991699
180.1406	0.94104	-2.997803
180.1407	0.9405823	-2.997803
180.1408	0.94104	-2.993774
180.1409	0.9397278	-2.995972
180.141	0.940155	-2.993774
180.1411	0.940155	-2.997803
180.1412	0.9397278	-2.995728
180.1413	0.940155	-2.992676
180.1414	0.9405823	-2.995728
180.1415	0.9405823	-2.994995
180.1416	0.9405823	-2.991699
180.1417	0.9405823	-2.995972
180.1418	0.9405823	-2.995728
180.1419	0.940155	-2.997803
180.142	0.9397278	-2.996948
180.1421	0.9405823	-2.993774
180.1422	0.9397278	-2.997192
180.1423	0.9405823	-2.996704
180.1424	0.9405823	-2.993774
180.1425	0.9405823	-2.994263
180.1426	0.9397278	-2.995728
180.1427	0.940155	-2.994995
180.1428	0.940155	-2.994019
180.1429	0.940155	-2.996216
180.143	0.940155	-2.998291
180.1431	0.9397278	-2.998291
180.1432	0.94104	-2.995728
180.1433	0.9397278	-2.997192
180.1434	0.940155	-2.99646
180.1435	0.940155	-2.993774
180.1436	0.940155	-2.995483
180.1437	0.9405823	-2.994507
180.1438	0.9405823	-2.99292
180.1439	0.9405823	-2.991943
180.144	0.94104	-2.991943
180.1441	0.9405823	-2.995728
180.1442	0.9397278	-2.997559
180.1443	0.9405823	-2.993164
180.1444	0.940155	-2.99646
180.1445	0.93927	-2.996704
180.1446	0.940155	-2.998291
180.1447	0.940155	-2.995728
180.1448	0.9405823	-2.995972
180.1449	0.940155	-2.993164
180.145	0.9397278	-2.998047
180.1451	0.9405823	-2.991211
180.1452	0.9405823	-2.995483
180.1453	0.9405823	-2.995728
180.1454	0.9405823	-2.996948
180.1455	0.940155	-2.992432
180.1456	0.940155	-2.995972
180.1457	0.9397278	-2.996216
180.1458	0.940155	-2.997803
180.1459	0.940155	-2.99646
180.146	0.940155	-2.993164
180.1461	0.940155	-2.995972
180.1462	0.940155	-2.994263
180.1463	0.9405823	-2.995728
180.1464	0.940155	-2.995239
180.1465	0.940155	-2.997803
180.1466	0.940155	-2.997803
180.1467	0.9405823	-2.995239
180.1468	0.9405823	-2.994507
180.1469	0.9397278	-2.993774
180.147	0.9405823	-2.995728
180.1471	0.9405823	-2.994995
180.1472	0.9397278	-2.991455
180.1473	0.94104	-2.993774
180.1474	0.93927	-2.996704
180.1475	0.9405823	-2.996948
180.1476	0.94104	-2.991943
180.1477	0.9405823	-2.995728
180.1478	0.940155	-2.996704
180.1479	0.940155	-2.996704
180.148	0.9397278	-2.996216
180.1481	0.9397278	-2.995239
180.1482	0.93927	-2.995972
180.1483	0.9397278	-2.994507
180.1484	0.940155	-2.993408
180.1485	0.94104	-2.996216
180.1486	0.940155	-2.997803
180.1487	0.940155	-2.995728
180.1488	0.9405823	-2.996704
180.1489	0.940155	-2.994263
180.149	0.940155	-2.994751
180.1491	0.9405823	-2.994507
180.1492	0.9405823	-2.991211
180.1493	0.9405823	-2.99646
180.1494	0.940155	-2.99292
180.1495	0.9397278	-2.994751
180.1496	0.93927	-2.997803
180.1497	0.94104	-2.998291
180.1498	0.940155	-2.995728
180.1499	0.94104	-2.996216
180.15	0.940155	-2.996704
180.1501	0.9397278	-2.99646
180.1502	0.940155	-2.98938
180.1503	0.94104	-2.993774
180.1504	0.9397278	-2.997803
180.1505	0.9405823	-2.994995
180.1506	0.940155	-2.98999
180.1507	0.9397278	-2.994263
180.1508	0.9397278	-2.996216
180.1509	0.9405823	-2.997803
180.151	0.9405823	-2.993774
180.1511	0.9397278	-2.994751
180.1512	0.940155	-2.995972
180.1513	0.9405823	-2.995972
180.1514	0.9397278	-2.992188
180.1515	0.940155	-2.994507
180.1516	0.9397278	-2.995483
180.1517	0.9397278	-2.994751
180.1518	0.940155	-2.994263
180.1519	0.93927	-2.997803
180.152	0.94104	-2.998291
180.1521	0.940155	-2.998291
180.1522	0.940155	-2.996216
180.1523	0.9397278	-2.995728
180.1524	0.940155	-2.995239
180.1525	0.940155	-2.995728
180.1526	0.9405823	-2.994751
180.1527	0.940155	-2.994507
180.1528	0.9405823	-2.993774
180.1529	0.93927	-2.995483
180.153	0.940155	-2.993774
180.1531	0.940155	-2.99646
180.1532	0.9405823	-2.994751
180.1533	0.940155	-2.994507
180.1534	0.940155	-2.994751
180.1535	0.9405823	-2.997803
180.1536	0.940155	-2.995239
180.1537	0.940155	-2.994751
180.1538	0.940155	-2.995728
180.1539	0.9397278	-2.997192
180.154	0.93927	-2.994019
180.1541	0.9405823	-2.991699
180.1542	0.940155	-2.995972
180.1543	0.9397278	-2.996948
180.1544	0.940155	-2.993774
180.1545	0.9397278	-2.996704
180.1546	0.940155	-2.995728
180.1547	0.9397278	-2.998779
180.1548	0.93927	-2.995728
180.1549	0.940155	-2.993774
180.155	0.940155	-2.995972
180.1551	0.940155	-2.994751
180.1552	0.9397278	-2.995972
180.1553	0.9405823	-2.98999
180.1554	0.9397278	-2.992188
180.1555	0.940155	-2.998291
180.1556	0.9397278	-2.997803
180.1557	0.93927	-2.994995
180.1558	0.940155	-2.994995
180.1559	0.93927	-2.996948
180.156	0.9397278	-2.995239
180.1561	0.940155	-2.994751
180.1562	0.9397278	-2.997559
180.1563	0.940155	-2.993774
180.1564	0.9397278	-2.996948
180.1565	0.940155	-2.991699
180.1566	0.9397278	-2.996704
180.1567	0.9397278	-2.995239
180.1568	0.940155	-2.994263
180.1569	0.940155	-2.99646
180.157	0.9397278	-2.994263
180.1571	0.940155	-2.995728
180.1572	0.940155	-2.99646
180.1573	0.9405823	-2.995239
180.1574	0.940155	-2.995972
180.1575	0.9397278	-2.994019
180.1576	0.940155	-2.992188
180.1577	0.93927	-2.996704
180.1578	0.9397278	-2.998047
180.1579	0.9397278	-2.992432
180.158	0.93927	-2.99292
180.1581	0.940155	-2.995972
180.1582	0.940155	-2.995728
180.1583	0.93927	-2.996948
180.1584	0.9397278	-2.994263
180.1585	0.940155	-2.995728
180.1586	0.9405823	-2.997803
180.1587	0.9405823	-2.992188
180.1588	0.93927	-2.994019
180.1589	0.940155	-2.994995
180.159	0.9384155	-2.994507
180.1591	0.940155	-2.992432
180.1592	0.940155	-2.994751
180.1593	0.940155	-2.998291
180.1594	0.940155	-2.997192
180.1595	0.9397278	-2.994507
180.1596	0.940155	-2.992188
180.1597	0.940155	-2.998047
180.1598	0.9397278	-2.994507
180.1599	0.93927	-2.991211
180.16	0.940155	-2.996216
180.1601	0.93927	-2.997192
180.1602	0.940155	-2.998047
180.1603	0.9397278	-2.991943
180.1604	0.9397278	-2.992188
180.1605	0.93927	-2.997192
180.1606	0.93927	-2.997192
180.1607	0.9397278	-2.995239
180.1608	0.940155	-2.994507
180.1609	0.9397278	-2.994751
180.161	0.940155	-2.996216
180.1611	0.940155	-2.994507
180.1612	0.9405823	-2.993774
180.1613	0.9405823	-2.992676
180.1614	0.93927	-2.994507
180.1615	0.93927	-2.993774
180.1616	0.9397278	-2.995972
180.1617	0.940155	-2.993774
180.1618	0.940155	-2.998291
180.1619	0.9397278	-2.99646
180.162	0.94104	-2.993774
180.1621	0.940155	-2.998291
180.1622	0.940155	-2.997192
180.1623	0.940155	-2.996704
180.1624	0.940155	-2.995728
180.1625	0.9405823	-2.995483
180.1626	0.9397278	-2.990723
180.1627	0.940155	-2.994019
180.1628	0.93927	-2.993408
180.1629	0.9405823	-2.994019
180.163	0.940155	-2.991943
180.1631	0.9397278	-2.995728
180.1632	0.9397278	-2.997803
180.1633	0.9397278	-2.99646
180.1634	0.93927	-2.991943
180.1635	0.9397278	-2.995972
180.1636	0.9397278	-2.995728
180.1637	0.93927	-2.99646
180.1638	0.940155	-2.993774
180.1639	0.9397278	-2.996948
180.164	0.9397278	-2.993774
180.1641	0.9397278	-2.996216
180.1642	0.9397278	-2.994263
180.1643	0.940155	-2.996216
180.1644	0.940155	-2.998047
180.1645	0.9397278	-2.994019
180.1646	0.94104	-2.991943
180.1647	0.9397278	-2.993774
180.1648	0.9405823	-2.995728
180.1649	0.940155	-2.994751
180.165	0.9397278	-2.995728
180.1651	0.9397278	-2.995972
180.1652	0.9397278	-2.993774
180.1653	0.9397278	-2.996948
180.1654	0.940155	-2.992188
180.1655	0.9405823	-2.996704
180.1656	0.93927	-2.997192
180.1657	0.9405823	-2.998779
180.1658	0.940155	-2.994019
180.1659	0.940155	-2.994751
180.166	0.93927	-2.998291
180.1661	0.9405823	-2.996704
180.1662	0.9397278	-2.993408
180.1663	0.940155	-2.992188
180.1664	0.9397278	-2.997559
180.1665	0.940155	-2.994995
180.1666	0.9397278	-2.994995
180.1667	0.9397278	-2.994263
180.1668	0.940155	-2.998291
180.1669	0.9384155	-2.998779
180.167	0.940155	-2.99646
180.1671	0.9397278	-2.993164
180.1672	0.93927	-2.996216
180.1673	0.940155	-2.997803
180.1674	0.940155	-2.995728
180.1675	0.940155	-2.996216
180.1676	0.9405823	-2.99646
180.1677	0.93927	-2.991699
180.1678	0.9397278	-2.995972
180.1679	0.9397278	-2.993774
180.168	0.940155	-2.995239
180.1681	0.9397278	-2.995239
180.1682	0.93927	-2.994995
180.1683	0.940155	-2.995728
180.1684	0.9397278	-2.997192
180.1685	0.93927	-2.994019
180.1686	0.9397278	-2.994263
180.1687	0.9397278	-2.996704
180.1688	0.93927	-2.994751
180.1689	0.9397278	-2.996216
180.169	0.9397278	-2.994751
180.1691	0.9397278	-2.996948
180.1692	0.93927	-2.992676
180.1693	0.93927	-2.995972
180.1694	0.93927	-2.995728
180.1695	0.9397278	-2.998535
180.1696	0.9405823	-2.993164
180.1697	0.9397278	-2.994263
180.1698	0.940155	-2.996704
180.1699	0.9405823	-2.998779
180.17	0.9405823	-2.995483
180.1701	0.93927	-2.990234
180.1702	0.93927	-2.996948
180.1703	0.93927	-2.995483
180.1704	0.93927	-2.994263
180.1705	0.93927	-2.995483
180.1706	0.93927	-2.994507
180.1707	0.9405823	-2.993774
180.1708	0.9397278	-2.995728
180.1709	0.940155	-2.993774
180.171	0.940155	-2.997192
180.1711	0.9397278	-2.997803
180.1712	0.940155	-2.994751
180.1713	0.9397278	-2.994751
180.1714	0.93927	-2.993408
180.1715	0.9397278	-2.993774
180.1716	0.9397278	-2.995728
180.1717	0.9405823	-2.994751
180.1718	0.9405823	-2.995728
180.1719	0.940155	-2.997192
180.172	0.940155	-2.997803
180.1721	0.9388428	-2.997192
180.1722	0.93927	-2.995483
180.1723	0.9397278	-2.994263
180.1724	0.93927	-2.994751
180.1725	0.9397278	-2.995972
180.1726	0.940155	-2.991943
180.1727	0.93927	-2.994751
180.1728	0.93927	-2.996216
180.1729	0.9397278	-2.996948
180.173	0.93927	-2.993774
180.1731	0.93927	-2.997803
180.1732	0.9397278	-2.997192
180.1733	0.9397278	-2.996216
180.1734	0.93927	-2.996216
180.1735	0.93927	-2.996704
180.1736	0.940155	-2.995972
180.1737	0.940155	-2.994995
180.1738	0.940155	-2.994995
180.1739	0.9397278	-2.993774
180.174	0.940155	-2.994019
180.1741	0.93927	-2.994507
180.1742	0.9388428	-2.995239
180.1743	0.9397278	-2.996216
180.1744	0.93927	-2.99646
180.1745	0.9405823	-2.99646
180.1746	0.940155	-2.995972
180.1747	0.9397278	-2.995728
180.1748	0.9397278	-2.995972
180.1749	0.9397278	-2.995483
180.175	0.9397278	-2.995728
180.1751	0.9397278	-2.996216
180.1752	0.9405823	-2.996216
180.1753	0.9397278	-2.997803
180.1754	0.93927	-2.996216
180.1755	0.9397278	-2.995239
180.1756	0.9397278	-2.994751
180.1757	0.9397278	-2.996216
180.1758	0.93927	-2.99646
180.1759	0.9388428	-2.993774
180.176	0.93927	-2.995239
180.1761	0.9397278	-2.997803
180.1762	0.9388428	-2.99646
180.1763	0.9397278	-2.992188
180.1764	0.93927	-2.995239
180.1765	0.93927	-2.99646
180.1766	0.9397278	-2.994995
180.1767	0.940155	-2.991943
180.1768	0.9397278	-2.995728
180.1769	0.93927	-2.996704
180.177	0.9397278	-2.997192
180.1771	0.9397278	-2.994751
180.1772	0.9397278	-2.995239
180.1773	0.93927	-2.995239
180.1774	0.93927	-2.99646
180.1775	0.93927	-2.994263
180.1776	0.93927	-2.997803
180.1777	0.9405823	-2.995483
180.1778	0.9397278	-2.990967
180.1779	0.940155	-2.99292
180.178	0.93927	-2.995728
180.1781	0.9397278	-2.998291
180.1782	0.93927	-2.994263
180.1783	0.9397278	-2.998779
180.1784	0.93927	-2.99646
180.1785	0.9397278	-2.994263
180.1786	0.9397278	-2.994263
180.1787	0.93927	-2.994751
180.1788	0.93927	-2.996948
180.1789	0.93927	-2.993774
180.179	0.93927	-2.994995
180.1791	0.93927	-2.993774
180.1792	0.93927	-2.998779
180.1793	0.93927	-2.997192
180.1794	0.9397278	-2.994995
180.1795	0.93927	-2.992432
180.1796	0.9397278	-2.995728
180.1797	0.9397278	-2.99646
180.1798	0.93927	-2.992188
180.1799	0.9405823	-2.996948
180.18	0.9397278	-2.993774
180.1801	0.93927	-2.995483
180.1802	0.9397278	-2.991211
180.1803	0.9397278	-2.993774
180.1804	0.93927	-2.99646
180.1805	0.93927	-2.994751
180.1806	0.93927	-2.995728
180.1807	0.93927	-2.99646
180.1808	0.93927	-2.995483
180.1809	0.9397278	-2.995972
180.181	0.940155	-2.991699
180.1811	0.9397278	-2.997192
180.1812	0.940155	-2.996948
180.1813	0.940155	-2.994995
180.1814	0.9388428	-2.994019
180.1815	0.940155	-2.992676
180.1816	0.9388428	-2.997803
180.1817	0.93927	-2.996216
180.1818	0.9388428	-2.995239
180.1819	0.9397278	-2.994995
180.182	0.93927	-2.99292
180.1821	0.9388428	-2.995728
180.1822	0.940155	-2.995728
180.1823	0.93927	-2.998047
180.1824	0.93927	-2.994751
180.1825	0.9397278	-2.997803
180.1826	0.93927	-2.994995
180.1827	0.9397278	-2.994263
180.1828	0.9388428	-2.995239
180.1829	0.93927	-2.993774
180.183	0.940155	-2.996216
180.1831	0.9397278	-2.998047
180.1832	0.93927	-2.99292
180.1833	0.9397278	-2.994263
180.1834	0.93927	-2.994995
180.1835	0.9397278	-2.995972
180.1836	0.9388428	-2.993774
180.1837	0.9388428	-2.994507
180.1838	0.9388428	-2.994507
180.1839	0.9397278	-2.995728
180.184	0.9397278	-2.997803
180.1841	0.93927	-2.995728
180.1842	0.9397278	-2.996704
180.1843	0.9397278	-2.995728
180.1844	0.9388428	-2.995239
180.1845	0.9384155	-2.994019
180.1846	0.9388428	-2.993774
180.1847	0.9405823	-2.997192
180.1848	0.9397278	-2.995728
180.1849	0.9397278	-2.992676
180.185	0.9397278	-2.994263
180.1851	0.940155	-2.995728
180.1852	0.9397278	-2.996216
180.1853	0.9397278	-2.99292
180.1854	0.9397278	-2.992676
180.1855	0.93927	-2.997192
180.1856	0.9397278	-2.997803
180.1857	0.93927	-2.994751
180.1858	0.9397278	-2.996216
180.1859	0.93927	-2.994751
180.186	0.93927	-2.996704
180.1861	0.9397278	-2.994751
180.1862	0.9397278	-2.994019
180.1863	0.9388428	-2.992432
180.1864	0.93927	-2.993774
180.1865	0.93927	-2.995239
180.1866	0.940155	-2.995972
180.1867	0.93927	-2.993164
180.1868	0.9388428	-2.996216
180.1869	0.9397278	-2.993774
180.187	0.9388428	-2.994019
180.1871	0.93927	-2.99292
180.1872	0.93927	-2.995483
180.1873	0.9388428	-2.993774
180.1874	0.9388428	-2.995483
180.1875	0.9397278	-2.992188
180.1876	0.93927	-2.995728
180.1877	0.9397278	-2.99646
180.1878	0.93927	-2.992188
180.1879	0.93927	-2.996704
180.188	0.940155	-2.995972
180.1881	0.9397278	-2.99292
180.1882	0.9397278	-2.99292
180.1883	0.9384155	-2.994019
180.1884	0.9397278	-2.996216
180.1885	0.9397278	-2.997803
180.1886	0.9397278	-2.996704
180.1887	0.9397278	-2.99646
180.1888	0.940155	-2.994019
180.1889	0.940155	-2.994507
180.189	0.9397278	-2.995239
180.1891	0.9397278	-2.996216
180.1892	0.9388428	-2.995239
180.1893	0.93927	-2.995239
180.1894	0.9397278	-2.996704
180.1895	0.9397278	-2.995728
180.1896	0.93927	-2.994019
180.1897	0.93927	-2.99292
180.1898	0.93927	-2.994995
180.1899	0.9397278	-2.995972
180.19	0.9388428	-2.993774
180.1901	0.940155	-2.995972
180.1902	0.9397278	-2.995728
180.1903	0.9397278	-2.997559
180.1904	0.93927	-2.992676
180.1905	0.940155	-2.996704
180.1906	0.9397278	-2.998291
180.1907	0.9397278	-2.996704
180.1908	0.93927	-2.994507
180.1909	0.9397278	-2.994019
180.191	0.93927	-2.995239
180.1911	0.93927	-2.998779
180.1912	0.93927	-2.996216
180.1913	0.93927	-2.995483
180.1914	0.93927	-2.993774
180.1915	0.93927	-2.997803
180.1916	0.93927	-2.993774
180.1917	0.93927	-2.994263
180.1918	0.93927	-2.995972
180.1919	0.93927	-2.994751
180.192	0.9397278	-2.994507
180.1921	0.93927	-2.992676
180.1922	0.9384155	-2.998779
180.1923	0.93927	-2.998535
180.1924	0.9397278	-2.993164
180.1925	0.9397278	-2.996216
180.1926	0.9397278	-2.995972
180.1927	0.9388428	-2.991211
180.1928	0.93927	-2.994995
180.1929	0.93927	-2.995728
180.193	0.9384155	-2.998047
180.1931	0.9397278	-2.996216
180.1932	0.93927	-2.995972
180.1933	0.9397278	-2.995972
180.1934	0.940155	-2.995239
180.1935	0.9388428	-2.998047
180.1936	0.93927	-2.993774
180.1937	0.9388428	-2.998047
180.1938	0.9384155	-2.993408
180.1939	0.93927	-2.994995
180.194	0.93927	-2.994263
180.1941	0.9384155	-2.998291
180.1942	0.93927	-2.995972
180.1943	0.9397278	-2.992188
180.1944	0.9397278	-2.994995
180.1945	0.9388428	-2.994507
180.1946	0.9388428	-2.993774
180.1947	0.9384155	-2.995239
180.1948	0.93927	-2.998291
180.1949	0.93927	-2.998047
180.195	0.9388428	-2.995728
180.1951	0.9397278	-2.994751
180.1952	0.9388428	-2.994995
180.1953	0.9397278	-2.994507
180.1954	0.9388428	-2.993408
180.1955	0.93927	-2.99292
180.1956	0.9388428	-2.995972
180.1957	0.93927	-2.995728
180.1958	0.9388428	-2.998291
180.1959	0.93927	-2.994263
180.196	0.940155	-2.997192
180.1961	0.9397278	-2.997803
180.1962	0.9397278	-2.995239
180.1963	0.9388428	-2.994507
180.1964	0.9397278	-2.993774
180.1965	0.9397278	-2.996948
180.1966	0.93927	-2.993164
180.1967	0.9397278	-2.997803
180.1968	0.9397278	-2.995728
180.1969	0.93927	-2.996216
180.197	0.9388428	-2.995728
180.1971	0.9397278	-2.994751
180.1972	0.9384155	-2.995728
180.1973	0.93927	-2.996704
180.1974	0.9388428	-2.994995
180.1975	0.93927	-2.992676
180.1976	0.940155	-2.997559
180.1977	0.9397278	-2.994995
180.1978	0.93927	-2.99292
180.1979	0.93927	-2.995239
180.198	0.940155	-2.997803
180.1981	0.93927	-2.996704
180.1982	0.9388428	-2.995728
180.1983	0.940155	-2.994263
180.1984	0.9397278	-2.996948
180.1985	0.9384155	-2.991699
180.1986	0.9397278	-2.996704
180.1987	0.9388428	-2.995728
180.1988	0.9388428	-2.995728
180.1989	0.9384155	-2.994263
180.199	0.93927	-2.994019
180.1991	0.93927	-2.991455
180.1992	0.9388428	-2.992676
180.1993	0.93927	-2.994507
180.1994	0.93927	-2.994751
180.1995	0.9397278	-2.997192
180.1996	0.9388428	-2.998047
180.1997	0.9388428	-2.994019
180.1998	0.93927	-2.993774
180.1999	0.9388428	-2.998535
180.2	0.9384155	-2.994507
180.2001	0.940155	-2.996216
180.2002	0.9388428	-2.996216
180.2003	0.9388428	-2.995972
180.2004	0.9397278	-2.993774
180.2005	0.9397278	-2.995483
180.2006	0.93927	-2.991699
180.2007	0.9397278	-2.998047
180.2008	0.93927	-2.993774
180.2009	0.93927	-2.99646
180.201	0.9388428	-2.994263
180.2011	0.93927	-2.995972
180.2012	0.9384155	-2.996216
180.2013	0.93927	-2.995728
180.2014	0.93927	-2.996216
180.2015	0.9397278	-2.996948
180.2016	0.9384155	-2.99292
180.2017	0.9388428	-2.993164
180.2018	0.9384155	-2.995728
180.2019	0.93927	-2.997192
180.202	0.9388428	-2.996948
180.2021	0.93927	-2.98999
180.2022	0.93927	-2.994263
180.2023	0.93927	-2.997192
180.2024	0.9388428	-2.998047
180.2025	0.9397278	-2.993164
180.2026	0.93927	-2.996216
180.2027	0.93927	-2.998291
180.2028	0.93927	-2.996704
180.2029	0.9397278	-2.994995
180.203	0.93927	-2.990723
180.2031	0.9384155	-2.996216
180.2032	0.9397278	-2.994995
180.2033	0.9388428	-2.991211
180.2034	0.940155	-2.996704
180.2035	0.9384155	-2.997803
180.2036	0.9388428	-2.996704
180.2037	0.93927	-2.994751
180.2038	0.93927	-2.996948
180.2039	0.9397278	-2.993164
180.204	0.9384155	-2.992676
180.2041	0.9388428	-2.995728
180.2042	0.9388428	-2.996216
180.2043	0.9384155	-2.995239
180.2044	0.9388428	-2.996216
180.2045	0.93927	-2.995728
180.2046	0.93927	-2.997192
180.2047	0.93927	-2.997803
180.2048	0.93927	-2.995728
180.2049	0.93927	-2.995728
180.205	0.93927	-2.996948
180.2051	0.93927	-2.994019
180.2052	0.9384155	-2.992432
180.2053	0.9388428	-2.994263
180.2054	0.9379578	-2.996948
180.2055	0.93927	-2.993164
180.2056	0.93927	-2.995483
180.2057	0.9384155	-2.993774
180.2058	0.9397278	-2.998047
180.2059	0.9388428	-2.993774
180.206	0.93927	-2.993774
180.2061	0.93927	-2.997192
180.2062	0.93927	-2.998291
180.2063	0.9388428	-2.996216
180.2064	0.9388428	-2.99292
180.2065	0.9397278	-2.991943
180.2066	0.9384155	-2.993774
180.2067	0.9388428	-2.997803
180.2068	0.9388428	-2.993774
180.2069	0.93927	-2.995239
180.207	0.9384155	-2.997192
180.2071	0.93927	-2.997803
180.2072	0.93927	-2.996216
180.2073	0.9397278	-2.997192
180.2074	0.940155	-2.995728
180.2075	0.9388428	-2.998047
180.2076	0.9397278	-2.991699
180.2077	0.9388428	-2.995483
180.2078	0.9397278	-2.993164
180.2079	0.93927	-2.995483
180.208	0.9388428	-2.994751
180.2081	0.9397278	-2.996216
180.2082	0.9397278	-2.995728
180.2083	0.9384155	-2.994751
180.2084	0.9388428	-2.995972
180.2085	0.9388428	-2.993164
180.2086	0.93927	-2.995483
180.2087	0.9388428	-2.992676
180.2088	0.9397278	-2.996216
180.2089	0.9384155	-2.996948
180.209	0.9388428	-2.995239
180.2091	0.9388428	-2.994751
180.2092	0.9384155	-2.996216
180.2093	0.9388428	-2.997192
180.2094	0.9388428	-2.995483
180.2095	0.9397278	-2.991455
180.2096	0.9388428	-2.994263
180.2097	0.9384155	-2.998535
180.2098	0.9388428	-2.995483
180.2099	0.9388428	-2.992432
180.21	0.9384155	-2.993774
180.2101	0.9388428	-2.998779
180.2102	0.9388428	-2.995239
180.2103	0.9397278	-2.993164
180.2104	0.93927	-2.995728
180.2105	0.93927	-2.997803
180.2106	0.93927	-2.995728
180.2107	0.9397278	-2.994751
180.2108	0.9397278	-2.994995
180.2109	0.93927	-2.994019
180.211	0.9384155	-2.994507
180.2111	0.93927	-2.994995
180.2112	0.93927	-2.996704
180.2113	0.9384155	-2.999023
180.2114	0.9388428	-2.991943
180.2115	0.9384155	-2.991455
180.2116	0.9384155	-2.994995
180.2117	0.9384155	-2.995972
180.2118	0.93927	-2.995239
180.2119	0.9388428	-2.998291
180.212	0.9388428	-2.99646
180.2121	0.93927	-2.995728
180.2122	0.9384155	-2.998047
180.2123	0.9388428	-2.995239
180.2124	0.93927	-2.996704
180.2125	0.93927	-2.997803
180.2126	0.93927	-2.994751
180.2127	0.93927	-2.996704
180.2128	0.93927	-2.995972
180.2129	0.9388428	-2.993164
180.213	0.93927	-2.994751
180.2131	0.9384155	-2.997192
180.2132	0.93927	-2.997803
180.2133	0.9397278	-2.995239
180.2134	0.9388428	-2.994751
180.2135	0.93927	-2.996704
180.2136	0.9397278	-2.997803
180.2137	0.9397278	-2.994751
180.2138	0.9397278	-2.995483
180.2139	0.93927	-2.994751
180.214	0.93927	-2.997803
180.2141	0.9397278	-2.995972
180.2142	0.9388428	-2.993164
180.2143	0.93927	-2.997559
180.2144	0.9388428	-2.995728
180.2145	0.9388428	-2.995239
180.2146	0.9397278	-2.99646
180.2147	0.9388428	-2.994751
180.2148	0.9397278	-2.997803
180.2149	0.9388428	-2.995483
180.215	0.93927	-2.993164
180.2151	0.93927	-2.998779
180.2152	0.9388428	-2.997192
180.2153	0.9397278	-2.994019
180.2154	0.9388428	-2.99292
180.2155	0.9384155	-2.994507
180.2156	0.9388428	-2.995239
180.2157	0.9384155	-2.995728
180.2158	0.9388428	-2.997192
180.2159	0.9388428	-2.996704
180.216	0.9384155	-2.995728
180.2161	0.9388428	-2.996216
180.2162	0.9388428	-2.994995
180.2163	0.9388428	-2.993774
180.2164	0.93927	-2.996704
180.2165	0.9388428	-2.997192
180.2166	0.9379578	-2.995728
180.2167	0.9384155	-2.997559
180.2168	0.9388428	-2.996216
180.2169	0.9397278	-2.995483
180.217	0.93927	-2.994019
180.2171	0.9388428	-2.996216
180.2172	0.93927	-2.99646
180.2173	0.9388428	-2.994995
180.2174	0.93927	-2.993164
180.2175	0.9388428	-2.996704
180.2176	0.9384155	-2.994751
180.2177	0.9384155	-2.996948
180.2178	0.93927	-2.994995
180.2179	0.9384155	-2.994507
180.218	0.9397278	-2.993164
180.2181	0.9388428	-2.995728
180.2182	0.9397278	-2.995972
180.2183	0.9388428	-2.993774
180.2184	0.9397278	-2.995728
180.2185	0.9384155	-2.996704
180.2186	0.93927	-3.000244
180.2187	0.93927	-2.998291
180.2188	0.93927	-2.996948
180.2189	0.9388428	-2.993774
180.219	0.9388428	-2.996216
180.2191	0.9388428	-2.996216
180.2192	0.9388428	-2.994507
180.2193	0.9379578	-2.99292
180.2194	0.9384155	-2.995972
180.2195	0.9384155	-2.996948
180.2196	0.9388428	-2.994751
180.2197	0.93927	-2.997192
180.2198	0.9388428	-2.999512
180.2199	0.940155	-2.993408
180.22	0.93927	-2.993408
180.2201	0.9384155	-2.994507
180.2202	0.9384155	-2.997192
180.2203	0.9388428	-2.998047
180.2204	0.9388428	-2.991699
180.2205	0.9388428	-2.995972
180.2206	0.9384155	-2.994995
180.2207	0.9397278	-2.995239
180.2208	0.9384155	-2.993774
180.2209	0.9384155	-2.996948
180.221	0.93927	-2.995728
180.2211	0.9388428	-2.998535
180.2212	0.9397278	-2.992676
180.2213	0.9397278	-2.996704
180.2214	0.9388428	-2.998047
180.2215	0.9384155	-2.994263
180.2216	0.9388428	-2.996704
180.2217	0.93927	-2.99646
180.2218	0.9384155	-2.995972
180.2219	0.9388428	-2.995728
180.222	0.9388428	-2.994019
180.2221	0.93927	-2.993774
180.2222	0.93927	-2.999512
180.2223	0.9388428	-2.996704
180.2224	0.9388428	-2.995728
180.2225	0.9388428	-2.997192
180.2226	0.93927	-2.996704
180.2227	0.9388428	-2.99646
180.2228	0.93927	-2.990479
180.2229	0.93927	-2.993164
180.223	0.9388428	-2.998291
180.2231	0.9384155	-2.995239
180.2232	0.9384155	-2.996948
180.2233	0.93927	-2.995972
180.2234	0.9388428	-2.996704
180.2235	0.9388428	-2.997803
180.2236	0.93927	-2.996216
180.2237	0.9388428	-2.996704
180.2238	0.9388428	-2.995972
180.2239	0.93927	-2.993164
180.224	0.9384155	-2.996704
180.2241	0.9384155	-2.996948
180.2242	0.93927	-2.993774
180.2243	0.93927	-2.996704
180.2244	0.93927	-2.995483
180.2245	0.9379578	-2.995239
180.2246	0.9388428	-2.995239
180.2247	0.9388428	-2.994751
180.2248	0.9384155	-2.995483
180.2249	0.9384155	-2.995972
180.225	0.9384155	-2.994751
180.2251	0.9379578	-2.995972
180.2252	0.9388428	-2.992676
180.2253	0.9388428	-2.996704
180.2254	0.9384155	-2.996216
180.2255	0.9388428	-2.995972
180.2256	0.9388428	-2.99292
180.2257	0.9388428	-2.994995
180.2258	0.93927	-2.995239
180.2259	0.93927	-2.997192
180.226	0.9379578	-2.998535
180.2261	0.93927	-2.993774
180.2262	0.9388428	-2.998291
180.2263	0.9388428	-2.994751
180.2264	0.93927	-2.995728
180.2265	0.93927	-2.998779
180.2266	0.9384155	-2.997803
180.2267	0.93927	-2.994263
180.2268	0.9388428	-2.996704
180.2269	0.9379578	-2.995239
180.227	0.9388428	-2.995728
180.2271	0.9397278	-2.993774
180.2272	0.93927	-2.995239
180.2273	0.9388428	-2.996948
180.2274	0.9388428	-2.992676
180.2275	0.9388428	-2.993774
180.2276	0.9384155	-2.995728
180.2277	0.9384155	-2.99646
180.2278	0.93927	-2.994507
180.2279	0.9388428	-2.993774
180.228	0.9388428	-2.995483
180.2281	0.9384155	-2.994263
180.2282	0.9384155	-2.998535
180.2283	0.9388428	-2.993774
180.2284	0.9384155	-2.995728
180.2285	0.9384155	-2.998047
180.2286	0.93927	-2.995728
180.2287	0.9384155	-2.996704
180.2288	0.9388428	-2.996216
180.2289	0.9388428	-2.993774
180.229	0.9384155	-2.993774
180.2291	0.9388428	-2.995483
180.2292	0.9397278	-2.993164
180.2293	0.9388428	-2.995728
180.2294	0.93927	-2.995239
180.2295	0.9384155	-2.998047
180.2296	0.9384155	-2.995728
180.2297	0.9388428	-2.996948
180.2298	0.9388428	-2.991943
180.2299	0.93927	-2.993774
180.23	0.9388428	-2.998291
180.2301	0.9388428	-2.993408
180.2302	0.9388428	-2.991699
180.2303	0.9388428	-2.995728
180.2304	0.9384155	-2.997192
180.2305	0.93927	-2.997559
180.2306	0.9384155	-2.993164
180.2307	0.93927	-2.996704
180.2308	0.9388428	-2.998535
180.2309	0.9388428	-2.993164
180.231	0.9384155	-2.995239
180.2311	0.9388428	-2.998535
180.2312	0.93927	-2.994507
180.2313	0.9388428	-2.993774
180.2314	0.9388428	-2.994751
180.2315	0.9388428	-2.995239
180.2316	0.9379578	-2.995728
180.2317	0.9388428	-2.994751
180.2318	0.9388428	-2.994507
180.2319	0.9388428	-2.994507
180.232	0.9388428	-2.995239
180.2321	0.9384155	-2.995239
180.2322	0.9384155	-2.995728
180.2323	0.9388428	-2.997803
180.2324	0.9375305	-2.995239
180.2325	0.9388428	-2.995972
180.2326	0.9384155	-2.99292
180.2327	0.9384155	-2.995972
180.2328	0.9384155	-2.996704
180.2329	0.9388428	-2.997803
[truncated: 597,671 more rows]
