# Supplementary material for: Discovering two general characteristic times of transient responses in solid oxide cells
Source: Nat Commun. 2024 May 30;15:4587. doi: 10.1038/s41467-024-48785-1 (PMC11137161; doi:10.1038/s41467-024-48785-1)
Supplement: Supplementary file 4 — Source Data [file 41467_2024_48785_MOESM4_ESM.zip › SourceData/SuppInfo_expT800_400H2_2A0A.dat]

flowtime	potential	current
834.334	1.021667	-1.962097
834.335	1.005493	-1.986877
834.336	0.9990234	-1.991699
834.337	0.9950562	-1.994385
834.338	0.9932556	-1.994629
834.339	0.9912415	-1.994385
834.34	0.9896851	-1.9953
834.341	0.9883728	-1.995117
834.342	0.9873962	-1.9953
834.343	0.9864502	-1.995178
834.344	0.9855957	-1.996155
834.345	0.9849548	-1.996155
834.346	0.9840698	-1.995972
834.347	0.9833374	-1.995667
834.348	0.9830322	-1.997314
834.349	0.9822693	-1.996155
834.35	0.9816895	-1.996765
834.351	0.9812317	-1.997437
834.352	0.980957	-1.996277
834.353	0.9805603	-1.996826
834.354	0.9798584	-1.996155
834.355	0.9796143	-1.997131
834.356	0.9793701	-1.996948
834.357	0.9790955	-1.997253
834.358	0.9788513	-1.995667
834.359	0.9786987	-1.996094
834.36	0.9780579	-1.996765
834.361	0.9776611	-1.996155
834.362	0.9775696	-1.996338
834.363	0.9773254	-1.996277
834.364	0.9771729	-1.99646
834.365	0.9768372	-1.996765
834.366	0.9763489	-1.995667
834.367	0.9763184	-1.99762
834.368	0.9763489	-1.996582
834.369	0.9760132	-1.996582
834.37	0.9760132	-1.997131
834.371	0.9759521	-1.996765
834.372	0.9756775	-1.99707
834.373	0.9756775	-1.996582
834.374	0.9752808	-1.996826
834.375	0.9751282	-1.99707
834.376	0.9748535	-1.99707
834.377	0.9750977	-1.996826
834.378	0.9747314	-1.996765
834.379	0.9747314	-1.997253
834.38	0.9747009	-1.997803
834.381	0.9744873	-1.996826
834.382	0.9743652	-1.997131
834.383	0.9743042	-1.99646
834.384	0.9743652	-1.996948
834.385	0.9742432	-1.997131
834.386	0.9741516	-1.998047
834.387	0.9741211	-1.996643
834.388	0.9739685	-1.99762
834.389	0.973877	-1.996948
834.39	0.973877	-1.997131
834.391	0.9738159	-1.996948
834.392	0.9736633	-1.996826
834.393	0.9734802	-1.998413
834.394	0.9733887	-1.997437
834.395	0.9735718	-1.996826
834.396	0.9737549	-1.997253
834.397	0.9735718	-1.996338
834.398	0.9733887	-1.99707
834.399	0.9734192	-1.996826
834.4	0.9732666	-1.997314
834.401	0.9731445	-1.997314
834.402	0.9733887	-1.99646
834.403	0.9733887	-1.997314
834.404	0.9734192	-1.996643
834.405	0.9730835	-1.997925
834.406	0.9730225	-1.996643
834.407	0.9732666	-1.997925
834.408	0.9730835	-1.996765
834.409	0.9729919	-1.997253
834.41	0.9729919	-1.997253
834.411	0.9725952	-1.99762
834.412	0.9727478	-1.997314
834.413	0.9726563	-1.997314
834.414	0.9726563	-1.997742
834.415	0.9725952	-1.996765
834.416	0.9725342	-1.997314
834.417	0.9727478	-1.997803
834.418	0.9727478	-1.997253
834.419	0.9724426	-1.998596
834.42	0.9725037	-1.997131
834.421	0.9722595	-1.997803
834.422	0.9725342	-1.997803
834.423	0.97229	-1.996948
834.424	0.9723511	-1.998291
834.425	0.9724426	-1.99707
834.426	0.9725037	-1.997559
834.427	0.9725037	-1.996826
834.428	0.972168	-1.998413
834.429	0.972168	-1.997559
834.43	0.9724121	-1.998047
834.431	0.972168	-1.996826
834.432	0.9721069	-1.997314
834.433	0.9721985	-1.99823
834.434	0.972168	-1.997559
834.435	0.9721069	-1.996948
834.436	0.972168	-1.99762
834.437	0.9724121	-1.997437
834.438	0.9721069	-1.997925
834.439	0.9720459	-1.99707
834.44	0.9720154	-1.99762
834.441	0.9719238	-1.997314
834.442	0.9721069	-1.998718
834.443	0.9719238	-1.997437
834.444	0.9718628	-1.998291
834.445	0.9718018	-1.997742
834.446	0.9720154	-1.99762
834.447	0.9717102	-1.997925
834.448	0.9718628	-1.997742
834.449	0.9716797	-1.998291
834.45	0.9716187	-1.997131
834.451	0.9718628	-1.998047
834.452	0.9716187	-1.998047
834.453	0.9718628	-1.997314
834.454	0.9716187	-1.998596
834.455	0.9718018	-1.997925
834.456	0.9717102	-1.997559
834.457	0.9713745	-1.998047
834.458	0.9715271	-1.99823
834.459	0.9716187	-1.997742
834.46	0.9716187	-1.998535
834.461	0.9714661	-1.999023
834.462	0.9715271	-1.997742
834.463	0.9713135	-1.999023
834.464	0.9713135	-1.99823
834.465	0.9716187	-1.998718
834.466	0.9714355	-1.998291
834.467	0.9715576	-1.997803
834.468	0.9713135	-1.998535
834.469	0.9712219	-1.997742
834.47	0.971283	-1.998535
834.471	0.971283	-1.998535
834.472	0.9714661	-1.998413
834.473	0.971283	-1.998047
834.474	0.9710693	-1.997803
834.475	0.9713745	-1.997742
834.476	0.9714355	-1.998413
834.477	0.9710693	-1.998291
834.478	0.9713135	-1.996765
834.479	0.971283	-1.998718
834.48	0.971283	-1.998291
834.481	0.9713135	-1.998047
834.482	0.9710693	-1.997559
834.483	0.9712219	-1.99762
834.484	0.9709778	-1.998413
834.485	0.9710693	-1.999023
834.486	0.9710388	-1.998535
834.487	0.9711914	-1.997803
834.488	0.9711304	-1.998718
834.489	0.9709473	-1.997803
834.49	0.9710388	-1.998413
834.491	0.9709473	-1.998108
834.492	0.9708862	-1.998108
834.493	0.9711914	-1.998718
834.494	0.9709473	-1.997559
834.495	0.9711914	-1.998291
834.496	0.9708862	-1.998291
834.497	0.9709473	-1.997803
834.498	0.9709778	-1.998413
834.499	0.9707336	-1.998108
834.5	0.9710388	-1.998047
834.501	0.9708252	-1.997803
834.502	0.9708862	-1.997803
834.503	0.9708862	-1.99762
834.504	0.9707336	-1.99823
834.505	0.9708862	-1.997925
834.506	0.9707336	-1.997559
834.507	0.9707336	-1.998291
834.508	0.9709473	-1.997742
834.509	0.9707336	-1.998718
834.51	0.9708862	-1.997437
834.511	0.9709473	-1.998413
834.512	0.9707031	-1.998108
834.513	0.9708862	-1.998291
834.514	0.9708862	-1.998718
834.515	0.970459	-1.997742
834.516	0.9707947	-1.998291
834.517	0.970459	-1.998901
834.518	0.9707947	-1.998413
834.519	0.9706421	-1.998718
834.52	0.970459	-1.997803
834.521	0.970459	-1.99823
834.522	0.9703979	-1.997803
834.523	0.9708862	-1.998413
834.524	0.970459	-1.998108
834.525	0.9707336	-1.99762
834.526	0.9703979	-1.998718
834.527	0.9706421	-1.99823
834.528	0.9706421	-1.998291
834.529	0.9703979	-1.997925
834.53	0.9705811	-1.998108
834.531	0.970459	-1.998596
834.532	0.9704895	-1.998596
834.533	0.9705505	-1.998718
834.534	0.9704895	-1.99823
834.535	0.9703979	-1.998047
834.536	0.9703979	-1.998718
834.537	0.9700928	-1.998535
834.538	0.9702148	-1.998779
834.539	0.9703979	-1.998108
834.54	0.9703369	-1.999207
834.541	0.9700623	-1.998047
834.542	0.9703064	-1.998596
834.543	0.9702454	-1.99762
834.544	0.9701538	-1.99762
834.545	0.9700012	-1.998718
834.546	0.9702148	-1.998047
834.547	0.9705505	-1.998718
834.548	0.9700928	-1.997559
834.549	0.9703064	-1.998108
834.55	0.9700623	-1.998535
834.551	0.9700928	-1.99823
834.552	0.9703369	-1.998596
834.553	0.9702454	-1.997314
834.554	0.9702454	-1.998535
834.555	0.9700623	-1.998535
834.556	0.9700928	-1.997925
834.557	0.9700623	-1.998108
834.558	0.9702454	-1.998535
834.559	0.9699097	-1.999023
834.56	0.9700012	-1.997925
834.561	0.9700928	-1.999023
834.562	0.9700623	-1.997314
834.563	0.9702454	-1.998413
834.564	0.9701538	-1.998291
834.565	0.9700623	-1.99823
834.566	0.9700928	-1.998108
834.567	0.9700012	-1.997925
834.568	0.9700623	-1.998108
834.569	0.9700012	-1.998413
834.57	0.9700012	-1.99823
834.571	0.9699097	-1.998413
834.572	0.9699097	-1.997437
834.573	0.9700623	-1.999512
834.574	0.9699707	-1.998291
834.575	0.9697266	-1.99939
834.576	0.9699097	-1.998108
834.577	0.9698181	-1.999207
834.578	0.9698486	-1.999023
834.579	0.9698181	-1.999023
834.58	0.9697571	-1.998901
834.581	0.9701538	-1.998291
834.582	0.9696655	-1.999512
834.583	0.9697266	-1.998413
834.584	0.9698181	-1.99823
834.585	0.9699097	-1.998291
834.586	0.9697571	-1.99823
834.587	0.9698181	-1.999512
834.588	0.969574	-1.998718
834.589	0.9697266	-1.999207
834.59	0.9696655	-1.998291
834.591	0.9698181	-1.998413
834.592	0.9698181	-1.998779
834.593	0.969574	-1.998596
834.594	0.9696045	-1.999512
834.595	0.9702454	-1.997803
834.596	0.9693604	-1.999084
834.597	0.9694214	-1.999084
834.598	0.9696045	-1.998535
834.599	0.9695129	-1.998779
834.6	0.9696045	-1.998596
834.601	0.9696045	-1.998535
834.602	0.969574	-1.998596
834.603	0.9698486	-1.998901
834.604	0.9694214	-1.997437
834.605	0.9698181	-1.998718
834.606	0.9692688	-1.998413
834.607	0.9694214	-1.999023
834.608	0.9694824	-1.998596
834.609	0.9694824	-1.99762
834.61	0.9696045	-1.998718
834.611	0.9693604	-1.999084
834.612	0.9693604	-1.998108
834.613	0.9696655	-1.999207
834.614	0.9695129	-1.998108
834.615	0.969574	-1.998413
834.616	0.9692688	-1.99939
834.617	0.9693604	-1.999023
834.618	0.9691772	-1.998779
834.619	0.9693604	-1.998108
834.62	0.9692688	-1.998901
834.621	0.9691772	-1.998718
834.622	0.9691772	-1.998718
834.623	0.9691772	-1.998596
834.624	0.9694214	-1.997925
834.625	0.9691162	-1.998718
834.626	0.9691162	-1.998596
834.627	0.9695129	-1.998901
834.628	0.9696045	-1.998901
834.629	0.9695129	-1.998291
834.63	0.9694214	-1.999023
834.631	0.9691772	-1.998718
834.632	0.9691162	-1.999084
834.633	0.9692383	-1.997925
834.634	0.969574	-1.998047
834.635	0.9691772	-1.999573
834.636	0.9692383	-1.998535
834.637	0.9692383	-1.998413
834.638	0.9694214	-1.997437
834.639	0.9696045	-1.998535
834.64	0.9692383	-1.99823
834.641	0.9691162	-1.999084
834.642	0.9690857	-1.99762
834.643	0.9691162	-1.99823
834.644	0.9692688	-1.998413
834.645	0.9691772	-1.997253
834.646	0.9694824	-1.999084
834.647	0.9693298	-1.998291
834.648	0.9691162	-1.999084
834.649	0.9691162	-1.998779
834.65	0.9689941	-1.998718
834.651	0.9691162	-1.998718
834.652	0.9691162	-1.998108
834.653	0.9690247	-1.998535
834.654	0.9688721	-1.998901
834.655	0.9691772	-1.999023
834.656	0.9691162	-1.99762
834.657	0.9691162	-1.99823
834.658	0.9688416	-1.998901
834.659	0.9691772	-1.998779
834.66	0.9689941	-1.998779
834.661	0.9689331	-1.997437
834.662	0.9690857	-1.999084
834.663	0.9690857	-1.998108
834.664	0.96875	-1.998779
834.665	0.9687805	-1.998047
834.666	0.96875	-1.99823
834.667	0.9691772	-1.998718
834.668	0.9688416	-1.998535
834.669	0.9690857	-1.999023
834.67	0.9688721	-1.999023
834.671	0.9688721	-1.998108
834.672	0.96875	-1.999207
834.673	0.9685364	-1.999695
834.674	0.9689941	-1.998535
834.675	0.9689331	-1.998718
834.676	0.9689331	-1.998901
834.677	0.96875	-1.998901
834.678	0.9687805	-1.998779
834.679	0.9687805	-1.999023
834.68	0.96875	-1.998291
834.681	0.9692688	-1.998413
834.682	0.9688721	-1.998718
834.683	0.96875	-1.998535
834.684	0.9685974	-1.998535
834.685	0.9685364	-1.998901
834.686	0.9688721	-1.997803
834.687	0.968689	-1.999023
834.688	0.9688416	-1.997559
834.689	0.968689	-1.99939
834.69	0.9689331	-1.998413
834.691	0.9688416	-1.998596
834.692	0.968689	-1.999268
834.693	0.9688416	-1.99823
834.694	0.9685059	-1.998291
834.695	0.9688721	-1.998596
834.696	0.9685364	-1.999207
834.697	0.9685364	-1.998779
834.698	0.96875	-1.998901
834.699	0.9689331	-1.998413
834.7	0.9687805	-1.99823
834.701	0.9685364	-1.998901
834.702	0.9685974	-1.99823
834.703	0.9685364	-1.999023
834.704	0.9685364	-1.998535
834.705	0.9685364	-1.999207
834.706	0.9687805	-1.998718
834.707	0.9687805	-1.998108
834.708	0.9686279	-1.998901
834.709	0.9685059	-1.99823
834.71	0.9686279	-1.999268
834.711	0.9683838	-1.999023
834.712	0.9683533	-1.998596
834.713	0.9682922	-1.99823
834.714	0.96875	-1.999084
834.715	0.9683533	-1.998413
834.716	0.968689	-1.998413
834.717	0.9684448	-1.999268
834.718	0.968689	-1.998718
834.719	0.9683838	-1.99823
834.72	0.9683838	-1.998779
834.721	0.9685059	-1.99762
834.722	0.9685059	-1.998901
834.723	0.9683838	-1.997559
834.724	0.9686279	-1.998291
834.725	0.9683533	-1.998596
834.726	0.9685364	-1.998718
834.727	0.9685364	-1.998779
834.728	0.9685974	-1.998779
834.729	0.9685364	-1.998291
834.73	0.9683838	-1.998291
834.731	0.9683533	-1.999084
834.732	0.9685059	-1.997803
834.733	0.9685059	-1.998718
834.734	0.9686279	-1.999268
834.735	0.9683533	-1.998413
834.736	0.9684448	-1.998413
834.737	0.9682617	-1.99823
834.738	0.9682922	-1.998535
834.739	0.9682007	-1.998596
834.74	0.9682007	-1.99823
834.741	0.9681396	-1.998901
834.742	0.9683533	-1.998291
834.743	0.9683533	-1.999023
834.744	0.9679565	-1.99823
834.745	0.9681091	-1.997925
834.746	0.9681396	-1.998413
834.747	0.9682007	-1.998596
834.748	0.9683838	-1.998535
834.749	0.9682617	-1.998108
834.75	0.9682617	-1.998535
834.751	0.9682922	-1.998596
834.752	0.9685974	-1.997803
834.753	0.9683533	-1.998718
834.754	0.9681396	-1.998413
834.755	0.9680481	-1.998413
834.756	0.9683533	-1.999084
834.757	0.9682007	-1.998779
834.758	0.9683533	-1.998718
834.759	0.9681396	-1.998596
834.76	0.9682922	-1.998901
834.761	0.9681091	-1.99823
834.762	0.9680481	-1.998596
834.763	0.9682007	-1.998108
834.764	0.9681396	-1.999023
834.765	0.9681396	-1.999207
834.766	0.9683533	-1.998596
834.767	0.9679565	-1.998779
834.768	0.9679565	-1.998535
834.769	0.9680176	-1.99939
834.77	0.9680481	-1.998718
834.771	0.9682922	-1.998413
834.772	0.9680176	-1.999756
834.773	0.9678955	-1.998779
834.774	0.9680481	-1.999268
834.775	0.9681091	-1.99823
834.776	0.9680481	-1.999268
834.777	0.9678955	-1.998596
834.778	0.9677124	-1.999084
834.779	0.9681091	-1.99939
834.78	0.9680481	-1.997803
834.781	0.9676514	-1.999878
834.782	0.9676208	-1.998718
834.783	0.9678955	-1.999023
834.784	0.9682007	-1.998718
834.785	0.9680176	-1.998596
834.786	0.9680176	-1.999084
834.787	0.967865	-1.998718
834.788	0.9677734	-1.999207
834.789	0.9680176	-1.998047
834.79	0.9680176	-1.998718
834.791	0.9677124	-1.99823
834.792	0.967865	-1.99823
834.793	0.9679565	-1.998291
834.794	0.9676208	-1.998291
834.795	0.9678955	-1.998901
834.796	0.9681091	-1.998108
834.797	0.9676514	-1.998779
834.798	0.9678955	-1.998291
834.799	0.9676514	-1.998901
834.8	0.967804	-1.999023
834.801	0.9680176	-1.999084
834.802	0.9680176	-1.997803
834.803	0.9676208	-1.998901
834.804	0.9677734	-1.998901
834.805	0.9679565	-1.998108
834.806	0.9674683	-1.997803
834.807	0.9679565	-1.999023
834.808	0.967865	-1.998291
834.809	0.9678955	-1.998718
834.81	0.9680481	-1.998291
834.811	0.9677124	-1.998047
834.812	0.9676208	-1.999207
834.813	0.967865	-1.99762
834.814	0.9675293	-1.998596
834.815	0.9677124	-1.99762
834.816	0.9677124	-1.997742
834.817	0.9677124	-1.998596
834.818	0.9677734	-1.99823
834.819	0.9675293	-1.998596
834.82	0.9675293	-1.998047
834.821	0.9676208	-1.99823
834.822	0.9675293	-1.998779
834.823	0.9675293	-1.998901
834.824	0.9675598	-1.998291
834.825	0.9677734	-1.998413
834.826	0.967804	-1.999023
834.827	0.967804	-1.997559
834.828	0.9675293	-1.998596
834.829	0.9675293	-1.997925
834.83	0.9675293	-1.998413
834.831	0.9675293	-1.998108
834.832	0.9673767	-1.998718
834.833	0.9678955	-1.99823
834.834	0.9675293	-1.99823
834.835	0.9676514	-1.998108
834.836	0.9677124	-1.998535
834.837	0.9674683	-1.998413
834.838	0.9674683	-1.998047
834.839	0.9675598	-1.998535
834.84	0.9676208	-1.99762
834.841	0.9673157	-1.997925
834.842	0.9673767	-1.998413
834.843	0.9677124	-1.99823
834.844	0.9674683	-1.997559
834.845	0.9675293	-1.998779
834.846	0.9675598	-1.998047
834.847	0.9674683	-1.998291
834.848	0.9673157	-1.998596
834.849	0.9673157	-1.998596
834.85	0.9675293	-1.997803
834.851	0.9677734	-1.998291
834.852	0.9674683	-1.997925
834.853	0.9675293	-1.997742
834.854	0.9673157	-1.998718
834.855	0.9674072	-1.998535
834.856	0.9674683	-1.997925
834.857	0.9674072	-1.997925
834.858	0.9674683	-1.997559
834.859	0.967804	-1.99823
834.86	0.9673157	-1.998535
834.861	0.9675293	-1.998779
834.862	0.9671326	-1.998108
834.863	0.9675293	-1.997437
834.864	0.9672852	-1.998535
834.865	0.9671326	-1.998108
834.866	0.9674683	-1.997925
834.867	0.9670715	-1.998901
834.868	0.9673157	-1.998535
834.869	0.9673767	-1.998291
834.87	0.9671326	-1.99823
834.871	0.9671631	-1.998291
834.872	0.9674072	-1.999023
834.873	0.9675293	-1.998291
834.874	0.9671326	-1.998108
834.875	0.9675293	-1.997742
834.876	0.9675598	-1.99823
834.877	0.9672241	-1.997742
834.878	0.9674072	-1.999023
834.879	0.9670715	-1.99823
834.88	0.9671326	-1.997803
834.881	0.9671326	-1.99823
834.882	0.9671631	-1.998596
834.883	0.9671326	-1.998047
834.884	0.9670715	-1.998535
834.885	0.9673767	-1.99823
834.886	0.9671631	-1.998718
834.887	0.9672852	-1.998291
834.888	0.9673767	-1.99823
834.889	0.9671326	-1.996948
834.89	0.9669189	-1.998779
834.891	0.9672241	-1.998047
834.892	0.9672852	-1.999207
834.893	0.9671631	-1.997803
834.894	0.967041	-1.99762
834.895	0.967041	-1.998901
834.896	0.967041	-1.997925
834.897	0.9670715	-1.999268
834.898	0.9672852	-1.998047
834.899	0.9672852	-1.998108
834.9	0.9672852	-1.99762
834.901	0.967041	-1.998901
834.902	0.9670715	-1.998291
834.903	0.9672852	-1.998413
834.904	0.9668884	-1.99823
834.905	0.9671326	-1.998535
834.906	0.96698	-1.997742
834.907	0.9670715	-1.998718
834.908	0.9670715	-1.99762
834.909	0.9670715	-1.998291
834.91	0.9672852	-1.998291
834.911	0.967041	-1.998779
834.912	0.9669189	-1.999084
834.913	0.9670715	-1.99762
834.914	0.9671631	-1.998901
834.915	0.9668884	-1.998413
834.916	0.9673157	-1.999573
834.917	0.96698	-1.998596
834.918	0.9672241	-1.997925
834.919	0.9666443	-1.998291
834.92	0.9670715	-1.998596
834.921	0.967041	-1.999268
834.922	0.9667969	-1.997742
834.923	0.9672241	-1.998535
834.924	0.967041	-1.998413
834.925	0.9666748	-1.998779
834.926	0.9670715	-1.998596
834.927	0.9670715	-1.998291
834.928	0.9667969	-1.998718
834.929	0.9667358	-1.998291
834.93	0.9670715	-1.998535
834.931	0.96698	-1.998047
834.932	0.9668884	-1.998535
834.933	0.9666748	-1.998413
834.934	0.9667358	-1.998535
834.935	0.9666443	-1.998718
834.936	0.9670715	-1.997253
834.937	0.9668274	-1.998413
834.938	0.9669189	-1.998291
834.939	0.9669189	-1.998535
834.94	0.9669189	-1.998108
834.941	0.9668884	-1.998108
834.942	0.9670715	-1.998047
834.943	0.9665833	-1.997925
834.944	0.967041	-1.999207
834.945	0.9667969	-1.997253
834.946	0.9667358	-1.998047
834.947	0.9667358	-1.998291
834.948	0.9670715	-1.99823
834.949	0.9667969	-1.998718
834.95	0.9667969	-1.997742
834.951	0.9667969	-1.998291
834.952	0.9669189	-1.996948
834.953	0.9667969	-1.998108
834.954	0.9666443	-1.999084
834.955	0.9666748	-1.997131
834.956	0.9668884	-1.998047
834.957	0.9666443	-1.99823
834.958	0.9666443	-1.998718
834.959	0.9666748	-1.99762
834.96	0.9666748	-1.99823
834.961	0.9666443	-1.997742
834.962	0.9666443	-1.99762
834.963	0.9666748	-1.998718
834.964	0.9668274	-1.996826
834.965	0.9664307	-1.998779
834.966	0.9667358	-1.997314
834.967	0.9664917	-1.997437
834.968	0.967041	-1.998413
834.969	0.9666443	-1.996948
834.97	0.9667358	-1.998291
834.971	0.9663086	-1.998413
834.972	0.9665527	-1.997314
834.973	0.9663086	-1.998413
834.974	0.9665833	-1.997314
834.975	0.9664917	-1.998291
834.976	0.9666443	-1.99823
834.977	0.9667358	-1.998535
834.978	0.9667358	-1.997925
834.979	0.9666748	-1.99762
834.98	0.9665527	-1.998291
834.981	0.9666443	-1.998413
834.982	0.9665527	-1.998535
834.983	0.9667358	-1.997742
834.984	0.9665833	-1.997253
834.985	0.9664307	-1.998718
834.986	0.9665527	-1.997559
834.987	0.9665527	-1.998413
834.988	0.9664001	-1.998047
834.989	0.9667358	-1.997559
834.99	0.9666748	-1.998108
834.991	0.9666443	-1.997803
834.992	0.9665527	-1.998108
834.993	0.9664001	-1.99707
834.994	0.9664307	-1.998413
834.995	0.9665833	-1.99762
834.996	0.9666443	-1.997925
834.997	0.9662476	-1.997437
834.998	0.9665833	-1.99762
834.999	0.9664307	-1.999023
835	0.9664917	-1.998718
835.001	0.9664001	-1.998108
835.002	0.9665527	-1.997803
835.003	0.9663391	-1.998596
835.004	0.9665527	-1.998291
835.005	0.9663086	-1.997559
835.006	0.9666443	-1.998596
835.007	0.9663391	-1.997803
835.008	0.9665527	-1.998779
835.009	0.9665833	-1.99762
835.01	0.9666748	-1.997803
835.011	0.9663086	-1.99823
835.012	0.9664001	-1.997742
835.013	0.9664307	-1.998291
835.014	0.9664307	-1.998535
835.015	0.9665527	-1.998047
835.016	0.9664917	-1.997253
835.017	0.9663391	-1.998047
835.018	0.9663086	-1.99823
835.019	0.9664307	-1.997559
835.02	0.9663391	-1.99762
835.021	0.9661865	-1.997314
835.022	0.966156	-1.997559
835.023	0.9664917	-1.997742
835.024	0.966095	-1.997437
835.025	0.9663391	-1.998535
835.026	0.9664307	-1.996765
835.027	0.9663086	-1.998047
835.028	0.966156	-1.997559
835.029	0.9664917	-1.997803
835.03	0.9661865	-1.998108
835.031	0.9663391	-1.99762
835.032	0.9661865	-1.997803
835.033	0.9662476	-1.998047
835.034	0.9663391	-1.997559
835.035	0.9664307	-1.99762
835.036	0.9661865	-1.99823
835.037	0.966095	-1.997742
835.038	0.9663086	-1.99823
835.039	0.966156	-1.997742
835.04	0.9661865	-1.997925
835.041	0.966156	-1.997314
835.042	0.9663086	-1.998718
835.043	0.9664001	-1.998413
835.044	0.9661865	-1.998779
835.045	0.9665833	-1.998108
835.046	0.966095	-1.99762
835.047	0.9660034	-1.998718
835.048	0.966095	-1.998413
835.049	0.966156	-1.998718
835.05	0.966156	-1.998108
835.051	0.9663391	-1.99762
835.052	0.9661865	-1.999023
835.053	0.9662476	-1.997925
835.054	0.9662476	-1.99762
835.055	0.966156	-1.99762
835.056	0.966156	-1.998535
835.057	0.9660034	-1.998718
835.058	0.966156	-1.99823
835.059	0.966095	-1.997742
835.06	0.9662476	-1.998291
835.061	0.9660034	-1.998413
835.062	0.9663086	-1.997803
835.063	0.966156	-1.998291
835.064	0.966095	-1.997437
835.065	0.9661865	-1.998047
835.066	0.9662476	-1.998413
835.067	0.9659424	-1.998047
835.068	0.966095	-1.999023
835.069	0.9659119	-1.997803
835.07	0.9661865	-1.997803
835.071	0.9656067	-1.998413
835.072	0.9663086	-1.998596
835.073	0.9658508	-1.99823
835.074	0.9659424	-1.998047
835.075	0.9660034	-1.998718
835.076	0.9662476	-1.997803
835.077	0.966095	-1.998413
835.078	0.966095	-1.997742
835.079	0.9659424	-1.998291
835.08	0.9660034	-1.999023
835.081	0.9660034	-1.998413
835.082	0.9656982	-1.998413
835.083	0.9658508	-1.99823
835.084	0.9659119	-1.998535
835.085	0.9658508	-1.998535
835.086	0.9660645	-1.998413
835.087	0.9660034	-1.997803
835.088	0.9657593	-1.997742
835.089	0.9659424	-1.998291
835.09	0.9656067	-1.998596
835.091	0.9658508	-1.998779
835.092	0.9656677	-1.997803
835.093	0.9660645	-1.99823
835.094	0.9659424	-1.998718
835.095	0.9658508	-1.997253
835.096	0.9659424	-1.998291
835.097	0.9658508	-1.998718
835.098	0.9658508	-1.998596
835.099	0.9659119	-1.997742
835.1	0.9659424	-1.997803
835.101	0.9658508	-1.998535
835.102	0.9659119	-1.998047
835.103	0.9659119	-1.998047
835.104	0.9660034	-1.998535
835.105	0.9659119	-1.998108
835.106	0.9660034	-1.998413
835.107	0.9658508	-1.997253
835.108	0.9659119	-1.998413
835.109	0.9658508	-1.996948
835.11	0.9656982	-1.998596
835.111	0.966095	-1.997559
835.112	0.9659119	-1.998047
835.113	0.9657593	-1.998535
835.114	0.9658508	-1.997742
835.115	0.9658508	-1.998535
835.116	0.9658203	-1.998047
835.117	0.9657593	-1.99823
835.118	0.9658508	-1.997437
835.119	0.9657593	-1.997925
835.12	0.9658203	-1.997925
835.121	0.9658203	-1.997314
835.122	0.9656067	-1.998413
835.123	0.9658203	-1.997559
835.124	0.9658203	-1.997742
835.125	0.9658203	-1.997742
835.126	0.9658508	-1.997803
835.127	0.9657593	-1.998413
835.128	0.9657593	-1.997314
835.129	0.9659424	-1.998596
835.13	0.9658508	-1.998291
835.131	0.9658508	-1.998047
835.132	0.9656067	-1.998047
835.133	0.9656982	-1.997559
835.134	0.9659424	-1.997803
835.135	0.9658508	-1.997925
835.136	0.9658508	-1.998108
835.137	0.9657593	-1.997803
835.138	0.9657593	-1.998047
835.139	0.9656677	-1.998718
835.14	0.9656677	-1.997742
835.141	0.9658508	-1.998108
835.142	0.9658203	-1.997803
835.143	0.9659119	-1.998535
835.144	0.9656067	-1.997925
835.145	0.9658508	-1.997559
835.146	0.9657593	-1.997559
835.147	0.9659424	-1.997314
835.148	0.9656067	-1.998535
835.149	0.9656067	-1.99823
835.15	0.9658203	-1.998108
835.151	0.9654541	-1.997559
835.152	0.9654541	-1.997925
835.153	0.9656677	-1.998718
835.154	0.9654541	-1.99762
835.155	0.9656677	-1.99823
835.156	0.9655762	-1.998291
835.157	0.9653625	-1.997742
835.158	0.9655151	-1.998535
835.159	0.9656677	-1.998047
835.16	0.9657593	-1.997925
835.161	0.9654541	-1.99762
835.162	0.9656982	-1.998535
835.163	0.9656067	-1.997925
835.164	0.9654541	-1.998718
835.165	0.9659119	-1.997925
835.166	0.9656067	-1.997925
835.167	0.9655151	-1.998413
835.168	0.9653625	-1.998047
835.169	0.9655151	-1.999023
835.17	0.9655151	-1.997803
835.171	0.9655762	-1.998779
835.172	0.9656677	-1.998413
835.173	0.9655151	-1.997559
835.174	0.9656677	-1.998596
835.175	0.9656677	-1.997559
835.176	0.9656067	-1.99823
835.177	0.9654236	-1.998413
835.178	0.9656067	-1.99762
835.179	0.9654236	-1.997437
835.18	0.9654541	-1.99762
835.181	0.965271	-1.99939
835.182	0.9654236	-1.99707
835.183	0.9656067	-1.998779
835.184	0.965332	-1.998047
835.185	0.9655151	-1.998413
835.186	0.9653625	-1.998047
835.187	0.9658508	-1.99823
835.188	0.9654541	-1.99823
835.189	0.9653625	-1.998901
835.19	0.9655151	-1.998779
835.191	0.9655762	-1.997437
835.192	0.9654236	-1.998779
835.193	0.9654541	-1.998047
835.194	0.9653625	-1.998047
835.195	0.9655151	-1.998535
835.196	0.96521	-1.997742
835.197	0.9656677	-1.997925
835.198	0.9654541	-1.998413
835.199	0.965271	-1.998047
835.2	0.9650879	-1.999268
835.201	0.9654236	-1.998413
835.202	0.9655151	-1.997925
835.203	0.9655762	-1.997803
835.204	0.9654236	-1.998291
835.205	0.9653625	-1.998291
835.206	0.9654236	-1.998413
835.207	0.965332	-1.998413
835.208	0.9654236	-1.999268
835.209	0.9653625	-1.997437
835.21	0.9656067	-1.997925
835.211	0.965332	-1.997437
835.212	0.9651184	-1.998718
835.213	0.9655762	-1.99762
835.214	0.965271	-1.999023
835.215	0.9654236	-1.99707
835.216	0.96521	-1.998291
835.217	0.965271	-1.998108
835.218	0.96521	-1.99823
835.219	0.9651794	-1.999268
835.22	0.96521	-1.99762
835.221	0.965332	-1.99823
835.222	0.9653625	-1.997314
835.223	0.96521	-1.998108
835.224	0.9649658	-1.997803
835.225	0.965332	-1.998535
835.226	0.9653625	-1.998047
835.227	0.965332	-1.99823
835.228	0.965332	-1.99823
835.229	0.96521	-1.997925
835.23	0.9651184	-1.999207
835.231	0.965271	-1.997742
835.232	0.9654236	-1.997925
835.233	0.9649353	-1.998535
835.234	0.9654236	-1.997314
835.235	0.9653625	-1.997803
835.236	0.9654236	-1.997742
835.237	0.9653625	-1.99823
835.238	0.96521	-1.998413
835.239	0.965271	-1.998413
835.24	0.9651184	-1.997314
835.241	0.965332	-1.99762
835.242	0.965332	-1.997742
835.243	0.9649353	-1.997437
835.244	0.9651794	-1.998047
835.245	0.9654236	-1.997742
835.246	0.96521	-1.997742
835.247	0.9650269	-1.997803
835.248	0.9650269	-1.99762
835.249	0.965332	-1.998047
835.25	0.96521	-1.997925
835.251	0.9650269	-1.998108
835.252	0.9653625	-1.998108
835.253	0.9650879	-1.998108
835.254	0.9649658	-1.997314
835.255	0.965271	-1.997803
835.256	0.9651794	-1.997925
835.257	0.9651184	-1.998291
835.258	0.9651184	-1.997437
835.259	0.9648743	-1.997742
835.26	0.9649658	-1.998596
835.261	0.9649353	-1.997803
835.262	0.9650269	-1.998901
835.263	0.9653625	-1.997803
835.264	0.9649658	-1.997925
835.265	0.9650269	-1.997742
835.266	0.9648438	-1.998779
835.267	0.9649658	-1.998901
835.268	0.9649353	-1.997559
835.269	0.9649353	-1.998779
835.27	0.9651794	-1.99823
835.271	0.9650269	-1.999695
835.272	0.9649353	-1.997925
835.273	0.9650879	-1.997559
835.274	0.9649658	-1.998535
835.275	0.9651184	-1.997742
835.276	0.9649658	-1.998901
835.277	0.9650269	-1.996826
835.278	0.96521	-1.999023
835.279	0.965332	-1.998108
835.28	0.9653625	-1.99823
835.281	0.96521	-1.998718
835.282	0.9649658	-1.99823
835.283	0.9649353	-1.997925
835.284	0.965332	-1.997742
835.285	0.9650879	-1.998718
835.286	0.9649658	-1.997437
835.287	0.9650879	-1.997803
835.288	0.9648438	-1.99823
835.289	0.9650879	-1.997437
835.29	0.9649658	-1.999023
835.291	0.9648438	-1.997437
835.292	0.9648438	-1.998047
835.293	0.9648438	-1.998596
835.294	0.9648743	-1.997925
835.295	0.9649353	-1.998108
835.296	0.9649658	-1.99762
835.297	0.9647217	-1.997925
835.298	0.9648743	-1.998596
835.299	0.9651184	-1.998779
835.3	0.9650269	-1.998413
835.301	0.9647827	-1.998047
835.302	0.9648743	-1.998596
835.303	0.9651184	-1.998108
835.304	0.9650879	-1.998901
835.305	0.9648438	-1.998047
835.306	0.9649658	-1.997925
835.307	0.9648438	-1.998901
835.308	0.9647827	-1.997803
835.309	0.9648438	-1.99939
835.31	0.9649658	-1.998108
835.311	0.9646301	-1.99762
835.312	0.9645996	-1.998779
835.313	0.9648438	-1.997803
835.314	0.9648743	-1.998718
835.315	0.9649658	-1.997925
835.316	0.9648743	-1.998535
835.317	0.9648743	-1.998779
835.318	0.9650879	-1.998535
835.319	0.9645386	-1.997803
835.32	0.9647217	-1.997925
835.321	0.9649658	-1.99823
835.322	0.9646912	-1.998535
835.323	0.9647217	-1.998718
835.324	0.9647217	-1.997925
835.325	0.9648438	-1.998535
835.326	0.9649353	-1.998047
835.327	0.9649353	-1.997742
835.328	0.9646912	-1.998901
835.329	0.9647827	-1.997437
835.33	0.9648438	-1.99823
835.331	0.9647827	-1.998718
835.332	0.9649353	-1.99823
835.333	0.9647217	-1.998413
835.334	0.9646912	-1.997925
835.335	0.9647827	-1.998413
835.336	0.9647217	-1.99823
835.337	0.9647217	-1.999207
835.338	0.9649353	-1.997803
835.339	0.9648438	-1.998901
835.34	0.9646301	-1.998718
835.341	0.9645996	-1.998291
835.342	0.9648743	-1.998901
835.343	0.9645996	-1.996826
835.344	0.9645386	-1.998413
835.345	0.9645996	-1.999268
835.346	0.9650879	-1.998718
835.347	0.9645996	-1.998535
835.348	0.9644775	-1.997314
835.349	0.9648438	-1.998718
835.35	0.9645386	-1.998718
835.351	0.9647827	-1.999023
835.352	0.9644775	-1.997925
835.353	0.9647827	-1.998718
835.354	0.9645386	-1.998413
835.355	0.9648438	-1.997803
835.356	0.9645996	-2
835.357	0.9646301	-1.997437
835.358	0.9645386	-1.998535
835.359	0.9646912	-1.999512
835.36	0.9648438	-1.997925
835.361	0.9647217	-1.999084
835.362	0.9642029	-1.998047
835.363	0.964386	-1.998108
835.364	0.9645386	-1.998535
835.365	0.9646912	-1.998718
835.366	0.9646301	-1.99823
835.367	0.9646301	-1.99823
835.368	0.9646301	-1.998413
835.369	0.9647827	-1.998596
835.37	0.9647217	-1.998596
835.371	0.9645386	-1.997803
835.372	0.9645996	-1.997925
835.373	0.9645996	-1.999084
835.374	0.9645386	-1.998108
835.375	0.9645386	-1.998413
835.376	0.9643555	-1.998108
835.377	0.9646912	-1.998291
835.378	0.9645996	-1.998901
835.379	0.964447	-1.998047
835.38	0.9645386	-1.999084
835.381	0.9646912	-1.99762
835.382	0.9645996	-1.999084
835.383	0.9645386	-1.998291
835.384	0.9645996	-1.999268
835.385	0.964386	-1.997925
835.386	0.9645386	-1.998047
835.387	0.9643555	-1.998718
835.388	0.964386	-1.997925
835.389	0.964447	-1.999268
835.39	0.9642944	-1.998718
835.391	0.964447	-1.998596
835.392	0.9646301	-1.999084
835.393	0.9645386	-1.998535
835.394	0.9643555	-1.99823
835.395	0.9645996	-1.998596
835.396	0.9645386	-1.998535
835.397	0.964447	-1.998413
835.398	0.964447	-1.998901
835.399	0.9642334	-1.99823
835.4	0.9644775	-1.997803
835.401	0.9645386	-1.998291
835.402	0.964447	-1.998291
835.403	0.9644775	-1.998779
835.404	0.9645996	-1.997803
835.405	0.9645996	-1.998535
835.406	0.9645386	-1.997742
835.407	0.9642334	-1.998413
835.408	0.964386	-1.997925
835.409	0.9642029	-1.998047
835.41	0.9646301	-1.998291
835.411	0.9642029	-1.999268
835.412	0.964386	-1.998596
835.413	0.9645996	-1.998535
835.414	0.9644775	-1.998108
835.415	0.9645996	-1.998413
835.416	0.9640503	-1.997742
835.417	0.9641113	-1.998535
835.418	0.964447	-1.998108
835.419	0.9643555	-1.998108
835.42	0.9644775	-1.998596
835.421	0.9642029	-1.998291
835.422	0.9646301	-1.998108
835.423	0.964386	-1.997742
835.424	0.964386	-1.998779
835.425	0.9642029	-1.997437
835.426	0.9642029	-1.999268
835.427	0.9644775	-1.998413
835.428	0.9642334	-1.998108
835.429	0.9642944	-1.997742
835.43	0.9640503	-1.998108
835.431	0.964386	-1.997437
835.432	0.9641418	-1.998108
835.433	0.9643555	-1.998108
835.434	0.9640503	-1.998718
835.435	0.9642334	-1.997803
835.436	0.9641418	-1.999023
835.437	0.9643555	-1.997742
835.438	0.9642029	-1.998291
835.439	0.9641113	-1.998779
835.44	0.9640503	-1.998596
835.441	0.9645386	-1.998108
835.442	0.9644775	-1.999023
835.443	0.9640503	-1.99823
835.444	0.964386	-1.998413
835.445	0.9643555	-1.998596
835.446	0.9642029	-1.997925
835.447	0.964386	-1.998108
835.448	0.9641113	-1.998108
835.449	0.9642334	-1.999023
835.45	0.9643555	-1.997925
835.451	0.9644775	-1.998596
835.452	0.9641418	-1.997925
835.453	0.9643555	-1.99823
835.454	0.9641113	-1.999084
835.455	0.9641113	-1.99823
835.456	0.964447	-1.998291
835.457	0.9641418	-1.998413
835.458	0.9639893	-1.998596
835.459	0.9639893	-1.998718
835.46	0.9642334	-1.997803
835.461	0.9642029	-1.997742
835.462	0.9642944	-1.99823
835.463	0.9639587	-1.999268
835.464	0.9643555	-1.997559
835.465	0.9640503	-1.998901
835.466	0.9642944	-1.997925
835.467	0.9641418	-1.998901
835.468	0.9641418	-1.999573
835.469	0.9643555	-1.998535
835.47	0.9641418	-1.998596
835.471	0.9643555	-1.998596
835.472	0.9642944	-1.998901
835.473	0.9641418	-1.998901
835.474	0.9638672	-1.998901
835.475	0.9641418	-1.997742
835.476	0.9640503	-1.998596
835.477	0.9641113	-1.999207
835.478	0.9641113	-1.997803
835.479	0.9639893	-1.999268
835.48	0.9639893	-1.998413
835.481	0.9642334	-1.998901
835.482	0.9641113	-1.998413
835.483	0.9641113	-1.998291
835.484	0.9642029	-1.999023
835.485	0.9641113	-1.997742
835.486	0.9642334	-1.998535
835.487	0.9638672	-1.999084
835.488	0.964386	-1.998108
835.489	0.9641418	-1.998413
835.49	0.9641113	-1.998901
835.491	0.9641113	-1.998413
835.492	0.9639893	-1.999207
835.493	0.9638062	-1.998535
835.494	0.9638977	-1.99823
835.495	0.9638062	-1.998718
835.496	0.9641113	-1.999084
835.497	0.9642334	-1.998535
835.498	0.9639893	-1.999268
835.499	0.9639893	-1.998535
835.5	0.9639893	-1.998535
835.501	0.9638062	-1.999207
835.502	0.9640503	-1.998291
835.503	0.9639587	-1.999268
835.504	0.9639587	-1.998413
835.505	0.9641113	-1.998413
835.506	0.9639893	-1.998779
835.507	0.9641113	-1.99823
835.508	0.9638062	-1.998108
835.509	0.9638977	-1.998596
835.51	0.9639587	-1.999084
835.511	0.9638977	-1.999207
835.512	0.9638672	-1.998535
835.513	0.9638672	-1.997803
835.514	0.9642334	-1.998413
835.515	0.9642334	-1.999084
835.516	0.9639893	-1.998047
835.517	0.9640503	-1.998779
835.518	0.9640503	-1.998718
835.519	0.9639587	-1.997803
835.52	0.9639893	-1.998535
835.521	0.9639893	-1.99823
835.522	0.9639893	-1.998535
835.523	0.9638977	-1.998047
835.524	0.9639587	-1.998901
835.525	0.9638062	-1.998291
835.526	0.9638672	-1.997437
835.527	0.9638977	-1.998291
835.528	0.9637146	-1.99823
835.529	0.9638977	-1.999207
835.53	0.9638672	-1.998413
835.531	0.9641113	-1.998108
835.532	0.9641113	-1.998535
835.533	0.9637451	-1.997559
835.534	0.9638672	-1.999756
835.535	0.9638672	-1.997742
835.536	0.9637146	-1.998901
835.537	0.9640503	-1.997803
835.538	0.9638977	-1.999512
835.539	0.9638977	-1.998535
835.54	0.9639587	-1.99823
835.541	0.9638672	-1.998718
835.542	0.9641113	-1.998413
835.543	0.963562	-1.998108
835.544	0.9637146	-1.998413
835.545	0.9638672	-1.998535
835.546	0.9637451	-1.998535
835.547	0.9637451	-1.998413
835.548	0.9638672	-1.998596
835.549	0.9638672	-1.997803
835.55	0.9639587	-1.998779
835.551	0.9637451	-1.998047
835.552	0.9638062	-1.997803
835.553	0.9637451	-1.998413
835.554	0.9638062	-1.998047
835.555	0.9641418	-1.998901
835.556	0.9640503	-1.997559
835.557	0.9639587	-1.999207
835.558	0.9638672	-1.998535
835.559	0.9638672	-1.998291
835.56	0.9638977	-1.997925
835.561	0.9638977	-1.998596
835.562	0.9638977	-1.99823
835.563	0.9637451	-1.998413
835.564	0.9634705	-1.998291
835.565	0.9638672	-1.998413
835.566	0.9637451	-1.998718
835.567	0.9638062	-1.998596
835.568	0.9637451	-1.997559
835.569	0.9637146	-1.999023
835.57	0.9639893	-1.99762
835.571	0.963562	-1.999084
835.572	0.9636536	-1.99762
835.573	0.9637146	-1.99939
835.574	0.963501	-1.998901
835.575	0.9637451	-1.999023
835.576	0.9639587	-1.99823
835.577	0.9636536	-1.998535
835.578	0.9636536	-1.999268
835.579	0.9637451	-1.998779
835.58	0.9636536	-1.998596
835.581	0.9637146	-1.998413
835.582	0.9638672	-1.998779
835.583	0.963562	-1.998291
835.584	0.9637146	-1.99823
835.585	0.9637146	-1.998596
835.586	0.9637451	-1.998779
835.587	0.963562	-1.998047
835.588	0.9637451	-1.999512
835.589	0.9634094	-1.998718
835.59	0.9638672	-1.998535
835.591	0.9638062	-1.998535
835.592	0.9637146	-1.997925
835.593	0.963501	-1.999695
835.594	0.9636536	-1.998535
835.595	0.963623	-1.998108
835.596	0.963562	-1.999207
835.597	0.9634094	-1.998596
835.598	0.9638672	-1.998291
835.599	0.9634094	-1.997742
835.6	0.9634705	-1.999023
835.601	0.9639587	-1.998413
835.602	0.963623	-1.999512
835.603	0.963623	-1.997559
835.604	0.9634705	-1.999084
835.605	0.9638672	-1.998047
835.606	0.9638672	-1.998779
835.607	0.963623	-1.999268
835.608	0.9636536	-1.99823
835.609	0.9638977	-1.998047
835.61	0.9637146	-1.998596
835.611	0.963501	-1.998901
835.612	0.963501	-1.998108
835.613	0.9637146	-1.99823
835.614	0.9637146	-1.998718
835.615	0.963562	-1.998535
835.616	0.963562	-1.998291
835.617	0.963501	-1.998535
835.618	0.963562	-1.998901
835.619	0.9636536	-1.998718
835.62	0.9638062	-1.998779
835.621	0.9638062	-1.998901
835.622	0.9634705	-1.99823
835.623	0.9637451	-1.99823
835.624	0.9639587	-1.998535
835.625	0.9638062	-1.999023
835.626	0.9636536	-1.998291
835.627	0.9634705	-1.998901
835.628	0.963562	-1.998291
835.629	0.9637146	-1.999268
835.63	0.963562	-1.999023
835.631	0.963562	-1.998779
835.632	0.9634094	-1.998413
835.633	0.963623	-1.998718
835.634	0.9636536	-1.999695
835.635	0.9636536	-1.999084
835.636	0.9634705	-1.998901
835.637	0.9633789	-1.998291
835.638	0.963562	-1.999207
835.639	0.9636536	-1.998108
835.64	0.9636536	-1.999207
835.641	0.9637146	-1.99823
835.642	0.963623	-1.99823
835.643	0.9634705	-1.998291
835.644	0.963562	-1.999084
835.645	0.9637146	-1.998413
835.646	0.9637146	-1.998291
835.647	0.963501	-1.997742
835.648	0.9633789	-1.998535
835.649	0.9634705	-1.999268
835.65	0.9633789	-1.998596
835.651	0.9637146	-1.998596
835.652	0.9633789	-1.999023
835.653	0.9633179	-1.998535
835.654	0.963562	-2
835.655	0.9637146	-1.998413
835.656	0.9634705	-1.999084
835.657	0.9634705	-1.998718
835.658	0.9637146	-1.998718
835.659	0.9633179	-1.998535
835.66	0.9634094	-1.998779
835.661	0.963501	-1.999207
835.662	0.9634094	-1.999023
835.663	0.9632568	-1.998291
835.664	0.9634094	-1.998718
835.665	0.9634705	-1.998047
835.666	0.963623	-1.99823
835.667	0.9629211	-1.999023
835.668	0.9632568	-1.997925
835.669	0.9633179	-1.998718
835.67	0.9632568	-1.998413
835.671	0.963501	-1.998291
835.672	0.9633789	-1.998779
835.673	0.9634705	-1.997925
835.674	0.9632568	-1.998779
835.675	0.9637146	-1.998291
835.676	0.9630127	-1.998718
835.677	0.9632568	-1.998535
835.678	0.9632568	-1.998901
835.679	0.9632568	-1.998596
835.68	0.9632263	-1.997803
835.681	0.9632263	-1.998901
835.682	0.9633179	-1.99823
835.683	0.963562	-1.999268
835.684	0.9633179	-1.997253
835.685	0.9633789	-1.998779
835.686	0.9633179	-1.998291
835.687	0.9632568	-1.998779
835.688	0.9631653	-1.998779
835.689	0.9633179	-1.99762
835.69	0.9632568	-1.998901
835.691	0.9631653	-1.998291
835.692	0.9633179	-1.999756
835.693	0.9633789	-1.998047
835.694	0.9633789	-1.997925
835.695	0.9631348	-1.998413
835.696	0.9633789	-1.998047
835.697	0.9632568	-1.999207
835.698	0.9633789	-1.998413
835.699	0.9630127	-1.998535
835.7	0.9634094	-1.998718
835.701	0.9633179	-1.99823
835.702	0.9632568	-1.99823
835.703	0.963562	-1.997437
835.704	0.9633179	-1.998413
835.705	0.9631653	-1.99823
835.706	0.9629822	-1.999573
835.707	0.9632568	-1.99762
835.708	0.9632568	-1.998413
835.709	0.9632263	-1.998718
835.71	0.9632263	-1.998108
835.711	0.9633789	-1.998901
835.712	0.9634705	-1.99823
835.713	0.9632263	-1.998718
835.714	0.9629211	-1.997925
835.715	0.9632263	-1.997803
835.716	0.9631653	-1.999023
835.717	0.9632568	-1.998047
835.718	0.9633179	-1.998718
835.719	0.963623	-1.998596
835.72	0.9631653	-1.998291
835.721	0.9631653	-1.997803
835.722	0.9631348	-1.997925
835.723	0.9633179	-1.998901
835.724	0.9630737	-1.997803
835.725	0.9632263	-1.998779
835.726	0.9630127	-1.997742
835.727	0.9631348	-1.998108
835.728	0.9631653	-1.99823
835.729	0.9631348	-1.99823
835.73	0.9632263	-1.998413
835.731	0.9632263	-1.997314
835.732	0.9632568	-1.99762
835.733	0.9632263	-1.998535
835.734	0.9631348	-1.998108
835.735	0.9633789	-1.998596
835.736	0.9631348	-1.997742
835.737	0.9631348	-1.998718
835.738	0.9632568	-1.998413
835.739	0.9633179	-1.998901
835.74	0.9632263	-1.997803
835.741	0.9632263	-1.998535
835.742	0.9629211	-1.998108
835.743	0.9627686	-1.998596
835.744	0.9633179	-1.999084
835.745	0.9632263	-1.998108
835.746	0.9629822	-1.998108
835.747	0.9630127	-1.998596
835.748	0.9629211	-1.99823
835.749	0.9631348	-1.998535
835.75	0.9630737	-1.997925
835.751	0.9631348	-1.997925
835.752	0.9632568	-1.99823
835.753	0.9630127	-1.99823
835.754	0.9630127	-1.998535
835.755	0.9632263	-1.997742
835.756	0.9630737	-1.998596
835.757	0.9632263	-1.998535
835.758	0.9629822	-1.998291
835.759	0.9630737	-1.997742
835.76	0.9632263	-1.998047
835.761	0.9633179	-1.997925
835.762	0.9629822	-1.998291
835.763	0.9630127	-1.998291
835.764	0.9630127	-1.997314
835.765	0.9633789	-1.997925
835.766	0.9633789	-1.998779
835.767	0.9631348	-1.999084
835.768	0.9632263	-1.997803
835.769	0.9632568	-1.998291
835.77	0.9629822	-1.998779
835.771	0.9629211	-1.99823
835.772	0.9629822	-1.999084
835.773	0.9631348	-1.998413
835.774	0.9632568	-1.998718
835.775	0.9630737	-1.998535
835.776	0.9628906	-1.998779
835.777	0.9631348	-1.998901
835.778	0.9631348	-1.997925
835.779	0.9628906	-1.998596
835.78	0.9632568	-1.998291
835.781	0.9631348	-1.998535
835.782	0.9631653	-1.998413
835.783	0.9629211	-1.999023
835.784	0.9628906	-1.998108
835.785	0.9632263	-1.998596
835.786	0.9633789	-1.998535
835.787	0.9628296	-1.998596
835.788	0.9631348	-1.998108
835.789	0.9628296	-1.999756
835.79	0.9629822	-1.998596
835.791	0.9631653	-1.998291
835.792	0.9628906	-1.99823
835.793	0.9629822	-1.998291
835.794	0.9631653	-1.998779
835.795	0.9628296	-1.998718
835.796	0.9630127	-1.99823
835.797	0.9629211	-1.997925
835.798	0.9629822	-1.998413
835.799	0.9629211	-1.998779
835.8	0.9629822	-1.998413
835.801	0.9627686	-1.998901
835.802	0.9629822	-1.998108
835.803	0.9629211	-1.998535
835.804	0.962738	-1.99823
835.805	0.9628906	-1.997314
835.806	0.9628296	-1.999023
835.807	0.9629211	-1.997803
835.808	0.9628906	-1.999084
835.809	0.9628906	-1.998535
835.81	0.9629211	-1.999084
835.811	0.9633179	-1.997803
835.812	0.9632263	-1.998108
835.813	0.9631653	-1.997437
835.814	0.9625244	-1.999023
835.815	0.9632263	-1.997559
835.816	0.9628906	-1.998108
835.817	0.9632568	-1.997925
835.818	0.9631653	-1.999084
835.819	0.9631653	-1.998535
835.82	0.962677	-1.99823
835.821	0.9628906	-1.998047
835.822	0.9628906	-1.998108
835.823	0.9629822	-1.998413
835.824	0.9631348	-1.997925
835.825	0.9630127	-1.998596
835.826	0.962677	-1.998108
835.827	0.9628296	-1.998718
835.828	0.9630127	-1.998413
835.829	0.9630737	-1.998108
835.83	0.9629211	-1.998108
835.831	0.9628296	-1.998047
835.832	0.9629211	-1.998779
835.833	0.9630127	-1.998535
835.834	0.9629211	-1.997803
835.835	0.9628906	-1.998291
835.836	0.9630737	-1.998291
835.837	0.9627686	-1.998596
835.838	0.962738	-1.997437
835.839	0.9628906	-1.999573
835.84	0.9629822	-1.997253
835.841	0.9628906	-1.998413
835.842	0.9629822	-1.997803
835.843	0.9627686	-1.998047
835.844	0.9627686	-1.998047
835.845	0.9628906	-1.998291
835.846	0.9629211	-1.99762
835.847	0.962677	-1.998535
835.848	0.9625854	-1.99762
835.849	0.9629211	-1.998047
835.85	0.9625854	-1.998108
835.851	0.9630737	-1.99823
835.852	0.962738	-1.998047
835.853	0.9628906	-1.998535
835.854	0.9628906	-1.997437
835.855	0.9627686	-1.998047
835.856	0.9627686	-1.998413
835.857	0.962677	-1.998047
835.858	0.9627686	-1.998779
835.859	0.9630737	-1.997803
835.86	0.9628296	-1.998047
835.861	0.9631348	-1.998291
835.862	0.9626465	-1.99823
835.863	0.9628296	-1.997253
835.864	0.9630127	-1.998413
835.865	0.9624329	-1.997314
835.866	0.9624329	-1.998413
835.867	0.9625244	-1.997742
835.868	0.9625854	-1.99762
835.869	0.9628906	-1.99762
835.87	0.9627686	-1.998413
835.871	0.9628906	-1.997559
835.872	0.9629211	-1.998413
835.873	0.962677	-1.99707
835.874	0.9627686	-1.998291
835.875	0.962677	-1.99762
835.876	0.9628296	-1.998047
835.877	0.962677	-1.998047
835.878	0.9626465	-1.997437
835.879	0.9627686	-1.997925
835.88	0.9628296	-1.997314
835.881	0.9627686	-1.998047
835.882	0.9628906	-1.99762
835.883	0.9628906	-1.99762
835.884	0.962677	-1.997437
835.885	0.9628906	-1.996765
835.886	0.9625854	-1.997742
835.887	0.9624939	-1.997803
835.888	0.9627686	-1.997437
835.889	0.9629211	-1.997925
835.89	0.962738	-1.997437
835.891	0.962677	-1.997925
835.892	0.9625244	-1.998047
835.893	0.962677	-1.998108
835.894	0.9628296	-1.997925
835.895	0.962677	-1.997803
835.896	0.962738	-1.998291
835.897	0.9626465	-1.997803
835.898	0.9628296	-1.997314
835.899	0.9626465	-1.998535
835.9	0.9625854	-1.99823
835.901	0.9628906	-1.997742
835.902	0.9628296	-1.997437
835.903	0.9624939	-1.998413
835.904	0.9627686	-1.99646
835.905	0.962738	-1.998596
835.906	0.9628906	-1.997253
835.907	0.9627686	-1.998596
835.908	0.9625244	-1.997925
835.909	0.9628296	-1.997253
835.91	0.9625854	-1.998718
835.911	0.9626465	-1.997253
835.912	0.9628296	-1.998535
835.913	0.9624939	-1.99707
835.914	0.9628906	-1.997742
835.915	0.9629211	-1.998047
835.916	0.9626465	-1.99762
835.917	0.9625244	-1.998535
835.918	0.9625244	-1.998291
835.919	0.9625854	-1.99762
835.92	0.962738	-1.99823
835.921	0.9628906	-1.997314
835.922	0.962677	-1.997925
835.923	0.9624939	-1.998535
835.924	0.962677	-1.998108
835.925	0.9626465	-1.997803
835.926	0.962677	-1.998596
835.927	0.9623413	-1.998047
835.928	0.9624939	-1.998535
835.929	0.9623413	-1.998291
835.93	0.9624939	-1.998413
835.931	0.9624329	-1.998291
835.932	0.9624939	-1.998108
835.933	0.9624329	-1.997925
835.934	0.9626465	-1.998535
835.935	0.9628906	-1.997559
835.936	0.9627686	-1.998596
835.937	0.9626465	-1.998596
835.938	0.9624023	-1.998413
835.939	0.9625244	-1.998108
835.94	0.9625244	-1.997314
835.941	0.9624023	-1.99823
835.942	0.962738	-1.997803
835.943	0.9625854	-1.99823
835.944	0.9626465	-1.99762
835.945	0.9625854	-1.998779
835.946	0.9625244	-1.998047
835.947	0.9624939	-1.998108
835.948	0.9628906	-1.998413
835.949	0.9625854	-1.998108
835.95	0.9625854	-1.99823
835.951	0.9622803	-1.998047
835.952	0.9624329	-1.998047
835.953	0.9623413	-1.998413
835.954	0.9624329	-1.997925
835.955	0.9625244	-1.998535
835.956	0.9625244	-1.997559
835.957	0.9626465	-1.998596
835.958	0.9624939	-1.997742
835.959	0.9625244	-1.999023
835.96	0.9624023	-1.997559
835.961	0.9623413	-1.99823
835.962	0.9625244	-1.998413
835.963	0.9625244	-1.997803
835.964	0.9624329	-1.998413
835.965	0.9623413	-1.99762
835.966	0.9624329	-1.99823
835.967	0.9622803	-1.998291
835.968	0.9625854	-1.998291
835.969	0.9624329	-1.997437
835.97	0.9625854	-1.998718
835.971	0.9626465	-1.998413
835.972	0.9626465	-1.997925
835.973	0.9624329	-1.99823
835.974	0.9626465	-1.996826
835.975	0.9624329	-1.998413
835.976	0.9622498	-1.998291
835.977	0.9622803	-1.998108
835.978	0.9625854	-1.998718
835.979	0.9623413	-1.997253
835.98	0.9624329	-1.998901
835.981	0.9625854	-1.998291
835.982	0.9623413	-1.997803
835.983	0.9626465	-1.998596
835.984	0.9624329	-1.998718
835.985	0.962738	-1.998108
835.986	0.9623413	-1.997803
835.987	0.962738	-1.997925
835.988	0.9624329	-1.997742
835.989	0.9621887	-1.997925
835.99	0.9624329	-1.999084
835.991	0.9624023	-1.998291
835.992	0.9624939	-1.997925
835.993	0.9624329	-1.997314
835.994	0.9625854	-1.997925
835.995	0.9624023	-1.998413
835.996	0.9623413	-1.99762
835.997	0.9622803	-1.998047
835.998	0.9624329	-1.997925
835.999	0.9624329	-1.997437
836	0.9624329	-1.998535
836.001	0.9624329	-1.997253
836.002	0.9624023	-1.997559
836.003	0.9624939	-1.998108
836.004	0.9622803	-1.998291
836.005	0.9624329	-1.997803
836.006	0.9624329	-1.99762
836.007	0.9621887	-1.997437
836.008	0.9622803	-1.998535
836.009	0.9620972	-1.998291
836.01	0.9624329	-1.99823
836.011	0.9624023	-1.997253
836.012	0.9623413	-1.99762
836.013	0.9625244	-1.998108
836.014	0.9622803	-1.998413
836.015	0.9622803	-1.998413
836.016	0.9624329	-1.99707
836.017	0.9625244	-1.997803
836.018	0.9624023	-1.998108
836.019	0.9622498	-1.997925
836.02	0.9623413	-1.997803
836.021	0.9624939	-1.99762
836.022	0.9624939	-1.997742
836.023	0.9620972	-1.998108
836.024	0.9623413	-1.998047
836.025	0.9625854	-1.995972
836.026	0.9624329	-1.997803
836.027	0.9621887	-1.998047
836.028	0.9622803	-1.998413
836.029	0.9621887	-1.997314
836.03	0.962677	-1.996765
836.031	0.9620972	-1.997437
836.032	0.9622498	-1.997437
836.033	0.9623413	-1.997925
836.034	0.9622803	-1.998047
836.035	0.9622803	-1.997437
836.036	0.9620361	-1.997803
836.037	0.9624329	-1.998108
836.038	0.9621582	-1.999023
836.039	0.9622498	-1.997803
836.04	0.9623413	-1.997437
836.041	0.9624939	-1.998535
836.042	0.9621887	-1.997742
836.043	0.9623413	-1.998779
836.044	0.9624023	-1.997437
836.045	0.9622498	-1.998108
836.046	0.9624329	-1.998108
836.047	0.9622803	-1.998901
836.048	0.9624023	-1.997131
836.049	0.9620361	-1.998047
836.05	0.9624329	-1.998291
836.051	0.9621582	-1.998291
836.052	0.9622498	-1.999084
836.053	0.9624329	-1.99762
836.054	0.9623413	-1.997559
836.055	0.9624023	-1.998108
836.056	0.9625854	-1.997803
836.057	0.9623413	-1.99823
836.058	0.9622803	-1.997803
836.059	0.9626465	-1.998108
836.06	0.9623413	-1.997559
836.061	0.9620056	-1.998047
836.062	0.9624329	-1.997559
836.063	0.9623413	-1.998596
836.064	0.9620056	-1.997742
836.065	0.9624329	-1.998413
836.066	0.9620972	-1.998291
836.067	0.9624329	-1.99762
836.068	0.9621582	-1.997742
836.069	0.9622803	-1.998047
836.07	0.9623413	-1.99762
836.071	0.9622498	-1.998596
836.072	0.9624023	-1.99707
836.073	0.9622498	-1.998047
836.074	0.9620972	-1.997253
836.075	0.9622803	-1.99762
836.076	0.9621887	-1.998413
836.077	0.9620361	-1.997253
836.078	0.9624939	-1.997803
836.079	0.9623413	-1.998108
836.08	0.9620056	-1.998291
836.081	0.9621582	-1.997803
836.082	0.9622498	-1.998108
836.083	0.9624939	-1.998535
836.084	0.9621887	-1.998291
836.085	0.9620972	-1.999023
836.086	0.9620361	-1.99762
836.087	0.9622498	-1.998047
836.088	0.9621582	-1.998779
836.089	0.9624329	-1.996643
836.09	0.9621582	-1.999207
836.091	0.9624023	-1.99707
836.092	0.9621887	-1.998718
836.093	0.9622803	-1.998596
836.094	0.9620972	-1.998535
836.095	0.9621582	-1.998108
836.096	0.9622498	-1.998596
836.097	0.9621887	-1.99762
836.098	0.9621887	-1.998291
836.099	0.9617615	-1.99939
836.1	0.9622803	-1.997437
836.101	0.9622498	-1.998413
836.102	0.9621582	-1.998291
836.103	0.9620361	-1.99823
836.104	0.9619446	-1.999207
836.105	0.9622498	-1.997131
836.106	0.9624023	-1.998047
836.107	0.9619446	-1.998047
836.108	0.961853	-1.997437
836.109	0.9620361	-1.99823
836.11	0.9619141	-1.997437
836.111	0.9620056	-1.997925
836.112	0.9624023	-1.997253
836.113	0.9621887	-1.997742
836.114	0.9620361	-1.996765
836.115	0.961853	-1.998108
836.116	0.9621582	-1.99707
836.117	0.9620972	-1.997253
836.118	0.9622803	-1.999207
836.119	0.9619446	-1.997253
836.12	0.9620972	-1.998047
836.121	0.9620361	-1.997253
836.122	0.9620972	-1.997559
836.123	0.9620361	-1.99762
836.124	0.9622803	-1.997742
836.125	0.9620361	-1.997131
836.126	0.9620056	-1.998108
836.127	0.9620056	-1.997742
836.128	0.9622803	-1.997742
836.129	0.9620361	-1.997437
836.13	0.9621887	-1.997925
836.131	0.9620056	-1.997314
836.132	0.9620361	-1.998718
836.133	0.9621887	-1.99707
836.134	0.9620361	-1.997925
836.135	0.9621887	-1.997437
836.136	0.9621887	-1.998535
836.137	0.9620361	-1.997925
836.138	0.9620972	-1.997742
836.139	0.9620361	-1.997314
836.14	0.9617615	-1.998108
836.141	0.9620361	-1.997253
836.142	0.9620361	-1.998047
836.143	0.9620361	-1.997131
836.144	0.9621582	-1.997925
836.145	0.961853	-1.996826
836.146	0.9620972	-1.998596
836.147	0.961853	-1.997131
836.148	0.9620972	-1.99823
836.149	0.9620056	-1.998291
836.15	0.9621887	-1.997925
836.151	0.9620972	-1.99823
836.152	0.9620056	-1.997314
836.153	0.9619141	-1.99823
836.154	0.9617615	-1.998108
836.155	0.9621887	-1.997925
836.156	0.9620361	-1.997925
836.157	0.9621582	-1.997437
836.158	0.9620972	-1.998535
836.159	0.961853	-1.997742
836.16	0.9620361	-1.998779
836.161	0.9620361	-1.997437
836.162	0.9620361	-1.997742
836.163	0.9620361	-1.997559
836.164	0.961792	-1.997559
836.165	0.9622803	-1.997925
836.166	0.9619446	-1.99762
836.167	0.9619446	-1.997803
836.168	0.961853	-1.997131
836.169	0.961853	-1.998108
836.17	0.9620972	-1.99762
836.171	0.961853	-1.997803
836.172	0.9619141	-1.997925
836.173	0.9621887	-1.997253
836.174	0.9619446	-1.997925
836.175	0.9620056	-1.997925
836.176	0.9617615	-1.997253
836.177	0.9620056	-1.997925
836.178	0.9620361	-1.998291
836.179	0.9619446	-1.998108
836.18	0.9620972	-1.997803
836.181	0.9620361	-1.997559
836.182	0.9619446	-1.997803
836.183	0.9620361	-1.998413
836.184	0.9619446	-1.997803
836.185	0.9617615	-1.997437
836.186	0.9620972	-1.99823
836.187	0.9620972	-1.997131
836.188	0.9620361	-1.998108
836.189	0.961792	-1.99707
836.19	0.961792	-1.99762
836.191	0.9619141	-1.998413
836.192	0.9620361	-1.997925
836.193	0.9620056	-1.998291
836.194	0.9619141	-1.997803
836.195	0.9620056	-1.997742
836.196	0.9617004	-1.998535
836.197	0.9620361	-1.998718
836.198	0.9617004	-1.997437
836.199	0.9620361	-1.998108
836.2	0.961792	-1.997803
836.201	0.9620972	-1.997925
836.202	0.9619141	-1.998535
836.203	0.9619446	-1.99823
836.204	0.961792	-1.998108
836.205	0.9619141	-1.997742
836.206	0.9619141	-1.998108
836.207	0.9620056	-1.998108
836.208	0.9620972	-1.99823
836.209	0.9617615	-1.997925
836.21	0.9620972	-1.998413
836.211	0.9616699	-1.997803
836.212	0.961853	-1.997437
836.213	0.9619141	-1.998779
836.214	0.9617004	-1.998047
836.215	0.9619141	-1.997742
836.216	0.961792	-1.999207
836.217	0.9619141	-1.997803
836.218	0.9619446	-1.997925
836.219	0.9621582	-1.997803
836.22	0.9620972	-1.997925
836.221	0.961792	-1.998291
836.222	0.9620056	-1.99823
836.223	0.9619141	-1.997559
836.224	0.9616089	-1.998413
836.225	0.9619446	-1.99823
836.226	0.9616699	-1.997742
836.227	0.9616699	-1.998901
836.228	0.9617615	-1.997437
836.229	0.9616699	-1.998108
836.23	0.9619446	-1.998413
836.231	0.9617615	-1.998291
836.232	0.9621582	-1.998596
836.233	0.9619446	-1.998108
836.234	0.9617004	-1.998535
836.235	0.961853	-1.998108
836.236	0.9620361	-1.998718
836.237	0.9620056	-1.998779
836.238	0.9619446	-1.997925
836.239	0.9616699	-1.998535
836.24	0.9616699	-1.998779
836.241	0.9619446	-1.998596
836.242	0.9615173	-1.997559
836.243	0.9620361	-1.998413
836.244	0.9616089	-1.99823
836.245	0.9619141	-1.998047
836.246	0.9616089	-1.999023
836.247	0.961792	-1.99823
836.248	0.9616699	-1.997803
836.249	0.9617615	-1.998535
836.25	0.9620361	-1.998108
836.251	0.9619446	-1.997925
836.252	0.961792	-1.998047
836.253	0.9620361	-1.998718
836.254	0.961792	-1.99762
836.255	0.9619446	-1.998413
836.256	0.9615173	-1.998108
836.257	0.9617004	-1.998535
836.258	0.9617615	-1.998413
836.259	0.9617004	-1.998413
836.26	0.9616089	-1.998108
836.261	0.9616089	-1.997803
836.262	0.9616089	-1.998047
836.263	0.961853	-1.99823
836.264	0.9616089	-1.998108
836.265	0.961853	-1.99823
836.266	0.9617004	-1.997559
836.267	0.9617004	-1.997925
836.268	0.9616089	-1.997925
836.269	0.961792	-1.997742
836.27	0.9619141	-1.998047
836.271	0.9616089	-1.998779
836.272	0.961853	-1.998108
836.273	0.9619141	-1.998291
836.274	0.9616089	-1.998047
836.275	0.9619141	-1.998413
836.276	0.9616699	-1.997803
836.277	0.961792	-1.998047
836.278	0.9616089	-1.997925
836.279	0.9612732	-1.998596
836.28	0.961853	-1.99762
836.281	0.9616089	-1.99823
836.282	0.9616089	-1.998596
836.283	0.9616089	-1.997559
836.284	0.9616089	-1.997742
836.285	0.9617004	-1.997559
836.286	0.9617004	-1.997742
836.287	0.9620056	-1.998535
836.288	0.9615479	-1.997559
836.289	0.9617615	-1.998047
836.29	0.961853	-1.998291
836.291	0.9620056	-1.99762
836.292	0.9619141	-1.997925
836.293	0.9613647	-1.99762
836.294	0.9619446	-1.99823
836.295	0.961792	-1.997742
836.296	0.9617615	-1.998779
836.297	0.9617004	-1.997314
836.298	0.961792	-1.999023
836.299	0.9616089	-1.997314
836.3	0.9617615	-1.998718
836.301	0.9615173	-1.997559
836.302	0.9614258	-1.998779
836.303	0.9616699	-1.998108
836.304	0.9615173	-1.997742
836.305	0.9617004	-1.999084
836.306	0.9616089	-1.997925
836.307	0.9616089	-1.998901
836.308	0.9616699	-1.998108
836.309	0.9616089	-1.998596
836.31	0.9617004	-1.998596
836.311	0.9619446	-1.997314
836.312	0.9616699	-1.999084
836.313	0.9620056	-1.998108
836.314	0.9615479	-1.998718
836.315	0.961792	-1.998047
836.316	0.9615173	-1.997742
836.317	0.9613037	-1.999207
836.318	0.961792	-1.997559
836.319	0.9616089	-1.998535
836.32	0.9615479	-1.99762
836.321	0.961792	-1.998413
836.322	0.9617004	-1.997925
836.323	0.9614258	-1.998291
836.324	0.9616089	-1.998535
836.325	0.9614258	-1.998413
836.326	0.9616089	-1.998718
836.327	0.9616089	-1.998108
836.328	0.9614563	-1.998413
836.329	0.9614258	-1.99823
836.33	0.9616089	-1.998047
836.331	0.9616699	-1.999207
836.332	0.9616089	-1.997559
[truncated: 117,968 more rows]
