# Supplementary material for: Discovering two general characteristic times of transient responses in solid oxide cells
Source: Nat Commun. 2024 May 30;15:4587. doi: 10.1038/s41467-024-48785-1 (PMC11137161; doi:10.1038/s41467-024-48785-1)
Supplement: Supplementary file 4 — Source Data [file 41467_2024_48785_MOESM4_ESM.zip › SourceData/SuppInfo_expT800_400H2_3A0A.dat]

flowtime	potential	current
474.334	0.9837646	-2.946899
474.335	0.9650879	-2.986694
474.336	0.9577026	-2.992432
474.337	0.9544678	-2.993652
474.338	0.9523315	-2.993408
474.339	0.950531	-2.995605
474.34	0.9490662	-2.995483
474.341	0.947876	-2.995483
474.342	0.9466553	-2.994873
474.343	0.9456482	-2.995605
474.344	0.9447632	-2.996094
474.345	0.9438477	-2.995483
474.346	0.9430542	-2.995361
474.347	0.9429016	-2.995972
474.348	0.941925	-2.995483
474.349	0.9412842	-2.996704
474.35	0.9408569	-2.995361
474.351	0.9401855	-2.99585
474.352	0.9401855	-2.99585
474.353	0.9394836	-2.99646
474.354	0.9389648	-2.995728
474.355	0.9388123	-2.995605
474.356	0.9382629	-2.995605
474.357	0.9380188	-2.99585
474.358	0.9376831	-2.996704
474.359	0.9373474	-2.996094
474.36	0.9368896	-2.996338
474.361	0.9367676	-2.996094
474.362	0.9367065	-2.99585
474.363	0.9365234	-2.997559
474.364	0.9363708	-2.995972
474.365	0.9355774	-2.996704
474.366	0.9360352	-2.996582
474.367	0.935791	-2.996582
474.368	0.9354248	-2.996216
474.369	0.9352417	-2.996216
474.37	0.9353027	-2.996704
474.371	0.9348145	-2.996216
474.372	0.9350891	-2.99707
474.373	0.9347534	-2.995605
474.374	0.9346008	-2.99707
474.375	0.9345093	-2.99646
474.376	0.9345703	-2.996094
474.377	0.9341736	-2.996826
474.378	0.9342041	-2.996094
474.379	0.934021	-2.996094
474.38	0.934082	-2.996094
474.381	0.934021	-2.996826
474.382	0.9338684	-2.996094
474.383	0.9337769	-2.995728
474.384	0.9337769	-2.997314
474.385	0.9335938	-2.996948
474.386	0.9335327	-2.997314
474.387	0.9335327	-2.996094
474.388	0.9335938	-2.997437
474.389	0.9332275	-2.99646
474.39	0.9330444	-2.996338
474.391	0.9333496	-2.997314
474.392	0.9330444	-2.99707
474.393	0.9329834	-2.996094
474.394	0.9331055	-2.99707
474.395	0.9327393	-2.995728
474.396	0.9328613	-2.998047
474.397	0.9329529	-2.996094
474.398	0.9326172	-2.996826
474.399	0.9328613	-2.996094
474.4	0.9327087	-2.996216
474.401	0.9325562	-2.996582
474.402	0.9327393	-2.99646
474.403	0.9326172	-2.996948
474.404	0.9324646	-2.996338
474.405	0.932251	-2.997437
474.406	0.9324646	-2.995605
474.407	0.9327087	-2.99707
474.408	0.932312	-2.996704
474.409	0.9324646	-2.99646
474.41	0.9322205	-2.996704
474.411	0.9319153	-2.995728
474.412	0.9321289	-2.996826
474.413	0.9320068	-2.99707
474.414	0.9322205	-2.996582
474.415	0.9322205	-2.997314
474.416	0.9321289	-2.995605
474.417	0.9318237	-2.99707
474.418	0.9318848	-2.99646
474.419	0.9317627	-2.996948
474.42	0.9319153	-2.997437
474.421	0.9318848	-2.996582
474.422	0.9318237	-2.996582
474.423	0.9318237	-2.99707
474.424	0.9318848	-2.996216
474.425	0.9317322	-2.99646
474.426	0.9317627	-2.996704
474.427	0.9316711	-2.996826
474.428	0.9315796	-2.996216
474.429	0.9317322	-2.99585
474.43	0.9315796	-2.99646
474.431	0.9315186	-2.996704
474.432	0.9315796	-2.99707
474.433	0.9315796	-2.996094
474.434	0.9312439	-2.997803
474.435	0.9315186	-2.99646
474.436	0.931488	-2.996582
474.437	0.9313965	-2.997192
474.438	0.931488	-2.996948
474.439	0.931488	-2.997192
474.44	0.9313354	-2.99646
474.441	0.9313965	-2.996582
474.442	0.9312744	-2.99707
474.443	0.9311829	-2.99646
474.444	0.9310913	-2.997314
474.445	0.9313354	-2.996338
474.446	0.9311523	-2.996948
474.447	0.9311523	-2.996094
474.448	0.9310913	-2.99707
474.449	0.9311829	-2.996094
474.45	0.9311829	-2.996582
474.451	0.9313965	-2.996216
474.452	0.9310303	-2.99646
474.453	0.9310303	-2.997314
474.454	0.9309387	-2.996094
474.455	0.9311829	-2.996948
474.456	0.9308472	-2.996582
474.457	0.9307556	-2.996948
474.458	0.9307861	-2.997314
474.459	0.9307861	-2.996338
474.46	0.9307861	-2.996826
474.461	0.9307861	-2.997559
474.462	0.9309387	-2.99707
474.463	0.9307861	-2.996216
474.464	0.9308472	-2.99646
474.465	0.930542	-2.996704
474.466	0.9309387	-2.996094
474.467	0.930603	-2.997559
474.468	0.930603	-2.996582
474.469	0.9308472	-2.997437
474.47	0.930542	-2.996582
474.471	0.9309082	-2.996948
474.472	0.9304504	-2.996582
474.473	0.930542	-2.996582
474.474	0.9304199	-2.996582
474.475	0.9304199	-2.997681
474.476	0.9304199	-2.997314
474.477	0.9304504	-2.997314
474.478	0.930542	-2.99646
474.479	0.930603	-2.996826
474.48	0.9305115	-2.997681
474.481	0.9306946	-2.997559
474.482	0.930603	-2.997192
474.483	0.9306641	-2.996582
474.484	0.930542	-2.997559
474.485	0.930542	-2.99707
474.486	0.9303589	-2.998047
474.487	0.9302673	-2.996582
474.488	0.9304504	-2.996826
474.489	0.9304504	-2.997559
474.49	0.9303589	-2.996704
474.491	0.9302979	-2.99707
474.492	0.9303589	-2.99707
474.493	0.9301758	-2.997192
474.494	0.9301758	-2.997314
474.495	0.9303589	-2.996582
474.496	0.9302673	-2.997314
474.497	0.9301758	-2.997681
474.498	0.9300537	-2.997192
474.499	0.9301147	-2.997192
474.5	0.9301147	-2.99707
474.501	0.9302063	-2.996582
474.502	0.9298096	-2.996094
474.503	0.9302063	-2.997559
474.504	0.9301147	-2.997192
474.505	0.9299622	-2.99707
474.506	0.9299622	-2.996948
474.507	0.9301758	-2.996826
474.508	0.929718	-2.997803
474.509	0.9297791	-2.996704
474.51	0.9300537	-2.997803
474.511	0.9300537	-2.997559
474.512	0.9301147	-2.99707
474.513	0.9299622	-2.997192
474.514	0.929718	-2.996948
474.515	0.9299316	-2.997192
474.516	0.9299316	-2.996582
474.517	0.9300232	-2.997437
474.518	0.9297791	-2.996704
474.519	0.9298706	-2.996826
474.52	0.9298096	-2.997314
474.521	0.9299316	-2.996826
474.522	0.9296875	-2.99707
474.523	0.9297791	-2.996948
474.524	0.9294739	-2.998901
474.525	0.929718	-2.996582
474.526	0.9296265	-2.997314
474.527	0.9296875	-2.997314
474.528	0.9295654	-2.996704
474.529	0.9297791	-2.996826
474.53	0.9296875	-2.996826
474.531	0.9294434	-2.997803
474.532	0.9293213	-2.996582
474.533	0.9296265	-2.996948
474.534	0.9296265	-2.99707
474.535	0.9295654	-2.996582
474.536	0.9293213	-2.997681
474.537	0.929718	-2.996948
474.538	0.929718	-2.997925
474.539	0.9292908	-2.996582
474.54	0.9296875	-2.996948
474.541	0.9293823	-2.997559
474.542	0.9293823	-2.997681
474.543	0.9296265	-2.997192
474.544	0.9292908	-2.997437
474.545	0.9293823	-2.997803
474.546	0.9295654	-2.99707
474.547	0.9295349	-2.997437
474.548	0.9294739	-2.997437
474.549	0.9293823	-2.996338
474.55	0.9294434	-2.998047
474.551	0.9292908	-2.996094
474.552	0.9294739	-2.998291
474.553	0.9292908	-2.996948
474.554	0.9290771	-2.997192
474.555	0.9291382	-2.99707
474.556	0.9292908	-2.997314
474.557	0.9290466	-2.997803
474.558	0.9292908	-2.996826
474.559	0.9292908	-2.997559
474.56	0.9290466	-2.997192
474.561	0.9290466	-2.997314
474.562	0.9290771	-2.997192
474.563	0.9293213	-2.99707
474.564	0.9290466	-2.997559
474.565	0.9289856	-2.996582
474.566	0.9292908	-2.998047
474.567	0.9290771	-2.996948
474.568	0.928894	-2.997803
474.569	0.9290466	-2.996826
474.57	0.9290466	-2.997559
474.571	0.9286499	-2.997925
474.572	0.9290771	-2.99646
474.573	0.9289551	-2.997559
474.574	0.9292908	-2.997437
474.575	0.928894	-2.996094
474.576	0.9290466	-2.998047
474.577	0.9290771	-2.996582
474.578	0.9289856	-2.997192
474.579	0.9290466	-2.996216
474.58	0.9285889	-2.997681
474.581	0.9291382	-2.99707
474.582	0.9290466	-2.996582
474.583	0.9287415	-2.997559
474.584	0.928833	-2.996948
474.585	0.928894	-2.997559
474.586	0.9290466	-2.996704
474.587	0.928833	-2.99707
474.588	0.9287109	-2.99707
474.589	0.928894	-2.997437
474.59	0.928833	-2.997559
474.591	0.928833	-2.996948
474.592	0.9288025	-2.997803
474.593	0.9287415	-2.996826
474.594	0.9286499	-2.997314
474.595	0.928833	-2.998169
474.596	0.9285889	-2.997437
474.597	0.9287415	-2.996094
474.598	0.9285583	-2.997925
474.599	0.9289551	-2.997681
474.6	0.9289551	-2.997559
474.601	0.928833	-2.997559
474.602	0.9286499	-2.996704
474.603	0.928833	-2.997803
474.604	0.9286499	-2.997437
474.605	0.9288025	-2.996948
474.606	0.9285583	-2.996582
474.607	0.9287109	-2.99707
474.608	0.9285889	-2.997192
474.609	0.9284668	-2.997437
474.61	0.9284668	-2.996582
474.611	0.9284668	-2.996582
474.612	0.9284668	-2.998535
474.613	0.9284058	-2.997559
474.614	0.9283142	-2.998291
474.615	0.9287415	-2.997314
474.616	0.9284058	-2.99707
474.617	0.9284058	-2.99707
474.618	0.9282227	-2.997559
474.619	0.9285583	-2.996948
474.62	0.9282532	-2.998169
474.621	0.9283142	-2.997314
474.622	0.9282532	-2.997925
474.623	0.9284668	-2.997559
474.624	0.9283447	-2.997681
474.625	0.9284668	-2.997559
474.626	0.9282227	-2.998169
474.627	0.9280701	-2.997314
474.628	0.9281616	-2.998413
474.629	0.9281616	-2.99707
474.63	0.9284668	-2.998047
474.631	0.9281616	-2.997559
474.632	0.9283447	-2.998169
474.633	0.9283142	-2.997192
474.634	0.9283142	-2.998169
474.635	0.9282227	-2.99707
474.636	0.9283142	-2.997803
474.637	0.9284058	-2.998047
474.638	0.9280701	-2.99707
474.639	0.9281006	-2.997559
474.64	0.9281616	-2.998047
474.641	0.9282532	-2.997559
474.642	0.9283447	-2.998169
474.643	0.9281006	-2.997559
474.644	0.9280701	-2.997437
474.645	0.9278564	-2.997681
474.646	0.9282227	-2.997803
474.647	0.928009	-2.99707
474.648	0.9282227	-2.998291
474.649	0.9279785	-2.997925
474.65	0.9282227	-2.997559
474.651	0.9280701	-2.997559
474.652	0.9280701	-2.99707
474.653	0.928009	-2.997925
474.654	0.9282227	-2.997559
474.655	0.9279785	-2.997559
474.656	0.9279175	-2.998047
474.657	0.928009	-2.998047
474.658	0.9278259	-2.997559
474.659	0.9278564	-2.997559
474.66	0.9279175	-2.997681
474.661	0.9276123	-2.998169
474.662	0.928009	-2.997803
474.663	0.9282227	-2.997803
474.664	0.9278564	-2.997559
474.665	0.9277344	-2.997192
474.666	0.928009	-2.99707
474.667	0.9278564	-2.998047
474.668	0.9276733	-2.997437
474.669	0.9276123	-2.997925
474.67	0.9278564	-2.997803
474.671	0.9277649	-2.997192
474.672	0.9278259	-2.997803
474.673	0.9277649	-2.997681
474.674	0.9279785	-2.998291
474.675	0.9277344	-2.99707
474.676	0.9278564	-2.997681
474.677	0.9277344	-2.997314
474.678	0.9277649	-2.99707
474.679	0.9275818	-2.997559
474.68	0.9277649	-2.998413
474.681	0.9278564	-2.997192
474.682	0.9281006	-2.997803
474.683	0.9275818	-2.99707
474.684	0.9277649	-2.998169
474.685	0.9276733	-2.997559
474.686	0.9276123	-2.997314
474.687	0.9277649	-2.997192
474.688	0.9276123	-2.998535
474.689	0.9276123	-2.997437
474.69	0.9274292	-2.99707
474.691	0.9277344	-2.997559
474.692	0.9276123	-2.997314
474.693	0.9277344	-2.996948
474.694	0.9275208	-2.998047
474.695	0.9277649	-2.996948
474.696	0.9275208	-2.998047
474.697	0.9275818	-2.997559
474.698	0.9276123	-2.997681
474.699	0.9273682	-2.997925
474.7	0.9274292	-2.997803
474.701	0.9274902	-2.997681
474.702	0.9274292	-2.998047
474.703	0.9274292	-2.997803
474.704	0.9275818	-2.997925
474.705	0.9273682	-2.997559
474.706	0.9274292	-2.997559
474.707	0.9274292	-2.997559
474.708	0.9272766	-2.997803
474.709	0.9272461	-2.997192
474.71	0.9275818	-2.997559
474.711	0.9272461	-2.998047
474.712	0.9273376	-2.997559
474.713	0.9275818	-2.998657
474.714	0.9272766	-2.997437
474.715	0.9272766	-2.997559
474.716	0.9273682	-2.997437
474.717	0.9275208	-2.998291
474.718	0.9272766	-2.998291
474.719	0.9275208	-2.996704
474.72	0.9271851	-2.998535
474.721	0.9272461	-2.998047
474.722	0.9272461	-2.998047
474.723	0.9271851	-2.998291
474.724	0.9274902	-2.997681
474.725	0.9276733	-2.998047
474.726	0.9273682	-2.997925
474.727	0.9270935	-2.998047
474.728	0.9274902	-2.99707
474.729	0.9273682	-2.998047
474.73	0.927124	-2.997925
474.731	0.9269409	-2.997681
474.732	0.9271851	-2.997681
474.733	0.927124	-2.996826
474.734	0.9271851	-2.998047
474.735	0.9270935	-2.998169
474.736	0.9270935	-2.997925
474.737	0.9268799	-2.997314
474.738	0.9268799	-2.997559
474.739	0.9271851	-2.997437
474.74	0.9270325	-2.997803
474.741	0.9270325	-2.998047
474.742	0.9269409	-2.99707
474.743	0.9269409	-2.997559
474.744	0.9270935	-2.997925
474.745	0.9270935	-2.997925
474.746	0.9270935	-2.998535
474.747	0.9267883	-2.996216
474.748	0.927124	-2.998169
474.749	0.9267883	-2.997437
474.75	0.9270935	-2.997314
474.751	0.9268494	-2.998291
474.752	0.927002	-2.998047
474.753	0.9271851	-2.997681
474.754	0.927124	-2.998169
474.755	0.9267883	-2.997803
474.756	0.927002	-2.99707
474.757	0.9268799	-2.997437
474.758	0.9268494	-2.997559
474.759	0.9267883	-2.99707
474.76	0.9270935	-2.998535
474.761	0.9270325	-2.996582
474.762	0.9266968	-2.998047
474.763	0.9267883	-2.998047
474.764	0.9270325	-2.998047
474.765	0.9266968	-2.998779
474.766	0.9269409	-2.997437
474.767	0.9268494	-2.997559
474.768	0.927002	-2.997559
474.769	0.9268494	-2.997925
474.77	0.927002	-2.998047
474.771	0.9266357	-2.998535
474.772	0.9267883	-2.998047
474.773	0.9270325	-2.997803
474.774	0.9269409	-2.998047
474.775	0.9268799	-2.997681
474.776	0.9267883	-2.99707
474.777	0.9267883	-2.998413
474.778	0.9266968	-2.997192
474.779	0.9269409	-2.998047
474.78	0.9269409	-2.99707
474.781	0.9267578	-2.998535
474.782	0.9269409	-2.996948
474.783	0.9268494	-2.998535
474.784	0.9268494	-2.998535
474.785	0.9266968	-2.997192
474.786	0.9267883	-2.998047
474.787	0.9266052	-2.997437
474.788	0.9266968	-2.998291
474.789	0.927124	-2.997681
474.79	0.927002	-2.997925
474.791	0.9267578	-2.998535
474.792	0.9266968	-2.997803
474.793	0.9266968	-2.998169
474.794	0.9263916	-2.997559
474.795	0.9266968	-2.998169
474.796	0.9265442	-2.998291
474.797	0.9265137	-2.997681
474.798	0.9265137	-2.997437
474.799	0.9266052	-2.998047
474.8	0.9270325	-2.997925
474.801	0.9265442	-2.998413
474.802	0.9266357	-2.998657
474.803	0.9265442	-2.998047
474.804	0.9264526	-2.998169
474.805	0.9264526	-2.997559
474.806	0.9266052	-2.997559
474.807	0.9263	-2.997803
474.808	0.9265442	-2.997559
474.809	0.9266357	-2.997437
474.81	0.9266357	-2.997925
474.811	0.9265137	-2.997681
474.812	0.9265137	-2.997681
474.813	0.9266357	-2.997314
474.814	0.9266052	-2.997559
474.815	0.9265442	-2.998047
474.816	0.9266357	-2.997681
474.817	0.9264526	-2.997559
474.818	0.9265137	-2.997314
474.819	0.9265137	-2.997925
474.82	0.9266357	-2.998535
474.821	0.9263611	-2.998047
474.822	0.9263611	-2.998047
474.823	0.9263	-2.99707
474.824	0.9263611	-2.998047
474.825	0.9262085	-2.998047
474.826	0.9263916	-2.998047
474.827	0.9265442	-2.997559
474.828	0.9263611	-2.997803
474.829	0.9262085	-2.997925
474.83	0.9262695	-2.998169
474.831	0.9262695	-2.998047
474.832	0.9264526	-2.997925
474.833	0.9262695	-2.997925
474.834	0.9263	-2.997803
474.835	0.9263916	-2.998535
474.836	0.9263	-2.998047
474.837	0.9262695	-2.997559
474.838	0.9263611	-2.997925
474.839	0.9263	-2.998047
474.84	0.9263916	-2.997314
474.841	0.9260559	-2.997803
474.842	0.9262695	-2.997559
474.843	0.9262085	-2.998657
474.844	0.9263916	-2.997803
474.845	0.9262085	-2.997681
474.846	0.9263611	-2.997192
474.847	0.9261169	-2.997803
474.848	0.9260559	-2.997437
474.849	0.9263611	-2.997437
474.85	0.9261169	-2.997559
474.851	0.9260559	-2.997559
474.852	0.9263611	-2.997192
474.853	0.9262695	-2.997559
474.854	0.9260254	-2.997681
474.855	0.9260254	-2.997681
474.856	0.9260559	-2.997925
474.857	0.9259644	-2.997192
474.858	0.9259033	-2.998047
474.859	0.9262085	-2.996826
474.86	0.9260559	-2.998169
474.861	0.9261475	-2.997192
474.862	0.9260559	-2.997437
474.863	0.9262695	-2.998535
474.864	0.9263	-2.998779
474.865	0.9262695	-2.997314
474.866	0.9259033	-2.997925
474.867	0.9259033	-2.998169
474.868	0.9260254	-2.997437
474.869	0.9261169	-2.99707
474.87	0.9260254	-2.997681
474.871	0.9259644	-2.997559
474.872	0.9260254	-2.997803
474.873	0.9260559	-2.99707
474.874	0.9259644	-2.998291
474.875	0.9261475	-2.997559
474.876	0.9260559	-2.99707
474.877	0.9258118	-2.998047
474.878	0.9258728	-2.997559
474.879	0.9260254	-2.998535
474.88	0.9259644	-2.997681
474.881	0.9256287	-2.997803
474.882	0.9261475	-2.997681
474.883	0.9259644	-2.996582
474.884	0.9258728	-2.997437
474.885	0.9259033	-2.997559
474.886	0.9258118	-2.997437
474.887	0.9260559	-2.99707
474.888	0.9258728	-2.997559
474.889	0.9257813	-2.997437
474.89	0.9257813	-2.99707
474.891	0.9259033	-2.997681
474.892	0.9260254	-2.996094
474.893	0.9259644	-2.997925
474.894	0.9256287	-2.997314
474.895	0.9259033	-2.997192
474.896	0.9259644	-2.997559
474.897	0.9259033	-2.997192
474.898	0.9258118	-2.997559
474.899	0.9259033	-2.998169
474.9	0.9259033	-2.997437
474.901	0.9257813	-2.998291
474.902	0.9256592	-2.997437
474.903	0.9257202	-2.99707
474.904	0.9256592	-2.996948
474.905	0.9257813	-2.998413
474.906	0.9260559	-2.996704
474.907	0.9260254	-2.998047
474.908	0.9256287	-2.997681
474.909	0.9256287	-2.997192
474.91	0.9257813	-2.997559
474.911	0.9260254	-2.996826
474.912	0.9257813	-2.997437
474.913	0.9257202	-2.997681
474.914	0.925415	-2.997681
474.915	0.9256592	-2.997314
474.916	0.9255371	-2.997681
474.917	0.9256287	-2.997559
474.918	0.9258118	-2.998047
474.919	0.9255676	-2.998169
474.92	0.9256287	-2.996826
474.921	0.9255371	-2.998291
474.922	0.9256592	-2.998047
474.923	0.9255371	-2.998047
474.924	0.9259033	-2.998047
474.925	0.9257202	-2.996094
474.926	0.9255371	-2.997803
474.927	0.9256287	-2.997314
474.928	0.9256287	-2.997559
474.929	0.9254761	-2.997314
474.93	0.9255676	-2.99707
474.931	0.9255676	-2.997803
474.932	0.9256592	-2.996948
474.933	0.9253235	-2.997437
474.934	0.925415	-2.996826
474.935	0.9253845	-2.998169
474.936	0.925415	-2.997559
474.937	0.9253235	-2.99707
474.938	0.9255371	-2.99707
474.939	0.9254761	-2.997192
474.94	0.9256592	-2.998047
474.941	0.9255371	-2.99707
474.942	0.925415	-2.997803
474.943	0.925293	-2.997314
474.944	0.9254761	-2.997192
474.945	0.925415	-2.997681
474.946	0.9255371	-2.997192
474.947	0.925415	-2.997681
474.948	0.9253235	-2.99707
474.949	0.9253235	-2.997559
474.95	0.9254761	-2.998047
474.951	0.9257202	-2.996704
474.952	0.9255371	-2.997192
474.953	0.9255676	-2.99707
474.954	0.9253235	-2.997437
474.955	0.925415	-2.997559
474.956	0.9256287	-2.996582
474.957	0.9253235	-2.997559
474.958	0.9255371	-2.997314
474.959	0.9253845	-2.997803
474.96	0.9252319	-2.996094
474.961	0.9254761	-2.997559
474.962	0.9256592	-2.996826
474.963	0.9251404	-2.997559
474.964	0.9251404	-2.997437
474.965	0.9253235	-2.996582
474.966	0.925293	-2.998047
474.967	0.925415	-2.996948
474.968	0.925293	-2.997314
474.969	0.9253235	-2.99707
474.97	0.925293	-2.996582
474.971	0.925293	-2.997559
474.972	0.9253845	-2.997559
474.973	0.9253845	-2.997314
474.974	0.9256592	-2.997314
474.975	0.9251709	-2.996826
474.976	0.9251709	-2.998047
474.977	0.925415	-2.99707
474.978	0.9252319	-2.997559
474.979	0.9255371	-2.996948
474.98	0.9251404	-2.996948
474.981	0.9251709	-2.99707
474.982	0.9251709	-2.99707
474.983	0.9253845	-2.997559
474.984	0.9253235	-2.99707
474.985	0.9251709	-2.997314
474.986	0.9249268	-2.998047
474.987	0.9251404	-2.997559
474.988	0.9250793	-2.997803
474.989	0.9253235	-2.997314
474.99	0.9251404	-2.997192
474.991	0.925293	-2.997192
474.992	0.9255371	-2.997681
474.993	0.9250488	-2.99707
474.994	0.9250793	-2.997559
474.995	0.9253845	-2.997192
474.996	0.9253845	-2.997437
474.997	0.9249878	-2.997559
474.998	0.9249878	-2.996582
474.999	0.9248962	-2.997314
475	0.9251709	-2.99646
475.001	0.9248962	-2.99707
475.002	0.9251404	-2.997925
475.003	0.9250793	-2.996704
475.004	0.9250793	-2.996582
475.005	0.9250793	-2.996948
475.006	0.9248962	-2.99707
475.007	0.9249878	-2.99707
475.008	0.9248352	-2.99707
475.009	0.9250488	-2.996826
475.01	0.9251404	-2.997314
475.011	0.9250793	-2.997559
475.012	0.9249878	-2.99707
475.013	0.9249268	-2.997437
475.014	0.9251404	-2.997437
475.015	0.9250793	-2.996582
475.016	0.9248352	-2.997559
475.017	0.9248962	-2.99707
475.018	0.9250793	-2.996826
475.019	0.9248047	-2.99707
475.02	0.9250488	-2.998047
475.021	0.9249878	-2.997559
475.022	0.9249268	-2.996948
475.023	0.9250793	-2.996582
475.024	0.9251404	-2.99707
475.025	0.9248962	-2.998169
475.026	0.9248047	-2.996582
475.027	0.9247437	-2.996582
475.028	0.9248047	-2.997192
475.029	0.9248352	-2.99707
475.03	0.9250488	-2.997681
475.031	0.9248962	-2.99707
475.032	0.9250488	-2.996948
475.033	0.9248352	-2.997314
475.034	0.9248352	-2.997559
475.035	0.9246521	-2.997681
475.036	0.9251404	-2.997437
475.037	0.9249268	-2.99707
475.038	0.9248352	-2.997192
475.039	0.9248962	-2.997803
475.04	0.9246826	-2.996582
475.041	0.9250488	-2.99707
475.042	0.9250488	-2.997437
475.043	0.9246521	-2.997437
475.044	0.9247437	-2.997314
475.045	0.9250488	-2.997803
475.046	0.9245605	-2.996582
475.047	0.9248962	-2.996948
475.048	0.9246521	-2.996948
475.049	0.9248352	-2.997559
475.05	0.9246521	-2.99707
475.051	0.9246521	-2.997192
475.052	0.9246521	-2.997314
475.053	0.9247437	-2.997314
475.054	0.9247437	-2.996948
475.055	0.9246521	-2.997314
475.056	0.9250488	-2.997437
475.057	0.9250793	-2.997681
475.058	0.9243469	-2.997925
475.059	0.9246826	-2.997559
475.06	0.9247437	-2.996704
475.061	0.9245911	-2.99707
475.062	0.9247437	-2.997925
475.063	0.9246826	-2.997803
475.064	0.9246826	-2.997192
475.065	0.9244995	-2.99707
475.066	0.9246521	-2.998047
475.067	0.9244385	-2.997314
475.068	0.9245911	-2.997925
475.069	0.9246521	-2.996704
475.07	0.9245605	-2.996338
475.071	0.9247437	-2.997192
475.072	0.9246826	-2.997559
475.073	0.9246521	-2.997803
475.074	0.9246826	-2.996338
475.075	0.924408	-2.997803
475.076	0.9248352	-2.997437
475.077	0.9244995	-2.997437
475.078	0.9246826	-2.997559
475.079	0.9248047	-2.996948
475.08	0.9246521	-2.99707
475.081	0.924408	-2.997559
475.082	0.9244385	-2.997925
475.083	0.9246521	-2.997559
475.084	0.9245605	-2.99707
475.085	0.9247437	-2.997314
475.086	0.9242554	-2.997437
475.087	0.9244995	-2.998291
475.088	0.9246521	-2.996948
475.089	0.9246521	-2.996948
475.09	0.9246521	-2.996948
475.091	0.9244385	-2.997314
475.092	0.9244385	-2.998047
475.093	0.9245911	-2.996582
475.094	0.9244995	-2.997681
475.095	0.9246521	-2.996704
475.096	0.9244995	-2.99707
475.097	0.9243469	-2.998535
475.098	0.9243164	-2.997314
475.099	0.9245911	-2.997314
475.1	0.9244995	-2.996704
475.101	0.9243469	-2.997681
475.102	0.924408	-2.996216
475.103	0.9243164	-2.997437
475.104	0.924408	-2.998169
475.105	0.9241638	-2.99707
475.106	0.924408	-2.998535
475.107	0.9248352	-2.99585
475.108	0.9243469	-2.996704
475.109	0.9241943	-2.997559
475.11	0.9245605	-2.997803
475.111	0.9242554	-2.996948
475.112	0.9245911	-2.99707
475.113	0.9245911	-2.996704
475.114	0.9241638	-2.997925
475.115	0.9243164	-2.996948
475.116	0.924408	-2.997437
475.117	0.9243164	-2.99707
475.118	0.9241028	-2.997925
475.119	0.9243164	-2.996826
475.12	0.9245605	-2.998657
475.121	0.9243164	-2.99707
475.122	0.9244385	-2.997314
475.123	0.9244995	-2.998291
475.124	0.924408	-2.997437
475.125	0.9242554	-2.998291
475.126	0.9239502	-2.99707
475.127	0.924408	-2.997192
475.128	0.9242554	-2.997314
475.129	0.9242554	-2.998047
475.13	0.9241638	-2.997559
475.131	0.9242554	-2.996582
475.132	0.9241638	-2.997314
475.133	0.9242554	-2.996948
475.134	0.9240723	-2.997803
475.135	0.9243164	-2.997437
475.136	0.9244995	-2.996338
475.137	0.9240723	-2.997314
475.138	0.9244385	-2.99646
475.139	0.9238586	-2.998291
475.14	0.9244385	-2.996216
475.141	0.9243164	-2.997803
475.142	0.9243164	-2.997314
475.143	0.9244385	-2.99707
475.144	0.9244385	-2.997192
475.145	0.9241943	-2.99707
475.146	0.9243469	-2.997437
475.147	0.9243469	-2.997681
475.148	0.9241028	-2.997192
475.149	0.9241638	-2.996948
475.15	0.9242554	-2.996216
475.151	0.9240723	-2.997437
475.152	0.9243469	-2.996338
475.153	0.9241028	-2.998169
475.154	0.9242554	-2.99707
475.155	0.9241943	-2.997192
475.156	0.9241943	-2.996948
475.157	0.9241943	-2.99707
475.158	0.9240112	-2.997681
475.159	0.9239502	-2.997314
475.16	0.9241028	-2.997192
475.161	0.9240723	-2.997681
475.162	0.9242554	-2.996948
475.163	0.9240723	-2.997437
475.164	0.9240112	-2.997192
475.165	0.9241943	-2.996948
475.166	0.9240723	-2.997437
475.167	0.9242554	-2.997314
475.168	0.9241028	-2.996948
475.169	0.9239502	-2.996338
475.17	0.9240112	-2.997559
475.171	0.9240723	-2.996338
475.172	0.9241943	-2.997925
475.173	0.9241638	-2.99646
475.174	0.9238281	-2.996948
475.175	0.9237671	-2.996704
475.176	0.9238281	-2.997314
475.177	0.9240723	-2.997681
475.178	0.9240112	-2.99646
475.179	0.9239502	-2.996948
475.18	0.9239197	-2.99707
475.181	0.9241028	-2.99707
475.182	0.9239197	-2.997559
475.183	0.9241638	-2.99646
475.184	0.9238586	-2.99707
475.185	0.9240112	-2.99707
475.186	0.9240723	-2.996826
475.187	0.9241028	-2.99646
475.188	0.9240112	-2.99707
475.189	0.9238586	-2.997314
475.19	0.9238281	-2.99707
475.191	0.9237671	-2.997437
475.192	0.9238586	-2.996582
475.193	0.9239197	-2.996948
475.194	0.9241028	-2.996826
475.195	0.9237671	-2.997314
475.196	0.9238586	-2.99707
475.197	0.9243164	-2.996948
475.198	0.9238281	-2.996582
475.199	0.9239197	-2.997559
475.2	0.9240723	-2.996704
475.201	0.9239197	-2.997437
475.202	0.9237061	-2.996948
475.203	0.9239502	-2.996948
475.204	0.9239197	-2.997437
475.205	0.9239502	-2.99707
475.206	0.9239502	-2.997192
475.207	0.9239197	-2.996582
475.208	0.9240112	-2.997192
475.209	0.9236145	-2.99707
475.21	0.9240112	-2.996948
475.211	0.9234619	-2.997192
475.212	0.9240112	-2.996582
475.213	0.9241028	-2.997314
475.214	0.9241028	-2.996216
475.215	0.9240112	-2.998047
475.216	0.9241028	-2.996216
475.217	0.9237671	-2.997192
475.218	0.9239502	-2.99707
475.219	0.9237671	-2.997437
475.22	0.9237671	-2.99707
475.221	0.9239197	-2.99707
475.222	0.9238281	-2.99707
475.223	0.9238586	-2.99707
475.224	0.9236145	-2.997925
475.225	0.9238281	-2.997192
475.226	0.9239197	-2.997192
475.227	0.9237061	-2.996582
475.228	0.9237671	-2.99707
475.229	0.9241638	-2.997437
475.23	0.9237061	-2.996704
475.231	0.9239197	-2.996948
475.232	0.9238281	-2.99707
475.233	0.9237061	-2.99646
475.234	0.9237671	-2.99646
475.235	0.9234314	-2.996582
475.236	0.9238586	-2.996948
475.237	0.9238586	-2.997437
475.238	0.9237061	-2.997681
475.239	0.9237671	-2.996582
475.24	0.9236145	-2.996826
475.241	0.9238281	-2.997314
475.242	0.9238586	-2.996704
475.243	0.9238281	-2.997925
475.244	0.9236145	-2.996826
475.245	0.9236145	-2.997559
475.246	0.923584	-2.997314
475.247	0.9236755	-2.99707
475.248	0.9237671	-2.997681
475.249	0.923584	-2.996948
475.25	0.9234314	-2.997681
475.251	0.9236145	-2.996948
475.252	0.9239197	-2.99707
475.253	0.9236145	-2.997192
475.254	0.9233704	-2.99707
475.255	0.9234619	-2.998047
475.256	0.9234619	-2.997681
475.257	0.9238586	-2.997437
475.258	0.9236755	-2.99646
475.259	0.9235229	-2.997559
475.26	0.923584	-2.997559
475.261	0.9236755	-2.99707
475.262	0.9234619	-2.997192
475.263	0.923584	-2.996948
475.264	0.9236145	-2.996826
475.265	0.9236145	-2.997925
475.266	0.9236145	-2.997314
475.267	0.9236145	-2.997559
475.268	0.9234314	-2.996826
475.269	0.9233704	-2.997314
475.27	0.9234619	-2.997314
475.271	0.9237061	-2.997314
475.272	0.9236145	-2.997314
475.273	0.9234314	-2.997559
475.274	0.9237061	-2.997559
475.275	0.9234314	-2.997559
475.276	0.9234314	-2.997681
475.277	0.923584	-2.997559
475.278	0.9236755	-2.997925
475.279	0.9236145	-2.998047
475.28	0.9234314	-2.997314
475.281	0.9235229	-2.998047
475.282	0.9234314	-2.997437
475.283	0.9235229	-2.997559
475.284	0.9234314	-2.997559
475.285	0.9236145	-2.997559
475.286	0.9236755	-2.997559
475.287	0.923584	-2.996948
475.288	0.9235229	-2.997559
475.289	0.9236145	-2.996094
475.29	0.9235229	-2.99707
475.291	0.9234619	-2.997559
475.292	0.9231873	-2.997681
475.293	0.9234314	-2.998047
475.294	0.9233704	-2.997314
475.295	0.9233398	-2.997925
475.296	0.9234619	-2.998047
475.297	0.9236755	-2.99707
475.298	0.9234619	-2.998169
475.299	0.9236755	-2.99646
475.3	0.9236145	-2.997559
475.301	0.9234314	-2.997192
475.302	0.923584	-2.998047
475.303	0.9234314	-2.99707
475.304	0.9234314	-2.997925
475.305	0.9230347	-2.996704
475.306	0.9232788	-2.997559
475.307	0.9233704	-2.997314
475.308	0.9232788	-2.997559
475.309	0.9233398	-2.99707
475.31	0.9234314	-2.997559
475.311	0.9231262	-2.996948
475.312	0.9232788	-2.997192
475.313	0.9234314	-2.997559
475.314	0.9234314	-2.997559
475.315	0.9231873	-2.997314
475.316	0.9233398	-2.997314
475.317	0.9233704	-2.997559
475.318	0.9233704	-2.996582
475.319	0.9233704	-2.99707
475.32	0.9233704	-2.997314
475.321	0.9230957	-2.998047
475.322	0.9233704	-2.997803
475.323	0.9234619	-2.997925
475.324	0.9232178	-2.997559
475.325	0.9234619	-2.996826
475.326	0.9233704	-2.997559
475.327	0.9231262	-2.997559
475.328	0.9233704	-2.996582
475.329	0.9236755	-2.997559
475.33	0.9235229	-2.997559
475.331	0.9232788	-2.996948
475.332	0.9231873	-2.997192
475.333	0.9232178	-2.997681
475.334	0.9229736	-2.997803
475.335	0.9233704	-2.997925
475.336	0.9233398	-2.996948
475.337	0.9231262	-2.997681
475.338	0.9230347	-2.997559
475.339	0.9232178	-2.996948
475.34	0.9231873	-2.998291
475.341	0.9230347	-2.996826
475.342	0.9233398	-2.998535
475.343	0.9230957	-2.998047
475.344	0.9233704	-2.997803
475.345	0.9232788	-2.997437
475.346	0.9233704	-2.99707
475.347	0.9231262	-2.997192
475.348	0.9233398	-2.997192
475.349	0.9230957	-2.997559
475.35	0.9235229	-2.997314
475.351	0.9230957	-2.997559
475.352	0.9230347	-2.998535
475.353	0.9231262	-2.996216
475.354	0.9231873	-2.997681
475.355	0.9232788	-2.997192
475.356	0.9232178	-2.996704
475.357	0.9229736	-2.996948
475.358	0.9233704	-2.997437
475.359	0.9230347	-2.998047
475.36	0.9229736	-2.997314
475.361	0.9231873	-2.996704
475.362	0.9230347	-2.997681
475.363	0.9231873	-2.997559
475.364	0.9231873	-2.997314
475.365	0.9230347	-2.997314
475.366	0.9231873	-2.998291
475.367	0.9233398	-2.99646
475.368	0.9232788	-2.997192
475.369	0.9232178	-2.997803
475.37	0.9231262	-2.997437
475.371	0.9230957	-2.998047
475.372	0.9230957	-2.996582
475.373	0.9227905	-2.998291
475.374	0.9232788	-2.99707
475.375	0.9232178	-2.998047
475.376	0.9230957	-2.997559
475.377	0.9227295	-2.997559
475.378	0.9230347	-2.997192
475.379	0.9231262	-2.997803
475.38	0.9229736	-2.997314
475.381	0.9232788	-2.997437
475.382	0.9231262	-2.997803
475.383	0.9231873	-2.997559
475.384	0.9233398	-2.997681
475.385	0.9231873	-2.998291
475.386	0.9230957	-2.99707
475.387	0.9230957	-2.997559
475.388	0.9228821	-2.998047
475.389	0.9229431	-2.997681
475.39	0.9229736	-2.997925
475.391	0.9229736	-2.997803
475.392	0.9231873	-2.997314
475.393	0.9228821	-2.997314
475.394	0.9229736	-2.998169
475.395	0.9227905	-2.997314
475.396	0.9232788	-2.997681
475.397	0.9229736	-2.997803
475.398	0.9228516	-2.996826
475.399	0.9231262	-2.997925
475.4	0.9228821	-2.99707
475.401	0.9227905	-2.998047
475.402	0.9228516	-2.997437
475.403	0.9228821	-2.997925
475.404	0.9231262	-2.998413
475.405	0.9230347	-2.996582
475.406	0.9227905	-2.998047
475.407	0.9228821	-2.997437
475.408	0.9228821	-2.998047
475.409	0.9229736	-2.997559
475.41	0.9231873	-2.997681
475.411	0.9229736	-2.996826
475.412	0.9228516	-2.998413
475.413	0.9230347	-2.997192
475.414	0.9228821	-2.99707
475.415	0.9229431	-2.998169
475.416	0.9228516	-2.99707
475.417	0.9227905	-2.997681
475.418	0.922699	-2.998657
475.419	0.9227905	-2.997681
475.42	0.9229736	-2.997803
475.421	0.9230347	-2.997803
475.422	0.9230957	-2.997925
475.423	0.9230347	-2.998413
475.424	0.9226074	-2.998047
475.425	0.9226074	-2.997437
475.426	0.9228516	-2.998047
475.427	0.9229431	-2.997559
475.428	0.9229431	-2.998047
475.429	0.9227905	-2.997437
475.43	0.9227905	-2.997803
475.431	0.9229431	-2.998535
475.432	0.9227295	-2.998535
475.433	0.9229431	-2.997559
475.434	0.922699	-2.997925
475.435	0.9229736	-2.997803
475.436	0.9229431	-2.998047
475.437	0.922699	-2.998535
475.438	0.9228516	-2.997681
475.439	0.9227295	-2.998047
475.44	0.9227295	-2.99707
475.441	0.9229736	-2.998291
475.442	0.922699	-2.998535
475.443	0.9226074	-2.997559
475.444	0.9227295	-2.998047
475.445	0.9226074	-2.998047
475.446	0.9229431	-2.997803
475.447	0.922699	-2.997925
475.448	0.9227295	-2.997437
475.449	0.9229431	-2.998169
475.45	0.9226074	-2.998047
475.451	0.9227295	-2.997925
475.452	0.9227905	-2.99707
475.453	0.9228516	-2.998413
475.454	0.9227295	-2.998047
475.455	0.922699	-2.997437
475.456	0.9224854	-2.997803
475.457	0.9226074	-2.998291
475.458	0.9228821	-2.997559
475.459	0.9227295	-2.998291
475.46	0.9225464	-2.997803
475.461	0.9226074	-2.998291
475.462	0.9226379	-2.997803
475.463	0.9227295	-2.998047
475.464	0.922699	-2.998657
475.465	0.922699	-2.997559
475.466	0.922699	-2.998657
475.467	0.9226379	-2.998047
475.468	0.9229431	-2.998047
475.469	0.9223938	-2.997803
475.47	0.922699	-2.997192
475.471	0.9223938	-2.997925
475.472	0.922699	-2.998047
475.473	0.9225464	-2.997925
475.474	0.9226074	-2.997803
475.475	0.9224548	-2.997559
475.476	0.922699	-2.997559
475.477	0.9227295	-2.996704
475.478	0.9227905	-2.998047
475.479	0.922699	-2.997437
475.48	0.9224548	-2.998535
475.481	0.9226074	-2.997437
475.482	0.922699	-2.998047
475.483	0.9226074	-2.998291
475.484	0.9227295	-2.998169
475.485	0.922699	-2.998535
475.486	0.922699	-2.997803
475.487	0.9226379	-2.997803
475.488	0.922699	-2.997559
475.489	0.9225464	-2.997681
475.49	0.922699	-2.997559
475.491	0.922699	-2.997559
475.492	0.9226074	-2.998291
475.493	0.9225464	-2.997437
475.494	0.9224854	-2.998047
475.495	0.9226379	-2.99707
475.496	0.9225464	-2.997925
475.497	0.9226379	-2.998169
475.498	0.9222412	-2.997192
475.499	0.9224854	-2.997681
475.5	0.9227295	-2.997192
475.501	0.9226074	-2.997925
475.502	0.9225464	-2.998047
475.503	0.9223633	-2.998657
475.504	0.9224854	-2.997437
475.505	0.9226074	-2.998047
475.506	0.9224854	-2.997681
475.507	0.9224854	-2.997925
475.508	0.9224854	-2.997437
475.509	0.9223022	-2.99707
475.51	0.9226379	-2.997681
475.511	0.9226379	-2.998535
475.512	0.9224854	-2.997314
475.513	0.9222107	-2.998047
475.514	0.9224854	-2.997192
475.515	0.9225464	-2.998535
475.516	0.9226074	-2.998291
475.517	0.922699	-2.997681
475.518	0.9224854	-2.99707
475.519	0.9224548	-2.997925
475.52	0.9226074	-2.997681
475.521	0.9222107	-2.998047
475.522	0.9222412	-2.999146
475.523	0.9223022	-2.996948
475.524	0.9221497	-2.997803
475.525	0.9222107	-2.998291
475.526	0.9225464	-2.996582
475.527	0.9222107	-2.998535
475.528	0.9226074	-2.997559
475.529	0.9225464	-2.997314
475.53	0.9224548	-2.997803
475.531	0.9225464	-2.997803
475.532	0.9226074	-2.997437
475.533	0.9223938	-2.99707
475.534	0.9224854	-2.998047
475.535	0.9223633	-2.997803
475.536	0.9223938	-2.997925
475.537	0.9222107	-2.99707
475.538	0.9223633	-2.997925
475.539	0.9223633	-2.998047
475.54	0.9224548	-2.998047
475.541	0.9225464	-2.998535
475.542	0.9225464	-2.996704
475.543	0.9225464	-2.997559
475.544	0.9221497	-2.999146
475.545	0.9221497	-2.997437
475.546	0.9223938	-2.998047
475.547	0.9221497	-2.997314
475.548	0.9221191	-2.998047
475.549	0.9224854	-2.997681
475.55	0.9224854	-2.998047
475.551	0.9221497	-2.997314
475.552	0.9221191	-2.998047
475.553	0.9224548	-2.997437
475.554	0.9223022	-2.998047
475.555	0.9223633	-2.997314
475.556	0.9223633	-2.997559
475.557	0.9222107	-2.998657
475.558	0.9223022	-2.998535
475.559	0.9222107	-2.998047
475.56	0.9223938	-2.998169
475.561	0.9222107	-2.997925
475.562	0.9224548	-2.997803
475.563	0.9223633	-2.998047
475.564	0.9222412	-2.997681
475.565	0.9222107	-2.997803
475.566	0.9220581	-2.997925
475.567	0.9223022	-2.997925
475.568	0.9223938	-2.998291
475.569	0.9221191	-2.998291
475.57	0.9221497	-2.997437
475.571	0.9219971	-2.997681
475.572	0.9221497	-2.998169
475.573	0.9221497	-2.997925
475.574	0.9223022	-2.997559
475.575	0.9220581	-2.998047
475.576	0.9223022	-2.997681
475.577	0.9222107	-2.998657
475.578	0.9223022	-2.997803
475.579	0.9223022	-2.998291
475.58	0.9221497	-2.997192
475.581	0.9221191	-2.998047
475.582	0.9223022	-2.998169
475.583	0.9223022	-2.998657
475.584	0.9221497	-2.997559
475.585	0.9221497	-2.997559
475.586	0.9219971	-2.998047
475.587	0.9222107	-2.998535
475.588	0.9217224	-2.997559
475.589	0.9222107	-2.997314
475.59	0.9221191	-2.997437
475.591	0.9221497	-2.997559
475.592	0.9219971	-2.998535
475.593	0.9222412	-2.997559
475.594	0.9223022	-2.998047
475.595	0.9221497	-2.997559
475.596	0.9222107	-2.998291
475.597	0.9219971	-2.997559
475.598	0.9223633	-2.997559
475.599	0.9217529	-2.997314
475.6	0.9221497	-2.997559
475.601	0.9224548	-2.997559
475.602	0.9220581	-2.998535
475.603	0.9223633	-2.996826
475.604	0.9221191	-2.998047
475.605	0.9223022	-2.997925
475.606	0.9222107	-2.998047
475.607	0.9222412	-2.997559
475.608	0.9217529	-2.997559
475.609	0.9219666	-2.99707
475.61	0.9221497	-2.997803
475.611	0.9221497	-2.997925
475.612	0.9219666	-2.997437
475.613	0.9221497	-2.997192
475.614	0.9223633	-2.998413
475.615	0.9220581	-2.997681
475.616	0.9222412	-2.998413
475.617	0.9219055	-2.997314
475.618	0.9219971	-2.998047
475.619	0.9220581	-2.998169
475.62	0.9221497	-2.998291
475.621	0.9221191	-2.998169
475.622	0.9222107	-2.99646
475.623	0.9222412	-2.997559
475.624	0.9219666	-2.998169
475.625	0.9220581	-2.998413
475.626	0.9219971	-2.997192
475.627	0.9219971	-2.997314
475.628	0.9221191	-2.997437
475.629	0.9220581	-2.997559
475.63	0.9219666	-2.997559
475.631	0.9222412	-2.998291
475.632	0.9219055	-2.997437
475.633	0.9221191	-2.998169
475.634	0.9219666	-2.997314
475.635	0.9219971	-2.997681
475.636	0.9221497	-2.997925
475.637	0.9221497	-2.997559
475.638	0.921814	-2.997314
475.639	0.9219055	-2.998291
475.64	0.9220581	-2.997559
475.641	0.9221191	-2.998047
475.642	0.9219055	-2.997314
475.643	0.9219055	-2.997559
475.644	0.9219666	-2.998047
475.645	0.9221191	-2.997192
475.646	0.9223633	-2.997314
475.647	0.9219971	-2.997192
475.648	0.9219666	-2.997803
475.649	0.921875	-2.997437
475.65	0.9220581	-2.997559
475.651	0.9221191	-2.997803
475.652	0.9219055	-2.997559
475.653	0.9219666	-2.997559
475.654	0.9216614	-2.99707
475.655	0.9219666	-2.998657
475.656	0.9219055	-2.997314
475.657	0.9219055	-2.996582
475.658	0.9219055	-2.998047
475.659	0.9221191	-2.997559
475.66	0.921875	-2.998047
475.661	0.9219971	-2.996948
475.662	0.9219666	-2.998291
475.663	0.9217224	-2.996826
475.664	0.9221497	-2.997437
475.665	0.921875	-2.99707
475.666	0.921875	-2.997559
475.667	0.9217224	-2.997925
475.668	0.9221497	-2.996704
475.669	0.9219055	-2.998047
475.67	0.9219666	-2.997192
475.671	0.9215698	-2.99646
475.672	0.9217529	-2.99707
475.673	0.9219055	-2.99707
475.674	0.9219971	-2.997437
475.675	0.921875	-2.997437
475.676	0.921875	-2.997437
475.677	0.9217529	-2.997314
475.678	0.9216614	-2.998413
475.679	0.9217529	-2.997192
475.68	0.9217224	-2.997559
475.681	0.9219055	-2.997681
475.682	0.9219666	-2.996094
475.683	0.921814	-2.998169
475.684	0.921875	-2.996582
475.685	0.921875	-2.997559
475.686	0.9219055	-2.996826
475.687	0.9219055	-2.99646
475.688	0.9219971	-2.997437
475.689	0.9219666	-2.997681
475.69	0.9219971	-2.997559
475.691	0.9217224	-2.997314
475.692	0.921875	-2.997681
475.693	0.9221191	-2.997559
475.694	0.9215698	-2.996704
475.695	0.921814	-2.997925
475.696	0.9217224	-2.997437
475.697	0.9220581	-2.998657
475.698	0.9217224	-2.997437
475.699	0.9217529	-2.99707
475.7	0.9217224	-2.997559
475.701	0.9217224	-2.996948
475.702	0.9217224	-2.998047
475.703	0.9214172	-2.99707
475.704	0.921814	-2.99707
475.705	0.9219971	-2.996704
475.706	0.921814	-2.996704
475.707	0.9219971	-2.997681
475.708	0.9219055	-2.99707
475.709	0.9216309	-2.997314
475.71	0.9217224	-2.996582
475.711	0.9219055	-2.99707
475.712	0.9217224	-2.997192
475.713	0.9217224	-2.996826
475.714	0.9217529	-2.997559
475.715	0.9215698	-2.997437
475.716	0.9219055	-2.998047
475.717	0.9216614	-2.996582
475.718	0.9219055	-2.997925
475.719	0.9217529	-2.996094
475.72	0.9219055	-2.99707
475.721	0.9215698	-2.998047
475.722	0.921814	-2.997559
475.723	0.9216614	-2.997559
475.724	0.9219666	-2.997314
475.725	0.9217529	-2.997314
475.726	0.9217529	-2.997559
475.727	0.9217529	-2.997681
475.728	0.921875	-2.997681
475.729	0.9215698	-2.996338
475.73	0.921875	-2.997925
475.731	0.9219666	-2.99707
475.732	0.9216309	-2.997559
475.733	0.9219055	-2.997192
475.734	0.9217224	-2.996582
475.735	0.9215698	-2.997437
475.736	0.9217224	-2.997559
475.737	0.9216309	-2.997192
475.738	0.9217224	-2.99707
475.739	0.9216309	-2.997192
475.74	0.9216309	-2.99707
475.741	0.9214172	-2.99646
475.742	0.9217529	-2.997559
475.743	0.9212646	-2.997437
475.744	0.9217224	-2.997803
475.745	0.9217224	-2.997314
475.746	0.9216309	-2.997559
475.747	0.9216309	-2.997192
475.748	0.921814	-2.997192
475.749	0.921875	-2.997192
475.75	0.9217224	-2.997559
475.751	0.9216614	-2.997803
475.752	0.9214783	-2.996948
475.753	0.9216614	-2.997192
475.754	0.9216309	-2.996948
475.755	0.9215088	-2.996948
475.756	0.9217224	-2.996826
475.757	0.9217224	-2.997559
475.758	0.9217224	-2.997437
475.759	0.9215088	-2.997681
475.76	0.9213257	-2.996704
475.761	0.9216309	-2.997437
475.762	0.9216614	-2.997559
475.763	0.9212646	-2.997559
475.764	0.9216309	-2.997192
475.765	0.9215698	-2.99707
475.766	0.9215698	-2.997559
475.767	0.9214783	-2.99707
475.768	0.9214783	-2.997437
475.769	0.9215088	-2.997192
475.77	0.9211731	-2.997559
475.771	0.9217224	-2.996704
475.772	0.921814	-2.997314
475.773	0.9214783	-2.997681
475.774	0.9215698	-2.997559
475.775	0.9216309	-2.99707
475.776	0.9215698	-2.996826
475.777	0.9215698	-2.998047
475.778	0.9214172	-2.997681
475.779	0.9215088	-2.99707
475.78	0.9215088	-2.99707
475.781	0.9217224	-2.996582
475.782	0.9213867	-2.997559
475.783	0.9214172	-2.99707
475.784	0.921814	-2.998047
475.785	0.9214783	-2.996826
475.786	0.9214783	-2.996826
475.787	0.9216309	-2.997314
475.788	0.9213257	-2.996582
475.789	0.9217224	-2.997437
475.79	0.9213257	-2.99707
475.791	0.9213257	-2.996704
475.792	0.9213257	-2.997681
475.793	0.9215088	-2.996704
475.794	0.9216309	-2.997559
475.795	0.9213867	-2.99707
475.796	0.9217224	-2.996826
475.797	0.9214783	-2.996582
475.798	0.9212646	-2.997314
475.799	0.9216309	-2.996948
475.8	0.9216614	-2.99707
475.801	0.9214172	-2.997314
475.802	0.9215698	-2.99707
475.803	0.9216614	-2.997681
475.804	0.9215088	-2.996582
475.805	0.9214783	-2.996948
475.806	0.9215698	-2.997803
475.807	0.9215698	-2.997192
475.808	0.9215088	-2.996826
475.809	0.9214172	-2.99707
475.81	0.9214783	-2.996582
475.811	0.9215088	-2.997192
475.812	0.9210815	-2.996948
475.813	0.9217224	-2.996704
475.814	0.9215088	-2.996948
475.815	0.9216309	-2.996338
475.816	0.9214172	-2.996826
475.817	0.9213257	-2.997437
475.818	0.9213257	-2.996582
475.819	0.9214172	-2.99707
475.82	0.9216614	-2.997314
475.821	0.9214783	-2.996948
475.822	0.9212646	-2.996582
475.823	0.9214783	-2.997559
475.824	0.9215088	-2.99646
475.825	0.9215088	-2.997803
475.826	0.9213867	-2.996704
475.827	0.9211731	-2.996582
475.828	0.9213257	-2.99707
475.829	0.9212646	-2.996826
475.83	0.9211731	-2.996948
475.831	0.9213867	-2.99707
475.832	0.9215698	-2.996826
475.833	0.9210815	-2.997559
475.834	0.9213257	-2.997314
475.835	0.9213257	-2.997437
475.836	0.9215088	-2.996948
475.837	0.9214783	-2.997559
475.838	0.9212646	-2.996582
475.839	0.9214172	-2.997803
475.84	0.9212646	-2.996704
475.841	0.9214783	-2.996216
475.842	0.9213257	-2.997314
475.843	0.9213257	-2.99707
475.844	0.9214172	-2.997192
475.845	0.9215088	-2.99707
475.846	0.9213867	-2.996948
475.847	0.9212341	-2.99646
475.848	0.9211426	-2.997681
475.849	0.9212341	-2.997559
475.85	0.9211731	-2.996704
475.851	0.9215698	-2.99707
475.852	0.9213867	-2.997314
475.853	0.9212646	-2.997314
475.854	0.9216309	-2.99707
475.855	0.9213257	-2.99707
475.856	0.9215698	-2.997559
475.857	0.9215698	-2.99707
475.858	0.9215088	-2.997925
475.859	0.9214783	-2.99707
475.86	0.9214783	-2.997681
475.861	0.9210815	-2.997559
475.862	0.9213867	-2.99707
475.863	0.9211731	-2.998047
475.864	0.9215088	-2.99707
475.865	0.9212646	-2.997314
475.866	0.9213257	-2.997437
475.867	0.9212646	-2.997925
475.868	0.9215698	-2.99646
475.869	0.920929	-2.99707
475.87	0.9212341	-2.996826
475.871	0.9213257	-2.997314
475.872	0.9212646	-2.996826
475.873	0.9212646	-2.997559
475.874	0.9213257	-2.99707
475.875	0.9212341	-2.997559
475.876	0.9210815	-2.997314
475.877	0.9213257	-2.998047
475.878	0.920929	-2.996826
475.879	0.9212646	-2.997559
475.88	0.9213257	-2.997314
475.881	0.9212646	-2.997681
475.882	0.9212341	-2.998413
475.883	0.9213257	-2.996704
475.884	0.9211731	-2.996582
475.885	0.9208984	-2.997559
475.886	0.9210205	-2.997437
475.887	0.9214783	-2.997559
475.888	0.9210205	-2.99646
475.889	0.9211426	-2.99707
475.89	0.9212646	-2.99707
475.891	0.92099	-2.997559
475.892	0.9211426	-2.997314
475.893	0.9213257	-2.997314
475.894	0.9211426	-2.997681
475.895	0.9213257	-2.997437
475.896	0.9210815	-2.998047
475.897	0.9210205	-2.996826
475.898	0.9213257	-2.997192
475.899	0.9213257	-2.997314
475.9	0.9213257	-2.997437
475.901	0.9212341	-2.997559
475.902	0.9212646	-2.996948
475.903	0.920929	-2.997559
475.904	0.9211731	-2.997681
475.905	0.9211426	-2.997559
475.906	0.9210205	-2.997314
475.907	0.920929	-2.996094
475.908	0.9212341	-2.997803
475.909	0.9208374	-2.996948
475.91	0.9212646	-2.998413
475.911	0.9210815	-2.99646
475.912	0.9212646	-2.997314
475.913	0.92099	-2.99707
475.914	0.9210815	-2.996704
475.915	0.92099	-2.999023
475.916	0.9212646	-2.996094
475.917	0.9210205	-2.997437
475.918	0.9210815	-2.996826
475.919	0.9210815	-2.997314
475.92	0.9210205	-2.998047
475.921	0.9211731	-2.996582
475.922	0.9213257	-2.997925
475.923	0.9210205	-2.99707
475.924	0.9211731	-2.998413
475.925	0.9211426	-2.996582
475.926	0.9210205	-2.997192
475.927	0.92099	-2.997437
475.928	0.9211426	-2.996216
475.929	0.9210815	-2.998413
475.93	0.9208984	-2.996948
475.931	0.9208374	-2.99646
475.932	0.920929	-2.996582
475.933	0.9210815	-2.996948
475.934	0.920929	-2.998047
475.935	0.9211426	-2.996582
475.936	0.9211731	-2.997192
475.937	0.92099	-2.996948
475.938	0.9212646	-2.997314
475.939	0.9212646	-2.997559
475.94	0.9211731	-2.996704
475.941	0.92099	-2.997192
475.942	0.9212341	-2.997314
475.943	0.9208984	-2.998291
475.944	0.920929	-2.996094
475.945	0.9208984	-2.997925
475.946	0.920929	-2.997192
475.947	0.92099	-2.99707
475.948	0.920929	-2.99707
475.949	0.9206848	-2.99707
475.95	0.9211731	-2.997559
475.951	0.9208984	-2.997437
475.952	0.9210205	-2.996826
475.953	0.9211731	-2.997192
475.954	0.9212341	-2.99646
475.955	0.9213257	-2.996582
475.956	0.9212341	-2.996582
475.957	0.920929	-2.997681
475.958	0.9211426	-2.99707
475.959	0.9211426	-2.996826
475.96	0.9210205	-2.997314
475.961	0.9208984	-2.996704
475.962	0.9212341	-2.997925
475.963	0.920929	-2.996826
475.964	0.9211426	-2.99707
475.965	0.920929	-2.997437
475.966	0.9208984	-2.997559
475.967	0.9210205	-2.996948
475.968	0.9210815	-2.996826
475.969	0.92099	-2.997192
475.97	0.9208984	-2.997559
475.971	0.9208984	-2.996216
475.972	0.92099	-2.99707
475.973	0.9207764	-2.996582
475.974	0.9208374	-2.996582
475.975	0.92099	-2.996338
475.976	0.92099	-2.997559
475.977	0.9208984	-2.99646
475.978	0.9210815	-2.996338
475.979	0.92099	-2.99707
475.98	0.9212341	-2.997559
475.981	0.9210815	-2.997437
475.982	0.920929	-2.996948
475.983	0.9207764	-2.997192
475.984	0.9210815	-2.997192
475.985	0.9207764	-2.99707
475.986	0.9206543	-2.997437
475.987	0.9205933	-2.996582
475.988	0.920929	-2.996582
475.989	0.9208374	-2.997192
475.99	0.920929	-2.996216
475.991	0.92099	-2.997559
475.992	0.9208374	-2.996582
475.993	0.920929	-2.996948
475.994	0.9208984	-2.997314
475.995	0.920929	-2.99707
475.996	0.920929	-2.99707
475.997	0.92099	-2.99707
475.998	0.92099	-2.996826
475.999	0.9207764	-2.997314
476	0.9207764	-2.997437
476.001	0.9208984	-2.996948
476.002	0.9210205	-2.996704
476.003	0.9211426	-2.996582
476.004	0.9207764	-2.99707
476.005	0.92099	-2.997437
476.006	0.9206848	-2.997437
476.007	0.920929	-2.997681
476.008	0.9206848	-2.997559
476.009	0.9206848	-2.996338
476.01	0.9208374	-2.99707
476.011	0.9207764	-2.997681
476.012	0.9208374	-2.997192
476.013	0.920929	-2.997559
476.014	0.9208984	-2.996826
476.015	0.9208984	-2.99707
476.016	0.9207458	-2.996094
476.017	0.9208984	-2.997559
476.018	0.9208984	-2.997559
476.019	0.9208984	-2.99646
476.02	0.9208984	-2.996704
476.021	0.9206848	-2.996948
476.022	0.9208984	-2.99707
476.023	0.9207458	-2.997314
476.024	0.9206543	-2.997437
476.025	0.9210815	-2.996704
476.026	0.9204407	-2.997925
476.027	0.9206543	-2.99707
476.028	0.920929	-2.996704
476.029	0.9207764	-2.996704
476.03	0.9208984	-2.997681
476.031	0.9208984	-2.996704
476.032	0.9205933	-2.997925
476.033	0.9208374	-2.996826
476.034	0.9206848	-2.996582
476.035	0.9205017	-2.996582
476.036	0.9206848	-2.998291
476.037	0.9208374	-2.996216
476.038	0.9206848	-2.997925
476.039	0.9206848	-2.99707
476.04	0.9207458	-2.997314
476.041	0.9208374	-2.997559
476.042	0.9208984	-2.996582
476.043	0.920929	-2.997559
476.044	0.9208984	-2.99707
476.045	0.9206543	-2.997437
476.046	0.9207764	-2.997559
476.047	0.9208984	-2.997314
476.048	0.9206543	-2.997314
476.049	0.9208984	-2.99707
476.05	0.9206543	-2.997559
476.051	0.9206543	-2.996826
476.052	0.920929	-2.997314
476.053	0.9208374	-2.997559
476.054	0.9206848	-2.997192
476.055	0.9207764	-2.997925
476.056	0.9207764	-2.996704
476.057	0.9208374	-2.997559
476.058	0.9206848	-2.996704
476.059	0.9208374	-2.997925
476.06	0.9206848	-2.997437
476.061	0.9204407	-2.997559
476.062	0.9206848	-2.996704
476.063	0.9206543	-2.997925
476.064	0.92099	-2.997437
476.065	0.9207458	-2.996704
476.066	0.9207458	-2.997803
476.067	0.9204407	-2.997437
476.068	0.9206848	-2.997559
476.069	0.9205322	-2.997314
476.07	0.9206848	-2.997803
476.071	0.9205322	-2.997437
476.072	0.9206848	-2.996704
476.073	0.9207458	-2.997559
476.074	0.9207458	-2.997925
476.075	0.9208984	-2.997925
476.076	0.9206848	-2.997559
476.077	0.9208984	-2.997437
476.078	0.9204407	-2.997681
476.079	0.9205017	-2.998291
476.08	0.9208374	-2.998047
476.081	0.9205933	-2.997681
476.082	0.9205322	-2.99707
476.083	0.9206543	-2.996948
476.084	0.9207458	-2.997192
476.085	0.9205322	-2.997314
476.086	0.9204102	-2.997192
476.087	0.9202881	-2.997314
476.088	0.9205933	-2.997559
476.089	0.9206543	-2.997192
476.09	0.9207764	-2.997192
476.091	0.9205017	-2.99707
476.092	0.9208374	-2.99707
476.093	0.9206543	-2.997681
476.094	0.9205322	-2.997192
476.095	0.9206543	-2.997437
476.096	0.9206543	-2.997192
476.097	0.9205017	-2.997314
476.098	0.9206848	-2.997803
476.099	0.9205017	-2.997192
476.1	0.9205322	-2.99707
476.101	0.9208374	-2.996948
476.102	0.9207458	-2.998047
476.103	0.9204407	-2.997559
476.104	0.9205933	-2.997437
476.105	0.9205322	-2.997559
476.106	0.9204407	-2.996826
476.107	0.9203491	-2.997559
476.108	0.9206848	-2.996826
476.109	0.9205933	-2.997559
476.11	0.9202576	-2.996826
476.111	0.9204407	-2.998047
476.112	0.9206543	-2.99707
476.113	0.9208984	-2.99646
476.114	0.9204407	-2.99707
476.115	0.9208374	-2.996338
476.116	0.9206848	-2.998047
476.117	0.9205017	-2.99707
476.118	0.9205933	-2.99707
476.119	0.9205933	-2.996826
476.12	0.9205017	-2.99707
476.121	0.9204407	-2.998413
476.122	0.9205017	-2.996948
476.123	0.9204407	-2.998535
476.124	0.9208984	-2.99707
476.125	0.9204407	-2.997559
476.126	0.9204407	-2.996582
476.127	0.9205322	-2.998047
476.128	0.9204407	-2.997192
476.129	0.9205322	-2.997314
476.13	0.9204407	-2.996948
476.131	0.9205933	-2.99707
476.132	0.9204407	-2.997437
476.133	0.9205322	-2.997559
476.134	0.9204407	-2.997559
476.135	0.9204407	-2.997314
476.136	0.9204407	-2.997559
476.137	0.9202881	-2.997314
476.138	0.9206848	-2.997559
476.139	0.9207764	-2.997681
476.14	0.9203491	-2.997437
476.141	0.9205933	-2.99707
476.142	0.9203491	-2.997681
476.143	0.9206848	-2.996582
476.144	0.9202576	-2.998657
476.145	0.9207458	-2.997192
476.146	0.9208374	-2.997559
476.147	0.9204407	-2.99707
476.148	0.9206543	-2.99707
476.149	0.920166	-2.997925
476.15	0.9202881	-2.998047
476.151	0.9202881	-2.997314
476.152	0.9204407	-2.997437
476.153	0.9204102	-2.997314
476.154	0.9203491	-2.997192
476.155	0.9204102	-2.996582
476.156	0.9204102	-2.997681
476.157	0.9205933	-2.997314
476.158	0.9204102	-2.998657
476.159	0.9205322	-2.996582
476.16	0.9205322	-2.997314
476.161	0.9205017	-2.997314
476.162	0.9204407	-2.997803
476.163	0.9205017	-2.997681
476.164	0.9206543	-2.997559
476.165	0.9205017	-2.996826
476.166	0.9205322	-2.998047
476.167	0.9204102	-2.99707
476.168	0.9206543	-2.997314
476.169	0.9202881	-2.997559
476.17	0.9204407	-2.997437
476.171	0.9205017	-2.99707
476.172	0.9204102	-2.998047
476.173	0.9202576	-2.99707
476.174	0.9204407	-2.997192
476.175	0.9205322	-2.998169
476.176	0.9205017	-2.99707
476.177	0.9201965	-2.997437
476.178	0.9204407	-2.997925
476.179	0.9205322	-2.998413
476.18	0.9206848	-2.998169
476.181	0.9204407	-2.997559
476.182	0.9206543	-2.998047
476.183	0.9205017	-2.998169
476.184	0.9204102	-2.997803
476.185	0.9205017	-2.997559
476.186	0.9205322	-2.996582
476.187	0.9201965	-2.998047
476.188	0.9205933	-2.997559
476.189	0.920166	-2.998169
476.19	0.9203491	-2.996948
476.191	0.9204407	-2.997681
476.192	0.9204407	-2.996826
476.193	0.9204407	-2.997192
476.194	0.9204102	-2.997681
476.195	0.9203491	-2.997437
476.196	0.9205322	-2.996948
476.197	0.920105	-2.997559
476.198	0.9204407	-2.997437
476.199	0.9203491	-2.997925
476.2	0.9204407	-2.997681
476.201	0.9204102	-2.997559
476.202	0.9205933	-2.997681
476.203	0.920105	-2.997437
476.204	0.9204102	-2.997803
476.205	0.9203491	-2.997559
476.206	0.9204407	-2.997192
476.207	0.9202881	-2.99707
476.208	0.9204102	-2.997437
476.209	0.9203491	-2.996704
476.21	0.9201965	-2.997437
476.211	0.9204407	-2.997314
476.212	0.920166	-2.997925
476.213	0.9200134	-2.998169
476.214	0.9202576	-2.997559
476.215	0.9202576	-2.996826
476.216	0.9204102	-2.998047
476.217	0.9204407	-2.997925
476.218	0.9204407	-2.997559
476.219	0.9205933	-2.998047
476.22	0.9205017	-2.997559
476.221	0.9203491	-2.997559
476.222	0.9203491	-2.998901
476.223	0.9202576	-2.997437
476.224	0.9204407	-2.997559
476.225	0.9206848	-2.998169
476.226	0.9204102	-2.999023
476.227	0.920105	-2.998047
476.228	0.9204407	-2.997192
476.229	0.9201965	-2.997681
476.23	0.9203491	-2.997803
476.231	0.9200439	-2.998413
476.232	0.9204407	-2.997803
476.233	0.9204407	-2.998047
476.234	0.9202576	-2.997559
476.235	0.9204407	-2.997925
476.236	0.920105	-2.997559
476.237	0.9202576	-2.997437
476.238	0.9204102	-2.99707
476.239	0.9204407	-2.998047
476.24	0.9202576	-2.99707
476.241	0.9204407	-2.997925
476.242	0.9202576	-2.997925
476.243	0.9204407	-2.997803
476.244	0.9204407	-2.998291
476.245	0.9202576	-2.997192
476.246	0.9204407	-2.997559
476.247	0.9202881	-2.998047
476.248	0.9204102	-2.997559
476.249	0.9203491	-2.998047
476.25	0.9199524	-2.997803
476.251	0.9204102	-2.997681
476.252	0.9202881	-2.996826
476.253	0.920105	-2.998169
476.254	0.9201965	-2.997681
476.255	0.9204102	-2.998047
476.256	0.9200439	-2.997559
476.257	0.9203491	-2.997925
476.258	0.9202881	-2.998291
476.259	0.9197998	-2.997803
476.26	0.9202576	-2.998413
476.261	0.9201965	-2.998047
476.262	0.9204407	-2.997803
476.263	0.9200439	-2.998413
476.264	0.920105	-2.998047
476.265	0.920166	-2.997803
476.266	0.9204407	-2.997681
476.267	0.9201965	-2.997559
476.268	0.920105	-2.998291
476.269	0.9200439	-2.998169
476.27	0.9201965	-2.99707
476.271	0.9200439	-2.99707
476.272	0.9204407	-2.998535
476.273	0.9205017	-2.997314
476.274	0.920166	-2.997925
476.275	0.9202881	-2.998047
476.276	0.920166	-2.997559
476.277	0.920105	-2.997559
476.278	0.9202576	-2.998169
476.279	0.9203491	-2.998047
476.28	0.9202576	-2.997559
476.281	0.9202576	-2.99707
476.282	0.9203491	-2.997559
476.283	0.9202576	-2.997681
476.284	0.920105	-2.998413
476.285	0.920105	-2.997314
476.286	0.920105	-2.998047
476.287	0.920166	-2.997314
476.288	0.9204407	-2.997681
476.289	0.9203491	-2.998291
476.29	0.9200439	-2.997559
476.291	0.9200439	-2.997925
476.292	0.920105	-2.998657
476.293	0.9200439	-2.997314
476.294	0.9204102	-2.997803
476.295	0.9202576	-2.998047
476.296	0.9200439	-2.998413
476.297	0.920105	-2.998413
476.298	0.9201965	-2.998535
476.299	0.9200439	-2.997437
476.3	0.9201965	-2.998047
476.301	0.9200439	-2.997681
476.302	0.9199524	-2.997681
476.303	0.920105	-2.998535
476.304	0.9200439	-2.996826
476.305	0.9200134	-2.999146
476.306	0.9200134	-2.998047
476.307	0.9199524	-2.998291
476.308	0.9203491	-2.997437
476.309	0.9202576	-2.997192
476.31	0.920105	-2.998047
476.311	0.9200134	-2.997803
476.312	0.920105	-2.997925
476.313	0.9198608	-2.997681
476.314	0.9200439	-2.997314
476.315	0.920105	-2.997803
476.316	0.9204102	-2.997803
476.317	0.920166	-2.998291
476.318	0.920166	-2.99707
476.319	0.9200134	-2.997314
476.32	0.9200134	-2.998779
476.321	0.9200134	-2.998047
476.322	0.9202576	-2.997681
476.323	0.9201965	-2.997559
476.324	0.9201965	-2.997681
476.325	0.9203491	-2.998047
476.326	0.9200134	-2.997559
476.327	0.9201965	-2.99646
476.328	0.920105	-2.997192
476.329	0.9199219	-2.997559
476.33	0.9197998	-2.997925
476.331	0.920105	-2.998291
476.332	0.9200439	-2.997314
[truncated: 117,968 more rows]
